# Supplementary material for: A Single-Step Protein Extraction for Lung Extracellular Matrix Proteomics Enabled by the Photocleavable Surfactant Azo and timsTOF Pro
Source: Mol Cell Proteomics. 2025 Mar 17;24(8):100950. doi: 10.1016/j.mcpro.2025.100950 (PMC12535824; doi:10.1016/j.mcpro.2025.100950)
Supplement: Supplementary file 1 [file mmc1.xlsx]

## Sheet: Supplementary_Table_1_diaPASEF_
MS Type	Cycle ID	Start IM [1/K0]	End IM [1/K0]	Start Mass [m/z]	End Mass [m/z]	CE [eV]
MS1	0	-	-	-	-	-
PASEF	1	0.9002	1.2002	800	826	-
PASEF	1	0.6	0.9002	400	426	-
PASEF	2	0.9202	1.2202	825	851	-
PASEF	2	0.62	0.9202	425	451	-
PASEF	3	0.9302	1.2302	850	876	-
PASEF	3	0.63	0.9302	450	476	-
PASEF	4	0.95	1.2502	875	901	-
PASEF	4	0.6502	0.95	475	501	-
PASEF	5	0.96	1.2602	900	926	-
PASEF	5	0.6602	0.96	500	526	-
PASEF	6	0.98	1.2802	925	951	-
PASEF	6	0.6802	0.98	525	551	-
PASEF	7	0.99	1.2902	950	976	-
PASEF	7	0.69	0.99	550	576	-
PASEF	8	1.0102	1.3102	975	1001	-
PASEF	8	0.71	1.0102	575	601	-
PASEF	9	1.0202	1.3202	1000	1026.02	-
PASEF	9	0.72	1.0202	600	626	-
PASEF	10	1.0402	1.3402	1025.02	1051.02	-
PASEF	10	0.74	1.0402	625	651	-
PASEF	11	1.0602	1.3602	1050.02	1076.02	-
PASEF	11	0.7601	1.0602	650	676	-
PASEF	12	1.0702	1.3702	1075.02	1101.02	-
PASEF	12	0.7702	1.0702	675	701	-
PASEF	13	1.0902	1.3901	1100.02	1126.02	-
PASEF	13	0.7902	1.0902	700	726	-
PASEF	14	1.1002	1.4002	1125.02	1151.02	-
PASEF	14	0.8002	1.1002	725	751	-
PASEF	15	1.1202	1.4202	1150.02	1176.02	-
PASEF	15	0.82	1.1202	750	776	-
PASEF	16	1.13	1.4302	1175.02	1201.02	-
PASEF	16	0.83	1.13	775	801	-
