# Supplementary material for: A Single-Step Protein Extraction for Lung Extracellular Matrix Proteomics Enabled by the Photocleavable Surfactant Azo and timsTOF Pro
Source: Mol Cell Proteomics. 2025 Mar 17;24(8):100950. doi: 10.1016/j.mcpro.2025.100950 (PMC12535824; doi:10.1016/j.mcpro.2025.100950)
Supplement: Supplementary file 2 [file mmc2.xlsx]

## Sheet: Supplementary_file_1_DIANN_Azo_
Protein.Group	Protein.Ids	Protein.Names	Genes	First.Protein.Description	E:\Anna Grace\AGT_017_04_30_24\Raw Data\Azo_1_Slot1-10_1_8851.d	E:\Anna Grace\AGT_017_04_30_24\Raw Data\Azo_2_Slot1-21_1_8866.d	E:\Anna Grace\AGT_017_04_30_24\Raw Data\Azo_5_Slot1-17_1_8861.d	E:\Anna Grace\AGT_017_04_30_24\Raw Data\Azo_7_Slot1-12_1_8855.d	E:\Anna Grace\AGT_017_04_30_24\Raw Data\Azo_8_Slot1-16_1_8860.d	E:\Anna Grace\AGT_017_04_30_24\Raw Data\Azo_9_Slot1-18_1_8862.d	Unique Peptides
A0A075B6H7;A0A0C4DH55;P01624	P01624;A0A075B6H7;A0A0C4DH55	KV315_HUMAN;KV37_HUMAN;KVD07_HUMAN	IGKV3-15;IGKV3-7;IGKV3D-7	Probable non-functional immunoglobulin kappa variable 3-7	31358.3	NA	NA	NA	NA	NA	0
A0A075B6I0	A0A075B6I0	LV861_HUMAN	IGLV8-61	Immunoglobulin lambda variable 8-61	NA	NA	7808.68	9236.52	12676.4	13210.1	1
A0A075B6K0	P01717;P01718;A0A075B6K0	LV316_HUMAN	IGLV3-16	Immunoglobulin lambda variable 3-16	NA	NA	6711.67	4856.99	4651.87	3725.63	0
A0A075B6K4	P01715;A0A075B6K4	LV310_HUMAN	IGLV3-10	Immunoglobulin lambda variable 3-10	14795.8	19879.8	36158.7	36414.6	43635.7	30358.9	0
A0A075B6K5;P80748	P80748;A0A075B6K5	LV321_HUMAN;LV39_HUMAN	IGLV3-21;IGLV3-9	Immunoglobulin lambda variable 3-9	2940.01	NA	6408.89	8917.95	9027.87	NA	0
A0A075B6P5;A0A087WW87;P01614;P01615	P01615;P01614;P06310;A0A075B6P5;A0A075B6S2;A0A075B6S6;A0A087WW87;A0A0A0MRZ7;A2NJV5	KV228_HUMAN;KV240_HUMAN;KVD28_HUMAN;KVD40_HUMAN	IGKV2-28;IGKV2-40;IGKV2D-28;IGKV2D-40	Immunoglobulin kappa variable 2-28	26537.3	39655.7	25463.3	19535.3	26861	37650.9	0
A0A075B6R2;A0A087WSY4;A0A0C4DH41;P01824;P01825;P06331;P0DP06;P0DP07;P0DP08	P01824;P01825;P06331;A0A075B6R2;A0A087WSY4;A0A0C4DH41;P0DP06;P0DP07;P0DP08	HV404_HUMAN;HV431_HUMAN;HV432_HUMAN;HV434_HUMAN;HV439_HUMAN;HV459_HUMAN;HV461_HUMAN;HVD34_HUMAN;HVD82_HUMAN	IGHV4-30-2;IGHV4-30-4;IGHV4-31;IGHV4-34;IGHV4-38-2;IGHV4-39;IGHV4-4;IGHV4-59;IGHV4-61	Immunoglobulin heavy variable 4-4	4104.89	NA	4550.64	3827.25	NA	3794.53	0
A0A0A0MRZ8;P04433	P04433;A0A0A0MRZ8	KV311_HUMAN;KVD11_HUMAN	IGKV3-11;IGKV3D-11	Immunoglobulin kappa variable 3D-11	85588.8	NA	NA	NA	NA	NA	0
A0A0B4J1V1;A0A0B4J1X5;A0A0C4DH42;P01762;P01763;P01764;P01767;P01768;P01772;P01780;P0DP02;P0DP03	P01764;P01768;P01772;P01762;P01763;P01766;P01767;P01780;P01782;A0A075B6Q5;A0A0A0MS15;A0A0B4J1V0;A0A0B4J1V1;A0A0B4J1V6;A0A0B4J1X5;A0A0B4J1X8;A0A0B4J1Y9;A0A0C4DH32;A0A0C4DH36;A0A0C4DH42;A0A0J9YX35;P0DOX2;P0DP02;P0DP03;P0DP04;P0DTE1	HV307_HUMAN;HV311_HUMAN;HV321_HUMAN;HV323_HUMAN;HV330_HUMAN;HV333_HUMAN;HV348_HUMAN;HV353_HUMAN;HV366_HUMAN;HV374_HUMAN;HVC05_HUMAN;HVC33_HUMAN	IGHV3-11;IGHV3-21;IGHV3-23;IGHV3-30;IGHV3-30-3;IGHV3-30-5;IGHV3-33;IGHV3-48;IGHV3-53;IGHV3-66;IGHV3-7;IGHV3-74	Immunoglobulin heavy variable 3-21	24064.3	NA	28530.8	9854.83	NA	NA	0
A0A0B4J1V1;A0A0B4J1X5;A0A0C4DH42;P01762;P01763;P01767;P01772;P01780;P0DP02	P01772;P01762;P01763;P01767;P01780;A0A0B4J1V1;A0A0B4J1X5;A0A0C4DH42;A0A0J9YVY3;P0DOX2;P0DP02	HV307_HUMAN;HV311_HUMAN;HV321_HUMAN;HV333_HUMAN;HV348_HUMAN;HV353_HUMAN;HV366_HUMAN;HV374_HUMAN;HVC33_HUMAN	IGHV3-11;IGHV3-21;IGHV3-30-3;IGHV3-33;IGHV3-48;IGHV3-53;IGHV3-66;IGHV3-7;IGHV3-74	Immunoglobulin heavy variable 3-21	NA	59920.7	69507	75490.5	76137.3	82476.4	0
A0A0B4J2A2;P0DN37	P0DN37;A0A0B4J2A2	PAL4C_HUMAN;PAL4G_HUMAN	PPIAL4C;PPIAL4G	Peptidyl-prolyl cis-trans isomerase A-like 4C	22770.3	27020.1	38326.6	38170	147141	27132.2	0
A0A0B4J2D5;P0DPI2	A0A0B4J2D5;P0DPI2;A0A0B4J2D5-2;P0DPI2-2	GAL3A_HUMAN;GAL3B_HUMAN	GATD3;GATD3B	Putative glutamine amidotransferase-like class 1 domain-containing protein 3B, mitochondrial	183491	274266	217150	318800	341221	286409	0
A0A0B4J2H0;A0A0C4DH29;P01742;P01743;P0DP01	P01742;P01743;A0A0B4J2H0;A0A0C4DH29;P0DP01	HV103_HUMAN;HV108_HUMAN;HV146_HUMAN;HV169_HUMAN;HV69D_HUMAN	IGHV1-3;IGHV1-46;IGHV1-69;IGHV1-69D;IGHV1-8	Immunoglobulin heavy variable 1-69D	NA	37813.2	30481.7	NA	NA	38176.2	0
A0A0C4DH31;P23083	P23083;A0A0C4DH31	HV102_HUMAN;HV118_HUMAN	IGHV1-18;IGHV1-2	Immunoglobulin heavy variable 1-18	52292.7	NA	NA	76947.7	NA	NA	0
A0AV96;A0AV96-2	A0AV96;A0AV96-2	RBM47_HUMAN	RBM47	RNA-binding protein 47	26038.2	37454.2	23527.3	25844.6	25452.3	32104.3	3
A0AVI4;A0AVI4-2	A0AVI4;A0AVI4-2	TM129_HUMAN	TMEM129	E3 ubiquitin-protein ligase TM129	13997.1	17727.9	9059.76	13730.5	9743.68	6009.95	1
A0AVT1	A0AVT1;A0AVT1-2	UBA6_HUMAN	UBA6	Ubiquitin-like modifier-activating enzyme 6	34439.3	33075.9	47132.7	30345.2	37113.2	40157.9	6
A0FGR8-2	A0FGR8-2	ESYT2_HUMAN	ESYT2	Isoform 2 of Extended synaptotagmin-2	NA	NA	3008.25	1515.32	NA	NA	1
A0FGR8-2;A0FGR8-6	A0FGR8;A0FGR8-2;A0FGR8-4;A0FGR8-5;A0FGR8-6	ESYT2_HUMAN	ESYT2	Isoform 2 of Extended synaptotagmin-2	164310	150963	152353	154795	127074	144518	25
A0FGR8-6	A0FGR8;A0FGR8-6	ESYT2_HUMAN	ESYT2	Isoform 6 of Extended synaptotagmin-2	200484	325943	213663	212755	238319	243659	4
A0MZ66;A0MZ66-3;A0MZ66-4;A0MZ66-5;A0MZ66-6;A0MZ66-8	A0MZ66;A0MZ66-4;A0MZ66-7;A0MZ66-3;A0MZ66-5;A0MZ66-6;A0MZ66-8	SHOT1_HUMAN	SHTN1	Shootin-1	24303.3	16262.8	23974	29639.2	30551.1	36229.8	9
A0PJW6	A0PJW6	TM223_HUMAN	TMEM223	Transmembrane protein 223	26326.4	29303.1	27335.5	14172.2	NA	NA	1
A1L0T0	A1L0T0	HACL2_HUMAN	ILVBL	2-hydroxyacyl-CoA lyase 2	68648.1	77458.5	66341.3	90420.6	65049.4	59653.2	9
A1L4H1	A1L4H1	SRCRL_HUMAN	SSC5D	Soluble scavenger receptor cysteine-rich domain-containing protein SSC5D	16709	22221	19415.2	29094.6	36368.7	28937.7	4
A1X283	A1X283	SPD2B_HUMAN	SH3PXD2B	SH3 and PX domain-containing protein 2B	27423.6	30327.8	22166.1	31931.1	31938.4	39238.7	6
A2A3N6	A2A3N6	PIPSL_HUMAN	PIPSL	Putative PIP5K1A and PSMD4-like protein	NA	NA	18547	18126.8	NA	NA	1
A2A3N6;P55036	P55036;A2A3N6;P55036-2	PIPSL_HUMAN;PSMD4_HUMAN	PIPSL;PSMD4	Putative PIP5K1A and PSMD4-like protein	34397.6	26756.7	37796.4	58840.4	49632.9	47618.9	0
A2RRP1;A2RRP1-2	A2RRP1;A2RRP1-2	NBAS_HUMAN	NBAS	NBAS subunit of NRZ tethering complex	58928.6	62228.2	58316.9	41190.3	34582.5	36248.9	11
A2RUS2;A2RUS2-2	A2RUS2;A2RUS2-2	DEND3_HUMAN	DENND3	DENN domain-containing protein 3	5919.08	6828.73	NA	3759.94	3681.18	NA	1
A3KMH1	A3KMH1;A3KMH1-2;A3KMH1-3	VWA8_HUMAN	VWA8	von Willebrand factor A domain-containing protein 8	42587.1	41658.1	41155	37780	42439.7	37734.2	25
A4D1E9	A4D1E9;A4D1E9-2	GTPBA_HUMAN	GTPBP10	GTP-binding protein 10	10002.3	13650.9	7673.66	20287.9	16477.9	14225.9	2
A4D1P6;A4D1P6-2	A4D1P6;A4D1P6-2	WDR91_HUMAN	WDR91	WD repeat-containing protein 91	11663.3	17897.6	12289.2	19692.7	21473.3	20361.9	3
A4FU01;A4FU01-4	A4FU01;A4FU01-4	MTMRB_HUMAN	MTMR11	Myotubularin-related protein 11	222323	104196	124486	73378.5	48972	78694.1	1
A5A3E0	A5A3E0	POTEF_HUMAN	POTEF	POTE ankyrin domain family member F	169342	258135	197806	178280	191727	316005	2
A5A3E0;P0CG38	A5A3E0;P60709;P63261;P68032;P68133;Q6S8J3;Q9BYX7;P0CG38;P0CG39	POTEF_HUMAN;POTEI_HUMAN	POTEF;POTEI	POTE ankyrin domain family member F	33332.2	29561.8	30787.5	31257	36502.8	22483.2	0
A5A3E0;P0CG38;P60709;P63261	A5A3E0;P60709;P63261;Q6S8J3;Q9BYX7;P0CG38;P0CG39	ACTB_HUMAN;ACTG_HUMAN;POTEF_HUMAN;POTEI_HUMAN	ACTB;ACTG1;POTEF;POTEI	POTE ankyrin domain family member F	1346990	699480	1439240	506944	370493	334302	0
A5A3E0;P0CG38;P60709;P63261;P63267;P68133	A5A3E0;P60709;P62736;P63261;P63267;P68032;P68133;Q6S8J3;P0CG38;P0CG39	ACTB_HUMAN;ACTG_HUMAN;ACTH_HUMAN;ACTS_HUMAN;POTEF_HUMAN;POTEI_HUMAN	ACTA1;ACTB;ACTG1;ACTG2;POTEF;POTEI	POTE ankyrin domain family member F	6486640	5194210	5258630	4437960	4645390	4617660	0
A5A3E0;P0CG38;P60709;P63267;P68133	A5A3E0;P60709;P62736;P63261;P63267;P68032;P68133;Q6S8J3;P0CG38;P63267-2	ACTB_HUMAN;ACTH_HUMAN;ACTS_HUMAN;POTEF_HUMAN;POTEI_HUMAN	ACTA1;ACTB;ACTG2;POTEF;POTEI	POTE ankyrin domain family member F	779378	959989	737497	498951	239414	376249	0
A5A3E0;P0CG38;P63267;P68133	A5A3E0;P60709;P62736;P63261;P63267;P68032;P68133;Q6S8J3;P0CG38;P0CG39;P63267-2	ACTH_HUMAN;ACTS_HUMAN;POTEF_HUMAN;POTEI_HUMAN	ACTA1;ACTG2;POTEF;POTEI	POTE ankyrin domain family member F	297256	297218	465669	41379	212617	145174	0
A5A3E0;P60709;P63261;P63267;P68133;Q562R1	A5A3E0;P60709;P62736;P63261;P63267;P68032;P68133;Q6S8J3;Q9BYX7;Q562R1;P63267-2	ACTBL_HUMAN;ACTB_HUMAN;ACTG_HUMAN;ACTH_HUMAN;ACTS_HUMAN;POTEF_HUMAN	ACTA1;ACTB;ACTBL2;ACTG1;ACTG2;POTEF	POTE ankyrin domain family member F	492348	466725	548547	407643	233751	454596	0
A5A3E0;P63267;Q562R1	A5A3E0;P60709;P62736;P63261;P63267;P68032;P68133;Q6S8J3;Q9BYX7;Q562R1;P63267-2	ACTBL_HUMAN;ACTH_HUMAN;POTEF_HUMAN	ACTBL2;ACTG2;POTEF	POTE ankyrin domain family member F	51098.8	36141.9	70492	8032.69	6771.57	NA	0
A5PLN9;A5PLN9-2;A5PLN9-4;A5PLN9-5	A5PLN9;A5PLN9-2;A5PLN9-4;A5PLN9-5;A5PLN9-7	TPC13_HUMAN	TRAPPC13	Trafficking protein particle complex subunit 13	20879.1	38664	35825.8	49407	30257.5	41212.1	3
A5YKK6;A5YKK6-2	A5YKK6;A5YKK6-2;A5YKK6-3	CNOT1_HUMAN	CNOT1	CCR4-NOT transcription complex subunit 1	28937.9	29759.4	30333.9	25200.6	26418.6	36300.4	12
A6NC98;A6NC98-2;A6NC98-4	A6NC98;A6NC98-2;A6NC98-4	CC88B_HUMAN	CCDC88B	Coiled-coil domain-containing protein 88B	33061.8	76450.6	35698.2	29265.7	NA	34030.7	5
A6NCE7;Q9GZQ8;Q9H492;Q9H492-2	Q9GZQ8;Q9H492;A6NCE7;Q9H492-2	MLP3A_HUMAN;MLP3B_HUMAN;MP3B2_HUMAN	MAP1LC3A;MAP1LC3B;MAP1LC3B2	Microtubule-associated proteins 1A/1B light chain 3 beta 2	93498.8	66566.8	94812.8	187895	153485	140170	0
A6NCM1	A6NCM1	IQCAL_HUMAN	IQCA1L	IQ and AAA domain-containing protein 1-like	16778.4	39408.5	21296.2	24403	28314.8	29434.7	1
A6NDB9	A6NDB9	PALM3_HUMAN	PALM3	Paralemmin-3	1490.05	4764.92	5155.08	4010.52	4850.81	5803.79	2
A6NDU8	A6NDU8	RIMC1_HUMAN	RIMOC1	RAB7A-interacting MON1-CCZ1 complex subunit 1	6175.19	4598.23	5942.08	11129.5	4987.78	7084.3	1
A6NEE1	A6NEE1	PLHD1_HUMAN	PLEKHD1	Pleckstrin homology domain-containing family D member 1	101529	59400	NA	NA	NA	NA	1
A6NGU5;P19440	A6NGU5;P19440;P19440-2	GGT1_HUMAN;GGT3_HUMAN	GGT1;GGT3P	Putative glutathione hydrolase 3 proenzyme	73910.1	102801	73341.6	82200.1	78281.1	72283.3	0
A6NHG4	P30046;A6NHG4;P30046-2	DDTL_HUMAN	DDTL	D-dopachrome decarboxylase-like protein	18896.4	31601.4	10672.7	31888.5	25085.2	26749.9	0
A6NHR9	A6NHR9;A6NHR9-2	SMHD1_HUMAN	SMCHD1	Structural maintenance of chromosomes flexible hinge domain-containing protein 1	34136.2	34579.1	34834.2	28774.9	27958.1	36049.4	20
A6NI56	A6NI56	CC154_HUMAN	CCDC154	Coiled-coil domain-containing protein 154	524907	361405	324278	133153	185379	250435	1
A6NI72;A8MVU1;P14598	P14598;A6NI72;A8MVU1;P14598-2	NCF1B_HUMAN;NCF1C_HUMAN;NCF1_HUMAN	NCF1;NCF1B;NCF1C	Putative neutrophil cytosol factor 1B	206625	229351	260425	151671	151775	179684	0
A6NIH7	A6NIH7	U119B_HUMAN	UNC119B	Protein unc-119 homolog B	7912.55	NA	10417.5	5282.26	8197.33	4713.27	1
A6NJ78	A6NJ78	MET15_HUMAN	METTL15	12S rRNA N4-methylcytidine (m4C) methyltransferase	NA	10483.2	10059.4	9403.4	12817.1	12649.3	1
A6NMZ7	A6NMZ7;A6NMZ7-2	CO6A6_HUMAN	COL6A6	Collagen alpha-6(VI) chain	651890	800813	608325	330968	207925	250180	63
A6NMZ7;A8TX70;A8TX70-2	A6NMZ7;A8TX70;A8TX70-2;A6NMZ7-2	CO6A5_HUMAN;CO6A6_HUMAN	COL6A5;COL6A6	Collagen alpha-6(VI) chain	362223	470110	299426	161478	146073	172889	0
A6QL64;A6QL64-3;Q5JPF3;Q5JPF3-2	A6QL64;Q5JPF3;A6QL64-3;Q5JPF3-2;Q5JPF3-3	AN36A_HUMAN;AN36C_HUMAN	ANKRD36;ANKRD36C	Ankyrin repeat domain-containing protein 36A	4349.24	NA	NA	NA	NA	NA	0
A7E2V4;A7E2V4-2;A7E2V4-3;A7E2V4-4;A7E2V4-5	A7E2V4;A7E2V4-2;A7E2V4-3;A7E2V4-4;A7E2V4-5	ZSWM8_HUMAN	ZSWIM8	Zinc finger SWIM domain-containing protein 8	219250	175531	194673	150081	118453	131086	2
A8CG34;A8CG34-2;Q96HA1;Q96HA1-2;Q96HA1-3	A8CG34;Q96HA1;Q96HA1-2;Q6PJE2;Q96HA1-3;A8CG34-2;Q6PJE2-5	P121A_HUMAN;P121C_HUMAN	POM121;POM121C	Nuclear envelope pore membrane protein POM 121C	21291.1	20188.7	20816.8	16618.3	22802.8	19979.4	0
A8MVS5	A8MVS5	HIDE1_HUMAN	HIDE1	Protein HIDE1	14986.3	21149.3	18535.4	14745.2	NA	10892.5	1
A8MWD9;P62308	P62308;A8MWD9	RUXGL_HUMAN;RUXG_HUMAN	SNRPG;SNRPGP15	Putative small nuclear ribonucleoprotein G-like protein 15	140294	109620	175712	402316	245823	207879	0
A8MWY0	A8MWY0	ELAP2_HUMAN	ELAPOR2	Endosome/lysosome-associated apoptosis and autophagy regulator family member 2	33016.2	44921	45605.8	50198.1	30185	38766.1	7
A8MXV4	A8MXV4	NUD19_HUMAN	NUDT19	Acyl-coenzyme A diphosphatase NUDT19	NA	14754.6	NA	9920.11	11116.8	9904.6	1
A8TX70;A8TX70-2	A8TX70;A8TX70-2	CO6A5_HUMAN	COL6A5	Collagen alpha-5(VI) chain	13398.7	15541.7	13150.4	6864.97	NA	4357.2	6
A9Z1Z3	A9Z1Z3;A9Z1Z3-2	FR1L4_HUMAN	FER1L4	Fer-1-like protein 4	NA	14675.5	25094.1	NA	8801.28	13955.5	2
B0I1T2	B0I1T2;B0I1T2-2;B0I1T2-3;B0I1T2-4	MYO1G_HUMAN	MYO1G	Unconventional myosin-Ig	107168	110623	124421	92876.3	56419.6	75694.9	20
B0I1T2;O94832	B0I1T2;O94832;B0I1T2-2;B0I1T2-3;B0I1T2-4	MYO1D_HUMAN;MYO1G_HUMAN	MYO1D;MYO1G	Unconventional myosin-Ig	14454.3	18546.1	23092.9	20613.4	NA	17997.3	0
B2RTY4;B2RTY4-2;B2RTY4-4	B2RTY4;B2RTY4-2;B2RTY4-4;B2RTY4-5	MYO9A_HUMAN	MYO9A	Unconventional myosin-IXa	21414.5	44204.9	15390.3	21103.4	49175.4	60635.7	1
B5ME19;Q99613;Q99613-2	Q99613;B5ME19;Q99613-2	EIF3C_HUMAN;EIFCL_HUMAN	EIF3C;EIF3CL	Eukaryotic translation initiation factor 3 subunit C-like protein	134649	141966	157995	195579	200051	208336	0
B7ZAQ6;B7ZAQ6-2;B7ZAQ6-3;P0CG08	B7ZAQ6;P0CG08;B7ZAQ6-2;B7ZAQ6-3	GPHRA_HUMAN;GPHRB_HUMAN	GPR89A;GPR89B	Golgi pH regulator A	7602	14231.6	9154.92	4885.22	6497.47	6620.64	0
B9A064	A0M8Q6;P0CG04;P0DOY2;P0DOY3;P0CF74;B9A064;P0DOX8	IGLL5_HUMAN	IGLL5	Immunoglobulin lambda-like polypeptide 5	94447.4	84695.4	104790	114188	98306.3	95499.4	1
C4AMC7;Q6VEQ5	C4AMC7;Q6VEQ5	WASH2_HUMAN;WASH3_HUMAN	WASH2P;WASH3P	Putative WAS protein family homolog 3	NA	16766.7	21574	51065.9	36502.7	39166.2	0
E9PAV3	Q13765;E9PAV3;E9PAV3-2	NACAM_HUMAN	NACA	Nascent polypeptide-associated complex subunit alpha, muscle-specific form	31565.3	70893.3	47720.3	120812	257457	245718	7
K7EJ46;K7EJ46-2	K7EJ46;K7EJ46-2	SIM22_HUMAN	SMIM22	Small integral membrane protein 22	5942.12	8669.47	9329.11	9912.99	12073.1	10258.7	2
L0R6Q1	L0R6Q1	S35U4_HUMAN	SLC35A4	SLC35A4 upstream open reading frame protein	297238	308573	237750	317495	297617	241592	3
O00115;O00115-2	O00115;O00115-2	DNS2A_HUMAN	DNASE2	Deoxyribonuclease-2-alpha	29471.7	22631.4	41727	81130.7	72823.2	83487.3	1
O00116	O00116	ADAS_HUMAN	AGPS	Alkyldihydroxyacetonephosphate synthase, peroxisomal	115699	96796.3	89520	135393	68858.9	93442.4	14
O00124;O00124-2;O00124-3	O00124;O00124-2;O00124-3	UBXN8_HUMAN	UBXN8	UBX domain-containing protein 8	6674.69	9814.98	4337.19	10371.5	9229.53	9070.66	1
O00139;O00139-1;O00139-2;O00139-4;O00139-5	O00139;O00139-1;O00139-2;O00139-4;O00139-5	KIF2A_HUMAN	KIF2A	Kinesin-like protein KIF2A	14081.6	NA	19107.6	25054.4	48911	42801.7	4
O00142;O00142-2;O00142-3;O00142-4;O00142-5;O00142-6	O00142;O00142-2;O00142-3;O00142-4;O00142-5;O00142-6	KITM_HUMAN	TK2	Thymidine kinase 2, mitochondrial	54336.9	31181.1	32088.7	57354.1	22690.8	35058.3	1
O00148	O00148	DX39A_HUMAN	DDX39A	ATP-dependent RNA helicase DDX39A	22217	27070	22638.5	43675	33228	24682.9	6
O00148;Q13838;Q13838-2	O00148;Q13838;Q13838-2	DX39A_HUMAN;DX39B_HUMAN	DDX39A;DDX39B	ATP-dependent RNA helicase DDX39A	283500	112892	214396	418796	277927	344274	0
O00151	O00151	PDLI1_HUMAN	PDLIM1	PDZ and LIM domain protein 1	1267090	1102810	912899	1665090	2009150	1992860	19
O00154-4	O00154;O00154-4;O00154-2;O00154-3;O00154-5;O00154-6;O00154-7	BACH_HUMAN	ACOT7	Isoform 4 of Cytosolic acyl coenzyme A thioester hydrolase	19915	36444.3	23863.3	29916.2	41062.4	46345.6	3
O00159	O00159	MYO1C_HUMAN	MYO1C	Unconventional myosin-Ic	81235.7	137590	82667.3	52817.4	58222.4	52386.1	1
O00159-3	O00159-3	MYO1C_HUMAN	MYO1C	Isoform 3 of Unconventional myosin-Ic	257704	377949	193456	178974	231281	224321	1
O00159;O00159-3	O00159;O00159-3;O00159-2	MYO1C_HUMAN	MYO1C	Unconventional myosin-Ic	911881	1140010	906243	674416	557152	585459	51
O00160	O00160	MYO1F_HUMAN	MYO1F	Unconventional myosin-If	82904.2	90708.9	101608	51938.5	61961.5	61347.5	22
O00160;Q12965	O00160;Q12965	MYO1E_HUMAN;MYO1F_HUMAN	MYO1E;MYO1F	Unconventional myosin-If	68167.4	76762.7	60435.6	63063.9	63404	50602.7	0
O00161	O00161;O00161-2	SNP23_HUMAN	SNAP23	Synaptosomal-associated protein 23	79812	104863	82794.5	82583	84779.4	84975	19
O00165;O00165-2;O00165-5	O00165;O00165-2;O00165-3;O00165-5	HAX1_HUMAN	HAX1	HCLS1-associated protein X-1	42532.3	44782.7	54033.3	31744.4	36060.4	22119.5	7
O00168	O00168	PLM_HUMAN	FXYD1	Phospholemman	12432.6	21306.4	15612.2	20373	27311.2	18222	1
O00170	O00170	AIP_HUMAN	AIP	AH receptor-interacting protein	22528.1	21522.7	20037.1	29133.2	40014.5	37845.5	4
O00178	O00178	GTPB1_HUMAN	GTPBP1	GTP-binding protein 1	43163	38728.6	27068.2	45310.4	40686.6	31252.9	3
O00182;O00182-2;O00182-3;O00182-6;Q3B8N2;Q3B8N2-2;Q6DKI2	O00182;Q6DKI2;Q3B8N2;O00182-2;O00182-3;O00182-4;O00182-5;O00182-6;Q3B8N2-2	LEG9B_HUMAN;LEG9C_HUMAN;LEG9_HUMAN	LGALS9;LGALS9B;LGALS9C	Galectin-9	154819	188744	195050	179801	147369	134375	0
O00186	O00186	STXB3_HUMAN	STXBP3	Syntaxin-binding protein 3	80655.9	84908.8	77637	97331.5	103116	86956.8	6
O00187;O00187-2	O00187;O00187-2	MASP2_HUMAN	MASP2	Mannan-binding lectin serine protease 2	NA	NA	NA	8687.7	5385.3	NA	1
O00189	O00189	AP4M1_HUMAN	AP4M1	AP-4 complex subunit mu-1	6567.5	NA	9090.64	4024.9	4562.1	NA	1
O00192;O00192-2	O00192;O00192-2	ARVC_HUMAN	ARVCF	Splicing regulator ARVCF	21262.8	35732.7	32315.2	29217	39144.4	21626.7	3
O00194	O00194	RB27B_HUMAN	RAB27B	Ras-related protein Rab-27B	352881	215607	285997	242853	184785	182715	5
O00194;P51159	O00194;P51159;P51159-2	RB27A_HUMAN;RB27B_HUMAN	RAB27A;RAB27B	Ras-related protein Rab-27B	610411	186584	629142	279374	75547.6	132205	0
O00203;O00203-3	O00203;O00203-3	AP3B1_HUMAN	AP3B1	AP-3 complex subunit beta-1	75592.5	79811.6	69225	68735.9	78363.4	74570.3	9
O00214;O00214-2	O00214;O00214-2	LEG8_HUMAN	LGALS8	Galectin-8	23854.5	16947.4	21206.1	15029.7	NA	16955.4	3
O00217	O00217	NDUS8_HUMAN	NDUFS8	NADH dehydrogenase [ubiquinone] iron-sulfur protein 8, mitochondrial	36308.7	43027.1	63428.4	106248	NA	63290.6	3
O00231;O00231-2	O00231;O00231-2	PSD11_HUMAN	PSMD11	26S proteasome non-ATPase regulatory subunit 11	96323	59336.6	93090.8	119888	109524	114969	12
O00232;O00232-2	O00232;O00232-2	PSD12_HUMAN	PSMD12	26S proteasome non-ATPase regulatory subunit 12	97523.7	110756	105652	96139.6	97954.5	152348	9
O00233;O00233-2	O00233;O00233-2	PSMD9_HUMAN	PSMD9	26S proteasome non-ATPase regulatory subunit 9	15523.5	15133.5	8471.45	22799	29742.2	31809.2	3
O00241;O00241-2	O00241;O00241-2	SIRB1_HUMAN	SIRPB1	Signal-regulatory protein beta-1	12811.3	10427.4	9110.08	4322.03	NA	8517.36	1
O00241;O00241-2;P78324;P78324-4	O00241;P78324;Q5TFQ8;P78324-2;P78324-4;O00241-2	SHPS1_HUMAN;SIRB1_HUMAN	SIRPA;SIRPB1	Signal-regulatory protein beta-1	127016	133410	111397	114702	126413	137940	0
O00255;O00255-1;O00255-3	O00255;O00255-1;O00255-3	MEN1_HUMAN	MEN1	Menin	20647.7	29846.7	30191.3	30352	35380.7	21886	2
O00264	O00264;O00264-2	PGRC1_HUMAN	PGRMC1	Membrane-associated progesterone receptor component 1	504255	293191	446437	313572	274215	249661	12
O00264;O15173;O15173-2	O00264;O15173;O15173-2	PGRC1_HUMAN;PGRC2_HUMAN	PGRMC1;PGRMC2	Membrane-associated progesterone receptor component 1	107883	47221.6	66780.3	90973.9	44884.3	33646.6	0
O00267;O00267-2	O00267;O00267-2	SPT5H_HUMAN	SUPT5H	Transcription elongation factor SPT5	23833.9	24270.2	26284.5	26279.2	21046.2	18757.7	12
O00268	O00268	TAF4_HUMAN	TAF4	Transcription initiation factor TFIID subunit 4	NA	NA	2937.67	NA	6139.37	NA	1
O00273;O00273-2	O00273;O00273-2	DFFA_HUMAN	DFFA	DNA fragmentation factor subunit alpha	NA	NA	NA	13430.9	17528.6	16312.9	2
O00291;O00291-3	O00291;O00291-3;O00291-4	HIP1_HUMAN	HIP1	Huntingtin-interacting protein 1	96325.5	96374.9	86043.3	102497	82727	77053.1	31
O00299	O00299	CLIC1_HUMAN	CLIC1	Chloride intracellular channel protein 1	625560	640273	573696	662025	621985	684935	14
O00303	O00303	EIF3F_HUMAN	EIF3F	Eukaryotic translation initiation factor 3 subunit F	78410.5	68780.5	73070.7	123028	124585	138451	9
O00329;O00329-2	O00329;O00329-2	PK3CD_HUMAN	PIK3CD	Phosphatidylinositol 4,5-bisphosphate 3-kinase catalytic subunit delta isoform	27637.1	19464.6	32466.6	39825.9	19480.7	26828.9	2
O00330;O00330-3	O00330;O00330-2;O00330-3	ODPX_HUMAN	PDHX	Pyruvate dehydrogenase protein X component, mitochondrial	122983	147686	123925	140333	181554	145063	13
O00339;O00339-2;O00339-3;O00339-4	O00339;O00339-2;O00339-3;O00339-4	MATN2_HUMAN	MATN2	Matrilin-2	10388.7	12042.3	8354.87	7564.77	NA	7943.45	1
O00391	O00391;O00391-2	QSOX1_HUMAN	QSOX1	Sulfhydryl oxidase 1	987260	1001450	1211930	712671	673502	697954	27
O00399	O00399	DCTN6_HUMAN	DCTN6	Dynactin subunit 6	NA	10132.3	NA	8759.88	12360.6	9562.35	1
O00410	O00410;O00410-2;O00410-3	IPO5_HUMAN	IPO5	Importin-5	28656.3	32103.8	36562.4	50482.1	53152.8	61714.9	18
O00422;O00422-2	O00422;O00422-2	SAP18_HUMAN	SAP18	Histone deacetylase complex subunit SAP18	93063.2	92624.6	92984.2	84989.3	95558.5	90545.4	5
O00429;O00429-2;O00429-3;O00429-4;O00429-5;O00429-6;O00429-8;O00429-9	O00429;O00429-2;O00429-3;O00429-4;O00429-5;O00429-6;O00429-7;O00429-8;O00429-9	DNM1L_HUMAN	DNM1L	Dynamin-1-like protein	63326.2	53960.5	66182.5	64282.2	63646.2	55922	18
O00443	O00443;O00443-2	P3C2A_HUMAN	PIK3C2A	Phosphatidylinositol 4-phosphate 3-kinase C2 domain-containing subunit alpha	25396.7	31770.3	33297.8	29795.2	26983.3	30134.3	7
O00453;O00453-10;O00453-11;O00453-13;O00453-2;O00453-3;O00453-4;O00453-6	O00453;O00453-10;O00453-11;O00453-13;O00453-2;O00453-3;O00453-4;O00453-6	LST1_HUMAN	LST1	Leukocyte-specific transcript 1 protein	51034.8	16311.5	19101	18439.7	10314.5	14908.1	1
O00459	O00459	P85B_HUMAN	PIK3R2	Phosphatidylinositol 3-kinase regulatory subunit beta	5453.41	4788	4094.37	6064.66	4723.8	7701.54	2
O00461	O00461	GOLI4_HUMAN	GOLIM4	Golgi integral membrane protein 4	112452	76041.5	121751	105470	75331.8	76526.8	9
O00462	O00462	MANBA_HUMAN	MANBA	Beta-mannosidase	8224.48	12586.7	8267.78	15837.4	16677.1	17704	2
O00468-6	O00468;O00468-3;O00468-4;O00468-5;O00468-6;O00468-7	AGRIN_HUMAN	AGRN	Isoform 6 of Agrin	402959	579276	554647	576680	507738	446791	58
O00469;O00469-2	O00469;O00469-2;O00469-3	PLOD2_HUMAN	PLOD2	Procollagen-lysine,2-oxoglutarate 5-dioxygenase 2	59341	72873.4	55477.3	79630.4	100175	98208.3	11
O00471	O00471	EXOC5_HUMAN	EXOC5	Exocyst complex component 5	35328.1	42221.7	39570.1	41428.4	57149.3	68043	5
O00478;O00478-2	O00478;O00481;P78410;O00481-2;O00481-3;O00481-4;P78410-2;P78410-3;O00478-2	BT3A3_HUMAN	BTN3A3	Butyrophilin subfamily 3 member A3	70649.7	51343.4	44576.3	54573.5	58496.3	50420.3	1
O00483	O00483	NDUA4_HUMAN	NDUFA4	Cytochrome c oxidase subunit NDUFA4	258856	269571	189540	216852	205571	200276	1
O00487	O00487	PSDE_HUMAN	PSMD14	26S proteasome non-ATPase regulatory subunit 14	66925.8	59680.4	62104	49081	37948.9	58933.3	6
O00499;O00499-10;O00499-11;O00499-2;O00499-3;O00499-4;O00499-5;O00499-6;O00499-7;O00499-8;O00499-9	O00499;O00499-10;O00499-11;O00499-2;O00499-3;O00499-4;O00499-5;O00499-6;O00499-7;O00499-8;O00499-9	BIN1_HUMAN	BIN1	Myc box-dependent-interacting protein 1	6706.14	NA	6560.7	6581.94	10594.1	8619.34	4
O00499;O00499-10;O00499-11;O00499-2;O00499-3;O00499-4;O00499-5;O00499-6;O00499-7;O00499-8;O00499-9;Q9UBW5;Q9UBW5-2	O00499;P49418;Q9UBW5;O00499-10;O00499-11;O00499-2;O00499-3;O00499-4;O00499-5;O00499-6;O00499-7;O00499-8;O00499-9;Q9UBW5-2;Q9UBW5-3;P49418-2	BIN1_HUMAN;BIN2_HUMAN	BIN1;BIN2	Myc box-dependent-interacting protein 1	87482	83993.7	104269	60597.9	48395.6	42738.7	0
O00501	O00501	CLD5_HUMAN	CLDN5	Claudin-5	18581.9	NA	NA	NA	NA	NA	1
O00505	O00505	IMA4_HUMAN	KPNA3	Importin subunit alpha-4	14101.9	17769.9	18260.8	30358.8	28808.9	40117.8	5
O00505;O00629	O00505;O00629	IMA3_HUMAN;IMA4_HUMAN	KPNA3;KPNA4	Importin subunit alpha-4	NA	NA	NA	NA	25682.5	36653	0
O00515	O00515	LAD1_HUMAN	LAD1	Ladinin-1	NA	12075.4	10665.5	26151.2	29722.1	36648.9	3
O00519	O00519	FAAH1_HUMAN	FAAH	Fatty-acid amide hydrolase 1	40221.2	44340.7	33120	33347.9	32209.6	22434.5	5
O00533;O00533-2	O00533;O00533-2	NCHL1_HUMAN	CHL1	Neural cell adhesion molecule L1-like protein	NA	4707.99	NA	6848.29	14466.3	10633.4	1
O00534	O00534;O00534-2;O00534-3;O00534-4	VMA5A_HUMAN	VWA5A	von Willebrand factor A domain-containing protein 5A	68149.9	85037.7	83212.6	115017	128831	116752	9
O00541	O00541	PESC_HUMAN	PES1	Pescadillo homolog	92223.9	115888	115121	112534	120196	142753	9
O00559;O00559-2	O00559;O00559-2	RCAS1_HUMAN	EBAG9	Receptor-binding cancer antigen expressed on SiSo cells	10336.3	8435.66	12228.3	5067.61	7231.27	NA	1
O00560-2	O00560-2	SDCB1_HUMAN	SDCBP	Isoform 2 of Syntenin-1	75969.2	117218	97722.5	72252	47929.9	82924.2	1
O00560;O00560-2;O00560-3	O00560;O00560-2;O00560-3	SDCB1_HUMAN	SDCBP	Syntenin-1	107867	155645	120588	72868.1	65279.6	111585	12
O00560;O00560-3	O00560;O00560-3	SDCB1_HUMAN	SDCBP	Syntenin-1	19985.7	NA	22194.6	18550	96129.7	24898.6	2
O00562;O00562-2	O00562;O00562-2	PITM1_HUMAN	PITPNM1	Membrane-associated phosphatidylinositol transfer protein 1	24802	45647.8	24307.8	19982.7	NA	28399.1	4
O00566	O00566	MPP10_HUMAN	MPHOSPH10	U3 small nucleolar ribonucleoprotein protein MPP10	13314.3	21162.4	15075	18652.5	28902.1	22979.6	4
O00567	O00567	NOP56_HUMAN	NOP56	Nucleolar protein 56	148335	149453	174738	180039	168872	130711	27
O00571;O00571-2	O00571;O15523;O00571-2;O15523-2;O15523-3	DDX3X_HUMAN	DDX3X	ATP-dependent RNA helicase DDX3X	81284.3	56507.8	59310.9	77192.4	79889.6	106248	3
O00571;O00571-2;P17844;Q92841;Q92841-1;Q92841-3	O00571;O15523;P17844;Q92841;O00571-2;O15523-2;P17844-2;Q92841-1;Q92841-2;Q92841-3	DDX17_HUMAN;DDX3X_HUMAN;DDX5_HUMAN	DDX17;DDX3X;DDX5	ATP-dependent RNA helicase DDX3X	125809	74587.1	153191	213212	83802.4	182339	0
O00584	O00584	RNT2_HUMAN	RNASET2	Ribonuclease T2	NA	NA	NA	6980.71	3944.45	NA	1
O00585	O00585	CCL21_HUMAN	CCL21	C-C motif chemokine 21	5913.53	NA	5696.86	NA	NA	NA	1
O00587;O00587-2	O00587;O00587-2	MFNG_HUMAN	MFNG	Beta-1,3-N-acetylglucosaminyltransferase manic fringe	NA	7973.52	NA	NA	NA	NA	1
O00592;O00592-2	O00592;O00592-2	PODXL_HUMAN	PODXL	Podocalyxin	83563.6	112516	81368.2	106344	84852.6	81519.7	7
O00602	O00602	FCN1_HUMAN	FCN1	Ficolin-1	37102.4	23365.5	31761.6	37073.2	41038.9	39597.5	3
O00622	O00622	CCN1_HUMAN	CCN1	CCN family member 1	24780.8	14339.6	19301.5	22843.4	NA	17365.4	3
O00629	O00629	IMA3_HUMAN	KPNA4	Importin subunit alpha-3	25912.6	31538.5	37316.4	46190.2	44741.4	36447.7	6
O00635	O00635	TRI38_HUMAN	TRIM38	E3 ubiquitin-protein ligase TRIM38	20113.6	NA	NA	10459.2	5822.18	NA	2
O00712;O00712-4;O00712-5	O00712;O00712-4;O00712-5	NFIB_HUMAN	NFIB	Nuclear factor 1 B-type	47465.2	NA	23100.6	38969.5	18641.4	NA	1
O00712;O00712-4;O00712-5;P08651;P08651-2;P08651-3;P08651-4;P08651-5;P08651-6;Q12857;Q12857-2;Q12857-3;Q12857-4;Q14938-3;Q14938-5;Q14938-6	O00712;P08651;Q12857;Q14938;Q14938-5;O00712-2;O00712-4;O00712-5;P08651-2;P08651-3;P08651-4;P08651-5;P08651-6;Q12857-2;Q12857-3;Q12857-4;Q14938-2;Q14938-3;Q14938-4;Q14938-6	NFIA_HUMAN;NFIB_HUMAN;NFIC_HUMAN;NFIX_HUMAN	NFIA;NFIB;NFIC;NFIX	Nuclear factor 1 B-type	13982.1	NA	10449.9	NA	NA	NA	0
O00754;O00754-2	O00754;O00754-2	MA2B1_HUMAN	MAN2B1	Lysosomal alpha-mannosidase	29366.3	44012.4	35201.4	71062.9	74379.7	63018	10
O00764	O00764;O00764-2;O00764-3	PDXK_HUMAN	PDXK	Pyridoxal kinase	24716.3	31293.5	29978.8	28141.8	40537.3	33903.4	9
O00767	O00767	SCD_HUMAN	SCD	Stearoyl-CoA desaturase	22074.7	7423.03	9771.74	4418.31	NA	2212.53	2
O14495	O14495	PLPP3_HUMAN	PLPP3	Phospholipid phosphatase 3	148635	121899	105264	61856.9	NA	NA	3
O14497;O14497-3	O14497;O14497-2;O14497-3	ARI1A_HUMAN	ARID1A	AT-rich interactive domain-containing protein 1A	14546.1	5431.95	19782.4	4043.04	NA	NA	4
O14497;O14497-3;Q8NFD5;Q8NFD5-1;Q8NFD5-2;Q8NFD5-3	O14497;Q8NFD5;O14497-2;O14497-3;Q8NFD5-1;Q8NFD5-2;Q8NFD5-3	ARI1A_HUMAN;ARI1B_HUMAN	ARID1A;ARID1B	AT-rich interactive domain-containing protein 1A	NA	6581.92	8200.5	9911.21	4546.63	8243.78	0
O14498	O14498	ISLR_HUMAN	ISLR	Immunoglobulin superfamily containing leucine-rich repeat protein	51676.3	47075.6	54886.9	53054.5	42433.5	29715.2	3
O14503	O14503	BHE40_HUMAN	BHLHE40	Class E basic helix-loop-helix protein 40	10542.5	NA	10198.9	7984.98	NA	8503.21	1
O14523;O14523-2	O14523;O14523-2	C2C2L_HUMAN	C2CD2L	Phospholipid transfer protein C2CD2L	7539.39	7302.28	5571.58	7963.05	7237.87	4807.02	2
O14548	O14548	COX7R_HUMAN	COX7A2L	Cytochrome c oxidase subunit 7A-related protein, mitochondrial	70004.5	58795	68492.6	47074.3	61462.5	44843.9	4
O14558	O14558	HSPB6_HUMAN	HSPB6	Heat shock protein beta-6	51386.6	38911.7	59441.7	67831.2	104670	99146.6	3
O14561	O14561	ACPM_HUMAN	NDUFAB1	Acyl carrier protein, mitochondrial	60354.9	83758.4	54734.3	157391	87930.6	66109.3	5
O14562	O14562	UBFD1_HUMAN	UBFD1	Ubiquitin domain-containing protein UBFD1	NA	NA	NA	4936.32	10444.5	4352.97	1
O14578;O14578-3;O14578-4	O14578;O14578-3;O14578-4	CTRO_HUMAN	CIT	Citron Rho-interacting kinase	NA	13016.9	NA	39578.8	43035.9	41685.4	1
O14579	O14579;O14579-2;O14579-3	COPE_HUMAN	COPE	Coatomer subunit epsilon	113309	102818	117871	81283.1	78435.8	95778.3	8
O14617;O14617-5	O14617;O14617-2;O14617-3;O14617-4;O14617-5	AP3D1_HUMAN	AP3D1	AP-3 complex subunit delta-1	24538.5	24180.1	27172.5	32044.8	27616.5	29533.6	11
O14618	O14618	CCS_HUMAN	CCS	Copper chaperone for superoxide dismutase	59770.9	NA	51586.5	50970.5	41113.9	18320.1	2
O14639;O14639-2;O14639-6	O14639;O14639-4;O14639-2;O14639-3;O14639-5;O14639-6	ABLM1_HUMAN	ABLIM1	Actin-binding LIM protein 1	23964.7	41503	30762	34779.9	35138.5	28938.1	13
O14646;O14646-2	O14646;O14646-2	CHD1_HUMAN	CHD1	Chromodomain-helicase-DNA-binding protein 1	16201.8	11021.4	10081.1	NA	3900.39	4264.51	3
O14647;O14647-2	O14647;O14647-2	CHD2_HUMAN	CHD2	Chromodomain-helicase-DNA-binding protein 2	39999.8	33860.1	43383.2	22498.7	22440.9	22054.3	6
O14653;O14653-2	O14653;O14653-2;O14653-3	GOSR2_HUMAN	GOSR2	Golgi SNAP receptor complex member 2	41523.3	37164.4	24738.5	25071.4	23945.3	26772.8	10
O14657	O14657	TOR1B_HUMAN	TOR1B	Torsin-1B	71806.9	76954	90375.2	57897.8	68824.3	64346.8	2
O14662-2;O14662-4;O14662-5	O14662;O14662-5;O14662-2;O14662-4;O14662-6	STX16_HUMAN	STX16	Isoform A of Syntaxin-16	20667	32108.7	23431.6	26199.8	28433.8	30705.4	4
O14672	O14672	ADA10_HUMAN	ADAM10	Disintegrin and metalloproteinase domain-containing protein 10	109554	151063	129903	167826	125616	132340	11
O14683	O14683	P5I11_HUMAN	TP53I11	Tumor protein p53-inducible protein 11	33891.4	17904.3	36288.7	22417.5	19659.3	15015.5	4
O14684	O14684	PTGES_HUMAN	PTGES	Prostaglandin E synthase	57205.3	72539.8	70839.3	33457.2	42170	38006.2	1
O14715;Q99666;Q99666-2	Q99666;O14715;Q99666-2	RGPD5_HUMAN;RGPD8_HUMAN	RGPD5;RGPD8	RANBP2-like and GRIP domain-containing protein 8	NA	NA	7816.91	3933.52	7360.98	NA	0
O14727;O14727-2;O14727-3;O14727-4;O14727-5;O14727-6	O14727;O14727-2;O14727-3;O14727-4;O14727-5;O14727-6	APAF_HUMAN	APAF1	Apoptotic protease-activating factor 1	36555.7	NA	NA	NA	10310.6	10645.2	1
O14734	O14734	ACOT8_HUMAN	ACOT8	Acyl-coenzyme A thioesterase 8	82422.6	136544	111140	85181.7	120570	111879	6
O14735;O14735-3	O14735;O14735-3	CDIPT_HUMAN	CDIPT	CDP-diacylglycerol--inositol 3-phosphatidyltransferase	90462	172068	99135.7	82825.1	69601.2	92904.9	3
O14737	O14737	PDCD5_HUMAN	PDCD5	Programmed cell death protein 5	NA	NA	NA	17997.9	12435	15862.8	2
O14744;O14744-5	O14744;O14744-2;O14744-3;O14744-4;O14744-5	ANM5_HUMAN	PRMT5	Protein arginine N-methyltransferase 5	50299.2	67333.6	69018.4	96675.4	81648.6	133661	5
O14745	O14745;O14745-2	NHRF1_HUMAN	NHERF1	Na(+)/H(+) exchange regulatory cofactor NHE-RF1	68494	97606.7	89372.8	122140	150029	142024	10
O14746;O14746-3	O14746;O14746-3	TERT_HUMAN	TERT	Telomerase reverse transcriptase	18916.1	48860	35555.5	38687.9	40659.7	33042.1	1
O14772;O14772-2;O14772-3;Q59H18-1;Q59H18-3;Q59H18-4	O14772;O14772-2;O14772-3;Q59H18-1;Q59H18-3;Q59H18-4	FPGT_HUMAN;TNI3K_HUMAN	FPGT;TNNI3K	Fucose-1-phosphate guanylyltransferase	NA	5829.7	NA	6946.3	6541.15	NA	0
O14773	O14773;O14773-2	TPP1_HUMAN	TPP1	Tripeptidyl-peptidase 1	156057	131897	170768	160413	194576	221119	8
O14776;O14776-2	O14776;O14776-2	TCRG1_HUMAN	TCERG1	Transcription elongation regulator 1	13640.4	14046.1	13176.3	22515.8	29314.6	19966.6	5
O14786	O14786	NRP1_HUMAN	NRP1	Neuropilin-1	37745.4	45103.5	41684.8	41285.6	35594	32244.3	12
O14787;O14787-2	O14787;O14787-2	TNPO2_HUMAN	TNPO2	Transportin-2	NA	NA	NA	4756.09	NA	NA	1
O14791;O14791-2;O14791-3	O14791;O14791-2;O14791-3	APOL1_HUMAN	APOL1	Apolipoprotein L1	200933	192990	194763	151451	132409	133959	9
O14792	O14792	HS3S1_HUMAN	HS3ST1	Heparan sulfate glucosamine 3-O-sulfotransferase 1	10500.6	NA	15481.9	NA	NA	NA	2
O14798	O14798	TR10C_HUMAN	TNFRSF10C	Tumor necrosis factor receptor superfamily member 10C	3231.81	2476.13	4301.95	3447.17	2650.27	1600.57	1
O14802	O14802	RPC1_HUMAN	POLR3A	DNA-directed RNA polymerase III subunit RPC1	4818.84	2896.08	4550.33	3480.9	2338.87	5585.15	2
O14807	O14807	RASM_HUMAN	MRAS	Ras-related protein M-Ras	25539	26114.4	39101.8	23529.8	27078.8	22827.3	2
O14818	O14818;O14818-2	PSA7_HUMAN	PSMA7	Proteasome subunit alpha type-7	58031.9	35213.8	46791.6	104936	109335	92890.8	6
O14828	O14828;O14828-2	SCAM3_HUMAN	SCAMP3	Secretory carrier-associated membrane protein 3	130014	111906	150618	113664	84966.4	83265.8	11
O14841	O14841	OPLA_HUMAN	OPLAH	5-oxoprolinase	13795.5	13111.6	13960.8	9426.9	8716.53	19331.4	2
O14867	O14867	BACH1_HUMAN	BACH1	Transcription regulator protein BACH1	9232.76	6657.74	7488.94	7924.92	6687.4	12441.2	2
O14874;O14874-2;O14874-3	O14874;O14874-2;O14874-3	BCKD_HUMAN	BCKDK	Branched-chain alpha-ketoacid dehydrogenase kinase	30407.5	9991.62	2431.76	5108.83	NA	12112.9	2
O14879	O14879	IFIT3_HUMAN	IFIT3	Interferon-induced protein with tetratricopeptide repeats 3	18897.6	23658.2	16807.1	38015.7	28992.2	36170.5	4
O14880	O14880	MGST3_HUMAN	MGST3	Glutathione S-transferase 3, mitochondrial	23562.2	30989.3	24773.9	22530.2	23841.1	23989.4	6
O14907	O14907	TX1B3_HUMAN	TAX1BP3	Tax1-binding protein 3	25030.8	53241	38509.7	70015.9	NA	110643	2
O14908	O14908;O14908-2	GIPC1_HUMAN	GIPC1	PDZ domain-containing protein GIPC1	14348.1	14811.5	16743.5	19581.6	24865.7	14233.3	8
O14920;O14920-2;O14920-4	O14920;O14920-2;O14920-4	IKKB_HUMAN	IKBKB	Inhibitor of nuclear factor kappa-B kinase subunit beta	20206	28574.5	21849.3	43198.3	38365.5	41302.5	2
O14925	O14925;Q5SRD1;Q5SRD1-2	TIM23_HUMAN	TIMM23	Mitochondrial import inner membrane translocase subunit Tim23	80257.8	69057.8	71546.7	31797.2	NA	27781.6	1
O14929;O14929-2	O14929;O14929-2	HAT1_HUMAN	HAT1	Histone acetyltransferase type B catalytic subunit	13219.1	29788.1	16482.3	13179.3	15856.1	24779.8	3
O14936;O14936-3	O14936;O14936-4;O14936-2;O14936-3;O14936-5;O14936-6	CSKP_HUMAN	CASK	Peripheral plasma membrane protein CASK	40892.3	43434.1	39792.6	35494	32964.9	27372.1	10
O14939;O14939-4	O14939;O14939-3;O14939-4	PLD2_HUMAN	PLD2	Phospholipase D2	21330	37968.3	27372.4	16489.1	30622.9	21959.9	4
O14948;O14948-2;O14948-3;O14948-4;O75030;O75030-10;O75030-11;O75030-12;O75030-2;O75030-3;O75030-4;O75030-5;O75030-6;O75030-7;O75030-8;O75030-9;P19484;P19484-2;P19532	O14948;O75030;P19484;P19532;O75030-10;O75030-11;O75030-12;O75030-2;O75030-3;O75030-4;O75030-5;O75030-6;O75030-7;O75030-8;O75030-9;O14948-2;O14948-3;O14948-4;P19484-2	MITF_HUMAN;TFE3_HUMAN;TFEB_HUMAN;TFEC_HUMAN	MITF;TFE3;TFEB;TFEC	Transcription factor EC	NA	11112.9	NA	14415.8	15282.5	NA	0
O14949	O14949	QCR8_HUMAN	UQCRQ	Cytochrome b-c1 complex subunit 8	234140	113987	227988	152334	100720	66935.1	6
O14950;P19105	O14950;P19105	ML12A_HUMAN;ML12B_HUMAN	MYL12A;MYL12B	Myosin regulatory light chain 12B	1874960	1587040	1724840	1113780	875292	855728	0
O14960	O14960	LECT2_HUMAN	LECT2	Leukocyte cell-derived chemotaxin-2	12366.1	30894.3	11059.2	12052.4	NA	11974.1	1
O14964;O14964-2	O14964;O14964-2	HGS_HUMAN	HGS	Hepatocyte growth factor-regulated tyrosine kinase substrate	17147	11413.4	12412.2	41208.4	41370.1	23253.4	3
O14966	O14966;O14966-2	RAB7L_HUMAN	RAB29	Ras-related protein Rab-7L1	21438	13068.6	15861.2	24641.3	27789.3	18550.1	3
O14972;O14972-2	O14972;O14972-2	VP26C_HUMAN	VPS26C	Vacuolar protein sorting-associated protein 26C	32888.7	37077.7	31394.6	34661.6	30201.2	45904.1	6
O14974	O14974;O14974-2;O14974-3;O14974-4	MYPT1_HUMAN	PPP1R12A	Protein phosphatase 1 regulatory subunit 12A	44897.7	50415.3	51356.8	84657.1	81888.5	87477.9	18
O14975	O14975	S27A2_HUMAN	SLC27A2	Long-chain fatty acid transport protein 2	NA	1734.01	2724.42	1756.93	NA	2104.86	1
O14976;O14976-2	O14976;O14976-2	GAK_HUMAN	GAK	Cyclin-G-associated kinase	83720.3	98254.1	79204	64365.9	78504.4	78940.3	9
O14979-2;O14979-3	O14979;O14979-2;O14979-3	HNRDL_HUMAN	HNRNPDL	Isoform 2 of Heterogeneous nuclear ribonucleoprotein D-like	114683	92667.8	100698	415292	368377	333285	8
O14979-2;O14979-3;Q14103;Q14103-2;Q14103-3;Q14103-4	O14979;Q14103;Q14103-4;O14979-2;O14979-3;Q14103-2;Q14103-3	HNRDL_HUMAN;HNRPD_HUMAN	HNRNPD;HNRNPDL	Isoform 2 of Heterogeneous nuclear ribonucleoprotein D-like	53092	13966.3	43495.9	NA	24410.3	17791.7	0
O14980	O14980	XPO1_HUMAN	XPO1	Exportin-1	24529.6	29749.1	26503.2	26634.8	34088.4	36514.6	16
O14981	O14981	BTAF1_HUMAN	BTAF1	TATA-binding protein-associated factor 172	11132.3	NA	NA	NA	NA	NA	1
O15013;O15013-4;O15013-5;O15013-6;O15013-7	O15013;O15013-4;O15013-5;O15013-6;O15013-7	ARHGA_HUMAN	ARHGEF10	Rho guanine nucleotide exchange factor 10	8653.5	9700.71	8675.69	5729.74	6816.85	7931.13	1
O15014;O15014-2	O15014;O15014-2	ZN609_HUMAN	ZNF609	Zinc finger protein 609	NA	NA	NA	3502.4	NA	5359.89	1
O15020;O15020-2	O15020;O15020-2	SPTN2_HUMAN	SPTBN2	Spectrin beta chain, non-erythrocytic 2	18623.5	27121.9	23743.6	20693.7	26672.1	21467.1	11
O15020;O15020-2;P11277;P11277-2;Q01082;Q01082-3	O15020;P11277;Q01082;O15020-2;P11277-2;P11277-3;Q01082-2;Q01082-3	SPTB1_HUMAN;SPTB2_HUMAN;SPTN2_HUMAN	SPTB;SPTBN1;SPTBN2	Spectrin beta chain, non-erythrocytic 2	NA	4770.59	8629.21	29216.9	11491.5	13449.3	0
O15020;O15020-2;Q01082	O15020;Q01082;Q9H254;O15020-2;Q01082-2;Q9H254-2;Q9H254-4	SPTB2_HUMAN;SPTN2_HUMAN	SPTBN1;SPTBN2	Spectrin beta chain, non-erythrocytic 2	3849.79	NA	10300.2	NA	3767.99	NA	0
O15020;O15020-2;Q01082;Q01082-3	O15020;Q01082;O15020-2;Q01082-2;Q01082-3	SPTB2_HUMAN;SPTN2_HUMAN	SPTBN1;SPTBN2	Spectrin beta chain, non-erythrocytic 2	194491	116469	117049	72376.8	61933.1	70318.6	0
O15027;O15027-5	O15027;O15027-2;O15027-3;O15027-4;O15027-5	SC16A_HUMAN	SEC16A	Protein transport protein Sec16A	67813.9	95503.8	73314.3	86819.2	110985	115824	18
O15031	O15031	PLXB2_HUMAN	PLXNB2	Plexin-B2	52807.2	69135.6	68642.2	55694	56353.6	54070.9	29
O15042;O15042-2	O15042;O15042-2	SR140_HUMAN	U2SURP	U2 snRNP-associated SURP motif-containing protein	44782.2	62074.6	47390.9	52561.4	62718.3	65623.3	8
O15047	O15047	SET1A_HUMAN	SETD1A	Histone-lysine N-methyltransferase SETD1A	3734.18	2218.47	3351.23	2799.89	3208.84	4650.51	1
O15061	O15061;O15061-2	SYNEM_HUMAN	SYNM	Synemin	217853	171135	146708	120268	189213	142452	41
O15067	O15067	PUR4_HUMAN	PFAS	Phosphoribosylformylglycinamidine synthase	26319.7	42100.1	32659	38487.9	33960.2	41960.7	7
O15075;O15075-2	O15075;O15075-2	DCLK1_HUMAN	DCLK1	Serine/threonine-protein kinase DCLK1	10641.4	NA	6913.68	22021.5	23236	10869.5	1
O15091;O15091-2	O15091;O15091-2;O15091-4	MRPP3_HUMAN	PRORP	Mitochondrial ribonuclease P catalytic subunit	NA	11108.3	10264.9	5713.9	7325.11	8378.99	2
O15118	O15118	NPC1_HUMAN	NPC1	NPC intracellular cholesterol transporter 1	84707	63819.8	56313.2	65623.9	52512.8	58019.5	7
O15119;O15119-2;O15119-3;Q13207;Q9UL17	O15119;Q13207;Q9UL17;O15119-3;O15119-2	TBX21_HUMAN;TBX2_HUMAN;TBX3_HUMAN	TBX2;TBX21;TBX3	T-box transcription factor TBX3	6836.44	11475.7	6616.04	6843.91	NA	NA	0
O15120;O15120-2	O15120;O15120-2	PLCB_HUMAN	AGPAT2	1-acyl-sn-glycerol-3-phosphate acyltransferase beta	16602.8	14355	16518.9	14696.1	8556.31	17553	1
O15121	O15121	DEGS1_HUMAN	DEGS1	Sphingolipid delta(4)-desaturase DES1	36585.3	38057.5	61801.7	35396.1	31698.5	28578.2	2
O15126	O15126	SCAM1_HUMAN	SCAMP1	Secretory carrier-associated membrane protein 1	94201.3	107032	92806	63726.1	69142.5	89810.4	6
O15127	O15127	SCAM2_HUMAN	SCAMP2	Secretory carrier-associated membrane protein 2	274672	248692	276512	207485	127115	183345	6
O15143	O15143	ARC1B_HUMAN	ARPC1B	Actin-related protein 2/3 complex subunit 1B	142994	136902	127096	174255	167333	199619	6
O15144	O15144	ARPC2_HUMAN	ARPC2	Actin-related protein 2/3 complex subunit 2	112471	65508	118384	109528	66195.2	92739	16
O15145	O15145	ARPC3_HUMAN	ARPC3	Actin-related protein 2/3 complex subunit 3	328687	422942	425319	678456	489965	488880	12
O15155	O15155;O15155-2	BET1_HUMAN	BET1	BET1 homolog	18579.8	26810.2	20624.3	23315.6	20342.6	21944.9	3
O15156	O15156	ZBT7B_HUMAN	ZBTB7B	Zinc finger and BTB domain-containing protein 7B	NA	3583.35	NA	5213.29	8308.49	5920.31	1
O15160;O15160-2	O15160;O15160-2	RPAC1_HUMAN	POLR1C	DNA-directed RNA polymerases I and III subunit RPAC1	24766.5	34415.3	28668	59426.3	54071.8	61821.7	7
O15162;O15162-2	O15162;O15162-2	PLS1_HUMAN	PLSCR1	Phospholipid scramblase 1	59873.8	71968.1	49134.3	77329.7	48875.7	55483.1	6
O15173;O15173-2	O15173;O15173-2	PGRC2_HUMAN	PGRMC2	Membrane-associated progesterone receptor component 2	134305	123821	143011	100227	85271.9	92017.3	5
O15195;O15195-2	O15195;O15195-2	VILL_HUMAN	VILL	Villin-like protein	23780.3	17851.2	19460.2	22910.6	21182.6	18042.5	8
O15211	O15211	RGL2_HUMAN	RGL2	Ral guanine nucleotide dissociation stimulator-like 2	11798.6	13862.9	10030.2	9254.9	15252.4	11686	1
O15213	O15213	WDR46_HUMAN	WDR46	WD repeat-containing protein 46	23866	24360.1	20401.2	21540.6	22759.8	26609.1	5
O15226;O15226-2	O15226;O15226-2	NKRF_HUMAN	NKRF	NF-kappa-B-repressing factor	24668.8	20239.6	31174.3	24155.4	NA	NA	1
O15228;O15228-2	O15228;O15228-2	GNPAT_HUMAN	GNPAT	Dihydroxyacetone phosphate acyltransferase	24199.4	34787.2	28335	25735.1	22215.9	22767.6	6
O15229;O15229-2;O15229-3	O15229;O15229-2;O15229-3	KMO_HUMAN	KMO	Kynurenine 3-monooxygenase	9419.37	NA	9864.97	NA	NA	NA	1
O15230	O15230	LAMA5_HUMAN	LAMA5	Laminin subunit alpha-5	840132	949828	943308	316076	358173	366957	106
O15231-3	O15231;O15231-2;O15231-3;O15231-4;O15231-5;O15231-6;O15231-7;O15231-8;O15231-9	ZN185_HUMAN	ZNF185	Isoform 3 of Zinc finger protein 185	54621.5	57051.1	69120.3	99352.9	104595	105055	16
O15235	O15235	RT12_HUMAN	MRPS12	Small ribosomal subunit protein uS12m	23123.3	51343.1	27734.6	28496.1	30146.9	NA	2
O15243	O15243	OBRG_HUMAN	LEPROT	Leptin receptor gene-related protein	NA	2412.23	NA	1445.67	2421.05	NA	1
O15247	O15247	CLIC2_HUMAN	CLIC2	Chloride intracellular channel protein 2	34523.6	49016.4	34661.1	102721	88164.6	73224	9
O15254;O15254-2	O15254;O15254-2	ACOX3_HUMAN	ACOX3	Peroxisomal acyl-coenzyme A oxidase 3	21229.8	29719.2	18687.7	44706.9	36765.6	39282.4	5
O15258	O15258	RER1_HUMAN	RER1	Protein RER1	168147	137639	113257	134707	74681.3	105597	5
O15260;O15260-2	O15260;O15260-2	SURF4_HUMAN	SURF4	Surfeit locus protein 4	124754	217085	161030	178789	155694	152552	10
O15264	O15264	MK13_HUMAN	MAPK13	Mitogen-activated protein kinase 13	17507.7	NA	10555.8	23207.1	26489.9	NA	2
O15264;Q16539;Q16539-2	O15264;P45983;P45984;P53778;P53779;Q15759;Q16539;P45983-2;P45983-3;P45983-4;P45983-5;Q16539-2;Q16539-3;Q16539-4;Q16539-5;O15264-2;P45984-2;P45984-3;P45984-4;P45984-5;P53778-2;P53779-2;P53779-3;Q15759-3	MK13_HUMAN;MK14_HUMAN	MAPK13;MAPK14	Mitogen-activated protein kinase 13	252330	102668	294451	144121	45289.9	57690.1	0
O15269	O15269;O15269-2	SPTC1_HUMAN	SPTLC1	Serine palmitoyltransferase 1	90285.6	89941.3	102937	92711	67500.7	68275.2	8
O15270	O15270	SPTC2_HUMAN	SPTLC2	Serine palmitoyltransferase 2	66636.6	51477.2	84878.1	42240.6	42225.8	45648.1	8
O15294	O15294;O15294-4;O15294-2;O15294-3	OGT1_HUMAN	OGT	UDP-N-acetylglucosamine--peptide N-acetylglucosaminyltransferase 110 kDa subunit	35598.5	42076.7	37559	40704.2	47058.6	45441.3	7
O15296;O15296-2;O15296-3;O15296-4	O15296;O15296-2;O15296-3;O15296-4	LX15B_HUMAN	ALOX15B	Polyunsaturated fatty acid lipoxygenase ALOX15B	23363.8	32577.8	26336.9	52806	37584.3	59919	4
O15305;O15305-2	O15305;O15305-2	PMM2_HUMAN	PMM2	Phosphomannomutase 2	NA	NA	NA	11168.9	9217.32	7118.13	1
O15321;O15321-2	O15321;O15321-2	TM9S1_HUMAN	TM9SF1	Transmembrane 9 superfamily member 1	88946.7	48764.2	44051.5	61153	54730.8	51585.3	4
O15347	O15347	HMGB3_HUMAN	HMGB3	High mobility group protein B3	30790.9	12271.1	40615.5	75916.8	72857.4	48600	1
O15355	O15355	PPM1G_HUMAN	PPM1G	Protein phosphatase 1G	28098.8	14015.9	11875.7	25419.1	25733.7	30312	3
O15357	O15357;O15357-2	SHIP2_HUMAN	INPPL1	Phosphatidylinositol 3,4,5-trisphosphate 5-phosphatase 2	30132.5	36523	49412.7	21480.4	32291.3	35570.4	3
O15371;O15371-2;O15371-3	O15371;O15371-2;O15371-3	EIF3D_HUMAN	EIF3D	Eukaryotic translation initiation factor 3 subunit D	53533.6	44529.8	61487.9	88902.6	70483.5	80184.9	11
O15372	O15372	EIF3H_HUMAN	EIF3H	Eukaryotic translation initiation factor 3 subunit H	53170.2	82502.4	62664	65626.4	92250.9	148298	6
O15381;O15381-2;O15381-3;O15381-4;O15381-5	O15381;O15381-5;O15381-2;O15381-3;O15381-4	NVL_HUMAN	NVL	Nuclear valosin-containing protein-like	9029.59	11503	11843.4	10063.1	15880.8	12791.2	2
O15382	O15382;O15382-2	BCAT2_HUMAN	BCAT2	Branched-chain-amino-acid aminotransferase, mitochondrial	33310.6	42578.4	41798.7	72425.8	29928.6	31958.7	8
O15391;P25490	O15391;P25490	TYY1_HUMAN;TYY2_HUMAN	YY1;YY2	Transcription factor YY2	NA	NA	NA	9273.71	7032.22	8324.23	0
O15393;O15393-2	O15393;O15393-2	TMPS2_HUMAN	TMPRSS2	Transmembrane protease serine 2	14467.4	32494.6	15267.2	24483.3	NA	NA	2
O15394	O15394;O15394-2	NCAM2_HUMAN	NCAM2	Neural cell adhesion molecule 2	8773.12	27496.8	13157.7	9963.3	11617	18769.6	3
O15397	O15397	IPO8_HUMAN	IPO8	Importin-8	26661.3	NA	11766.8	NA	NA	NA	1
O15400;O15400-2	O15400;O15400-2	STX7_HUMAN	STX7	Syntaxin-7	282175	452786	282210	295698	319412	306664	7
O15417;O15417-2	O15417;O15417-2	TNC18_HUMAN	TNRC18	Trinucleotide repeat-containing gene 18 protein	142212	276724	244862	82030.9	51154.2	26848.2	1
O15427	O15427	MOT4_HUMAN	SLC16A3	Monocarboxylate transporter 4	55788.5	60486	52698.3	102393	67930.6	53218.6	3
O15438;O15438-4	O15438;O15438-4	MRP3_HUMAN	ABCC3	ATP-binding cassette sub-family C member 3	23677.7	34094.9	28984.7	27991.5	20010.2	19876	6
O15439;O15439-2	O15439;O15439-2	MRP4_HUMAN	ABCC4	ATP-binding cassette sub-family C member 4	29780	38445.8	36422.2	29031.4	31153.6	33913.4	9
O15455	O15455	TLR3_HUMAN	TLR3	Toll-like receptor 3	9447.21	11321.4	5799.24	12877.4	8538.59	10496.8	7
O15460-2	O15460;O15460-2	P4HA2_HUMAN	P4HA2	Isoform IIa of Prolyl 4-hydroxylase subunit alpha-2	84926.8	79300.3	99478.6	104516	85843.2	88680.6	8
O15484	O15484	CAN5_HUMAN	CAPN5	Calpain-5	10532.5	14020	10072.4	11923.2	14828.1	7601.74	4
O15498	O15498;O15498-2	YKT6_HUMAN	YKT6	Synaptobrevin homolog YKT6	69034.2	61457.3	59237.3	50962.6	69195.9	69436.5	6
O15511	O15511	ARPC5_HUMAN	ARPC5	Actin-related protein 2/3 complex subunit 5	471298	266042	385844	537480	614009	486412	4
O15514	O15514	RPB4_HUMAN	POLR2D	DNA-directed RNA polymerase II subunit RPB4	6268.68	10949.7	7676.5	15842.2	11255.8	13523.7	3
O15523	O15523;O15523-2	DDX3Y_HUMAN	DDX3Y	ATP-dependent RNA helicase DDX3Y	42151.2	37119.5	38042.8	23652.1	NA	NA	1
O15525;O60675	O15525;O60675	MAFG_HUMAN;MAFK_HUMAN	MAFG;MAFK	Transcription factor MafG	38153.9	27719.6	28657.6	24775.1	NA	31648.8	0
O15530;O15530-2;O15530-4;O15530-5;Q6A1A2	O15530;Q6A1A2;O15530-2;O15530-4;O15530-5	PDPK1_HUMAN;PDPK2_HUMAN	PDPK1;PDPK2P	3-phosphoinositide-dependent protein kinase 1	NA	4957.85	3049.62	4912.98	5738.73	9352.24	0
O15533;O15533-2;O15533-3	O15533;O15533-2;O15533-3;O15533-4	TPSN_HUMAN	TAPBP	Tapasin	185935	277873	203200	174528	165893	210428	5
O15551	O15551	CLD3_HUMAN	CLDN3	Claudin-3	12515.4	NA	8765.1	9839.06	12121.6	NA	1
O43143	O43143	DHX15_HUMAN	DHX15	ATP-dependent RNA helicase DHX15	113250	143985	126109	115286	131561	140370	22
O43148;O43148-2	O43148;O43148-2	MCES_HUMAN	RNMT	mRNA cap guanine-N7 methyltransferase	5579.79	10266	11218.9	13837.7	16297.3	13670.3	1
O43149	O43149	ZZEF1_HUMAN	ZZEF1	Zinc finger ZZ-type and EF-hand domain-containing protein 1	3854.25	NA	14447.4	12801.9	12947.9	13039.1	2
O43159	O43159	RRP8_HUMAN	RRP8	Ribosomal RNA-processing protein 8	26197	43436.7	35846.5	28328.4	45734.1	35526	4
O43166;O43166-2;O43166-3	O43166;O43166-2;O43166-3	SI1L1_HUMAN	SIPA1L1	Signal-induced proliferation-associated 1-like protein 1	20857.3	24947.2	19017.5	23025	32428.7	NA	3
O43169	O43169	CYB5B_HUMAN	CYB5B	Cytochrome b5 type B	141099	131901	188032	101178	143531	109051	2
O43172;O43172-2	O43172;O43172-2	PRP4_HUMAN	PRPF4	U4/U6 small nuclear ribonucleoprotein Prp4	23826	23977.5	16652	41568.5	41029.4	45802.6	6
O43175	O43175	SERA_HUMAN	PHGDH	D-3-phosphoglycerate dehydrogenase	49169.5	80218.3	59954.8	83687.3	88480.1	128012	10
O43181	O43181	NDUS4_HUMAN	NDUFS4	NADH dehydrogenase [ubiquinone] iron-sulfur protein 4, mitochondrial	44114	64975.2	55551.1	84498.2	76814.5	71917.4	2
O43182;O43182-2;O43182-3;O43182-4;O43182-5	O43182;O43182-2;O43182-3;O43182-4;O43182-5	RHG06_HUMAN	ARHGAP6	Rho GTPase-activating protein 6	5761.71	NA	NA	NA	13352.1	9572.64	1
O43184;O43184-2;O43184-3;O43184-4	O43184;O43184-4;O43184-2;O43184-3	ADA12_HUMAN	ADAM12	Disintegrin and metalloproteinase domain-containing protein 12	7789.58	9624.58	13159.9	4943.06	NA	NA	2
O43194	O43194	GPR39_HUMAN	GPR39	G-protein coupled receptor 39	11599.1	13446.1	19512	17149.3	NA	NA	1
O43237;O43237-2	O43237;O43237-2	DC1L2_HUMAN	DYNC1LI2	Cytoplasmic dynein 1 light intermediate chain 2	31854.9	36201	30251.1	77836.4	84057.6	98605.4	4
O43242	O43242;O43242-2	PSMD3_HUMAN	PSMD3	26S proteasome non-ATPase regulatory subunit 3	45063.3	47425.4	51469.8	36893.5	37927.8	60638.5	9
O43251-6;O43251-8	O43251;O43251-10;Q9NWB1;Q9NWB1-5;A6NFN3;O43251-2;O43251-3;O43251-4;O43251-5;O43251-6;O43251-7;O43251-8;O43251-9;Q9NWB1-2;Q9NWB1-3;Q9NWB1-4;A6NFN3-2	RFOX2_HUMAN	RBFOX2	Isoform 6 of RNA binding protein fox-1 homolog 2	14400.7	13536.7	17030.4	11143.8	10322.1	17873.4	1
O43252	O43252	PAPS1_HUMAN	PAPSS1	Bifunctional 3'-phosphoadenosine 5'-phosphosulfate synthase 1	42602.4	23076.9	27626.6	25887.9	21075.5	20643.8	7
O43264	O43264	ZW10_HUMAN	ZW10	Centromere/kinetochore protein zw10 homolog	23021.2	33880.1	33941.3	36986.3	33700.1	36452.2	11
O43272;O43272-1;O43272-2	O43272;O43272-1;O43272-2	PROD_HUMAN	PRODH	Proline dehydrogenase 1, mitochondrial	83126.1	96543	85636.9	65893.8	57715.8	54747.1	18
O43278;O43278-2	O43278;O43278-2	SPIT1_HUMAN	SPINT1	Kunitz-type protease inhibitor 1	116637	50511.6	90573.9	129957	150385	131025	5
O43286	O43286	B4GT5_HUMAN	B4GALT5	Beta-1,4-galactosyltransferase 5	NA	NA	NA	111390	99902.7	75992	1
O43290	O43290	SNUT1_HUMAN	SART1	U4/U6.U5 tri-snRNP-associated protein 1	25922.4	33935.9	29312.4	74807.7	75926	66211.5	17
O43291;O43291-2	O43291;O43291-2	SPIT2_HUMAN	SPINT2	Kunitz-type protease inhibitor 2	11580.3	23423.3	21238.3	16456.2	22260.8	16809.5	1
O43293	O43293	DAPK3_HUMAN	DAPK3	Death-associated protein kinase 3	35540.3	NA	NA	NA	NA	NA	1
O43294;O43294-2	O43294;O43294-2	TGFI1_HUMAN	TGFB1I1	Transforming growth factor beta-1-induced transcript 1 protein	108906	76050.2	79882	105901	165338	118538	11
O43314;O43314-2	O43314;O43314-2	VIP2_HUMAN	PPIP5K2	Inositol hexakisphosphate and diphosphoinositol-pentakisphosphate kinase 2	17383.8	28924.7	24400.1	22122	22606.6	33028.9	3
O43324;O43324-2	O43324;O43324-2	MCA3_HUMAN	EEF1E1	Eukaryotic translation elongation factor 1 epsilon-1	37280.8	13271.5	31792.4	26673.4	21814	25489.9	2
O43390	O43390;O43390-3	HNRPR_HUMAN	HNRNPR	Heterogeneous nuclear ribonucleoprotein R	38339.1	47887.9	31225.5	77795.3	90583.1	107480	5
O43390;O43390-4	O43390;O43390-2;O43390-4	HNRPR_HUMAN	HNRNPR	Heterogeneous nuclear ribonucleoprotein R	173073	181831	225128	311406	290340	299084	15
O43390;O43390-4;O60506;O60506-3	O43390;O60506;O43390-2;O43390-3;O43390-4;O60506-3;O60506-5	HNRPQ_HUMAN;HNRPR_HUMAN	HNRNPR;SYNCRIP	Heterogeneous nuclear ribonucleoprotein R	135781	147126	133952	168884	199087	265488	0
O43390;O60506;O60506-3	O43390;O60506;O60506-4;O43390-2;O43390-3;O60506-2;O60506-3	HNRPQ_HUMAN;HNRPR_HUMAN	HNRNPR;SYNCRIP	Heterogeneous nuclear ribonucleoprotein R	NA	8020.61	NA	24287	NA	15794.2	0
O43395	O43395;O43395-3	PRPF3_HUMAN	PRPF3	U4/U6 small nuclear ribonucleoprotein Prp3	34330.2	44963.5	27101.7	68925.1	56338.4	55530.4	11
O43396	O43396	TXNL1_HUMAN	TXNL1	Thioredoxin-like protein 1	82919.2	107963	104597	156815	112386	137298	9
O43399;O43399-5;O43399-7	O43399;O43399-5;O43399-7	TPD54_HUMAN	TPD52L2	Tumor protein D54	104698	157825	109486	340541	281534	265516	10
O43402	O43402	EMC8_HUMAN	EMC8	ER membrane protein complex subunit 8	135157	106041	129159	80211.8	103355	78100.9	3
O43426	O43426;O43426-2;O43426-4;O43426-5	SYNJ1_HUMAN	SYNJ1	Synaptojanin-1	5973.56	9731.06	11071.3	6800.69	8083.38	11893.4	3
O43432;O43432-3;O43432-4	O43432;O43432-2;O43432-3;O43432-4	IF4G3_HUMAN	EIF4G3	Eukaryotic translation initiation factor 4 gamma 3	12871.8	27512.4	23878.4	21593.8	22606.2	28917	2
O43432;O43432-3;O43432-4;Q04637-8	O43432;Q04637;Q04637-9;Q04637-3;Q04637-4;Q04637-5;Q04637-6;Q04637-7;Q04637-8;O43432-3;O43432-4	IF4G1_HUMAN;IF4G3_HUMAN	EIF4G1;EIF4G3	Eukaryotic translation initiation factor 4 gamma 3	6386.09	10160.8	10827.6	11216.1	12367.5	13877.6	0
O43447	O43447	PPIH_HUMAN	PPIH	Peptidyl-prolyl cis-trans isomerase H	22779.9	34078.4	25731.3	49513	29987.1	35026.7	3
O43451;O43451-1	O43451;O43451-1	MGA_HUMAN	MGAM	Maltase-glucoamylase	78640.8	61634.3	90130	41913.2	55143.9	44224.5	4
O43464-3	O43464;O43464-2;O43464-3	HTRA2_HUMAN	HTRA2	Isoform 3 of Serine protease HTRA2, mitochondrial	189434	142721	168800	154118	207572	137148	5
O43464-3;P83110	O43464;P83110;O43464-2;O43464-3;P83110-2	HTRA2_HUMAN;HTRA3_HUMAN	HTRA2;HTRA3	Isoform 3 of Serine protease HTRA2, mitochondrial	130727	17209.2	45556.5	126627	NA	NA	0
O43488	O43488	ARK72_HUMAN	AKR7A2	Aflatoxin B1 aldehyde reductase member 2	70357.7	69809.5	69919.8	74357.1	69018.4	63291.4	4
O43491	O43491	E41L2_HUMAN	EPB41L2	Band 4.1-like protein 2	70775.6	51838.6	56748.6	91478.1	123464	82545	2
O43491-4	O43491-4	E41L2_HUMAN	EPB41L2	Isoform 4 of Band 4.1-like protein 2	15822.5	12160.9	17169	16043.6	15198.9	NA	1
O43491;O43491-4	O43491;O43491-2;O43491-3;O43491-4	E41L2_HUMAN	EPB41L2	Band 4.1-like protein 2	168501	214426	177121	207232	228272	236596	27
O43493;O43493-3;O43493-5;O43493-7	O43493;O43493-3;O43493-5;O43493-7	TGON2_HUMAN	TGOLN2	Trans-Golgi network integral membrane protein 2	36639.1	59982.5	35274.6	58660.8	54650.9	54274	6
O43504	O43504	LTOR5_HUMAN	LAMTOR5	Ragulator complex protein LAMTOR5	10924	20483.8	13084.3	31971.6	24618	26070.7	5
O43508-2;O75888;O75888-2;O75888-4;O75888-5	O75888;O43508-2;O75888-2;O75888-4;O75888-5	TNF12_HUMAN;TNF13_HUMAN	TNFSF12;TNFSF13	Isoform TWE-PRIL of Tumor necrosis factor ligand superfamily member 12	46068.1	12677.7	20093	8963.69	NA	NA	0
O43516;O43516-2;O43516-3	O43516;O43516-4;O43516-2;O43516-3	WIPF1_HUMAN	WIPF1	WAS/WASL-interacting protein family member 1	7690	14796.6	9299.9	26254.5	39175.1	37998.1	4
O43556;O43556-4	O43556;O43556-3;O43556-4	SGCE_HUMAN	SGCE	Epsilon-sarcoglycan	33865.1	46842.8	51194.9	34059.3	60635.7	48660.6	5
O43566	O43566	RGS14_HUMAN	RGS14	Regulator of G-protein signaling 14	38442.7	31368.7	32183.4	18822.2	15388	16367.3	4
O43567	O43567	RNF13_HUMAN	RNF13	E3 ubiquitin-protein ligase RNF13	12310	18880.4	9580.21	13804.9	12841.4	11510.5	2
O43572	O43572	AKA10_HUMAN	AKAP10	A-kinase anchor protein 10, mitochondrial	17117.2	NA	21235.7	29217.7	NA	NA	2
O43583	O43583	DENR_HUMAN	DENR	Density-regulated protein	16996.9	NA	16976	72356.4	68027.6	87240.4	1
O43586;O43586-2	O43586;O43586-2	PPIP1_HUMAN	PSTPIP1	Proline-serine-threonine phosphatase-interacting protein 1	9146.24	NA	11739.7	8849.54	NA	7145.5	1
O43592	O43592	XPOT_HUMAN	XPOT	Exportin-T	7261.03	7105.82	4718.9	15467.8	13726.7	11914	2
O43598	O43598	DNPH1_HUMAN	DNPH1	5-hydroxymethyl-dUMP N-hydrolase	5532.2	11603	11377.1	18139.8	18114.3	17791.4	1
O43615	O43615	TIM44_HUMAN	TIMM44	Mitochondrial import inner membrane translocase subunit TIM44	103689	115784	90955.5	125233	109370	104216	12
O43617;O43617-2	O43617;O43617-2	TPPC3_HUMAN	TRAPPC3	Trafficking protein particle complex subunit 3	85613.6	80845.3	127607	90343.8	119756	87882.2	3
O43633	O43633	CHM2A_HUMAN	CHMP2A	Charged multivesicular body protein 2a	13899.9	14098.1	15853	15479.7	12529	15282.2	2
O43657	O43657	TSN6_HUMAN	TSPAN6	Tetraspanin-6	NA	NA	NA	31944.7	24379.6	37259.2	2
O43660;O43660-2	O43660;O43660-2	PLRG1_HUMAN	PLRG1	Pleiotropic regulator 1	18579.6	17434.5	17801.7	27805.4	25864.7	33556.8	5
O43670;O43670-2;O43670-4	O43670;O43670-2;O43670-3;O43670-4	ZN207_HUMAN	ZNF207	BUB3-interacting and GLEBS motif-containing protein ZNF207	37835.3	25218.6	31617	118391	83462.9	101766	3
O43674;O43674-2	O43674;O43674-2	NDUB5_HUMAN	NDUFB5	NADH dehydrogenase [ubiquinone] 1 beta subcomplex subunit 5, mitochondrial	98119	100768	94825.4	50646.9	37312.2	33095.1	2
O43676	O43676	NDUB3_HUMAN	NDUFB3	NADH dehydrogenase [ubiquinone] 1 beta subcomplex subunit 3	134901	133878	136651	123000	120893	157644	3
O43678	O43678	NDUA2_HUMAN	NDUFA2	NADH dehydrogenase [ubiquinone] 1 alpha subcomplex subunit 2	137834	156932	125776	156244	118288	144643	5
O43681	O43681	GET3_HUMAN	GET3	ATPase GET3	469440	463010	445400	444393	304546	345576	9
O43684;O43684-2	O43684;O43684-2	BUB3_HUMAN	BUB3	Mitotic checkpoint protein BUB3	40607.8	16833.7	42145.2	45973	59584.8	64270.7	7
O43707	O43707;O43707-2;O43707-3	ACTN4_HUMAN	ACTN4	Alpha-actinin-4	1528540	1122670	1118910	1329560	1237490	1087270	61
O43707;P12814;P12814-4	O43707;P12814;O43707-2;P12814-2;P12814-3;P12814-4;O43707-3	ACTN1_HUMAN;ACTN4_HUMAN	ACTN1;ACTN4	Alpha-actinin-4	1770330	727113	789275	1111840	803793	742186	0
O43707;P12814;P12814-4;P35609;P35609-2	O43707;P12814;P35609;Q08043;P12814-2;P12814-3;P12814-4;P35609-2	ACTN1_HUMAN;ACTN2_HUMAN;ACTN4_HUMAN	ACTN1;ACTN2;ACTN4	Alpha-actinin-4	469511	227724	371867	317149	191196	173770	0
O43708;O43708-2	O43708;O43708-2	MAAI_HUMAN	GSTZ1	Maleylacetoacetate isomerase	9234.38	15243.7	11879.5	21242.3	21312.5	18139.7	3
O43709;O43709-3	O43709;O43709-3	BUD23_HUMAN	BUD23	Probable 18S rRNA (guanine-N(7))-methyltransferase	NA	NA	4322.05	5955.41	6027.76	10200	1
O43715	O43715	TRIA1_HUMAN	TRIAP1	TP53-regulated inhibitor of apoptosis 1	NA	NA	NA	11757.1	NA	NA	1
O43716	O43716	GATC_HUMAN	GATC	Glutamyl-tRNA(Gln) amidotransferase subunit C, mitochondrial	20120.8	45973.4	14223.4	32636.8	31881.5	36810.2	4
O43719	O43719	HTSF1_HUMAN	HTATSF1	17S U2 SnRNP complex component HTATSF1	NA	6037.32	3234.88	10175.5	12313	13755.3	2
O43741;O43741-2	O43741;O43741-2	AAKB2_HUMAN	PRKAB2	5'-AMP-activated protein kinase subunit beta-2	13514.8	8065.71	7521.59	4729.6	8620.45	8430.38	1
O43747;O43747-2	O43747;O43747-2	AP1G1_HUMAN	AP1G1	AP-1 complex subunit gamma-1	43666.9	41073.1	31634.3	70151.8	55508	40745.4	7
O43752	O43752	STX6_HUMAN	STX6	Syntaxin-6	25297	27385.6	25195.2	14835	12725.8	10707.3	3
O43759;O43759-2	O43759;O43759-2	SNG1_HUMAN	SYNGR1	Synaptogyrin-1	48816.2	55626.9	35965.6	47924.3	NA	23814.9	1
O43760;O43760-2	O43760;O43760-2	SNG2_HUMAN	SYNGR2	Synaptogyrin-2	149515	123127	93886.3	155821	89154.3	140331	5
O43765	O43765	SGTA_HUMAN	SGTA	Small glutamine-rich tetratricopeptide repeat-containing protein alpha	12704.7	10036	8375.89	19063	16261.6	14807.5	5
O43772	O43772	MCAT_HUMAN	SLC25A20	Mitochondrial carnitine/acylcarnitine carrier protein	65055	73720.8	55673.8	70263.7	49281.7	77555.3	7
O43776	O43776;O43776-2	SYNC_HUMAN	NARS1	Asparagine--tRNA ligase, cytoplasmic	47152.9	54564	50966.9	100233	98998	97307.6	13
O43790;P78385;P78386	O43790;P78385;P78386;Q14533;A6NCN2	KRT83_HUMAN;KRT85_HUMAN;KRT86_HUMAN	KRT83;KRT85;KRT86	Keratin, type II cuticular Hb6	21868	NA	21429.5	44820	NA	40229.7	0
O43795;O43795-2	O43795;O43795-2	MYO1B_HUMAN	MYO1B	Unconventional myosin-Ib	338423	291114	289304	215941	205594	181168	35
O43809	O43809	CPSF5_HUMAN	NUDT21	Cleavage and polyadenylation specificity factor subunit 5	62462.1	35527.3	78254.6	161280	131726	157121	7
O43813	O43813	LANC1_HUMAN	LANCL1	Glutathione S-transferase LANCL1	61073.4	38545.3	31237.7	53128.7	36698.6	36703.3	3
O43815	O43815;O43815-2	STRN_HUMAN	STRN	Striatin	47154.6	63417	56916.7	60330.5	70584.2	83131.5	11
O43818	O43818	U3IP2_HUMAN	RRP9	U3 small nucleolar RNA-interacting protein 2	54436.6	63043.3	59089.5	84754	88864.3	81298.6	4
O43819	O43819	SCO2_HUMAN	SCO2	Protein SCO2 homolog, mitochondrial	67602.9	75638.4	80620.6	67478	60347.5	52962.8	6
O43837	O43837;O43837-3	IDH3B_HUMAN	IDH3B	Isocitrate dehydrogenase [NAD] subunit beta, mitochondrial	138016	209937	169808	183148	201234	186551	8
O43847;O43847-2	O43847;O43847-2	NRDC_HUMAN	NRDC	Nardilysin	13289.7	6594.44	8097.89	16243.2	NA	NA	2
O43852-11;O43852-13;O43852-14	O43852;O43852-10;O43852-11;O43852-13;O43852-14;O43852-3;O43852-5;O43852-6;O43852-9	CALU_HUMAN	CALU	Isoform 11 of Calumenin	NA	NA	NA	9871.88	NA	NA	1
O43852-11;O43852-13;O43852-14;O43852-2;O43852-4	O43852;O43852-10;O43852-11;O43852-12;O43852-13;O43852-14;O43852-2;O43852-3;O43852-4;O43852-5;O43852-6;O43852-7;O43852-8;O43852-9	CALU_HUMAN	CALU	Isoform 11 of Calumenin	106862	116530	103920	177188	202874	130552	5
O43852-2;O43852-4	O43852;O43852-15;O43852-2;O43852-3;O43852-4	CALU_HUMAN	CALU	Isoform 2 of Calumenin	522240	376289	694713	537948	309851	219649	10
O43854;O43854-2	O43854;O43854-2	EDIL3_HUMAN	EDIL3	EGF-like repeat and discoidin I-like domain-containing protein 3	23072.4	38407.5	34589.1	30981.7	29564.9	33834.7	4
O43861;O43861-2	O43861;O43861-2	ATP9B_HUMAN	ATP9B	Probable phospholipid-transporting ATPase IIB	12188.2	19989.8	9560.8	NA	NA	NA	2
O43865	O43865;O43865-2	SAHH2_HUMAN	AHCYL1	S-adenosylhomocysteine hydrolase-like protein 1	6095.51	NA	7944.92	NA	NA	6516.94	1
O43865;Q96HN2;Q96HN2-2;Q96HN2-3;Q96HN2-4	O43865;Q96HN2;O43865-2;Q96HN2-2;Q96HN2-3;Q96HN2-4	SAHH2_HUMAN;SAHH3_HUMAN	AHCYL1;AHCYL2	S-adenosylhomocysteine hydrolase-like protein 1	45389.7	11388.3	33044	61204.8	17926.7	12417.9	0
O43866	O43866	CD5L_HUMAN	CD5L	CD5 antigen-like	NA	8180.19	11539.5	21767.2	23571.7	25006.9	1
O43914;O43914-2;O43914-3	O43914;O43914-2;O43914-3	TYOBP_HUMAN	TYROBP	TYRO protein tyrosine kinase-binding protein	67211.6	64930.9	71034.3	54746.6	42134.5	31632	2
O43915	O43915	VEGFD_HUMAN	VEGFD	Vascular endothelial growth factor D	NA	973.581	779.866	NA	NA	NA	1
O43920	O43920	NDUS5_HUMAN	NDUFS5	NADH dehydrogenase [ubiquinone] iron-sulfur protein 5	113378	89323.7	99459.5	100868	55200.6	84598.6	1
O60216	O60216	RAD21_HUMAN	RAD21	Double-strand-break repair protein rad21 homolog	26805.4	34745.7	29902.2	33604.1	36562.3	39547	7
O60220	O60220	TIM8A_HUMAN	TIMM8A	Mitochondrial import inner membrane translocase subunit Tim8 A	28940.2	54868.9	15868.4	42167	85383.3	90663.9	2
O60234	O60234	GMFG_HUMAN	GMFG	Glia maturation factor gamma	105938	102420	109276	87028.2	70087	71886.1	8
O60234;P60983	O60234;P60983	GMFB_HUMAN;GMFG_HUMAN	GMFB;GMFG	Glia maturation factor gamma	182723	239384	169020	128334	168961	201846	0
O60237;O60237-3;O60237-4;O60237-6	O60237;O60237-3;O60237-4;O60237-6	MYPT2_HUMAN	PPP1R12B	Protein phosphatase 1 regulatory subunit 12B	NA	NA	3336.04	8121.49	17613.2	10487.3	2
O60238;O60238-2	O60238;O60238-2	BNI3L_HUMAN	BNIP3L	BCL2/adenovirus E1B 19 kDa protein-interacting protein 3-like	24620.4	24655.7	27257.3	19100	10891.9	8102.47	2
O60240	O60240	PLIN1_HUMAN	PLIN1	Perilipin-1	NA	NA	NA	NA	8278.84	NA	3
O60245;O60245-2	O60245;O60245-2	PCDH7_HUMAN	PCDH7	Protocadherin-7	NA	NA	NA	12168.5	17939.8	9301.96	1
O60256;O60256-3	O60256;O60256-3	KPRB_HUMAN	PRPSAP2	Phosphoribosyl pyrophosphate synthase-associated protein 2	43100.2	57952.9	44267.4	68345.1	57949.4	59649.6	5
O60256;O60256-3;Q14558;Q14558-2	O60256;Q14558;O60256-2;O60256-3;O60256-4;Q14558-2	KPRA_HUMAN;KPRB_HUMAN	PRPSAP1;PRPSAP2	Phosphoribosyl pyrophosphate synthase-associated protein 2	105736	71416.2	71988.1	65421.2	32348.1	42609.6	0
O60262	O60262	GBG7_HUMAN	GNG7	Guanine nucleotide-binding protein G(I)/G(S)/G(O) subunit gamma-7	83146	93075.5	94944.5	87739.1	74488.2	70578.1	3
O60264	O60264	SMCA5_HUMAN	SMARCA5	SWI/SNF-related matrix-associated actin-dependent regulator of chromatin subfamily A member 5	74839.2	94085.4	102364	84879.1	91033.7	74156.9	11
O60264;P28370;P28370-2	O60264;P28370;P28370-2	SMCA1_HUMAN;SMCA5_HUMAN	SMARCA1;SMARCA5	SWI/SNF-related matrix-associated actin-dependent regulator of chromatin subfamily A member 5	45007.9	44869.4	44647.7	29726.7	30569.8	37453.9	0
O60271	O60271;O60271-3;O60271-5;O60271-2;O60271-4;O60271-9	JIP4_HUMAN	SPAG9	C-Jun-amino-terminal kinase-interacting protein 4	20464	19794.4	21003	33616.2	38262.7	40749.9	12
O60282-2;P33176	O60282;P33176;Q12840;O60282-2	KIF5C_HUMAN;KINH_HUMAN	KIF5B;KIF5C	Isoform 2 of Kinesin heavy chain isoform 5C	77777.8	58991.1	63003.6	79417.9	81871.4	97496.9	0
O60287	O60287	NPA1P_HUMAN	URB1	Nucleolar pre-ribosomal-associated protein 1	8791.11	8163.54	9931	10338.3	11125.2	12094	4
O60306	O60306	AQR_HUMAN	AQR	RNA helicase aquarius	26880.7	27271.2	20274.3	21132.5	28996.2	NA	2
O60313-10;O60313-2	O60313;O60313-10;O60313-11;O60313-2;O60313-9;O60313-13	OPA1_HUMAN	OPA1	Isoform 4 of Dynamin-like 120 kDa protein, mitochondrial	227927	203080	237786	208000	237777	196497	39
O60318	O60318	GANP_HUMAN	MCM3AP	Germinal-center associated nuclear protein	40191.6	47440.3	23716.4	22241.2	30853.9	23297.7	4
O60333;O60333-2;O60333-4	O60333;O60333-2;O60333-3;O60333-4	KIF1B_HUMAN	KIF1B	Kinesin-like protein KIF1B	3525.57	4733.47	7482.57	6421.39	9346.33	9810.49	3
O60341;O60341-2	O60341;O60341-2	KDM1A_HUMAN	KDM1A	Lysine-specific histone demethylase 1A	14445.6	17178.1	18199	15296.4	27846.6	18679.4	2
O60343;O60343-2;O60343-3;O60343-4;O60343-5	O60343;O60343-2;O60343-3;O60343-4;O60343-5	TBCD4_HUMAN	TBC1D4	TBC1 domain family member 4	4067.42	NA	3608.13	6822.02	10981.8	3228.64	1
O60427	O60427	FADS1_HUMAN	FADS1	Acyl-CoA (8-3)-desaturase	31950.8	NA	39622.9	8096.14	4467.33	NA	2
O60437	O60437	PEPL_HUMAN	PPL	Periplakin	281452	273686	270293	327255	308074	267630	101
O60443	O60443	GSDME_HUMAN	GSDME	Gasdermin-E	7263.33	10345.8	13062.1	15412.7	16901	13986.8	2
O60449-2;O60449-3	Q8IX05;O60449-2;O60449-3;Q8IX05-2	LY75_HUMAN	LY75	Isoform 2 of Lymphocyte antigen 75	25504.7	21368.4	27893.1	29357.9	25686.3	28323.6	1
O60462;O60462-2;O60462-3;O60462-4;O60462-5;O60462-6	O60462;O60462-2;O60462-3;O60462-4;O60462-5;O60462-6	NRP2_HUMAN	NRP2	Neuropilin-2	11417	12547.9	17203.5	12260.2	12509.3	10643.5	3
O60476	O60476	MA1A2_HUMAN	MAN1A2	Mannosyl-oligosaccharide 1,2-alpha-mannosidase IB	29583.4	27135.7	34016.5	21291.9	13946.6	10523	4
O60486	O60486	PLXC1_HUMAN	PLXNC1	Plexin-C1	19560.7	15044.9	13397.2	23320.6	16864.3	24001.4	5
O60487	O60487	MPZL2_HUMAN	MPZL2	Myelin protein zero-like protein 2	18745.9	NA	15104.6	14086.3	NA	NA	1
O60488;O60488-2	O60488;O60488-2	ACSL4_HUMAN	ACSL4	Long-chain-fatty-acid--CoA ligase 4	88264.9	80716.6	84113.7	98442.5	77182.5	80739.2	10
O60488;O60488-2;O95573	O60488;O95573;O60488-2	ACSL3_HUMAN;ACSL4_HUMAN	ACSL3;ACSL4	Long-chain-fatty-acid--CoA ligase 4	31852.7	41632.9	32625.2	51079.8	52972.2	41162.3	0
O60493	O60493;O60493-2;O60493-4	SNX3_HUMAN	SNX3	Sorting nexin-3	193046	257082	182040	195770	284593	243182	8
O60493;Q9UMY4;Q9UMY4-1	O60493;Q9UMY4;O60493-3;Q9UMY4-1	SNX12_HUMAN;SNX3_HUMAN	SNX12;SNX3	Sorting nexin-3	26841.1	44261.5	30438.5	26583.1	54487.1	26596.8	0
O60496	O60496	DOK2_HUMAN	DOK2	Docking protein 2	21477.9	19937.7	21483.5	23533.8	7960.75	29769.3	2
O60499;O60499-2	O60499;O60499-2	STX10_HUMAN	STX10	Syntaxin-10	36939.9	NA	NA	NA	NA	NA	1
O60502;O60502-4	O60502;O60502-4	OGA_HUMAN	OGA	Protein O-GlcNAcase	45440.6	55398	56980.2	46871.6	64729.4	67593.5	5
O60503	O60503	ADCY9_HUMAN	ADCY9	Adenylate cyclase type 9	10452.3	21775	19888	12320.7	14944.9	14353.6	3
O60504	O60504	VINEX_HUMAN	SORBS3	Vinexin	107966	110290	117764	141254	157130	113761	15
O60506;O60506-3	O60506;O60506-4;O60506-2;O60506-3	HNRPQ_HUMAN	SYNCRIP	Heterogeneous nuclear ribonucleoprotein Q	51846.5	43502.4	45173.3	111712	114771	118872	13
O60507	O60507	TPST1_HUMAN	TPST1	Protein-tyrosine sulfotransferase 1	14747.4	15729.4	10687.4	16786.2	16427.9	11555.4	5
O60508	O60508	PRP17_HUMAN	CDC40	Pre-mRNA-processing factor 17	34296	43912.8	48957.2	42446.8	45967.9	37962.1	2
O60513	O60513	B4GT4_HUMAN	B4GALT4	Beta-1,4-galactosyltransferase 4	8016.99	6428.64	NA	7080.89	NA	NA	1
O60518	O60518	RNBP6_HUMAN	RANBP6	Ran-binding protein 6	27024.3	20402.6	23315.7	32760.8	20396.1	NA	3
O60524;O60524-3;O60524-4;O60524-5	O60524;O60524-2;O60524-3;O60524-4;O60524-5	NEMF_HUMAN	NEMF	Ribosome quality control complex subunit NEMF	14313.3	16076	21998.7	28597.8	NA	18784	3
O60547;O60547-2	O60547;O60547-2	GMDS_HUMAN	GMDS	GDP-mannose 4,6 dehydratase	44240.1	17874.4	64040.2	60765.3	46648.3	NA	3
O60568	O60568	PLOD3_HUMAN	PLOD3	Multifunctional procollagen lysine hydroxylase and glycosyltransferase LH3	83886.9	83297.5	69818.5	95656.6	93745.9	92975.2	15
O60602	O60602	TLR5_HUMAN	TLR5	Toll-like receptor 5	NA	NA	6861.39	NA	NA	NA	1
O60603	O60603	TLR2_HUMAN	TLR2	Toll-like receptor 2	64132.3	64689.4	52111.1	51611.1	43979.1	69599.4	11
O60610;O60610-2;O60610-3	O60610;O60610-2;O60610-3	DIAP1_HUMAN	DIAPH1	Protein diaphanous homolog 1	123612	132205	144846	132316	141557	148939	22
O60613	O60613	SEP15_HUMAN	SELENOF	Selenoprotein F	68622	97631.1	83838.8	136610	126781	111612	3
O60635	O60635	TSN1_HUMAN	TSPAN1	Tetraspanin-1	NA	NA	NA	NA	9756.23	6315.23	1
O60637;O60637-2;O60637-3	O60637;O60637-2;O60637-3	TSN3_HUMAN	TSPAN3	Tetraspanin-3	118240	120499	91293.9	87659.2	59883.8	72549.3	1
O60645	O60645	EXOC3_HUMAN	EXOC3	Exocyst complex component 3	30857.5	25373.7	22884.4	40009.4	44235.6	49362.2	7
O60664;O60664-3;O60664-4	O60664;O60664-3;O60664-4	PLIN3_HUMAN	PLIN3	Perilipin-3	76569.4	87008.7	77379.8	105295	122449	108596	11
O60669	O60669	MOT2_HUMAN	SLC16A7	Monocarboxylate transporter 2	12551	12974.9	5682.37	10001.5	9196.52	9824.77	1
O60674	O60674	JAK2_HUMAN	JAK2	Tyrosine-protein kinase JAK2	9208.26	8017.87	8293.89	NA	NA	NA	1
O60684	O60684	IMA7_HUMAN	KPNA6	Importin subunit alpha-7	9547.35	41871.7	23419.5	41152.3	NA	42811.6	3
O60687	O60687	SRPX2_HUMAN	SRPX2	Sushi repeat-containing protein SRPX2	9492.69	12469.1	10514.1	10115.3	11842.9	10011.4	2
O60701	O60701;O60701-2	UGDH_HUMAN	UGDH	UDP-glucose 6-dehydrogenase	59343.8	49858.2	66419.8	74305.5	90150.7	70059.4	8
O60711;O60711-2	O60711;O60711-2	LPXN_HUMAN	LPXN	Leupaxin	4112.87	6949.05	8891.37	9593.48	NA	11602.3	1
O60716-3;O60716-5	O60716;O60716-10;O60716-11;O60716-12;O60716-13;O60716-14;O60716-15;O60716-16;O60716-17;O60716-18;O60716-19;O60716-2;O60716-20;O60716-21;O60716-22;O60716-23;O60716-24;O60716-25;O60716-26;O60716-27;O60716-28;O60716-29;O60716-3;O60716-30;O60716-31;O60716-32;O60716-4;O60716-5;O60716-6;O60716-7;O60716-8;O60716-9	CTND1_HUMAN	CTNND1	Isoform 1AC of Catenin delta-1	299530	317168	325678	300737	261340	227871	33
O60725	O60725	ICMT_HUMAN	ICMT	Protein-S-isoprenylcysteine O-methyltransferase	57014.2	47463.9	47056.5	32645.8	NA	32421.8	2
O60739	O60739	EIF1B_HUMAN	EIF1B	Eukaryotic translation initiation factor 1b	15798	10523.2	6628.43	35173.2	44990	33452.5	1
O60749	O60749;O60749-2	SNX2_HUMAN	SNX2	Sorting nexin-2	98360.9	86220.9	100294	80685.4	89010.8	107590	10
O60762	O60762	DPM1_HUMAN	DPM1	Dolichol-phosphate mannosyltransferase subunit 1	134169	127155	147065	107404	76619.6	86719.2	7
O60763	O60763	USO1_HUMAN	USO1	General vesicular transport factor p115	7157.07	13319.5	10821	12550.4	11669.9	19602.1	1
O60763-2	O60763-2	USO1_HUMAN	USO1	Isoform 2 of General vesicular transport factor p115	NA	4130.52	2857.22	6270.4	10667.6	7838.81	1
O60763;O60763-2	O60763;O60763-2	USO1_HUMAN	USO1	General vesicular transport factor p115	86618.9	77555.4	86001	105289	112543	121913	19
O60783	O60783	RT14_HUMAN	MRPS14	Small ribosomal subunit protein uS14m	26845.2	6851.33	7036.8	4850.31	2891.32	8388.7	1
O60784	O60784;O60784-2;O60784-3;O60784-4	TOM1_HUMAN	TOM1	Target of Myb1 membrane trafficking protein	92888.6	106825	89452.4	134361	116646	102916	18
O60825;O60825-2	O60825;O60825-2	F262_HUMAN	PFKFB2	6-phosphofructo-2-kinase/fructose-2,6-bisphosphatase 2	22991.4	28500.1	16369.4	18969.7	16714.3	30418.8	3
O60826	O60826	CCD22_HUMAN	CCDC22	Coiled-coil domain-containing protein 22	61989.2	48623.3	54919.9	61145.3	62775.3	78182.7	7
O60828;O60828-2;O60828-4;O60828-5	O60828;O60828-2;O60828-4;O60828-5	PQBP1_HUMAN	PQBP1	Polyglutamine-binding protein 1	NA	10179.1	NA	19279.4	27646.9	21450.2	2
O60831	O60831	PRAF2_HUMAN	PRAF2	PRA1 family protein 2	237537	281486	228535	202906	221603	235191	4
O60832	O60832;O60832-2	DKC1_HUMAN	DKC1	H/ACA ribonucleoprotein complex subunit DKC1	133373	103056	118649	124843	79395.4	80696.4	14
O60841	O60841	IF2P_HUMAN	EIF5B	Eukaryotic translation initiation factor 5B	55395.6	39816.8	69697	68894.6	87988.1	78751.4	6
O60861;O60861-1;O60861-2;O60861-4	O60861;O60861-1;O60861-2;O60861-4	GAS7_HUMAN	GAS7	Growth arrest-specific protein 7	NA	6926.7	3875.56	8669.84	10188.9	8895.2	1
O60869;O60869-2;O60869-3	O60869;O60869-2;O60869-3	EDF1_HUMAN	EDF1	Endothelial differentiation-related factor 1	4452.76	NA	8264.05	26259.8	9859.07	11524.7	1
O60879;O60879-2;O60879-3	O60879;O60879-2;O60879-3	DIAP2_HUMAN	DIAPH2	Protein diaphanous homolog 2	9764.77	NA	8339.91	3410.9	NA	NA	2
O60884	O60884	DNJA2_HUMAN	DNAJA2	DnaJ homolog subfamily A member 2	192166	191276	180426	176004	169450	172137	9
O60885	O60885	BRD4_HUMAN	BRD4	Bromodomain-containing protein 4	10774.2	NA	7325.63	17669.3	NA	16369.3	4
O60885;Q15059	O60885;Q15059;O60885-3;O60885-2;Q15059-2	BRD3_HUMAN;BRD4_HUMAN	BRD3;BRD4	Bromodomain-containing protein 4	NA	NA	NA	NA	51663.3	32784.4	0
O60888-3	O60888;O60888-2;O60888-3	CUTA_HUMAN	CUTA	Isoform C of Protein CutA	NA	NA	13669.2	NA	NA	8614.85	2
O60925	O60925	PFD1_HUMAN	PFDN1	Prefoldin subunit 1	37868.6	37203.9	30692.7	76862.9	89914.7	77539.7	1
O60934	O60934	NBN_HUMAN	NBN	Nibrin	14120.1	20455.6	20891.1	26030	34091	27514.7	3
O60936;O60936-1;O60936-3	O60936;O60936-1;O60936-3	NOL3_HUMAN	NOL3	Nucleolar protein 3	NA	NA	NA	17998.9	14470.8	13463	1
O60941-2;O60941-3;O60941-4;O60941-5	O60941;O60941-5;O60941-2;O60941-3;O60941-4;O60941-6;O60941-7	DTNB_HUMAN	DTNB	Isoform 2 of Dystrobrevin beta	14615.5	20864	13974.3	6396.47	11534.7	10252.4	1
O60941-2;O60941-3;O60941-4;O60941-5;Q9Y4J8;Q9Y4J8-10;Q9Y4J8-11;Q9Y4J8-13;Q9Y4J8-14;Q9Y4J8-15;Q9Y4J8-17;Q9Y4J8-2;Q9Y4J8-6	O60941;O60941-5;Q9Y4J8;Q9Y4J8-10;Q9Y4J8-11;Q9Y4J8-12;Q9Y4J8-13;Q9Y4J8-14;Q9Y4J8-15;Q9Y4J8-16;Q9Y4J8-17;Q9Y4J8-2;Q9Y4J8-3;Q9Y4J8-4;Q9Y4J8-5;Q9Y4J8-6;Q9Y4J8-8;O60941-2;O60941-3;O60941-4;O60941-6;O60941-7	DTNA_HUMAN;DTNB_HUMAN	DTNA;DTNB	Isoform 2 of Dystrobrevin beta	104247	NA	40517.7	98031.9	82402.5	NA	0
O75023;O75023-2;O75023-3	O75023;O75023-2;O75023-3	LIRB5_HUMAN	LILRB5	Leukocyte immunoglobulin-like receptor subfamily B member 5	43173.2	61962.4	32458.6	46292.2	60980.6	63678.8	1
O75027;O75027-2;O75027-3	O75027;O75027-2;O75027-3	ABCB7_HUMAN	ABCB7	Iron-sulfur clusters transporter ABCB7, mitochondrial	29365.9	28463.1	32444.5	22504	17811	24194.1	6
O75044	O75044;Q7Z6B7;Q7Z6B7-2	SRGP2_HUMAN	SRGAP2	SLIT-ROBO Rho GTPase-activating protein 2	31538.8	18791	24384.3	29856.7	32957.1	30579.7	0
O75051	O75051;Q9HCM2;Q9HCM2-4	PLXA2_HUMAN	PLXNA2	Plexin-A2	26498.2	29992.7	36521	26841.9	28587.5	30163.6	4
O75051;Q9UIW2	O75051;Q9HCM2;Q9UIW2	PLXA1_HUMAN;PLXA2_HUMAN	PLXNA1;PLXNA2	Plexin-A2	25146	23758.8	23104	24692.7	25546.4	14825.5	0
O75054	O75054;O75054-2	IGSF3_HUMAN	IGSF3	Immunoglobulin superfamily member 3	3251.19	5915.32	3407.96	3574.79	7648.61	6064.74	3
O75063	O75063	XYLK_HUMAN	FAM20B	Glycosaminoglycan xylosylkinase	12426	NA	13980.7	8274.32	NA	NA	2
O75071	O75071	EFC14_HUMAN	EFCAB14	EF-hand calcium-binding domain-containing protein 14	31103	46105.4	44816	33410.4	36623.1	32817.7	2
O75083	O75083	WDR1_HUMAN	WDR1	WD repeat-containing protein 1	269619	293662	302853	300074	343115	380297	23
O75094;O75094-2;O75094-3;O75094-4	O75094;O75094-2;O75094-3;O75094-4	SLIT3_HUMAN	SLIT3	Slit homolog 3 protein	10564.3	10799.1	5184.63	8540.06	11062.8	14524	4
O75095;O75095-2	O75095;O75095-2	MEGF6_HUMAN	MEGF6	Multiple epidermal growth factor-like domains protein 6	4323.46	NA	9879.43	NA	NA	NA	1
O75110	O75110	ATP9A_HUMAN	ATP9A	Probable phospholipid-transporting ATPase IIA	41783.3	19444.4	39837	23792.1	23705.8	20785.1	3
O75112	O75112;O75112-2;O75112-3;O75112-7	LDB3_HUMAN	LDB3	LIM domain-binding protein 3	20076.3	20211.1	22415.4	17455.4	52963.5	31011.5	2
O75112-6	O75112-2;O75112-6	LDB3_HUMAN	LDB3	Isoform 6 of LIM domain-binding protein 3	NA	NA	NA	NA	10860.5	7175.71	1
O75112;O75112-6	O75112;O75112-2;O75112-4;O75112-6;O75112-3;O75112-5;O75112-7	LDB3_HUMAN	LDB3	LIM domain-binding protein 3	15954.4	NA	3630.69	6924.67	8316.48	7975.85	3
O75113	O75113	N4BP1_HUMAN	N4BP1	NEDD4-binding protein 1	2840.01	4403.87	6538.7	4212.97	NA	NA	1
O75116	O75116	ROCK2_HUMAN	ROCK2	Rho-associated protein kinase 2	13991.1	11369.8	11557.2	20767.7	23431.2	17989.4	8
O75116;Q13464	O75116;Q13464	ROCK1_HUMAN;ROCK2_HUMAN	ROCK1;ROCK2	Rho-associated protein kinase 2	42412.4	23597.1	61176.2	34010.6	49239	28782.6	0
O75122	O75122	CLAP2_HUMAN	CLASP2	CLIP-associating protein 2	NA	8496.05	NA	5414.08	7860.4	11593.2	1
O75122;Q7Z460;Q7Z460-2;Q7Z460-3;Q7Z460-4;Q7Z460-5	O75122;Q7Z460;O75122-3;Q7Z460-2;Q7Z460-3;Q7Z460-4;Q7Z460-5	CLAP1_HUMAN;CLAP2_HUMAN	CLASP1;CLASP2	CLIP-associating protein 2	1620.17	2478.15	1913.59	4509.64	3376.39	7552.96	0
O75128;O75128-2;O75128-3;O75128-7	O75128;O75128-2;O75128-3;O75128-4;O75128-5;O75128-7	COBL_HUMAN	COBL	Protein cordon-bleu	6854.64	13760.9	9783.76	9965.49	12368.8	14569.9	3
O75131	O75131	CPNE3_HUMAN	CPNE3	Copine-3	74249.8	85700.9	72722.4	124691	115051	127643	12
O75131;Q86YQ8;Q96FN4	O75131;O95741;Q8IYJ1;Q96FN4;Q9HCH3;Q9UBL6;Q9UBL6-2;Q96A23;Q86YQ8;O95741-2;Q86YQ8-2;Q96A23-2;Q96FN4-2;Q9HCH3-2	CPNE2_HUMAN;CPNE3_HUMAN;CPNE8_HUMAN	CPNE2;CPNE3;CPNE8	Copine-3	146668	86064.7	112457	473273	322287	318785	0
O75146	O75146	HIP1R_HUMAN	HIP1R	Huntingtin-interacting protein 1-related protein	35758.2	25168.5	30204.7	32987.4	27369.8	29286.8	6
O75150;O75150-4	O75150;O75150-3;O75150-4	BRE1B_HUMAN	RNF40	E3 ubiquitin-protein ligase BRE1B	5414.85	NA	8522.04	20054.4	30606.3	26963.1	2
O75150;O75150-4;Q5VTR2	O75150;Q5VTR2;O75150-3;O75150-4	BRE1A_HUMAN;BRE1B_HUMAN	RNF20;RNF40	E3 ubiquitin-protein ligase BRE1B	20095.9	18228.5	17473.2	31800.7	25007.8	36831.4	0
O75151	O75151	PHF2_HUMAN	PHF2	Lysine-specific demethylase PHF2	41713.6	39371.2	38149.9	27062.1	36699.2	25002.5	2
O75152	O75152	ZC11A_HUMAN	ZC3H11A	Zinc finger CCCH domain-containing protein 11A	19595.8	23885.1	24054.8	29538.1	44600.8	36785.4	4
O75153	O75153	CLU_HUMAN	CLUH	Clustered mitochondria protein homolog	10434.6	NA	9838.19	17542.6	24536.5	19819.6	2
O75165	O75165	DJC13_HUMAN	DNAJC13	DnaJ homolog subfamily C member 13	92991.3	99602.3	91056.1	71640.5	67333.5	69061	34
O75170;O75170-2;O75170-3;O75170-4;O75170-5	O75170;O75170-2;O75170-3;O75170-4;O75170-5;O75170-6	PP6R2_HUMAN	PPP6R2	Serine/threonine-protein phosphatase 6 regulatory subunit 2	8829.48	NA	10081	12138.5	9378.72	8597.79	2
O75173;O75173-2	O75173;O75173-2	ATS4_HUMAN	ADAMTS4	A disintegrin and metalloproteinase with thrombospondin motifs 4	15601.1	14163.2	20637.1	12776.1	5950.24	4487.46	4
O75175	O75175	CNOT3_HUMAN	CNOT3	CCR4-NOT transcription complex subunit 3	22619.5	NA	25814.5	36226.6	46916	50551.2	2
O75182;O75182-2;O75182-3	O75182;O75182-2;O75182-3	SIN3B_HUMAN	SIN3B	Paired amphipathic helix protein Sin3b	NA	NA	4443.08	4282.33	1840.96	NA	1
O75190;O75190-3	O75190;O75190-3;O75190-4	DNJB6_HUMAN	DNAJB6	DnaJ homolog subfamily B member 6	8824.34	10490.6	9331.78	8641.43	NA	NA	1
O75190;O75190-3;P25686;P25686-2	O75190;O75190-2;P25686;Q8NHS0;O75190-3;O75190-4;P25686-2	DNJB2_HUMAN;DNJB6_HUMAN	DNAJB2;DNAJB6	DnaJ homolog subfamily B member 6	58796	28618.4	43556.8	60423	61830.1	52480.3	0
O75208	O75208;O75208-2	COQ9_HUMAN	COQ9	Ubiquinone biosynthesis protein COQ9, mitochondrial	31793.4	42412.3	38858.7	33623.2	52425.9	50465.2	7
O75223;O75223-3	O75223;O75223-3	GGCT_HUMAN	GGCT	Gamma-glutamylcyclotransferase	7552.96	NA	6546.44	23342.7	NA	15119	1
O75298;O75298-2;O75298-3	O75298;O75298-2;O75298-3	RTN2_HUMAN	RTN2	Reticulon-2	15054.2	18186.9	25688.8	38541.3	20062.2	24100	2
O75306;O75306-2	O75306;O75306-2	NDUS2_HUMAN	NDUFS2	NADH dehydrogenase [ubiquinone] iron-sulfur protein 2, mitochondrial	111453	114217	103041	76627.6	80452.5	75650.9	7
O75312	O75312	ZPR1_HUMAN	ZPR1	Zinc finger protein ZPR1	11434.3	15092.3	12248.3	17301.6	26003.9	23454.1	3
O75317;P62068;P62068-3;P62068-4	O75317;P62068;P62068-3;P62068-4	UBP12_HUMAN;UBP46_HUMAN	USP12;USP46	Ubiquitin carboxyl-terminal hydrolase 12	NA	NA	NA	8039.69	7176.73	NA	0
O75323	O75323	NIPS2_HUMAN	NIPSNAP2	Protein NipSnap homolog 2	127788	233416	212395	204467	178418	181375	5
O75339	O75339	CILP1_HUMAN	CILP	Cartilage intermediate layer protein 1	13448.1	11858.3	14086.3	5571.44	NA	7382.97	1
O75340	O75340;O75340-2;O75340-3	PDCD6_HUMAN	PDCD6	Programmed cell death protein 6	32622.6	18330.5	25945.9	69128.5	44891.6	28685.4	3
O75347;O75347-2	O75347;O75347-2	TBCA_HUMAN	TBCA	Tubulin-specific chaperone A	NA	34693.2	25444.5	80903.3	97085.4	92260	2
O75348	O75348	VATG1_HUMAN	ATP6V1G1	V-type proton ATPase subunit G 1	117385	80260.4	82493.8	78330.6	90501.3	86068.1	5
O75351	O75351	VPS4B_HUMAN	VPS4B	Vacuolar protein sorting-associated protein 4B	96520.4	73069.7	84210.5	55464.9	72727.3	59229.7	8
O75351;Q9UN37	O75351;Q6PIW4;Q9UN37;Q6PIW4-2	VPS4A_HUMAN;VPS4B_HUMAN	VPS4A;VPS4B	Vacuolar protein sorting-associated protein 4B	468271	162639	132573	217726	220291	124246	0
O75352;O75352-2	O75352;O75352-2	MPU1_HUMAN	MPDU1	Mannose-P-dolichol utilization defect 1 protein	1084700	308431	441351	842471	403229	408705	2
O75367;O75367-1;O75367-3	O75367;O75367-1;O75367-3	H2AY_HUMAN	MACROH2A1	Core histone macro-H2A.1	2325630	2285470	2400550	1751220	1467200	1334350	11
O75367;O75367-1;O75367-3;Q9P0M6	O75367;Q9P0M6;O75367-1;O75367-3	H2AW_HUMAN;H2AY_HUMAN	MACROH2A1;MACROH2A2	Core histone macro-H2A.1	3596500	2130810	1800590	823861	869883	513856	0
O75368	O75368	SH3L1_HUMAN	SH3BGRL	Adapter SH3BGRL	39008.7	41275.5	45926.2	67387.4	90141.7	68850.2	5
O75369-7	O75369;O75369-2;O75369-3;O75369-6;O75369-4;O75369-5;O75369-7;O75369-8;O75369-9	FLNB_HUMAN	FLNB	Isoform 7 of Filamin-B	270332	290357	298995	358472	416981	375518	117
O75369-7;P21333-2	O75369;P21333;P21333-2;O75369-2;O75369-4;O75369-5;O75369-7;O75369-8;O75369-9	FLNA_HUMAN;FLNB_HUMAN	FLNA;FLNB	Isoform 7 of Filamin-B	279037	207898	219066	186719	440874	334641	0
O75369-7;Q14315;Q14315-2	O75369;Q14315;O75369-2;O75369-3;O75369-6;O75369-4;O75369-5;O75369-7;O75369-8;O75369-9;Q14315-2	FLNB_HUMAN;FLNC_HUMAN	FLNB;FLNC	Isoform 7 of Filamin-B	109566	62301.5	93861	137089	175584	155709	0
O75376;O75376-2	O75376;O75376-2	NCOR1_HUMAN	NCOR1	Nuclear receptor corepressor 1	NA	NA	NA	11933.2	11733.2	13835.7	2
O75380	O75380	NDUS6_HUMAN	NDUFS6	NADH dehydrogenase [ubiquinone] iron-sulfur protein 6, mitochondrial	27917.4	36704.4	37562	35018.1	26884.1	24365	5
O75381;O75381-2	O75381;O75381-2	PEX14_HUMAN	PEX14	Peroxisomal membrane protein PEX14	44830.9	54266.3	40559.1	48942.5	44444.3	36289.6	3
O75390	O75390	CISY_HUMAN	CS	Citrate synthase, mitochondrial	425640	460429	400306	605995	542189	552758	13
O75396	O75396	SC22B_HUMAN	SEC22B	Vesicle-trafficking protein SEC22b	744858	777192	806042	550722	556492	594293	18
O75400;O75400-2	O75400;O75400-2;O75400-3	PR40A_HUMAN	PRPF40A	Pre-mRNA-processing factor 40 homolog A	44682.8	63284.1	52821.1	121804	123295	95379.1	7
O75410;O75410-2;O75410-9	O75410;O75410-2;O75410-9	TACC1_HUMAN	TACC1	Transforming acidic coiled-coil-containing protein 1	15010.3	22209.2	16392.5	37503.3	47843.2	47220.5	6
O75410;O75410-2;O75410-9;O95359	O75410;O95359;O75410-5;O75410-7;O75410-10;O75410-2;O75410-3;O75410-4;O75410-6;O75410-8;O75410-9;O95359-1;O95359-2;O95359-3;O95359-5;O95359-6	TACC1_HUMAN;TACC2_HUMAN	TACC1;TACC2	Transforming acidic coiled-coil-containing protein 1	NA	NA	NA	20609.3	NA	NA	0
O75427	O75427	LRCH4_HUMAN	LRCH4	Leucine-rich repeat and calponin homology domain-containing protein 4	34017.6	47816.8	42119.2	32279.2	34062.3	35146.2	11
O75431;O75431-2	O75431;O75431-2	MTX2_HUMAN	MTX2	Metaxin-2	16971.3	36183.4	18604.4	22312.9	21505.5	28028.6	3
O75436	O75436	VP26A_HUMAN	VPS26A	Vacuolar protein sorting-associated protein 26A	82724.9	98088.1	76846.6	186181	256925	220391	5
O75439	O75439	MPPB_HUMAN	PMPCB	Mitochondrial-processing peptidase subunit beta	121593	148026	143030	168602	184305	153603	13
O75439;P31930	O75439;P31930	MPPB_HUMAN;QCR1_HUMAN	PMPCB;UQCRC1	Mitochondrial-processing peptidase subunit beta	318789	314891	260684	320961	278532	269147	0
O75448;O75448-2	O75448;O75448-2	MED24_HUMAN	MED24	Mediator of RNA polymerase II transcription subunit 24	12401.1	14087.3	12122	9637.06	13456.2	9957	3
O75475	O75475;O75475-2;O75475-3	PSIP1_HUMAN	PSIP1	PC4 and SFRS1-interacting protein	25338.6	29867.9	33514.9	36159.4	32290.2	28435.7	9
O75477	O75477	ERLN1_HUMAN	ERLIN1	Erlin-1	117238	140488	114157	110447	118880	114394	11
O75477;O94905	O75477;O94905	ERLN1_HUMAN;ERLN2_HUMAN	ERLIN1;ERLIN2	Erlin-1	365614	37285.2	233436	179061	NA	158223	0
O75487;O75487-2	O75487;O75487-2	GPC4_HUMAN	GPC4	Glypican-4	36825.4	30036.6	32902.5	29622.7	26428.8	38527.8	2
O75487;O75487-2;Q9Y625	O75487;Q9Y625;O75487-2	GPC4_HUMAN;GPC6_HUMAN	GPC4;GPC6	Glypican-4	11307.5	23906.3	12284.9	33351.3	29513.5	30005.5	0
O75489	O75489	NDUS3_HUMAN	NDUFS3	NADH dehydrogenase [ubiquinone] iron-sulfur protein 3, mitochondrial	190962	183503	210937	120966	131715	139954	10
O75494;O75494-2;O75494-3;O75494-4;O75494-5;O75494-6	O75494;O75494-2;O75494-3;O75494-4;O75494-5;O75494-6	SRS10_HUMAN	SRSF10	Serine/arginine-rich splicing factor 10	31754.1	20253.9	32582.1	33167.5	19890	16977.3	3
O75506	O75506	HSBP1_HUMAN	HSBP1	Heat shock factor-binding protein 1	NA	7301.4	2334.29	8419.13	7212.47	6068.54	1
O75521;O75521-2	O75521;O75521-2	ECI2_HUMAN	ECI2	Enoyl-CoA delta isomerase 2	43518.9	46030.1	60336	48628.6	38640.9	46378.5	6
O75531	O75531	BAF_HUMAN	BANF1	Barrier-to-autointegration factor	172294	256647	168510	283280	193797	212603	7
O75533	O75533	SF3B1_HUMAN	SF3B1	Splicing factor 3B subunit 1	143928	172140	155726	232997	196316	226795	32
O75534;O75534-2;O75534-3;O75534-4	O75534;O75534-2;O75534-3;O75534-4	CSDE1_HUMAN	CSDE1	Cold shock domain-containing protein E1	40452.4	28806.7	30398	36945.6	46306.7	42741.4	13
O75558	O75558	STX11_HUMAN	STX11	Syntaxin-11	88217.2	82888.6	91208.3	50346.5	29994.9	24496.1	7
O75563	O75563	SKAP2_HUMAN	SKAP2	Src kinase-associated phosphoprotein 2	26856.4	46454.1	31826	35048.4	23566.8	41679.3	2
O75569;O75569-2;O75569-3	O75569;O75569-2;O75569-3	PRKRA_HUMAN	PRKRA	Interferon-inducible double-stranded RNA-dependent protein kinase activator A	40028.2	20286.8	42812.3	54140.3	67856.1	50790	6
O75592;O75592-2	O75592;O75592-2	MYCB2_HUMAN	MYCBP2	E3 ubiquitin-protein ligase MYCBP2	15926.1	27162.1	12647.9	10758.7	11407	15083	6
O75607	O75607	NPM3_HUMAN	NPM3	Nucleoplasmin-3	5907.49	NA	NA	11911.6	8711.73	15299.3	1
O75608;O75608-2	O75608;O75608-2	LYPA1_HUMAN	LYPLA1	Acyl-protein thioesterase 1	107891	99791.4	79570.5	91273.3	91651.9	98476.6	5
O75616	O75616;O75616-2	ERAL1_HUMAN	ERAL1	GTPase Era, mitochondrial	20739.3	21158.8	16270.5	18781	14022.9	20258.6	3
O75636	O75636;O75636-2	FCN3_HUMAN	FCN3	Ficolin-3	17844.8	32138.2	31791.2	36541.4	32250.1	35141.5	2
O75643	O75643	U520_HUMAN	SNRNP200	U5 small nuclear ribonucleoprotein 200 kDa helicase	123576	119388	113540	148617	116514	142271	47
O75663	O75663;O75663-2	TIPRL_HUMAN	TIPRL	TIP41-like protein	50519.1	47963	42204.1	44110.7	42236.2	53002.9	6
O75683	O75683	SURF6_HUMAN	SURF6	Surfeit locus protein 6	9230.87	NA	NA	15186.7	14485.4	17327	3
O75688;O75688-2;O75688-4	O75688;O75688-2;O75688-3;O75688-4	PPM1B_HUMAN	PPM1B	Protein phosphatase 1B	13980.8	23415.3	16326.4	35390.3	23388.7	24036.7	2
O75688;O75688-2;O75688-4;P35813;P35813-3	O75688;P35813;O75688-2;O75688-4;O75688-5;P35813-2;P35813-3	PPM1A_HUMAN;PPM1B_HUMAN	PPM1A;PPM1B	Protein phosphatase 1B	27553.8	34112.9	37358.5	26015.1	32343.1	32128.7	0
O75691	O75691	UTP20_HUMAN	UTP20	Small subunit processome component 20 homolog	31420.2	30176.3	23808.4	16129.1	30617.9	21460	8
O75694	O75694;O75694-2	NU155_HUMAN	NUP155	Nuclear pore complex protein Nup155	92193	95043	100181	73069.5	73728.7	73369.5	19
O75695	O75695	XRP2_HUMAN	RP2	Protein XRP2	138672	110924	110220	166789	123370	146118	7
O75718	O75718	CRTAP_HUMAN	CRTAP	Cartilage-associated protein	159209	138671	143126	147224	174834	235322	7
O75746	O75746	S2512_HUMAN	SLC25A12	Electrogenic aspartate/glutamate antiporter SLC25A12, mitochondrial	98912.3	131252	103549	87902.1	115548	77484.4	13
O75746;Q9UJS0;Q9UJS0-2	O75746;Q9UJS0;O75746-2;Q9UJS0-2	S2512_HUMAN;S2513_HUMAN	SLC25A12;SLC25A13	Electrogenic aspartate/glutamate antiporter SLC25A12, mitochondrial	252703	273227	260735	380660	173013	180528	0
O75751	O75751	S22A3_HUMAN	SLC22A3	Solute carrier family 22 member 3	NA	14019.5	NA	22667.3	20543.2	26365.4	1
O75781;O75781-2	O75781;O75781-2	PALM_HUMAN	PALM	Paralemmin-1	85260.6	146330	89248.8	98869.2	120548	99032.3	4
O75787;O75787-2	O75787;O75787-2	RENR_HUMAN	ATP6AP2	Renin receptor	305760	253666	308704	227261	175025	199767	9
O75792	O75792	RNH2A_HUMAN	RNASEH2A	Ribonuclease H2 subunit A	28955.4	31404.8	37702.7	18712	NA	31493.4	2
O75817	O75817	POP7_HUMAN	POP7	Ribonuclease P protein subunit p20	17571	18340	20876	42273.5	26836.5	44343.6	1
O75821	O75821	EIF3G_HUMAN	EIF3G	Eukaryotic translation initiation factor 3 subunit G	39450	57817	54923.2	152984	91370.2	114127	5
O75822	O75822;O75822-2;O75822-3	EIF3J_HUMAN	EIF3J	Eukaryotic translation initiation factor 3 subunit J	12055.3	NA	11381.3	30339.3	26389	32515.8	6
O75843	O75843	AP1G2_HUMAN	AP1G2	AP-1 complex subunit gamma-like 2	77892.2	85643.7	66061.9	50067.6	103041	106093	4
O75844	O75844	FACE1_HUMAN	ZMPSTE24	CAAX prenyl protease 1 homolog	176814	231971	200011	190632	195545	206161	7
O75871	O75871	CEAM4_HUMAN	CEACAM4	Carcinoembryonic antigen-related cell adhesion molecule 4	18839.1	24154.6	16197.4	20521.1	14290.6	23715.2	2
O75874	O75874	IDHC_HUMAN	IDH1	Isocitrate dehydrogenase [NADP] cytoplasmic	128993	118737	136075	272110	320178	276696	13
O75874;P48735	O75874;P48735;P48735-2	IDHC_HUMAN;IDHP_HUMAN	IDH1;IDH2	Isocitrate dehydrogenase [NADP] cytoplasmic	251222	145370	207116	596842	285513	307389	0
O75879	O75879	GATB_HUMAN	GATB	Glutamyl-tRNA(Gln) amidotransferase subunit B, mitochondrial	21726.3	20588	17928.1	17110.7	NA	22694	2
O75880	O75880	SCO1_HUMAN	SCO1	Protein SCO1 homolog, mitochondrial	220683	144578	136846	125849	113700	152294	4
O75881	O75881	CP7B1_HUMAN	CYP7B1	Cytochrome P450 7B1	38124	71809.3	46940.9	29332	30433.3	34254	5
O75882;O75882-2;O75882-3	O75882;O75882-2;O75882-3	ATRN_HUMAN	ATRN	Attractin	NA	7531.74	6486.42	6989.09	8591.64	NA	1
O75886	O75886;O75886-2	STAM2_HUMAN	STAM2	Signal transducing adapter molecule 2	24476.9	19235.8	20867.6	19782.1	25905.1	28560.5	3
O75886;Q92783;Q92783-2	O75886;Q92783;Q92783-2	STAM1_HUMAN;STAM2_HUMAN	STAM;STAM2	Signal transducing adapter molecule 2	8263.01	11657.2	11386.1	18368.9	17577.3	16380.3	0
O75891;O75891-3;O75891-4	O75891;O75891-3;O75891-4	AL1L1_HUMAN	ALDH1L1	Cytosolic 10-formyltetrahydrofolate dehydrogenase	2140.87	9916.23	NA	NA	7763.88	NA	1
O75900;O75900-2;O75900-3	O75900;O75900-2;O75900-3	MMP23_HUMAN	MMP23B	Matrix metalloproteinase-23	24308.7	33653.7	25772.1	9909.54	NA	NA	1
O75909;O75909-4	O75909;O75909-4	CCNK_HUMAN	CCNK	Cyclin-K	29684.8	52087.2	39255.3	69994.8	94251.6	82012.7	2
O75915	O75915	PRAF3_HUMAN	ARL6IP5	PRA1 family protein 3	280997	309674	308388	218665	190491	188154	10
O75916-2	O75916-2	RGS9_HUMAN	RGS9	Isoform 2 of Regulator of G-protein signaling 9	NA	NA	6372.87	NA	NA	NA	1
O75923-10;O75923-14;O75923-8	O75923;O75923-13;O75923-10;O75923-11;O75923-12;O75923-14;O75923-15;O75923-2;O75923-3;O75923-4;O75923-5;O75923-6;O75923-7;O75923-8;O75923-9	DYSF_HUMAN	DYSF	Isoform 10 of Dysferlin	187741	238286	217238	191750	160571	144443	53
O75923-10;O75923-14;O75923-8;Q9NZM1;Q9NZM1-6	O75923;Q9NZM1;O75923-13;O75923-10;O75923-11;O75923-12;O75923-14;O75923-15;O75923-2;O75923-3;O75923-4;O75923-5;O75923-6;O75923-7;O75923-8;O75923-9;Q9NZM1-2;Q9NZM1-3;Q9NZM1-5;Q9NZM1-6;Q9NZM1-7;Q9NZM1-8	DYSF_HUMAN;MYOF_HUMAN	DYSF;MYOF	Isoform 10 of Dysferlin	26770	11533.5	10129.4	24330.3	NA	10791.3	0
O75925;O75925-2	O75925;O75925-2	PIAS1_HUMAN	PIAS1	E3 SUMO-protein ligase PIAS1	1080.03	NA	2574.51	7149.73	5245.18	4614.74	1
O75934	O75934	SPF27_HUMAN	BCAS2	Pre-mRNA-splicing factor SPF27	10051.5	15412.7	18798.5	21323.9	41852	22065.8	2
O75935;O75935-3	O75935;O75935-2;O75935-3	DCTN3_HUMAN	DCTN3	Dynactin subunit 3	37049.1	21445.7	24221.4	32829.4	35191.1	49980.3	5
O75937	O75937	DNJC8_HUMAN	DNAJC8	DnaJ homolog subfamily C member 8	NA	NA	NA	83299.6	83206.2	83732.8	2
O75940	O75940	SPF30_HUMAN	SMNDC1	Survival of motor neuron-related-splicing factor 30	23293.4	NA	15313.6	23521.8	23095.3	33221.4	3
O75947	O75947	ATP5H_HUMAN	ATP5PD	ATP synthase subunit d, mitochondrial	371871	375286	357895	283008	337833	238711	14
O75953;O75953-4;O75953-5	O75953;O75953-4;O75953-5	DNJB5_HUMAN	DNAJB5	DnaJ homolog subfamily B member 5	NA	2929.05	2504.17	NA	3516.31	8412.35	1
O75955	O75955;O75955-2	FLOT1_HUMAN	FLOT1	Flotillin-1	628538	601743	723965	379171	325457	406495	29
O75962;O75962-2;O75962-4;O75962-5	O75962;O75962-2;O75962-4;O75962-5	TRIO_HUMAN	TRIO	Triple functional domain protein	13339.2	13376.7	17752.6	15641.4	NA	16622.1	1
O75964	O75964	ATP5L_HUMAN	ATP5MG	ATP synthase subunit g, mitochondrial	525646	216014	443717	581821	295953	186181	3
O75970;O75970-2;O75970-3;O75970-5	O75970;O75970-2;O75970-3;O75970-5	MPDZ_HUMAN	MPDZ	Multiple PDZ domain protein	12038.6	13275.9	13359.1	9099.43	NA	NA	2
O75976	O75976;O75976-2	CBPD_HUMAN	CPD	Carboxypeptidase D	61221.9	47018	45629.4	47634.3	55677.3	46359.7	12
O75995	O75995	SASH3_HUMAN	SASH3	SAM and SH3 domain-containing protein 3	6727.1	5767.08	8038.7	12190.3	NA	8831.68	2
O76003	O76003	GLRX3_HUMAN	GLRX3	Glutaredoxin-3	7371.23	4465.6	9596.61	12966.3	13662.6	14591.9	2
O76013;O76013-2;Q14532	O76013;O76013-2;Q14532	K1H2_HUMAN;KRT36_HUMAN	KRT32;KRT36	Keratin, type I cuticular Ha6	NA	NA	NA	NA	NA	519496	0
O76021	O76021	RL1D1_HUMAN	RSL1D1	Ribosomal L1 domain-containing protein 1	141755	167560	168494	227681	215289	244060	15
O76024	O76024	WFS1_HUMAN	WFS1	Wolframin	170077	204066	174789	131298	143817	136056	16
O76031	O76031	CLPX_HUMAN	CLPX	ATP-dependent Clp protease ATP-binding subunit clpX-like, mitochondrial	50423.4	47123.9	48110.1	38479.8	38875.6	36680	16
O76039;O76039-1;Q9BZL6;Q9BZL6-2;Q9BZL6-3	O76039;O94806;Q00532;Q15139;Q8IVW4;Q92772;Q9BZL6;Q9NRP7;O76039-1;Q00532-2;Q00532-3;Q8IVW4-2;Q9BZL6-2;Q9BZL6-3;Q9NRP7-2	CDKL5_HUMAN;KPCD2_HUMAN	CDKL5;PRKD2	Cyclin-dependent kinase-like 5	20008.5	NA	25454.6	15161	NA	17347	0
O76041-2	O76041-2	NEBL_HUMAN	NEBL	Isoform 2 of Nebulette	26196	25395.2	26206.7	32882.6	31666.3	32614.4	5
O76062	O76062	ERG24_HUMAN	TM7SF2	Delta(14)-sterol reductase TM7SF2	62295.8	NA	11425.1	14412.7	NA	10411.8	1
O76071	O76071	CIAO1_HUMAN	CIAO1	Probable cytosolic iron-sulfur protein assembly protein CIAO1	16496.1	NA	NA	21616.3	20409.6	20229.3	2
O76076	O76076	CCN5_HUMAN	CCN5	CCN family member 5	62310.6	64144.5	58098.6	36356	71394.5	51315.4	6
O76094;O76094-2	O76094;O76094-2	SRP72_HUMAN	SRP72	Signal recognition particle subunit SRP72	45929.9	40229.9	51825.1	48824.3	42864.8	49118.4	9
O76095;O76095-2	O76095;O76095-2	JTB_HUMAN	JTB	Protein JTB	48290.7	87459.8	79339.6	89786.4	91173	76807.2	1
O94760	O94760	DDAH1_HUMAN	DDAH1	N(G),N(G)-dimethylarginine dimethylaminohydrolase 1	2922.13	10785.5	12577.4	10603.8	25270.1	6211.51	5
O94760;O95865	O94760;O95865;O94760-2	DDAH1_HUMAN;DDAH2_HUMAN	DDAH1;DDAH2	N(G),N(G)-dimethylarginine dimethylaminohydrolase 1	16200.6	13035.1	20489.9	40888.4	NA	NA	0
O94763;O94763-2;O94763-3	O94763;O94763-2;O94763-3	RMP_HUMAN	URI1	Unconventional prefoldin RPB5 interactor 1	NA	NA	NA	10438.4	9731.97	9019.5	1
O94766;O94766-2	O94766;O94766-2	B3GA3_HUMAN	B3GAT3	Galactosylgalactosylxylosylprotein 3-beta-glucuronosyltransferase 3	90267.5	96252	105681	71827.5	73282.9	63538.1	5
O94776	O94776	MTA2_HUMAN	MTA2	Metastasis-associated protein MTA2	49495.8	69595.6	47192.3	56919.7	56043.8	78570.8	10
O94776;Q13330;Q13330-3	O94776;Q13330;Q9BTC8;O94776-2;Q13330-2;Q13330-3;Q9BTC8-2	MTA1_HUMAN;MTA2_HUMAN	MTA1;MTA2	Metastasis-associated protein MTA2	93712.4	NA	27592.1	21695.3	NA	NA	0
O94788;O94788-3;O94788-4	O94788;O94788-2;O94788-3;O94788-4	AL1A2_HUMAN	ALDH1A2	Retinal dehydrogenase 2	NA	NA	9899.95	10282.2	24699	21924.4	1
O94788;O94788-3;O94788-4;P00352;P05091;P30837	O94788;P00352;P05091;P30837;P47895;O94788-2;O94788-3;O94788-4;P05091-2	AL1A1_HUMAN;AL1A2_HUMAN;AL1B1_HUMAN;ALDH2_HUMAN	ALDH1A1;ALDH1A2;ALDH1B1;ALDH2	Retinal dehydrogenase 2	72225.5	32178	36189.2	39878.7	45779.9	41928	0
O94804	O94804	STK10_HUMAN	STK10	Serine/threonine-protein kinase 10	22794.4	36072.2	28055.3	26531.4	40924.4	34637.4	7
O94804;Q9H2G2;Q9H2G2-2	O94804;Q9H2G2;Q9H2G2-2	SLK_HUMAN;STK10_HUMAN	SLK;STK10	Serine/threonine-protein kinase 10	53979.8	60410.2	44481.4	19427.4	55030.9	59850	0
O94808;Q06210;Q06210-2	O94808;Q06210;Q06210-2	GFPT1_HUMAN;GFPT2_HUMAN	GFPT1;GFPT2	Glutamine--fructose-6-phosphate aminotransferase [isomerizing] 2	61040.8	71758	76983.6	80678.7	46091	75076	0
O94813;O94813-2;O94813-3	O94813;O94813-2;O94813-3	SLIT2_HUMAN	SLIT2	Slit homolog 2 protein	NA	11802.7	7061.75	15236.9	9973.12	10367.1	1
O94819	O94819	KBTBB_HUMAN	KBTBD11	Kelch repeat and BTB domain-containing protein 11	10015.9	15482.8	9322.26	15469.7	9426.9	11900.8	2
O94826	O94826	TOM70_HUMAN	TOMM70	Mitochondrial import receptor subunit TOM70	100341	73811.3	88948.9	92327.6	73057.4	63220.4	14
O94832	O94832	MYO1D_HUMAN	MYO1D	Unconventional myosin-Id	212060	245524	235940	171624	168022	161033	20
O94842;O94842-2;O94842-3	O94842;O94842-2;O94842-3	TOX4_HUMAN	TOX4	TOX high mobility group box family member 4	10413	7024.44	6116.91	9580	18959.5	19442.7	1
O94851-2;O94851-3;O94851-4;O94851-6	O94851;O94851-1;O94851-2;O94851-3;O94851-4;O94851-5;O94851-6	MICA2_HUMAN	MICAL2	Isoform 2 of [F-actin]-monooxygenase MICAL2	87152.5	61923.2	66721.9	66943.2	86992.6	81302.2	4
O94855;O94855-2	O94855;O94855-2	SC24D_HUMAN	SEC24D	Protein transport protein Sec24D	40422.6	53441.6	48060.3	88963	111452	126178	8
O94874	O94874;O94874-2;O94874-3	UFL1_HUMAN	UFL1	E3 UFM1-protein ligase 1	408580	291160	385654	406815	330203	365988	29
O94875-10;O94875-12;O94875-3;O94875-4	O94875;O94875-10;O94875-11;O94875-12;O94875-2;O94875-3;O94875-4;O94875-5;O94875-7;O94875-8;O94875-9	SRBS2_HUMAN	SORBS2	Isoform 10 of Sorbin and SH3 domain-containing protein 2	167949	127535	122679	94405.6	152063	113940	14
O94886	O94886	CSCL1_HUMAN	TMEM63A	CSC1-like protein 1	57225.9	NA	14014.8	18243.4	NA	16161.8	4
O94888	O94888	UBXN7_HUMAN	UBXN7	UBX domain-containing protein 7	NA	12569.4	NA	6950.52	13202.4	12138	3
O94901;O94901-5;O94901-6;O94901-9	O94901;O94901-9;O94901-5;O94901-6	SUN1_HUMAN	SUN1	SUN domain-containing protein 1	60449.7	61629.5	55196.7	53070	49372.8	38166.3	13
O94903	O94903	PLPHP_HUMAN	PLPBP	Pyridoxal phosphate homeostasis protein	29262.2	44634.7	48155.3	40012.2	48625.4	63048.2	4
O94905	O94905	ERLN2_HUMAN	ERLIN2	Erlin-2	79127.5	61906.4	60061.4	47106.5	46527	42657.7	12
O94906	O94906;O94906-2	PRP6_HUMAN	PRPF6	Pre-mRNA-processing factor 6	95404.4	94345.8	94576.7	108923	112432	110566	12
O94911;O94911-1	O94911;O94911-1	ABCA8_HUMAN	ABCA8	ABC-type organic anion transporter ABCA8	20443.4	40553.9	21192	32474.5	35278.3	29593.7	2
O94913	O94913	PCF11_HUMAN	PCF11	Pre-mRNA cleavage complex 2 protein Pcf11	NA	NA	2576.08	4680.89	3018.48	7875.58	1
O94915	O94915	FRYL_HUMAN	FRYL	Protein furry homolog-like	59903.6	20238.8	36022.2	58840.3	64740.9	64121.9	1
O94919	O94919	ENDD1_HUMAN	ENDOD1	Endonuclease domain-containing 1 protein	77201.6	91141.5	86641.5	64672.3	66883.2	64204.5	11
O94923	O94923	GLCE_HUMAN	GLCE	D-glucuronyl C5-epimerase	18586.4	6848.05	11079	9749.26	NA	4184.45	2
O94925	O94925	GLSK_HUMAN	GLS	Glutaminase kidney isoform, mitochondrial	10283.3	8762.04	18732.6	5365.24	10771.8	9017.53	1
O94925-3	O94925-3	GLSK_HUMAN	GLS	Isoform 3 of Glutaminase kidney isoform, mitochondrial	196037	200338	233200	259494	191157	125410	3
O94925;O94925-3	O94925;O94925-3	GLSK_HUMAN	GLS	Glutaminase kidney isoform, mitochondrial	398283	300137	390149	575017	417885	363986	16
O94956	O94956;O94956-3;O94956-2;O94956-4	SO2B1_HUMAN	SLCO2B1	Solute carrier organic anion transporter family member 2B1	82908.8	95063.2	63175	71332.2	58086.2	60365.7	3
O94966;O94966-3;O94966-4;O94966-5;O94966-6;O94966-7	O94966;O94966-3;O94966-4;O94966-5;O94966-6;O94966-7	UBP19_HUMAN	USP19	Ubiquitin carboxyl-terminal hydrolase 19	4394.14	4048.31	7086.98	4786.54	3093.63	4175.25	1
O94973	O94973	AP2A2_HUMAN	AP2A2	AP-2 complex subunit alpha-2	19356	NA	3858.83	14499.5	7288.68	NA	1
O94973-2	O94973-2;O94973-3	AP2A2_HUMAN	AP2A2	Isoform 2 of AP-2 complex subunit alpha-2	12216.9	17062.6	15433.7	24021.4	18854.2	15094.5	1
O94973;O94973-2	O94973;O94973-2	AP2A2_HUMAN	AP2A2	AP-2 complex subunit alpha-2	92314.7	94479.1	90438.7	104211	62148.5	87230.8	18
O94973;O94973-2;O95782;O95782-2	O94973;O95782;O94973-2;O94973-3;O95782-2	AP2A1_HUMAN;AP2A2_HUMAN	AP2A1;AP2A2	AP-2 complex subunit alpha-2	226991	169696	292300	237872	152516	187380	0
O94979;O94979-10;O94979-2;O94979-3;O94979-4;O94979-6;O94979-8;O94979-9	O94979;O94979-10;O94979-2;O94979-3;O94979-4;O94979-6;O94979-7;O94979-8;O94979-9	SC31A_HUMAN	SEC31A	Protein transport protein Sec31A	128092	101674	154076	200722	177127	205674	16
O94989	O94989	ARHGF_HUMAN	ARHGEF15	Rho guanine nucleotide exchange factor 15	NA	NA	NA	8405.93	10554	NA	1
O95049;O95049-3;O95049-4;O95049-5	O95049;O95049-3;O95049-4;O95049-5	ZO3_HUMAN	TJP3	Tight junction protein ZO-3	30012.6	31175.8	32148.5	23390	28932.4	22751.4	8
O95071;O95071-2	O95071;O95071-2	UBR5_HUMAN	UBR5	E3 ubiquitin-protein ligase UBR5	7966.72	6837.79	5829.73	7580.69	6783.19	9152.48	2
O95084;O95084-2	O95084;O95084-2	PRS23_HUMAN	PRSS23	Serine protease 23	9066.24	14018.9	11301.1	NA	6501.83	6190.71	2
O95104;O95104-2;O95104-3	O95104;O95104-2;O95104-3	SCAF4_HUMAN	SCAF4	SR-related and CTD-associated factor 4	8091.17	NA	10466.1	57389.2	NA	64835	2
O95136	O95136	S1PR2_HUMAN	S1PR2	Sphingosine 1-phosphate receptor 2	NA	14708.2	3858.12	11122.5	9846.29	11973.6	1
O95139	O95139	NDUB6_HUMAN	NDUFB6	NADH dehydrogenase [ubiquinone] 1 beta subcomplex subunit 6	52833	94533.5	56241.7	71944.9	70289.3	59841.6	6
O95140	O95140	MFN2_HUMAN	MFN2	Mitofusin-2	61461.5	65009.1	63977.4	54716.4	59822.1	57907.1	8
O95140;Q8IWA4;Q8IWA4-2;Q8IWA4-3	O95140;Q8IWA4;Q8IWA4-2;Q8IWA4-3	MFN1_HUMAN;MFN2_HUMAN	MFN1;MFN2	Mitofusin-2	15274.9	NA	7980.7	NA	NA	NA	0
O95159	O95159	ZFPL1_HUMAN	ZFPL1	Zinc finger protein-like 1	57316.1	85347.7	96917.8	98069.6	71345.9	88000.3	1
O95163	O95163	ELP1_HUMAN	ELP1	Elongator complex protein 1	4264.72	NA	5294.31	5675.63	NA	NA	1
O95164	O95164	UBL3_HUMAN	UBL3	Ubiquitin-like protein 3	33098.8	45846.4	31414.2	23594	25296.3	19900.6	1
O95166	O95166	GBRAP_HUMAN	GABARAP	Gamma-aminobutyric acid receptor-associated protein	NA	NA	11065.8	6830.28	NA	NA	1
O95167	O95167	NDUA3_HUMAN	NDUFA3	NADH dehydrogenase [ubiquinone] 1 alpha subcomplex subunit 3	27518.6	31688.1	24248.1	25377.8	20112.8	19865.5	2
O95168	O95168;O95168-2	NDUB4_HUMAN	NDUFB4	NADH dehydrogenase [ubiquinone] 1 beta subcomplex subunit 4	157571	102591	180970	112964	18342.6	52402.6	5
O95169;O95169-2;O95169-3	O95169;O95169-2;O95169-3	NDUB8_HUMAN	NDUFB8	NADH dehydrogenase [ubiquinone] 1 beta subcomplex subunit 8, mitochondrial	82830.4	183359	81678.5	43238.5	NA	NA	2
O95171	O95171;O95171-2;O95171-3	SCEL_HUMAN	SCEL	Sciellin	91064	98292.4	83804.9	148716	138493	142162	22
O95178	O95178	NDUB2_HUMAN	NDUFB2	NADH dehydrogenase [ubiquinone] 1 beta subcomplex subunit 2, mitochondrial	227852	96469.8	272297	115372	116740	72330.3	3
O95180;O95180-2	O95180;O95180-2	CAC1H_HUMAN	CACNA1H	Voltage-dependent T-type calcium channel subunit alpha-1H	NA	NA	NA	NA	12373.3	NA	1
O95182	O95182	NDUA7_HUMAN	NDUFA7	NADH dehydrogenase [ubiquinone] 1 alpha subcomplex subunit 7	5802.61	19707.8	10808	32280.5	10098.9	15076	2
O95183	O95183	VAMP5_HUMAN	VAMP5	Vesicle-associated membrane protein 5	33122.6	50900.9	22100.6	31447.2	31870.3	29483.3	2
O95197;O95197-2;O95197-3;O95197-4;O95197-7	O95197;O95197-3;O95197-2;O95197-4;O95197-7	RTN3_HUMAN	RTN3	Reticulon-3	64352.8	44139	59488.2	86392.9	19518	32037.6	2
O95202	O95202	LETM1_HUMAN	LETM1	Mitochondrial proton/calcium exchanger protein	166486	217089	171859	172094	168079	164032	30
O95208;O95208-2;O95208-3	O95208;O95208-2;O95208-3	EPN2_HUMAN	EPN2	Epsin-2	8365.76	14816.8	11113.8	14706.8	15069.4	12752.1	3
O95210	O95210	STBD1_HUMAN	STBD1	Starch-binding domain-containing protein 1	41521.1	39211.6	41561.4	45495.6	37688.3	28079	4
O95218;O95218-2	O95218;O95218-2	ZRAB2_HUMAN	ZRANB2	Zinc finger Ran-binding domain-containing protein 2	NA	NA	NA	30153.2	33792.1	34904.2	1
O95219	O95219;O95219-2	SNX4_HUMAN	SNX4	Sorting nexin-4	32539.2	33962.8	25232.9	22014.6	26987.7	23138.8	4
O95232	O95232;O95232-2	LC7L3_HUMAN	LUC7L3	Luc7-like protein 3	3525.73	5905.97	6051.36	14877	15604	11431.7	3
O95236;O95236-2;O95236-3	O95236;O95236-2;O95236-3	APOL3_HUMAN	APOL3	Apolipoprotein L3	7025.67	NA	4123.09	7187.55	7458.45	4348.41	1
O95248;O95248-4;O95248-5	O95248;O95248-4;O95248-5	MTMR5_HUMAN	SBF1	Myotubularin-related protein 5	7221.93	15368.1	18652.9	13418.1	17482.2	16602.2	4
O95249;O95249-2	O95249;O95249-2	GOSR1_HUMAN	GOSR1	Golgi SNAP receptor complex member 1	14646.8	12641.6	19891.1	26011	NA	NA	2
O95251;O95251-2;O95251-4	O95251;O95251-2;O95251-4	KAT7_HUMAN	KAT7	Histone acetyltransferase KAT7	6422.73	13415.7	7499.51	6766.86	8291.11	9093.62	3
O95292	O95292;O95292-2	VAPB_HUMAN	VAPB	Vesicle-associated membrane protein-associated protein B/C	204580	172742	196943	171618	157874	141302	12
O95295	O95295	SNAPN_HUMAN	SNAPIN	SNARE-associated protein Snapin	50145.9	44615.8	35136.9	69630.6	35255.9	52031.9	2
O95297;O95297-2;O95297-4	O95297;O95297-2;O95297-4;O95297-5	MPZL1_HUMAN	MPZL1	Myelin protein zero-like protein 1	28582.2	31519.6	26381.8	37488.2	40594.1	31920.7	4
O95298;O95298-2	O95298;O95298-2	NDUC2_HUMAN	NDUFC2	NADH dehydrogenase [ubiquinone] 1 subunit C2	73108	65611.7	72939	52186.2	40150.5	44162.5	3
O95299	O95299	NDUAA_HUMAN	NDUFA10	NADH dehydrogenase [ubiquinone] 1 alpha subcomplex subunit 10, mitochondrial	77896.6	30943	64227.5	63638.8	71496.5	58723.2	9
O95302	O95302;O95302-3	FKBP9_HUMAN	FKBP9	Peptidyl-prolyl cis-trans isomerase FKBP9	129718	167970	137370	222685	215649	244547	12
O95319;O95319-2;O95319-3;O95319-4;O95319-5	O95319;O95319-2;O95319-3;O95319-4;O95319-5	CELF2_HUMAN	CELF2	CUGBP Elav-like family member 2	23166.5	15521.4	20486.7	15749.8	8690.85	12696.9	5
O95336	O95336	6PGL_HUMAN	PGLS	6-phosphogluconolactonase	74319.6	63914.7	81854.7	58509.2	75445.7	76311.8	5
O95340;O95340-2	O95340;O95340-2	PAPS2_HUMAN	PAPSS2	Bifunctional 3'-phosphoadenosine 5'-phosphosulfate synthase 2	23618.6	23087.2	30210.7	36712.9	37796.4	45656.5	9
O95347	O95347;O95347-2	SMC2_HUMAN	SMC2	Structural maintenance of chromosomes protein 2	11616.5	13460.5	13673.8	11718	15808.7	15605.5	3
O95352	O95352	ATG7_HUMAN	ATG7	Ubiquitin-like modifier-activating enzyme ATG7	40612.8	47052.1	54528.2	46479	47905	45287.8	7
O95359	O95359;O95359-3	TACC2_HUMAN	TACC2	Transforming acidic coiled-coil-containing protein 2	NA	NA	7817.55	12812	21563.8	16051.5	5
O95363	O95363	SYFM_HUMAN	FARS2	Phenylalanine--tRNA ligase, mitochondrial	15655	17279.6	5983.47	15099.7	NA	NA	1
O95365	O95365	ZBT7A_HUMAN	ZBTB7A	Zinc finger and BTB domain-containing protein 7A	NA	10824.2	13398.5	17201.7	21376.8	14952.5	2
O95372	O95372	LYPA2_HUMAN	LYPLA2	Acyl-protein thioesterase 2	35350.2	53946.2	43096.2	34655.7	47072.8	52658.9	4
O95373	O95373	IPO7_HUMAN	IPO7	Importin-7	21277.2	20126.6	20074.4	28316.7	29383.4	30469.7	7
O95379;O95379-2;O95379-3;O95379-4	O95379;O95379-2;O95379-3;O95379-4	TFIP8_HUMAN	TNFAIP8	Tumor necrosis factor alpha-induced protein 8	24061.8	30117.3	24551.1	18161.7	23318.9	14969.9	1
O95394;O95394-3;O95394-4	O95394;O95394-3;O95394-4	AGM1_HUMAN	PGM3	Phosphoacetylglucosamine mutase	22027.9	16375.4	13408.5	27789.9	30456.6	27786	5
O95396	O95396	MOCS3_HUMAN	MOCS3	Adenylyltransferase and sulfurtransferase MOCS3	2481.46	4855.93	3134.13	3635.45	4810.69	7839.03	2
O95400	O95400	CD2B2_HUMAN	CD2BP2	CD2 antigen cytoplasmic tail-binding protein 2	12177.2	18754.3	13786.6	46688.6	67143.5	43350.3	1
O95415;O95415-2	O95415;O95415-2	BRI3_HUMAN	BRI3	Membrane protein BRI3	4576.11	7867.77	12814.8	17676.7	12789	8074.62	1
O95425-4	O95425;O95425-2;O95425-3;O95425-4	SVIL_HUMAN	SVIL	Isoform SV4 of Supervillin	58971.8	63237.1	59145.8	58813	94691.9	82381.2	40
O95428;O95428-2;O95428-5;O95428-6	O95428;O95428-2;O95428-5;O95428-6	PPN_HUMAN	PAPLN	Papilin	25136.4	33732.6	27071.8	16319.3	23052.8	15780	4
O95428;O95428-5;O95428-6	O95428;O95428-4;O95428-5;O95428-6	PPN_HUMAN	PAPLN	Papilin	16557.5	25892.4	25658.9	11948.1	14816.6	16846.7	5
O95433	O95433;O95433-2	AHSA1_HUMAN	AHSA1	Activator of 90 kDa heat shock protein ATPase homolog 1	40627.6	34272.7	40402.1	36402	29710.7	33831.4	6
O95436	O95436;O95436-2	NPT2B_HUMAN	SLC34A2	Sodium-dependent phosphate transport protein 2B	111049	110647	124698	164500	112258	106658	7
O95445;O95445-2	O95445;O95445-2	APOM_HUMAN	APOM	Apolipoprotein M	49020.1	29117	31629.8	22364.6	25719.5	34227.2	3
O95450;O95450-2	O95450;O95450-2	ATS2_HUMAN	ADAMTS2	A disintegrin and metalloproteinase with thrombospondin motifs 2	16071.8	15643	16686.6	21238.2	15582.6	16323.6	3
O95453;O95453-2;O95453-3	O95453;O95453-2;O95453-3;O95453-4	PARN_HUMAN	PARN	Poly(A)-specific ribonuclease PARN	23186	15116.9	14750.3	23603.4	28172.3	28495.5	6
O95456;O95456-2	O95456;O95456-2	PSMG1_HUMAN	PSMG1	Proteasome assembly chaperone 1	23865.5	NA	14843.1	15105.9	20215.6	18859.5	2
O95466;O95466-2;O95466-3	O95466;O95466-2;O95466-3	FMNL1_HUMAN	FMNL1	Formin-like protein 1	139940	139818	124034	148610	120066	138875	13
O95466;O95466-2;O95466-3;Q8IVF7;Q8IVF7-2;Q8IVF7-3;Q96PY5;Q96PY5-3	O95466;Q8IVF7;Q96PY5;O95466-2;O95466-3;Q8IVF7-2;Q8IVF7-3;Q96PY5-3	FMNL1_HUMAN;FMNL2_HUMAN;FMNL3_HUMAN	FMNL1;FMNL2;FMNL3	Formin-like protein 1	96658.1	41173	56253.7	37455.4	36563.7	32836.5	0
O95466;O95466-2;O95466-3;Q96PY5;Q96PY5-3	O95466;Q96PY5;O95466-2;O95466-3;Q96PY5-3	FMNL1_HUMAN;FMNL2_HUMAN	FMNL1;FMNL2	Formin-like protein 1	121645	165144	136131	102604	120789	151511	0
O95470	O95470	SGPL1_HUMAN	SGPL1	Sphingosine-1-phosphate lyase 1	48262.1	42794.7	55195.1	61442.4	69103.7	55451.6	7
O95476	O95476	CNEP1_HUMAN	CTDNEP1	CTD nuclear envelope phosphatase 1	26957.9	29763.4	22260.3	26270.6	25439.7	20986.6	2
O95477	O95477	ABCA1_HUMAN	ABCA1	Phospholipid-transporting ATPase ABCA1	7613.47	15800.2	10018.1	17973.9	15131.3	15372.6	3
O95478	O95478	NSA2_HUMAN	NSA2	Ribosome biogenesis protein NSA2 homolog	20839.7	22237.2	12863	26135.5	16026.9	16988.1	3
O95479;O95479-2	O95479;O95479-2	G6PE_HUMAN	H6PD	GDH/6PGL endoplasmic bifunctional protein	54554.2	65117.2	76538.4	56689.7	65273.5	56072.8	13
O95486	O95486;O95486-2	SC24A_HUMAN	SEC24A	Protein transport protein Sec24A	35812.7	47993.4	38340.9	55482.2	56236.7	56305.6	8
O95487;O95487-2;O95487-3	O95487;O95487-2;O95487-3	SC24B_HUMAN	SEC24B	Protein transport protein Sec24B	27710.4	30160.8	31481	37618.9	37673.1	36029.3	12
O95490;O95490-2;O95490-5;O95490-6;O95490-7	O95490;O95490-2;O95490-3;O95490-4;O95490-5;O95490-6;O95490-7	AGRL2_HUMAN	ADGRL2	Adhesion G protein-coupled receptor L2	37655	50057.9	44897.9	35449.5	39665.9	33666.8	10
O95544;O95544-2;O95544-3	O95544;O95544-2;O95544-3	NADK_HUMAN	NADK	NAD kinase	12111.5	25044.8	24085.9	11394.9	NA	16474.5	1
O95562	O95562	SFT2B_HUMAN	SFT2D2	Vesicle transport protein SFT2B	32335.3	48537.5	34764.6	41698.9	46167.8	48066	1
O95563	O95563	MPC2_HUMAN	MPC2	Mitochondrial pyruvate carrier 2	42776	NA	39242.8	10831.3	NA	NA	1
O95571	O95571	ETHE1_HUMAN	ETHE1	Persulfide dioxygenase ETHE1, mitochondrial	188096	164488	124863	192195	205319	177991	10
O95573	O95573	ACSL3_HUMAN	ACSL3	Fatty acid CoA ligase Acsl3	119638	98817.3	114386	64498.8	58582.1	62262.6	19
O95602	O95602	RPA1_HUMAN	POLR1A	DNA-directed RNA polymerase I subunit RPA1	14091.3	14718.5	13890.3	22535.5	17403.5	19307.3	7
O95630	O95630;O95630-2	STABP_HUMAN	STAMBP	STAM-binding protein	18884	25488.6	25404.6	39330.1	47291.5	61572.4	4
O95633;O95633-2	O95633;O95633-2	FSTL3_HUMAN	FSTL3	Follistatin-related protein 3	1434.78	2822.86	NA	8839.77	5508.13	NA	1
O95639;O95639-2;O95639-3	O95639;O95639-2;O95639-3	CPSF4_HUMAN	CPSF4	Cleavage and polyadenylation specificity factor subunit 4	12656.4	12603.9	10434.9	12662	17492.9	18610.7	2
O95674	O95674	CDS2_HUMAN	CDS2	Phosphatidate cytidylyltransferase 2	41807.5	36718	31330.1	42378.8	34675.8	38884.3	4
O95685	O95685	PPR3D_HUMAN	PPP1R3D	Protein phosphatase 1 regulatory subunit 3D	27723.4	32879.8	19086.3	14164.5	16108.5	15925.3	2
O95696;O95696-2	O95696;O95696-2	BRD1_HUMAN	BRD1	Bromodomain-containing protein 1	43136.3	22188.7	27604.3	14245.3	19961.8	15584.9	2
O95716	O95716;P20336	RAB3D_HUMAN	RAB3D	Ras-related protein Rab-3D	139578	155403	132706	133046	95593	118873	5
O95716;P51153;P61006;Q92930	O95716;P20336;P20337;P51153;P61006;Q92930;Q96E17;P61006-2	RAB13_HUMAN;RAB3D_HUMAN;RAB8A_HUMAN;RAB8B_HUMAN	RAB13;RAB3D;RAB8A;RAB8B	Ras-related protein Rab-3D	136727	55728.2	75594.4	49744.2	NA	NA	0
O95716;P61224;P62834	O95716;P61224;P62834;A6NIZ1;P61224-2;P61224-3;P61224-4	RAB3D_HUMAN;RAP1A_HUMAN;RAP1B_HUMAN	RAB3D;RAP1A;RAP1B	Ras-related protein Rab-3D	62893.3	97446.6	47309.2	178628	124711	155306	0
O95721	O95721	SNP29_HUMAN	SNAP29	Synaptosomal-associated protein 29	117593	116829	105009	120042	144564	136628	6
O95747	O95747	OXSR1_HUMAN	OXSR1	Serine/threonine-protein kinase OSR1	91480.2	84733	86283.7	109239	119564	140553	7
O95749	O95749	GGPPS_HUMAN	GGPS1	Geranylgeranyl pyrophosphate synthase	9611.69	NA	6421.44	9611.83	NA	NA	2
O95757	O95757	HS74L_HUMAN	HSPA4L	Heat shock 70 kDa protein 4L	24560.4	15608.3	19983.8	15312.3	17827.4	15235.4	3
O95757;P34932;Q92598;Q92598-2	P34932;Q92598;O95757;Q92598-2;Q92598-3;Q92598-4	HS105_HUMAN;HS74L_HUMAN;HSP74_HUMAN	HSPA4;HSPA4L;HSPH1	Heat shock 70 kDa protein 4L	17802.5	6976.38	26935.9	104151	63854.5	88137.1	0
O95758;O95758-1;O95758-2;O95758-4;O95758-5;O95758-6	O95758;O95758-1;O95758-2;O95758-4;O95758-5;O95758-6;O95758-7	PTBP3_HUMAN	PTBP3	Polypyrimidine tract-binding protein 3	53482.2	58339.9	66192.1	59944.7	48094.7	57531	5
O95758;O95758-1;O95758-2;O95758-4;O95758-5;O95758-6;P26599;P26599-1;P26599-2	O95758;P26599;O95758-1;O95758-2;O95758-4;O95758-5;O95758-6;P26599-1;P26599-2	PTBP1_HUMAN;PTBP3_HUMAN	PTBP1;PTBP3	Polypyrimidine tract-binding protein 3	62820.2	38611.5	35648.1	74368.8	85149.5	84468.6	0
O95772;O95772-2	O95772;O95772-2	STR3N_HUMAN	STARD3NL	STARD3 N-terminal-like protein	115109	80469.2	96009.3	91100	57332.7	73048.9	1
O95777	O95777	LSM8_HUMAN	LSM8	U6 snRNA-associated Sm-like protein LSm8	42206.4	45937.3	50551.4	116037	128517	102092	4
O95782;O95782-2	O95782;O95782-2	AP2A1_HUMAN	AP2A1	AP-2 complex subunit alpha-1	128505	97997	105751	122232	104889	112705	27
O95785;O95785-3;O95785-4	O95785;O95785-3;O95785-4	WIZ_HUMAN	WIZ	Protein Wiz	39877.3	55648.1	29650.7	16774.9	26180.6	30767.6	2
O95786;O95786-2	O95786;O95786-2	RIGI_HUMAN	RIGI	Antiviral innate immune response receptor RIG-I	17141.4	15310.5	14749.6	22215.6	20362	25602.9	2
O95793;O95793-2	O95793;O95793-2	STAU1_HUMAN	STAU1	Double-stranded RNA-binding protein Staufen homolog 1	NA	NA	45463.7	74592	17932.9	89303.6	1
O95793;O95793-2;O95793-3	O95793;O95793-2;O95793-3	STAU1_HUMAN	STAU1	Double-stranded RNA-binding protein Staufen homolog 1	30552	44736.9	32954.3	113147	126912	123959	7
O95810	O95810	CAVN2_HUMAN	CAVIN2	Caveolae-associated protein 2	622536	926573	699365	1307060	833368	781536	24
O95816;O95816-2	O95816;O95816-2	BAG2_HUMAN	BAG2	BAG family molecular chaperone regulator 2	33664.7	40072.2	26219.6	42649.2	44830.8	51902.8	6
O95817	O95817	BAG3_HUMAN	BAG3	BAG family molecular chaperone regulator 3	14348.7	12050	17390.7	29392.3	33023.5	26181.9	7
O95819;O95819-2;O95819-3;O95819-4;O95819-5;O95819-6	O95819;Q8N4C8;Q9UKE5;O95819-2;O95819-3;O95819-4;O95819-5;O95819-6;Q8N4C8-2;Q8N4C8-3;Q8N4C8-4;Q8N4C8-5;Q9UKE5-2;Q9UKE5-3;Q9UKE5-4;Q9UKE5-5;Q9UKE5-6;Q9UKE5-7;Q9UKE5-8	M4K4_HUMAN	MAP4K4	Mitogen-activated protein kinase kinase kinase kinase 4	14924	NA	11625.7	18740.3	16634.6	27632.4	2
O95822;O95822-2	O95822;O95822-2	DCMC_HUMAN	MLYCD	Malonyl-CoA decarboxylase, mitochondrial	30200.3	26207.2	32421.5	33450.2	23721.8	49228.2	3
O95825;O95825-2	O95825;O95825-2	QORL1_HUMAN	CRYZL1	Quinone oxidoreductase-like protein 1	NA	NA	3118.26	4693.9	9261.32	7687.72	1
O95831;O95831-3	O95831;O95831-3;O95831-4	AIFM1_HUMAN	AIFM1	Apoptosis-inducing factor 1, mitochondrial	208857	203671	190503	184709	155614	163132	21
O95833	O95833	CLIC3_HUMAN	CLIC3	Chloride intracellular channel protein 3	28698.9	45984.3	24466.5	71107.2	46965.5	45225.8	5
O95834;O95834-2;O95834-3	O95834;O95834-2;O95834-3	EMAL2_HUMAN	EML2	Echinoderm microtubule-associated protein-like 2	19592.1	16786.5	25726.2	30579.8	18964.5	28456.9	4
O95837	O95837	GNA14_HUMAN	GNA14	Guanine nucleotide-binding protein subunit alpha-14	12587.9	19947.9	17985.1	12844.6	NA	16216.6	1
O95837;P19086;P29992;P50148;Q14344	O95837;P19086;P29992;P50148;Q03113;Q14344;Q03113-2;Q03113-3;Q14344-2	GNA11_HUMAN;GNA13_HUMAN;GNA14_HUMAN;GNAQ_HUMAN;GNAZ_HUMAN	GNA11;GNA13;GNA14;GNAQ;GNAZ	Guanine nucleotide-binding protein subunit alpha-14	94947.7	148586	101432	97788.1	113779	91128.5	0
O95837;P29992	O95837;P29992	GNA11_HUMAN;GNA14_HUMAN	GNA11;GNA14	Guanine nucleotide-binding protein subunit alpha-14	4373.74	NA	4145.34	NA	NA	NA	0
O95857	O95857	TSN13_HUMAN	TSPAN13	Tetraspanin-13	17747.3	23664.5	22152.9	42727.6	27673.1	21507.6	2
O95861;O95861-2;O95861-3;O95861-4	O95861;O95861-2;O95861-3;O95861-4	BPNT1_HUMAN	BPNT1	3'(2'),5'-bisphosphate nucleotidase 1	15598.1	11417.8	13017.9	14836.6	19449.8	20297.5	3
O95864;O95864-3	O95864;O95864-3	FADS2_HUMAN	FADS2	Acyl-CoA 6-desaturase	23608.5	NA	34636.2	18318.5	NA	NA	5
O95865	O95865	DDAH2_HUMAN	DDAH2	Putative hydrolase DDAH2	43892.4	70158	57971.5	116258	119972	107113	11
O95870	O95870;O95870-2	ABHGA_HUMAN	ABHD16A	Phosphatidylserine lipase ABHD16A	103735	81185.4	84207.6	54450.8	42585.7	50980.6	11
O95873	O95873	CF047_HUMAN	C6orf47	Uncharacterized protein C6orf47	3434.43	5713.78	6611.23	4906.08	NA	NA	1
O95881	O95881	TXD12_HUMAN	TXNDC12	Thioredoxin domain-containing protein 12	25191.7	25333.2	20818.4	36154.6	28323.2	25485	3
O95954;O95954-2;O95954-3	O95954;O95954-2;O95954-3;O95954-4	FTCD_HUMAN	FTCD	Formimidoyltransferase-cyclodeaminase	NA	NA	3323.58	4077.89	NA	NA	1
O95967	O95967	FBLN4_HUMAN	EFEMP2	EGF-containing fibulin-like extracellular matrix protein 2	137836	135556	140792	180990	179740	153992	10
O95980	O95980	RECK_HUMAN	RECK	Reversion-inducing cysteine-rich protein with Kazal motifs	27525.2	27438.3	21845	20434.1	22208	21073.9	2
O95983;O95983-2	O95983;O95983-2	MBD3_HUMAN	MBD3	Methyl-CpG-binding domain protein 3	1666.98	NA	4729.14	4210.87	5122.4	4697.61	2
O95994	O95994	AGR2_HUMAN	AGR2	Anterior gradient protein 2 homolog	2206860	2826100	2032220	3240370	3063990	2602580	8
O95994;Q8TD06	O95994;Q8TD06	AGR2_HUMAN;AGR3_HUMAN	AGR2;AGR3	Anterior gradient protein 2 homolog	303276	119902	117711	146281	43567.4	160269	0
O96000;O96000-2	O96000;O96000-2	NDUBA_HUMAN	NDUFB10	NADH dehydrogenase [ubiquinone] 1 beta subcomplex subunit 10	190407	121231	177404	151548	112375	99208.8	6
O96005	O96005;O96005-3;O96005-4	CLPT1_HUMAN	CLPTM1	Putative lipid scramblase CLPTM1	47434.6	44425.8	39043.1	37820.4	39370.4	40404.7	9
O96008;O96008-2	O96008;O96008-2	TOM40_HUMAN	TOMM40	Mitochondrial import receptor subunit TOM40 homolog	88616.6	139739	118256	94818.4	61907.3	66076.1	5
O96009	O96009	NAPSA_HUMAN	NAPSA	Napsin-A	910085	969534	1005370	1274380	960291	1031480	8
O96011;O96011-2	O96011;O96011-2	PX11B_HUMAN	PEX11B	Peroxisomal membrane protein 11B	14758.1	19487.5	14771.1	15544.7	13955.3	17509.8	4
O96019	O96019	ACL6A_HUMAN	ACTL6A	Actin-like protein 6A	49909.2	109125	65616.3	74859.7	106951	96750.2	6
P00167;P00167-2	P00167;P00167-2;P00167-3	CYB5_HUMAN	CYB5A	Cytochrome b5	2274580	930070	1435570	769905	189057	556378	8
P00325;P00325-2	P00325;P08319;P00325-2;P08319-2	ADH1B_HUMAN	ADH1B	All-trans-retinol dehydrogenase [NAD(+)] ADH1B	86262.7	89955.3	89160.8	313846	252101	218451	1
P00338;P00338-3	P00338;P00338-3;P00338-2;P00338-5	LDHA_HUMAN	LDHA	L-lactate dehydrogenase A chain	281533	338571	314631	758241	458611	786077	7
P00352	P00352	AL1A1_HUMAN	ALDH1A1	Aldehyde dehydrogenase 1A1	73457	59779.3	74326.4	192773	200948	186102	13
P00352;P05091	P00352;P05091	AL1A1_HUMAN;ALDH2_HUMAN	ALDH1A1;ALDH2	Aldehyde dehydrogenase 1A1	237073	165325	127005	580067	199265	172942	0
P00352;P05091;P30837	O94788;P00352;P05091;P30837;P47895;O94788-2;O94788-3;O94788-4;P05091-2	AL1A1_HUMAN;AL1B1_HUMAN;ALDH2_HUMAN	ALDH1A1;ALDH1B1;ALDH2	Aldehyde dehydrogenase 1A1	82890	107965	115006	63179	78650.2	49556.8	0
P00367	P00367;P49448;P00367-3	DHE3_HUMAN	GLUD1	Glutamate dehydrogenase 1, mitochondrial	643785	912728	824626	892452	956679	855717	16
P00387;P00387-2;P00387-3	P00387;P00387-2;P00387-3	NB5R3_HUMAN	CYB5R3	NADH-cytochrome b5 reductase 3	664304	813074	716613	808468	622218	602477	30
P00390;P00390-2;P00390-4	P00390;P00390-2;P00390-3;P00390-4;P00390-5	GSHR_HUMAN	GSR	Glutathione reductase, mitochondrial	75377.9	55875.6	62262.9	116188	85489	85770.6	6
P00403	P00403	COX2_HUMAN	MT-CO2	Cytochrome c oxidase subunit 2	4652060	5378660	4377300	4043870	3490730	4243820	7
P00441	P00441	SODC_HUMAN	SOD1	Superoxide dismutase [Cu-Zn]	24823.6	74256.1	34975	77085.4	212066	117512	3
P00450	P00450	CERU_HUMAN	CP	Ceruloplasmin	225555	182721	210726	257933	219881	183235	21
P00488	P00488	F13A_HUMAN	F13A1	Coagulation factor XIII A chain	404656	330978	379388	389152	497238	405124	20
P00491	P00491	PNPH_HUMAN	PNP	Purine nucleoside phosphorylase	NA	NA	NA	27912.9	17723.9	16534.1	3
P00492	P00492	HPRT_HUMAN	HPRT1	Hypoxanthine-guanine phosphoribosyltransferase	NA	NA	NA	15252.3	21749.4	25567.2	2
P00505	P00505;P00505-2	AATM_HUMAN	GOT2	Aspartate aminotransferase, mitochondrial	143332	180386	163997	274779	215551	227368	22
P00533	P00533;P00533-3;P00533-4	EGFR_HUMAN	EGFR	Epidermal growth factor receptor	66710	59850.7	72120.1	84174.4	66034.5	63045.8	13
P00558	P00558;P00558-2	PGK1_HUMAN	PGK1	Phosphoglycerate kinase 1	440867	455074	489077	528688	563086	578984	26
P00568	P00568	KAD1_HUMAN	AK1	Adenylate kinase isoenzyme 1	87819.4	59294.3	88322.9	77752.4	62486	55204.4	14
P00734	P00734	THRB_HUMAN	F2	Prothrombin	309786	296427	388659	343993	258663	246004	34
P00736	P00736	C1R_HUMAN	C1R	Complement C1r subcomponent	26481.4	23113.7	28868.5	33690.9	41361.3	34337.1	8
P00738;P00738-2	P00738;P00738-2	HPT_HUMAN	HP	Haptoglobin	137464	144437	158505	407428	396699	357672	13
P00740	P00740;P00740-2	FA9_HUMAN	F9	Coagulation factor IX	87919.3	103455	112017	97931.7	142912	137309	8
P00742	P00742	FA10_HUMAN	F10	Coagulation factor X	129033	123257	99890.3	69045.6	68925.1	77704.1	4
P00746	P00746	CFAD_HUMAN	CFD	Complement factor D	63950.9	62474.6	117418	46895.1	35955.4	42430.5	7
P00747	P00747	PLMN_HUMAN	PLG	Plasminogen	649725	626296	796436	629100	491823	517163	30
P00748	P00748	FA12_HUMAN	F12	Coagulation factor XII	198687	176726	238596	214225	113205	155056	9
P00749;P00749-2	P00749;P00749-2	UROK_HUMAN	PLAU	Urokinase-type plasminogen activator	10626.6	NA	9563.18	2481.33	NA	NA	1
P00751	P00751	CFAB_HUMAN	CFB	Complement factor B	82493.1	72812.9	100129	92796.3	59557.7	57896.7	16
P00813	P00813	ADA_HUMAN	ADA	Adenosine deaminase	8378.52	7846.89	8618.86	7217.81	20411.1	12550.1	1
P00915	P00915	CAH1_HUMAN	CA1	Carbonic anhydrase 1	40564.8	54337.1	46216.6	102496	110748	82649.7	5
P00918	P00918	CAH2_HUMAN	CA2	Carbonic anhydrase 2	48962.3	78830.6	60453.8	81282.4	103434	79500	7
P00966	P00966	ASSY_HUMAN	ASS1	Argininosuccinate synthase	15696.1	13396.2	15159.7	36234.5	29487.7	18673.8	5
P01008	P01008	ANT3_HUMAN	SERPINC1	Antithrombin-III	343463	279446	325392	190300	219138	181429	32
P01009	P01009;P01009-2	A1AT_HUMAN	SERPINA1	Alpha-1-antitrypsin	2559730	2258580	2146250	2340410	2212420	2325530	35
P01011	P01011;P01011-2	AACT_HUMAN	SERPINA3	Alpha-1-antichymotrypsin	2732790	1461230	2213980	1214020	998020	1376950	14
P01019	P01019	ANGT_HUMAN	AGT	Angiotensinogen	155221	89815.8	99523.5	80238.9	45381.1	49331.7	12
P01023	P01023	A2MG_HUMAN	A2M	Alpha-2-macroglobulin	441614	446034	463081	822674	750970	828399	55
P01023;P20742	P01023;P20742;P20742-2	A2MG_HUMAN;PZP_HUMAN	A2M;PZP	Alpha-2-macroglobulin	156632	120571	129535	236733	126433	150763	0
P01024	P01024	CO3_HUMAN	C3	Complement C3	2516100	2260000	2634180	1994530	1365070	1519630	116
P01031	P01031	CO5_HUMAN	C5	Complement C5	315150	245343	296065	284261	156379	207603	41
P01033	P01033	TIMP1_HUMAN	TIMP1	Metalloproteinase inhibitor 1	63918.4	48916.9	88333.3	77240.1	41516.4	53024.5	4
P01034	P01034	CYTC_HUMAN	CST3	Cystatin-C	42396.2	63168.8	51968.5	56376.3	40792.1	42947.4	4
P01042-2	P01042;P01042-2;P01042-3	KNG1_HUMAN	KNG1	Isoform LMW of Kininogen-1	459996	589576	594174	442469	314239	337071	28
P01111	P01111;P01112	RASN_HUMAN	NRAS	GTPase NRas	16800.7	31777.7	20902.3	20138.8	NA	NA	2
P01111;P01112;P01112-2;P01116-2	P01111;P01112;P01116;P01116-2;P01112-2	RASH_HUMAN;RASK_HUMAN;RASN_HUMAN	HRAS;KRAS;NRAS	GTPase NRas	191926	227361	219134	211064	132481	195880	0
P01111;P01116-2	P01111;P01116;P01116-2	RASK_HUMAN;RASN_HUMAN	KRAS;NRAS	GTPase NRas	293072	NA	135221	399636	148756	190063	0
P01112;P01112-2	P01112;P01112-2	RASH_HUMAN	HRAS	GTPase HRas	15121.6	NA	NA	16193.7	NA	5235.2	1
P01112;P01112-2;P01116-2	P01112;P01116;P01116-2;P01112-2	RASH_HUMAN;RASK_HUMAN	HRAS;KRAS	GTPase HRas	20656.2	22704.2	29940.6	19430.5	16842	15614.3	0
P01116-2	P01116-2	RASK_HUMAN	KRAS	Isoform 2B of GTPase KRas	24770	9437.36	35462.4	9038.91	3164.79	NA	2
P01127;P01127-2	P01127;P01127-2	PDGFB_HUMAN	PDGFB	Platelet-derived growth factor subunit B	25641.1	NA	27810	NA	NA	NA	1
P01130;P01130-2;P01130-3;P01130-4;P01130-5;P01130-6	P01130;P01130-2;P01130-3;P01130-4;P01130-5;P01130-6	LDLR_HUMAN	LDLR	Low-density lipoprotein receptor	16518.5	25985.5	21262.4	24980.6	20301.4	20817.7	4
P01137	P01137	TGFB1_HUMAN	TGFB1	Transforming growth factor beta-1 proprotein	38807.2	85638.8	41077.3	18228.7	NA	36694	1
P01591	P01591	IGJ_HUMAN	JCHAIN	Immunoglobulin J chain	30078.7	39291.4	20559.5	72164.2	80386.5	81882.6	3
P01602	P01602;P0DOX7	KV105_HUMAN	IGKV1-5	Immunoglobulin kappa variable 1-5	49982.8	58206.9	71865.9	86168	96640.5	137929	1
P01619	P01619	KV320_HUMAN	IGKV3-20	Immunoglobulin kappa variable 3-20	53484.3	41438.8	39997.7	46846.3	29728.6	39258.4	1
P01700	P01700	LV147_HUMAN	IGLV1-47	Immunoglobulin lambda variable 1-47	16298	NA	16451	19746.3	NA	NA	1
P01701	P01701	LV151_HUMAN	IGLV1-51	Immunoglobulin lambda variable 1-51	NA	14149.5	NA	25704.5	18985.8	18217.5	1
P01706;P01709	P01706;P01709;P0DOX8	LV208_HUMAN;LV211_HUMAN	IGLV2-11;IGLV2-8	Immunoglobulin lambda variable 2-11	15809.4	23689.2	20676.3	17489.6	27549.2	29978.1	0
P01730	P01730	CD4_HUMAN	CD4	T-cell surface glycoprotein CD4	8360.07	9658.59	5605.02	12023.6	7864.73	7723.31	3
P01764;P01768;P0DP03	P01764;P01768;P0DP03	HV323_HUMAN;HV330_HUMAN;HVC05_HUMAN	IGHV3-23;IGHV3-30;IGHV3-30-5	Immunoglobulin heavy variable 3-23	NA	NA	6397.4	8921.21	NA	4993.71	0
P01833	P01833	PIGR_HUMAN	PIGR	Polymeric immunoglobulin receptor	37001.3	43308.6	36003.6	56815.5	59441.7	47804.7	12
P01834	P01834;P0DOX7	IGKC_HUMAN	IGKC	Immunoglobulin kappa constant	1076380	1387130	1233160	1638930	1629330	1829420	11
P01857;P01857-1	P01857;P0DOX5;P01857-1	IGHG1_HUMAN	IGHG1	Immunoglobulin heavy constant gamma 1	2738990	2606140	2152350	2646050	2796370	2556200	11
P01857;P01857-1;P01859;P01859-1;P01860;P01860-1	P01857;P01859;P01860;P0DOX5;P01857-1;P01859-1;P01860-1	IGHG1_HUMAN;IGHG2_HUMAN;IGHG3_HUMAN	IGHG1;IGHG2;IGHG3	Immunoglobulin heavy constant gamma 1	42477.8	75728.1	48201.5	141804	75241.2	141242	0
P01857;P01857-1;P01859;P01859-1;P01860;P01860-1;P01861;P01861-1	P01857;P01859;P01860;P01861;P0DOX5;P01857-1;P01859-1;P01860-1;P01861-1	IGHG1_HUMAN;IGHG2_HUMAN;IGHG3_HUMAN;IGHG4_HUMAN	IGHG1;IGHG2;IGHG3;IGHG4	Immunoglobulin heavy constant gamma 1	492173	385970	374258	392109	362032	607508	0
P01857;P01857-1;P01860;P01860-1	P01857;P01860;P0DOX5;P01857-1;P01860-1	IGHG1_HUMAN;IGHG3_HUMAN	IGHG1;IGHG3	Immunoglobulin heavy constant gamma 1	353636	NA	35356.1	139529	30244.1	41796.3	0
P01857;P01857-1;P01860;P01860-1;P01861;P01861-1	P01857;P01860;P01861;P0DOX5;P01857-1;P01860-1;P01861-1	IGHG1_HUMAN;IGHG3_HUMAN;IGHG4_HUMAN	IGHG1;IGHG3;IGHG4	Immunoglobulin heavy constant gamma 1	5412.36	NA	3640.7	3627.94	NA	1178.7	0
P01859;P01859-1	P01859;P01859-1	IGHG2_HUMAN	IGHG2	Immunoglobulin heavy constant gamma 2	231085	292197	278448	484783	512292	557940	5
P01859;P01859-1;P01860;P01860-1	P01859;P01860;P01859-1;P01860-1	IGHG2_HUMAN;IGHG3_HUMAN	IGHG2;IGHG3	Immunoglobulin heavy constant gamma 2	109524	86362.7	100065	112282	128619	118299	0
P01859;P01859-1;P01860;P01860-1;P01861;P01861-1	P01859;P01860;P01861;P01859-1;P01860-1;P01861-1	IGHG2_HUMAN;IGHG3_HUMAN;IGHG4_HUMAN	IGHG2;IGHG3;IGHG4	Immunoglobulin heavy constant gamma 2	468982	347404	207830	899693	28247.9	457973	0
P01859;P01859-1;P01861;P01861-1	P01859;P01861;P01859-1;P01861-1	IGHG2_HUMAN;IGHG4_HUMAN	IGHG2;IGHG4	Immunoglobulin heavy constant gamma 2	51814.4	8493.3	8609.97	101973	79368.3	90830	0
P01860;P01860-1	P01860;P01860-1	IGHG3_HUMAN	IGHG3	Immunoglobulin heavy constant gamma 3	126073	124571	112772	127573	95429.3	94595.3	5
P01861;P01861-1	P01861;P01861-1	IGHG4_HUMAN	IGHG4	Immunoglobulin heavy constant gamma 4	169190	169827	145701	178240	186958	157716	2
P01871;P01871-1	P01871;P01871-1;P0DOX6	IGHM_HUMAN	IGHM	Immunoglobulin heavy constant mu	78911.1	84095.6	89972.5	114896	132702	145948	14
P01876;P01876-1	P01876;P01876-1	IGHA1_HUMAN	IGHA1	Immunoglobulin heavy constant alpha 1	551854	377825	471708	615930	909485	678335	10
P01880	P01880	IGHD_HUMAN	IGHD	Immunoglobulin heavy constant delta	NA	7383.5	NA	NA	NA	NA	1
P01889	P01889	HLAB_HUMAN	HLA-B	HLA class I histocompatibility antigen, B alpha chain	223882	194755	243184	163878	90475.6	106258	8
P01889;P04439;P04439-2;P10321	P01889;P01893;P04439;P10321;P04439-2	HLAA_HUMAN;HLAB_HUMAN;HLAC_HUMAN	HLA-A;HLA-B;HLA-C	HLA class I histocompatibility antigen, B alpha chain	50775.8	66963.2	22894.8	72721	31679.7	48769	0
P01889;P04439;P04439-2;P13747	P01889;P01893;P04439;P13747;P17693;P17693-2;P17693-5;P17693-6;P04439-2	HLAA_HUMAN;HLAB_HUMAN;HLAE_HUMAN	HLA-A;HLA-B;HLA-E	HLA class I histocompatibility antigen, B alpha chain	55572	36257.2	40960.8	110206	46646.7	45568.3	0
P01889;P10321	P01889;P10321;P10321-2	HLAB_HUMAN;HLAC_HUMAN	HLA-B;HLA-C	HLA class I histocompatibility antigen, B alpha chain	833527	972160	692761	870130	643199	785709	0
P01889;P10321;P13747	P01889;P10321;P13747;P10321-2	HLAB_HUMAN;HLAC_HUMAN;HLAE_HUMAN	HLA-B;HLA-C;HLA-E	HLA class I histocompatibility antigen, B alpha chain	695200	431759	821972	326023	257690	261705	0
P01903	P01903	DRA_HUMAN	HLA-DRA	HLA class II histocompatibility antigen, DR alpha chain	685813	672248	689059	714411	584352	600841	15
P01906	P01906	DQA2_HUMAN	HLA-DQA2	HLA class II histocompatibility antigen, DQ alpha 2 chain	31358.6	48538	17157.6	68067.2	34736	42666.1	1
P01911	P01911	DRB1_HUMAN	HLA-DRB1	HLA class II histocompatibility antigen, DRB1 beta chain	174399	82229.7	138129	67801.5	38433.7	63820.3	3
P01911;P04440	P01911;P04440	DPB1_HUMAN;DRB1_HUMAN	HLA-DPB1;HLA-DRB1	HLA class II histocompatibility antigen, DRB1 beta chain	733180	858097	653390	574736	424960	347920	0
P01911;Q30154	P01911;Q30154	DRB1_HUMAN;DRB5_HUMAN	HLA-DRB1;HLA-DRB5	HLA class II histocompatibility antigen, DRB1 beta chain	404610	470753	344844	487480	380341	479997	0
P01920	P01920	DQB1_HUMAN	HLA-DQB1	HLA class II histocompatibility antigen, DQ beta 1 chain	143227	109501	144340	105926	89894.5	102856	5
P02042	P02042	HBD_HUMAN	HBD	Hemoglobin subunit delta	148911	101202	193279	222038	248420	219300	7
P02042;P68871	P02042;P68871	HBB_HUMAN;HBD_HUMAN	HBB;HBD	Hemoglobin subunit delta	5321680	1353570	2175070	2134350	1064410	969397	0
P02144	P02144	MYG_HUMAN	MB	Myoglobin	22448.8	11721.4	9124.4	4703.22	9392.49	22504.9	4
P02452	P02452	CO1A1_HUMAN	COL1A1	Collagen alpha-1(I) chain	4430850	4289160	4160980	2786610	2981180	2691610	34
P02452;P02458;P02458-1	P02452;P02458;P02458-1	CO1A1_HUMAN;CO2A1_HUMAN	COL1A1;COL2A1	Collagen alpha-1(I) chain	67120	86379.6	98930.5	50114.9	79261.2	71938.2	0
P02458;P02458-1	P02458;P02458-1	CO2A1_HUMAN	COL2A1	Collagen alpha-1(II) chain	NA	NA	NA	NA	194258	40885.4	5
P02458;P02458-1;P05997	P02458;P05997;P02458-1	CO2A1_HUMAN;CO5A2_HUMAN	COL2A1;COL5A2	Collagen alpha-1(II) chain	NA	NA	NA	NA	113707	18734.8	0
P02461	P02461;P02461-2	CO3A1_HUMAN	COL3A1	Collagen alpha-1(III) chain	2326910	2185290	2283100	2243070	1463060	1623530	13
P02462	P02462	CO4A1_HUMAN	COL4A1	Collagen alpha-1(IV) chain	136880	129201	158276	20731	16206.9	25117.5	6
P02462;P29400;P29400-2	P02462;P29400;P29400-2	CO4A1_HUMAN;CO4A5_HUMAN	COL4A1;COL4A5	Collagen alpha-1(IV) chain	2453470	1863190	2244470	357211	171511	287263	0
P02511	P02511	CRYAB_HUMAN	CRYAB	Alpha-crystallin B chain	64745.4	46162.1	59827.4	77674.9	206283	155575	5
P02533	P02533	K1C14_HUMAN	KRT14	Keratin, type I cytoskeletal 14	8877.92	23347.8	4209.05	4966.39	18280	NA	4
P02533;P08727	P02533;P08727	K1C14_HUMAN;K1C19_HUMAN	KRT14;KRT19	Keratin, type I cytoskeletal 14	947788	500366	994991	865488	532239	287959	0
P02533;P08727;P08779;P13645;P19012;P35527;Q04695;Q99456	P02533;P08727;P08779;P13645;P19012;P35527;Q04695;Q99456	K1C10_HUMAN;K1C12_HUMAN;K1C14_HUMAN;K1C15_HUMAN;K1C16_HUMAN;K1C17_HUMAN;K1C19_HUMAN;K1C9_HUMAN	KRT10;KRT12;KRT14;KRT15;KRT16;KRT17;KRT19;KRT9	Keratin, type I cytoskeletal 14	825927	499279	426417	1373520	734748	1049220	0
P02533;P08727;P08779;P13646;P19012;Q04695	P02533;P08727;P08779;P13646;P19012;P35900;Q04695;Q8N1A0;P13646-3;Q8N1A0-2;P19012-2	K1C13_HUMAN;K1C14_HUMAN;K1C15_HUMAN;K1C16_HUMAN;K1C17_HUMAN;K1C19_HUMAN	KRT13;KRT14;KRT15;KRT16;KRT17;KRT19	Keratin, type I cytoskeletal 14	129282	NA	NA	26115.6	NA	NA	0
P02533;P08727;P08779;P19012;Q04695	P02533;P08727;P08779;P19012;Q04695;P19012-2	K1C14_HUMAN;K1C15_HUMAN;K1C16_HUMAN;K1C17_HUMAN;K1C19_HUMAN	KRT14;KRT15;KRT16;KRT17;KRT19	Keratin, type I cytoskeletal 14	2364650	608302	1824310	1530370	2530450	2196980	0
P02533;P08727;Q04695	P02533;P08727;Q04695	K1C14_HUMAN;K1C17_HUMAN;K1C19_HUMAN	KRT14;KRT17;KRT19	Keratin, type I cytoskeletal 14	124021	NA	NA	34693.9	20691.2	20660.2	0
P02533;P08779	P02533;P08779	K1C14_HUMAN;K1C16_HUMAN	KRT14;KRT16	Keratin, type I cytoskeletal 14	NA	12115.3	7624.29	NA	51108.5	15316.7	0
P02533;P08779;P13645	P02533;P08779;P13645	K1C10_HUMAN;K1C14_HUMAN;K1C16_HUMAN	KRT10;KRT14;KRT16	Keratin, type I cytoskeletal 14	49467.8	NA	NA	NA	NA	NA	0
P02533;Q04695	P02533;Q04695	K1C14_HUMAN;K1C17_HUMAN	KRT14;KRT17	Keratin, type I cytoskeletal 14	73300.6	44277.2	108312	42029.1	129186	47856	0
P02538	O95678;P02538;P04259;P48668	K2C6A_HUMAN	KRT6A	Keratin, type II cytoskeletal 6A	604676	449803	556539	307363	380189	369182	1
P02538;P04264;P05787;P05787-2;P12035;P13647;P35908;P48668;Q01546	O95678;P02538;P04259;P04264;P05787;P12035;P13647;P35908;P48668;Q01546;Q7Z794;P05787-2	K22E_HUMAN;K22O_HUMAN;K2C1_HUMAN;K2C3_HUMAN;K2C5_HUMAN;K2C6A_HUMAN;K2C6C_HUMAN;K2C8_HUMAN	KRT1;KRT2;KRT3;KRT5;KRT6A;KRT6C;KRT76;KRT8	Keratin, type II cytoskeletal 6A	426398	342884	335834	497874	370846	321321	0
P02538;P04264;P05787;P05787-2;P13647;P48668	P02538;P04259;P04264;P05787;P13647;P48668;P05787-2	K2C1_HUMAN;K2C5_HUMAN;K2C6A_HUMAN;K2C6C_HUMAN;K2C8_HUMAN	KRT1;KRT5;KRT6A;KRT6C;KRT8	Keratin, type II cytoskeletal 6A	583139	292947	779096	288744	183288	152882	0
P02538;P04264;P05787;P05787-2;P13647;P48668;Q5XKE5	P02538;P04259;P04264;P05787;P13647;P48668;Q5XKE5;P05787-2	K2C1_HUMAN;K2C5_HUMAN;K2C6A_HUMAN;K2C6C_HUMAN;K2C79_HUMAN;K2C8_HUMAN	KRT1;KRT5;KRT6A;KRT6C;KRT79;KRT8	Keratin, type II cytoskeletal 6A	79483.5	40664.9	44324.2	53049.1	22040.1	26544.7	0
P02538;P05787;P05787-2;P08670;P08729;P12035;P13647;P14136;P14136-2;P14136-3;P48668;Q01546;Q5XKE5	O43790;O95678;P02538;P04259;P05787;P08670;P08729;P12035;P13647;P14136;P48668;P78385;P78386;Q01546;Q14533;Q5XKE5;Q8N1N4;Q9NSB2;P05787-2;P14136-3;Q8N1N4-2;P14136-2	GFAP_HUMAN;K22O_HUMAN;K2C3_HUMAN;K2C5_HUMAN;K2C6A_HUMAN;K2C6C_HUMAN;K2C79_HUMAN;K2C7_HUMAN;K2C8_HUMAN;VIME_HUMAN	GFAP;KRT3;KRT5;KRT6A;KRT6C;KRT7;KRT76;KRT79;KRT8;VIM	Keratin, type II cytoskeletal 6A	4500430	2704640	2312980	2342950	2223450	2238290	0
P02538;P05787;P05787-2;P08670;P08729;P13647;Q01546;Q5XKE5	O43790;O95678;P02538;P04259;P05787;P08670;P08729;P12035;P13647;P14136;P48668;P78385;P78386;Q01546;Q14533;Q5XKE5;Q8N1N4;Q9NSB2;P05787-2;P14136-3;Q8N1N4-2;P14136-2	K22O_HUMAN;K2C5_HUMAN;K2C6A_HUMAN;K2C79_HUMAN;K2C7_HUMAN;K2C8_HUMAN;VIME_HUMAN	KRT5;KRT6A;KRT7;KRT76;KRT79;KRT8;VIM	Keratin, type II cytoskeletal 6A	11836.3	NA	15520.9	NA	NA	NA	0
P02538;P05787;P05787-2;P08729;P12035;P13647;P19013;P35908;P48668;Q01546;Q14CN4;Q14CN4-2;Q14CN4-3;Q5XKE5	O95678;P02538;P04259;P05787;P08729;P12035;P13647;P19013;P35908;P48668;Q01546;Q14CN4;Q3SY84;Q5XKE5;Q7RTS7;Q7Z794;Q86Y46;Q9NSB2;P05787-2;Q14CN4-2;Q14CN4-3;Q86Y46-2	K22E_HUMAN;K22O_HUMAN;K2C3_HUMAN;K2C4_HUMAN;K2C5_HUMAN;K2C6A_HUMAN;K2C6C_HUMAN;K2C72_HUMAN;K2C79_HUMAN;K2C7_HUMAN;K2C8_HUMAN	KRT2;KRT3;KRT4;KRT5;KRT6A;KRT6C;KRT7;KRT72;KRT76;KRT79;KRT8	Keratin, type II cytoskeletal 6A	2498510	2220780	1433330	2024100	2875710	2240360	0
P02538;P05787;P05787-2;P08729;P12035;P13647;P35908;Q01546;Q5XKE5	O95678;P02538;P04259;P05787;P08729;P12035;P13647;P35908;P48668;Q01546;Q5XKE5;Q9NSB2;P05787-2	K22E_HUMAN;K22O_HUMAN;K2C3_HUMAN;K2C5_HUMAN;K2C6A_HUMAN;K2C79_HUMAN;K2C7_HUMAN;K2C8_HUMAN	KRT2;KRT3;KRT5;KRT6A;KRT7;KRT76;KRT79;KRT8	Keratin, type II cytoskeletal 6A	135556	NA	186766	NA	NA	NA	0
P02538;P05787;P05787-2;P48668	P02538;P04259;P05787;P48668;P05787-2	K2C6A_HUMAN;K2C6C_HUMAN;K2C8_HUMAN	KRT6A;KRT6C;KRT8	Keratin, type II cytoskeletal 6A	1335410	220140	416583	676970	445942	396769	0
P02538;P12035;P13647;P35908;Q01546	O95678;P02538;P04259;P12035;P13647;P35908;P48668;Q01546;Q5XKE5	K22E_HUMAN;K22O_HUMAN;K2C3_HUMAN;K2C5_HUMAN;K2C6A_HUMAN	KRT2;KRT3;KRT5;KRT6A;KRT76	Keratin, type II cytoskeletal 6A	14421.8	NA	27432.2	NA	NA	NA	0
P02538;P12035;P48668	P02538;P04259;P12035;P48668	K2C3_HUMAN;K2C6A_HUMAN;K2C6C_HUMAN	KRT3;KRT6A;KRT6C	Keratin, type II cytoskeletal 6A	435125	188727	144112	190916	168498	68587.8	0
P02538;P13647	P02538;P04259;P13647;P48668	K2C5_HUMAN;K2C6A_HUMAN	KRT5;KRT6A	Keratin, type II cytoskeletal 6A	46330.4	4788.3	32968	49873.8	60855.9	33117.9	0
P02538;P13647;P35908	O95678;P02538;P04259;P13647;P35908;P48668;Q5XKE5	K22E_HUMAN;K2C5_HUMAN;K2C6A_HUMAN	KRT2;KRT5;KRT6A	Keratin, type II cytoskeletal 6A	NA	20848.7	19390.4	22274.3	33788.8	29115.9	0
P02538;P13647;P35908;P48668;Q01546	O95678;P02538;P04259;P12036;P13647;P35908;P48668;Q01546;Q7RTS7;Q86Y46;Q8N1N4;P12036-2;Q8N1N4-2	K22E_HUMAN;K22O_HUMAN;K2C5_HUMAN;K2C6A_HUMAN;K2C6C_HUMAN	KRT2;KRT5;KRT6A;KRT6C;KRT76	Keratin, type II cytoskeletal 6A	469511	584725	412675	412385	1333080	580837	0
P02538;P13647;P35908;Q01546;Q5XKE5	O95678;P02538;P04259;P12035;P13647;P35908;P48668;Q01546;Q5XKE5	K22E_HUMAN;K22O_HUMAN;K2C5_HUMAN;K2C6A_HUMAN;K2C79_HUMAN	KRT2;KRT5;KRT6A;KRT76;KRT79	Keratin, type II cytoskeletal 6A	76278.1	NA	6814.88	12271.9	NA	8442.8	0
P02538;P13647;P48668	P02538;P04259;P13647;P48668	K2C5_HUMAN;K2C6A_HUMAN;K2C6C_HUMAN	KRT5;KRT6A;KRT6C	Keratin, type II cytoskeletal 6A	757868	373047	631707	575425	852153	464913	0
P02538;P13647;P48668;Q14CN4;Q14CN4-2;Q14CN4-3	O95678;P02538;P04259;P13647;P48668;Q14CN4;Q14CN4-2;Q14CN4-3	K2C5_HUMAN;K2C6A_HUMAN;K2C6C_HUMAN;K2C72_HUMAN	KRT5;KRT6A;KRT6C;KRT72	Keratin, type II cytoskeletal 6A	42382.4	34009.1	26476.3	34704.6	58210.8	37497.8	0
P02538;P13647;P48668;Q5XKE5	P02538;P04259;P13647;P48668;Q5XKE5	K2C5_HUMAN;K2C6A_HUMAN;K2C6C_HUMAN;K2C79_HUMAN	KRT5;KRT6A;KRT6C;KRT79	Keratin, type II cytoskeletal 6A	378732	NA	27947.3	17261	25052.4	NA	0
P02538;P13647;Q14CN4;Q14CN4-2;Q14CN4-3	O95678;P02538;P04259;P13647;P48668;Q14CN4;Q14CN4-2;Q14CN4-3	K2C5_HUMAN;K2C6A_HUMAN;K2C72_HUMAN	KRT5;KRT6A;KRT72	Keratin, type II cytoskeletal 6A	12070.9	27919.9	25729.5	21879.4	25998	26735.9	0
P02538;P19013;P35908;P48668;Q01546	P02538;P04259;P19013;P35908;P48668;Q01546	K22E_HUMAN;K22O_HUMAN;K2C4_HUMAN;K2C6A_HUMAN;K2C6C_HUMAN	KRT2;KRT4;KRT6A;KRT6C;KRT76	Keratin, type II cytoskeletal 6A	957916	1184340	1064120	811681	1057980	749978	0
P02538;P48668	O95678;P02538;P48668	K2C6A_HUMAN;K2C6C_HUMAN	KRT6A;KRT6C	Keratin, type II cytoskeletal 6A	1271200	1142430	1277520	756608	1193020	909312	0
P02538;Q14CN4;Q14CN4-2;Q14CN4-3	P02538;P04259;P48668;Q14CN4;Q14CN4-2;Q14CN4-3	K2C6A_HUMAN;K2C72_HUMAN	KRT6A;KRT72	Keratin, type II cytoskeletal 6A	30150.8	17732.5	21820.6	5740.51	NA	8439.1	0
P02545	P02545;P02545-2;P02545-3;P02545-6	LMNA_HUMAN	LMNA	Prelamin-A/C	3429730	2894680	3358510	2356770	2410850	1880710	82
P02545;P20700;Q03252	P02545;P20700;Q03252;P02545-2;P02545-3;P02545-4;P02545-5;P02545-6	LMNA_HUMAN;LMNB1_HUMAN;LMNB2_HUMAN	LMNA;LMNB1;LMNB2	Prelamin-A/C	1125980	806568	1039040	759072	982729	812890	0
P02549	P02549;P02549-2	SPTA1_HUMAN	SPTA1	Spectrin alpha chain, erythrocytic 1	86825.6	100847	97320.5	82529.6	83600.1	61074.6	56
P02647	P02647	APOA1_HUMAN	APOA1	Apolipoprotein A-I	190283	151325	163133	291883	118603	152499	19
P02649	P02649	APOE_HUMAN	APOE	Apolipoprotein E	2046820	2176390	2115890	2375790	1802900	1970010	33
P02652	P02652	APOA2_HUMAN	APOA2	Apolipoprotein A-II	179496	175528	171056	247361	145422	133576	11
P02655	P02655	APOC2_HUMAN	APOC2	Apolipoprotein C-II	31544.3	21505.1	24982.8	68753.8	52698.3	29136.5	5
P02656	P02656	APOC3_HUMAN	APOC3	Apolipoprotein C-III	281197	162973	237875	295149	337477	310747	2
P02671	P02671;P02671-2	FIBA_HUMAN	FGA	Fibrinogen alpha chain	5740200	3973950	5605410	2693040	2393530	2388300	85
P02675	P02675	FIBB_HUMAN	FGB	Fibrinogen beta chain	4425740	3829090	4565020	3786370	3183550	3487440	75
P02679;P02679-2	P02679;P02679-2	FIBG_HUMAN	FGG	Fibrinogen gamma chain	5869280	4807620	5539280	5074420	4034180	4394120	54
P02724;P02724-2;P02724-3	P02724;P02724-2;P02724-3	GLPA_HUMAN	GYPA	Glycophorin-A	5484.23	11707.7	5651.84	11330.4	NA	6481.01	1
P02730	P02730;P02730-2	B3AT_HUMAN	SLC4A1	Band 3 anion transport protein	301520	369270	356019	284428	215359	233258	23
P02741	P02741;P02741-2	CRP_HUMAN	CRP	C-reactive protein	115462	70603.9	105895	100900	110449	70280.2	4
P02743	P02743	SAMP_HUMAN	APCS	Serum amyloid P-component	370953	271865	303132	126533	96204.4	131897	10
P02745	P02745	C1QA_HUMAN	C1QA	Complement C1q subcomponent subunit A	29256.9	20001.6	35576	49139.9	41636.2	59024	2
P02746	P02746	C1QB_HUMAN	C1QB	Complement C1q subcomponent subunit B	153893	148344	185708	149946	79795.9	99307.5	5
P02747	P02747	C1QC_HUMAN	C1QC	Complement C1q subcomponent subunit C	318428	246628	304231	404942	216251	271504	6
P02748	P02748	CO9_HUMAN	C9	Complement component C9	1762000	1020160	1574790	822841	627902	806573	28
P02749	P02749	APOH_HUMAN	APOH	Beta-2-glycoprotein 1	241437	242255	242015	331053	273509	222745	12
P02750	P02750	A2GL_HUMAN	LRG1	Leucine-rich alpha-2-glycoprotein	302282	226105	243065	272033	242854	171343	6
P02751-1	P02751;P02751-1;P02751-10;P02751-11;P02751-12;P02751-13;P02751-14;P02751-16;P02751-17;P02751-2;P02751-3;P02751-4;P02751-5;P02751-6;P02751-7;P02751-8;P02751-9	FINC_HUMAN	FN1	Isoform 1 of Fibronectin	3717610	3620980	3942290	1891390	1561490	1822030	133
P02753	P02753	RET4_HUMAN	RBP4	Retinol-binding protein 4	51111.8	43122.7	81940.3	65114.8	52595.7	39388.7	8
P02760	P02760	AMBP_HUMAN	AMBP	Protein AMBP	136597	192305	144457	179389	189492	150232	13
P02763	P02763	A1AG1_HUMAN	ORM1	Alpha-1-acid glycoprotein 1	17512.5	8706.14	17847.6	110685	82566.4	56075.5	4
P02763;P19652	P02763;P19652	A1AG1_HUMAN;A1AG2_HUMAN	ORM1;ORM2	Alpha-1-acid glycoprotein 1	17356.7	18649.1	21664.3	96873.4	126179	92437	0
P02765	P02765	FETUA_HUMAN	AHSG	Alpha-2-HS-glycoprotein	747449	738818	813788	563359	316950	364966	10
P02766	P02766	TTHY_HUMAN	TTR	Transthyretin	89176.3	80861.5	80409.7	80640.6	55033.8	60082	3
P02768	P02768	ALBU_HUMAN	ALB	Albumin	1572890	1510380	1720000	3707350	4254620	3598480	65
P02774;P02774-3	P02774;P02774-2;P02774-3	VTDB_HUMAN	GC	Vitamin D-binding protein	87174	133112	122479	308651	252552	234616	30
P02775	P02775	CXCL7_HUMAN	PPBP	Platelet basic protein	35196	31914.7	38578.1	41121.5	37363.6	42947.3	2
P02786	P02786	TFR1_HUMAN	TFRC	Transferrin receptor protein 1	827442	522529	617785	710043	422168	559723	22
P02787	P02787	TRFE_HUMAN	TF	Serotransferrin	125553	137814	131262	392693	343913	308559	30
P02788;P02788-2	P02788;P02788-2	TRFL_HUMAN	LTF	Lactotransferrin	128680	159610	158058	284509	247346	251271	41
P02790	P02790	HEMO_HUMAN	HPX	Hemopexin	97594.5	125543	131205	202906	133292	151535	7
P02792	P02792	FRIL_HUMAN	FTL	Ferritin light chain	309108	249801	336458	281872	447350	485694	6
P02794	P02794	FRIH_HUMAN	FTH1	Ferritin heavy chain	86048.3	76952.4	107316	131907	137518	105376	9
P02795;P04732;P13640;P13640-2;P80297;Q8N339	P02795;P04732;P13640;P80297;Q8N339;P13640-2	MT1E_HUMAN;MT1G_HUMAN;MT1M_HUMAN;MT1X_HUMAN;MT2_HUMAN	MT1E;MT1G;MT1M;MT1X;MT2A	Metallothionein-2	NA	2362.92	NA	12132	9123.54	16465.5	0
P03928	P03928	ATP8_HUMAN	MT-ATP8	ATP synthase protein 8	60440.6	NA	19424.3	52027.3	62059.7	68693.1	1
P03950	P03950	ANGI_HUMAN	ANG	Angiogenin	9874.67	NA	NA	NA	22554.7	12350.2	1
P03952	P03952	KLKB1_HUMAN	KLKB1	Plasma kallikrein	71331.6	70830.9	67570.7	73558.6	66151.8	53425.4	4
P03956	P03956	MMP1_HUMAN	MMP1	Interstitial collagenase	59796.4	56106.9	68863.1	49247.4	46009.9	42165.2	5
P03973	P03973	SLPI_HUMAN	SLPI	Antileukoproteinase	96165.8	112333	96753.9	68736.8	106702	86805.3	3
P04003	P04003	C4BPA_HUMAN	C4BPA	C4b-binding protein alpha chain	522664	349454	472477	342237	270269	275272	9
P04004	P04004	VTNC_HUMAN	VTN	Vitronectin	4683800	2495350	4015340	3603930	3115660	2866760	23
P04040	P04040	CATA_HUMAN	CAT	Catalase	392537	527872	455754	666096	532997	442118	28
P04062;P04062-2;P04062-4	P04062;P04062-2;P04062-3;P04062-4;P04062-5	GBA1_HUMAN	GBA1	Lysosomal acid glucosylceramidase	78089.3	57961.3	82580.9	69210.7	65961.3	59108.8	7
P04066	P04066	FUCO_HUMAN	FUCA1	Tissue alpha-L-fucosidase	30118.4	30927.6	18455.7	39945.1	56742	47891.8	3
P04075	P04075;P04075-2	ALDOA_HUMAN	ALDOA	Fructose-bisphosphate aldolase A	435888	325288	440656	508719	639399	606250	24
P04075;P09972	P04075;P09972;P04075-2	ALDOA_HUMAN;ALDOC_HUMAN	ALDOA;ALDOC	Fructose-bisphosphate aldolase A	29958.4	28938.7	27964.4	64147.2	54380.4	49023.7	0
P04080	P04080	CYTB_HUMAN	CSTB	Cystatin-B	38378	41224.6	34114.5	70865.9	113311	117194	7
P04083	P04083	ANXA1_HUMAN	ANXA1	Annexin A1	479458	414298	478463	844073	794292	741361	30
P04114	P04114	APOB_HUMAN	APOB	Apolipoprotein B-100	1585170	1448390	1625850	1025040	844673	1013080	177
P04156	P04156	PRIO_HUMAN	PRNP	Major prion protein	9176.01	15264.1	7451.25	15722.1	13100.7	9292.41	2
P04179;P04179-4	P04179;P04179-2;P04179-3;P04179-4	SODM_HUMAN	SOD2	Superoxide dismutase [Mn], mitochondrial	128116	126907	88262.6	314286	215198	183560	8
P04180	P04180	LCAT_HUMAN	LCAT	Phosphatidylcholine-sterol acyltransferase	12256.1	NA	14583.2	13178.2	4146.68	NA	3
P04181	P04181	OAT_HUMAN	OAT	Ornithine aminotransferase, mitochondrial	102488	169613	149696	246621	258537	252829	8
P04196	P04196	HRG_HUMAN	HRG	Histidine-rich glycoprotein	37882.8	40910.7	36777	31133	25437.6	25347.6	11
P04217	P04217;P04217-2	A1BG_HUMAN	A1BG	Alpha-1B-glycoprotein	83475.1	104145	70592.8	146266	154597	151766	7
P04233-2;P04233-5	P04233;P04233-2;P04233-4;P04233-3;P04233-5	HG2A_HUMAN	CD74	Isoform p35 of HLA class II histocompatibility antigen gamma chain	137750	153598	108278	202979	81396.9	115392	6
P04234	P04234	CD3D_HUMAN	CD3D	T-cell surface glycoprotein CD3 delta chain	6649.58	NA	NA	NA	NA	NA	1
P04264	P04259;P04264	K2C1_HUMAN	KRT1	Keratin, type II cytoskeletal 1	251058	202014	91253.6	29321.1	22020.9	41863.8	15
P04264;P35908	P04264;P35908	K22E_HUMAN;K2C1_HUMAN	KRT1;KRT2	Keratin, type II cytoskeletal 1	244103	236734	56990.5	50328.4	36230	34788.7	0
P04275	P04275	VWF_HUMAN	VWF	von Willebrand factor	732095	760925	845721	648293	601547	572864	75
P04278;P04278-2;P04278-3;P04278-4	P04278;P04278-2;P04278-3;P04278-4;P04278-5	SHBG_HUMAN	SHBG	Sex hormone-binding globulin	34530.3	32822.3	33098.4	34088	24156.4	22626.6	4
P04350	P04350	TBB4A_HUMAN	TUBB4A	Tubulin beta-4A chain	NA	8012.1	NA	NA	9839.29	NA	1
P04350;P07437;P68371	P04350;P07437;P68371	TBB4A_HUMAN;TBB4B_HUMAN;TBB5_HUMAN	TUBB;TUBB4A;TUBB4B	Tubulin beta-4A chain	2082620	216101	1621910	315969	261627	253457	0
P04350;P07437;P68371;Q13509	P04350;P07437;P68371;Q13509;Q13509-2	TBB3_HUMAN;TBB4A_HUMAN;TBB4B_HUMAN;TBB5_HUMAN	TUBB;TUBB3;TUBB4A;TUBB4B	Tubulin beta-4A chain	468737	196848	114082	290466	134324	388858	0
P04350;P07437;P68371;Q13509;Q13885	P04350;P07437;P68371;Q13509;Q13885;Q9BVA1;Q13509-2	TBB2A_HUMAN;TBB3_HUMAN;TBB4A_HUMAN;TBB4B_HUMAN;TBB5_HUMAN	TUBB;TUBB2A;TUBB3;TUBB4A;TUBB4B	Tubulin beta-4A chain	40884.7	26654.2	31004.2	103429	NA	52852.8	0
P04350;P07437;P68371;Q13509;Q13885;Q9BUF5	P04350;P07437;P68371;Q13509;Q13885;Q9BUF5;Q9BVA1;Q13509-2	TBB2A_HUMAN;TBB3_HUMAN;TBB4A_HUMAN;TBB4B_HUMAN;TBB5_HUMAN;TBB6_HUMAN	TUBB;TUBB2A;TUBB3;TUBB4A;TUBB4B;TUBB6	Tubulin beta-4A chain	945128	1031720	969799	1255240	1307950	1232330	0
P04350;P07437;P68371;Q13885	A6NNZ2;P04350;P07437;P68371;Q13885;Q3ZCM7;Q9BVA1	TBB2A_HUMAN;TBB4A_HUMAN;TBB4B_HUMAN;TBB5_HUMAN	TUBB;TUBB2A;TUBB4A;TUBB4B	Tubulin beta-4A chain	199955	209758	204141	221228	251040	282438	0
P04350;P07437;P68371;Q13885;Q9BUF5	A6NNZ2;P04350;P07437;P68371;Q13885;Q3ZCM7;Q9BUF5;Q9BVA1	TBB2A_HUMAN;TBB4A_HUMAN;TBB4B_HUMAN;TBB5_HUMAN;TBB6_HUMAN	TUBB;TUBB2A;TUBB4A;TUBB4B;TUBB6	Tubulin beta-4A chain	1323940	312432	985625	158485	NA	51354.1	0
P04350;P68371	P04350;P68371	TBB4A_HUMAN;TBB4B_HUMAN	TUBB4A;TUBB4B	Tubulin beta-4A chain	558830	549714	453655	597885	314203	416672	0
P04350;P68371;Q13509	P04350;P68371;Q13509;Q13509-2	TBB3_HUMAN;TBB4A_HUMAN;TBB4B_HUMAN	TUBB3;TUBB4A;TUBB4B	Tubulin beta-4A chain	186280	344230	251837	336957	558354	359733	0
P04406	P04406;P04406-2	G3P_HUMAN	GAPDH	Glyceraldehyde-3-phosphate dehydrogenase	2431560	1576960	2029970	1618740	1737110	1875200	51
P04424;P04424-2	P04424;P04424-2	ARLY_HUMAN	ASL	Argininosuccinate lyase	13767.3	12284.2	16635.5	19961.2	27705.2	23063.2	2
P04439;P04439-2	P04439;P04439-2	HLAA_HUMAN	HLA-A	HLA class I histocompatibility antigen, A alpha chain	668345	453043	792325	316910	250229	316483	2
P04439;P04439-2;P10321	P01893;P04439;P10321;P10321-2;P04439-2	HLAA_HUMAN;HLAC_HUMAN	HLA-A;HLA-C	HLA class I histocompatibility antigen, A alpha chain	11163.9	5418.85	8778.63	2776.63	NA	1963.48	0
P04439;P04439-2;P10321;P30511;P30511-2;P30511-3	P01893;P04439;P10321;P30511;P10321-2;P30511-2;P30511-3;P04439-2	HLAA_HUMAN;HLAC_HUMAN;HLAF_HUMAN	HLA-A;HLA-C;HLA-F	HLA class I histocompatibility antigen, A alpha chain	24156.3	21062.2	37253.1	30132	17824.9	19158.4	0
P04440	P04440	DPB1_HUMAN	HLA-DPB1	HLA class II histocompatibility antigen, DP beta 1 chain	18328.4	19757.2	25423.4	14148.8	NA	NA	2
P04626;P04626-2;P04626-3;P04626-4;P04626-5	P04626;P04626-2;P04626-3;P04626-4;P04626-5;P04626-6	ERBB2_HUMAN	ERBB2	Receptor tyrosine-protein kinase erbB-2	41866.3	60055.8	51354.8	40918.9	67667.2	38670.2	3
P04632	P04632	CPNS1_HUMAN	CAPNS1	Calpain small subunit 1	104150	47067.8	68484.4	136273	110571	94776.2	8
P04792	P04792	HSPB1_HUMAN	HSPB1	Heat shock protein beta-1	1112050	854049	972557	1405080	2740870	2352320	16
P04839	P04839	CY24B_HUMAN	CYBB	Cytochrome b-245 heavy chain	309161	303508	311560	246157	243623	268127	7
P04843	P04843	RPN1_HUMAN	RPN1	Dolichyl-diphosphooligosaccharide--protein glycosyltransferase subunit 1	2298240	1737040	2007080	1302700	1035710	1160020	44
P04844	P04844;P04844-2	RPN2_HUMAN	RPN2	Dolichyl-diphosphooligosaccharide--protein glycosyltransferase subunit 2	1279300	937241	1085890	647862	396157	684607	30
P04899	P04899;P04899-2;P04899-3;P04899-4;P04899-5;P04899-6	GNAI2_HUMAN	GNAI2	Guanine nucleotide-binding protein G(i) subunit alpha-2	2030570	2481750	2739590	1978480	1335350	1614460	17
P04899;P08754;P63092;P63092-2;P63092-3;P63092-4;Q5JWF2;Q5JWF2-2	A8MTJ3;P04899;P08754;P09471;P11488;P19087;P38405;P63092;P63096;Q5JWF2;P63092-2;P04899-4;P63092-3;P63092-4;Q5JWF2-2;P09471-2;P38405-2	GNAI2_HUMAN;GNAI3_HUMAN;GNAS1_HUMAN;GNAS2_HUMAN	GNAI2;GNAI3;GNAS	Guanine nucleotide-binding protein G(i) subunit alpha-2	NA	90238.1	NA	367132	NA	NA	0
P04899;P08754;P63096-2	P04899;P08754;P09471;P63096;P04899-2;P04899-3;P04899-4;P04899-5;P04899-6;P09471-2;P63096-2	GNAI1_HUMAN;GNAI2_HUMAN;GNAI3_HUMAN	GNAI1;GNAI2;GNAI3	Guanine nucleotide-binding protein G(i) subunit alpha-2	226772	276350	261439	185112	138968	133798	0
P04899;P63096-2	P04899;P63096;P04899-2;P04899-3;P04899-5;P04899-6;P63096-2	GNAI1_HUMAN;GNAI2_HUMAN	GNAI1;GNAI2	Guanine nucleotide-binding protein G(i) subunit alpha-2	28250.6	NA	16840	NA	NA	NA	0
P04908;Q7L7L0;Q93077	P04908;Q7L7L0;Q93077	H2A1B_HUMAN;H2A1C_HUMAN;H2A3_HUMAN	H2AC25;H2AC4;H2AC6	Histone H2A type 1-B/E	786526	310076	855924	54886.2	56938	86616.7	0
P04920;P04920-2;P04920-3	P04920;P04920-2;P04920-3	B3A2_HUMAN	SLC4A2	Anion exchange protein 2	42465.7	52619	43076.7	46675.4	42235.7	48077.2	7
P04921;P04921-2;P04921-3	P04921;P04921-2;P04921-3	GLPC_HUMAN	GYPC	Glycophorin-C	40088.8	69101.5	8165.8	41115.4	NA	34101.3	1
P05023;P05023-4	P05023;P05023-2;P05023-3;P05023-4	AT1A1_HUMAN	ATP1A1	Sodium/potassium-transporting ATPase subunit alpha-1	874427	804389	829556	892712	698230	705377	35
P05023;P05023-4;P20648	P05023;P13637;P20648;P50993;P54707;Q13733;P05023-2;P05023-3;P05023-4;P13637-2;P13637-3;P54707-2	AT1A1_HUMAN;ATP4A_HUMAN	ATP1A1;ATP4A	Sodium/potassium-transporting ATPase subunit alpha-1	370832	460171	461708	483586	445019	362233	0
P05026;P05026-2	P05026;P05026-2	AT1B1_HUMAN	ATP1B1	Sodium/potassium-transporting ATPase subunit beta-1	217577	200767	212749	238402	129044	129671	13
P05062	P05062	ALDOB_HUMAN	ALDOB	Fructose-bisphosphate aldolase B	10864.8	15434.2	20237	9242.74	15100.4	16261.4	4
P05067;P05067-11;P05067-8	P05067;P05067-4;P05067-10;P05067-11;P05067-3;P05067-5;P05067-6;P05067-7;P05067-8;P05067-9	A4_HUMAN	APP	Amyloid-beta precursor protein	28023.3	35175.8	29193.6	35035.3	39568	34521.2	5
P05089;P05089-2	P05089;P05089-2;P05089-3	ARGI1_HUMAN	ARG1	Arginase-1	14746.6	32175	20976.7	14709.8	17109.7	26062.8	4
P05090	P05090	APOD_HUMAN	APOD	Apolipoprotein D	265176	353596	340483	450415	850396	658946	5
P05091	P05091;P05091-2	ALDH2_HUMAN	ALDH2	Aldehyde dehydrogenase, mitochondrial	779013	921399	858002	778818	947456	832158	28
P05106;P05106-2;P05106-3	P05106;P05106-2;P05106-3	ITB3_HUMAN	ITGB3	Integrin beta-3	71803.8	109855	117879	91741.2	87956.2	81744.5	11
P05107	P05107	ITB2_HUMAN	ITGB2	Integrin beta-2	843442	694621	771777	868298	633568	718141	35
P05109	P05109	S10A8_HUMAN	S100A8	Protein S100-A8	210518	144637	251327	768622	436794	456281	8
P05114	P05114	HMGN1_HUMAN	HMGN1	Non-histone chromosomal protein HMG-14	6069.03	8189.58	7451.54	22854.9	22485.4	25271	1
P05121	P05121	PAI1_HUMAN	SERPINE1	Plasminogen activator inhibitor 1	190385	201018	252036	143256	126461	115371	15
P05129;P05129-2;P17252	P05129;P17252;P05129-2	KPCA_HUMAN;KPCG_HUMAN	PRKCA;PRKCG	Protein kinase C gamma type	NA	12308.9	7308.09	17344.2	20624.4	15472.3	0
P05141	P05141	ADT2_HUMAN	SLC25A5	ADP/ATP translocase 2	602669	683718	330703	201687	164325	268832	3
P05141;P12235;P12236	P05141;P12235;P12236;Q9H0C2	ADT1_HUMAN;ADT2_HUMAN;ADT3_HUMAN	SLC25A4;SLC25A5;SLC25A6	ADP/ATP translocase 2	77186.4	31505.6	49702.4	47185.6	24483.3	12039.8	0
P05141;P12235;P12236;Q9H0C2	P05141;P12235;P12236;Q9H0C2	ADT1_HUMAN;ADT2_HUMAN;ADT3_HUMAN;ADT4_HUMAN	SLC25A31;SLC25A4;SLC25A5;SLC25A6	ADP/ATP translocase 2	2549940	2228320	1806660	1879790	922893	1608160	0
P05141;P12236	P05141;P12236	ADT2_HUMAN;ADT3_HUMAN	SLC25A5;SLC25A6	ADP/ATP translocase 2	296082	201693	167333	442394	251975	346101	0
P05154	P05154	IPSP_HUMAN	SERPINA5	Plasma serine protease inhibitor	27410.3	32852.9	31243.3	21246.3	22087.9	12117.8	2
P05155;P05155-3	P05155;P05155-2;P05155-3	IC1_HUMAN	SERPING1	Plasma protease C1 inhibitor	491229	625198	548115	525946	441740	475773	11
P05156	P05156	CFAI_HUMAN	CFI	Complement factor I	34015.2	NA	33717.5	46154.8	49204.3	NA	1
P05161	P05161	ISG15_HUMAN	ISG15	Ubiquitin-like protein ISG15	43723	13542.4	35153.3	55374.8	NA	11698.6	4
P05164;P05164-2;P05164-3	P05164;P05164-2;P05164-3	PERM_HUMAN	MPO	Myeloperoxidase	1421400	1417590	1372980	1448230	1155680	1331730	35
P05164;P05164-2;P05164-3;P11678	P05164;P11678;P05164-2;P05164-3	PERE_HUMAN;PERM_HUMAN	EPX;MPO	Myeloperoxidase	78393.1	82556.5	54797.5	58067.3	43075.9	70692.3	0
P05165;P05165-2	P05165;P05165-2;P05165-3	PCCA_HUMAN	PCCA	Propionyl-CoA carboxylase alpha chain, mitochondrial	57507.7	78531.1	64508.1	85627.3	96323.4	78921	17
P05166;P05166-2	P05166;P05166-2	PCCB_HUMAN	PCCB	Propionyl-CoA carboxylase beta chain, mitochondrial	115319	197459	189427	178028	180533	170362	12
P05186	P05186	PPBT_HUMAN	ALPL	Alkaline phosphatase, tissue-nonspecific isozyme	304889	259447	260243	385408	307756	284825	8
P05198	P05198	IF2A_HUMAN	EIF2S1	Eukaryotic translation initiation factor 2 subunit 1	83119.9	85530.7	95854.9	154806	158417	186359	8
P05204;Q15651;Q15651-2	P05204;Q15651;Q15651-2	HMGN2_HUMAN;HMGN3_HUMAN	HMGN2;HMGN3	Non-histone chromosomal protein HMG-17	NA	NA	NA	13903.1	6955.51	8148.79	0
P05362	P05362	ICAM1_HUMAN	ICAM1	Intercellular adhesion molecule 1	1160120	1218510	1276270	1527520	1034730	1094670	22
P05386	P05386	RLA1_HUMAN	RPLP1	Large ribosomal subunit protein P1	44484.5	33857.9	24281.8	69146.4	74472.5	47749.1	2
P05386;P05387	P05386;P05387;P05386-2	RLA1_HUMAN;RLA2_HUMAN	RPLP1;RPLP2	Large ribosomal subunit protein P1	6627.31	6551.56	9760.38	2976.82	NA	NA	0
P05387	P05387	RLA2_HUMAN	RPLP2	Large ribosomal subunit protein P2	348188	258225	251960	964726	544974	747414	7
P05388;P05388-2	P05388;P05388-2	RLA0_HUMAN	RPLP0	Large ribosomal subunit protein uL10	340369	372560	345015	439923	416351	502679	3
P05413	P05413	FABPH_HUMAN	FABP3	Fatty acid-binding protein, heart	77857.5	39157.5	33296.7	26863	45910.1	48831.3	3
P05451;P48304	P05451;P48304	REG1A_HUMAN;REG1B_HUMAN	REG1A;REG1B	Lithostathine-1-alpha	8386.67	13006.3	12392.1	23791	37914.3	28584.3	0
P05455	P05455	LA_HUMAN	SSB	Lupus La protein	38290.1	29675.4	38079.4	89197.9	90563.7	81378.5	6
P05546	P05546	HEP2_HUMAN	SERPIND1	Heparin cofactor 2	1246630	698052	1415090	608853	365770	385796	15
P05556	P05556	ITB1_HUMAN	ITGB1	Integrin beta-1	1816910	1501310	1324400	1777160	1549450	1521440	34
P05771-2	P05771;P05771-2	KPCB_HUMAN	PRKCB	Isoform Beta-II of Protein kinase C beta type	20639.8	29887.1	25725.6	36673.9	39897.9	39085.4	4
P05771-2;Q05655	P05771;P17252;Q04759;Q05655;P05771-2;Q04759-2;Q04759-3;Q05655-2	KPCB_HUMAN;KPCD_HUMAN	PRKCB;PRKCD	Isoform Beta-II of Protein kinase C beta type	16929.6	18988.5	16564.9	25226.8	19313.9	27201.7	0
P05783	P05783	K1C18_HUMAN	KRT18	Keratin, type I cytoskeletal 18	5702260	4455470	5633900	3685570	3622790	3585940	57
P05783;P08727	P05783;P08727	K1C18_HUMAN;K1C19_HUMAN	KRT18;KRT19	Keratin, type I cytoskeletal 18	1041070	958981	1120170	712613	777524	788409	0
P05787;P05787-2	P05787;P05787-2	K2C8_HUMAN	KRT8	Keratin, type II cytoskeletal 8	5283250	3839660	5168250	3278000	3271260	3035580	94
P05787;P05787-2;P08670;P08729;P17661	P05787;P08670;P08729;P17661;P41219;P05787-2;P41219-2	DESM_HUMAN;K2C7_HUMAN;K2C8_HUMAN;VIME_HUMAN	DES;KRT7;KRT8;VIM	Keratin, type II cytoskeletal 8	239523	92546.2	122691	128540	143744	81343.3	0
P05787;P05787-2;P08670;P08729;P17661;P41219;P41219-2	P05787;P08670;P08729;P17661;P41219;Q9NSB2;P05787-2;P41219-2	DESM_HUMAN;K2C7_HUMAN;K2C8_HUMAN;PERI_HUMAN;VIME_HUMAN	DES;KRT7;KRT8;PRPH;VIM	Keratin, type II cytoskeletal 8	4796610	4278530	4371050	2910610	3306680	3739610	0
P05787;P05787-2;P08729;P19013	P05787;P08729;P14136;P19013;Q6KB66;Q6KB66-2;P05787-2;P14136-3;Q6KB66-3;P14136-2	K2C4_HUMAN;K2C7_HUMAN;K2C8_HUMAN	KRT4;KRT7;KRT8	Keratin, type II cytoskeletal 8	180489	24550.2	159015	25930.4	NA	13208.6	0
P05997	P05997	CO5A2_HUMAN	COL5A2	Collagen alpha-2(V) chain	34677.5	65200.9	49543.2	58983.4	45053.8	53979.2	7
P06132	P06132	DCUP_HUMAN	UROD	Uroporphyrinogen decarboxylase	12889.7	11655.2	8282.8	29061	18741.4	17555.3	3
P06213;P06213-2	P06213;P06213-2	INSR_HUMAN	INSR	Insulin receptor	26057.1	21814.5	18181.1	22237.1	16004.8	14183.4	2
P06280	P06280	AGAL_HUMAN	GLA	Alpha-galactosidase A	15844.8	20779.3	23009.6	18572.6	22998.9	27003.9	5
P06396	P06396	GELS_HUMAN	GSN	Gelsolin	47922.8	51596.3	52909.4	18771.5	NA	NA	4
P06396;P06396-2	P06396;P06396-2;P06396-3;P06396-4	GELS_HUMAN	GSN	Gelsolin	1815290	1597960	1874120	2103570	1791640	1824940	47
P06454;P06454-2	P06454;P06454-2	PTMA_HUMAN	PTMA	Prothymosin alpha	17156.4	16761.8	NA	57482.5	44547.1	38784.1	3
P06493	P06493;P06493-2	CDK1_HUMAN	CDK1	Cyclin-dependent kinase 1	9490.96	11250.1	17021.3	19808.7	12922	17101.4	2
P06576	P06576	ATPB_HUMAN	ATP5F1B	ATP synthase subunit beta, mitochondrial	2207530	2160520	2140260	1862710	2021570	1939420	57
P06681;P06681-3	P06681;P06681-3	CO2_HUMAN	C2	Complement C2	59120.2	41970.8	56883.9	54835.5	40732.6	44864.5	11
P06702	P06702	S10A9_HUMAN	S100A9	Protein S100-A9	127864	102970	150638	538999	227797	235340	11
P06703	P06703	S10A6_HUMAN	S100A6	Protein S100-A6	831906	1465210	1345050	2652040	3369560	3264310	4
P06727	P06727	APOA4_HUMAN	APOA4	Apolipoprotein A-IV	103140	84662.5	78375.7	111546	115510	118801	15
P06730;P06730-2;P06730-3	P06730;P06730-2;P06730-3	IF4E_HUMAN	EIF4E	Eukaryotic translation initiation factor 4E	61616.4	49788.5	62169.1	49793.1	65211.6	56958.6	2
P06731;P06731-2	P06731;P06731-2	CEAM5_HUMAN	CEACAM5	Carcinoembryonic antigen-related cell adhesion molecule 5	32318.1	43315.9	36616.5	36213.3	38429.1	35554.1	3
P06731;P06731-2;P13688;P13688-10;P13688-11;P13688-2;P13688-3;P13688-4;P13688-5;P13688-6;P13688-8;P13688-9;P31997	P06731;P13688;P31997;P13688-8;P13688-10;P13688-11;P13688-2;P13688-3;P13688-4;P13688-5;P13688-6;P13688-9;P06731-2	CEAM1_HUMAN;CEAM5_HUMAN;CEAM8_HUMAN	CEACAM1;CEACAM5;CEACAM8	Carcinoembryonic antigen-related cell adhesion molecule 5	232087	124072	203261	223055	NA	101775	0
P06731;P06731-2;P40199	P06731;P40199;P06731-2	CEAM5_HUMAN;CEAM6_HUMAN	CEACAM5;CEACAM6	Carcinoembryonic antigen-related cell adhesion molecule 5	49186.2	40218	33615.5	67081.4	NA	27414.4	0
P06732	P06732	KCRM_HUMAN	CKM	Creatine kinase M-type	37525.1	25240	20746.5	16316.5	18184	18920.9	4
P06733	P06733;P06733-2	ENOA_HUMAN	ENO1	Alpha-enolase	704555	630203	781333	1031620	1035460	1086060	36
P06733;P09104;P09104-2	P06733;P09104;P13929;P06733-2;P09104-2;P13929-2;P13929-3	ENOA_HUMAN;ENOG_HUMAN	ENO1;ENO2	Alpha-enolase	1439840	1725700	1608820	2192950	2701000	2444360	0
P06737;P06737-2	P06737;P06737-2	PYGL_HUMAN	PYGL	Glycogen phosphorylase, liver form	53280	39685.3	51083.2	51670.2	76205	63912.3	10
P06737;P06737-2;P11216	P06737;P11216;P11217;P06737-2;P11217-2	PYGB_HUMAN;PYGL_HUMAN	PYGB;PYGL	Glycogen phosphorylase, liver form	308292	290539	161899	178445	235345	214002	0
P06744;P06744-2	P06744;P06744-2	G6PI_HUMAN	GPI	Glucose-6-phosphate isomerase	63514.1	86921.2	84017	176427	160110	168935	13
P06748	P06748;P06748-2;P06748-3	NPM_HUMAN	NPM1	Nucleophosmin	327545	349646	345925	1158950	1366940	1159030	23
P06753-2	P06753;P06753-2;P06753-3;P06753-4;P06753-5;P06753-6;P06753-7	TPM3_HUMAN	TPM3	Isoform 2 of Tropomyosin alpha-3 chain	411279	339644	531215	413399	465069	498472	26
P06753-2;P07951;P07951-2;P09493;P09493-5;P09493-8;P67936;P67936-2	P06753;P07951;P09493;P09493-10;P67936;P07951-2;P09493-5;P06753-2;P06753-3;P09493-2;P09493-3;P09493-4;P09493-6;P09493-7;P09493-8;P09493-9;P06753-4;P06753-5;P06753-6;P07951-3;P67936-2	TPM1_HUMAN;TPM2_HUMAN;TPM3_HUMAN;TPM4_HUMAN	TPM1;TPM2;TPM3;TPM4	Isoform 2 of Tropomyosin alpha-3 chain	1681330	945856	1586210	1096280	2343300	1517190	0
P06753-2;P07951;P07951-2;P67936;P67936-2	P06753;P07951;P67936;P07951-2;P06753-2;P06753-3;P06753-4;P06753-5;P06753-6;P06753-7;P07951-3;P67936-2	TPM2_HUMAN;TPM3_HUMAN;TPM4_HUMAN	TPM2;TPM3;TPM4	Isoform 2 of Tropomyosin alpha-3 chain	9066.52	NA	NA	NA	NA	NA	0
P06753-2;P67936;P67936-2	P06753;P67936;P06753-2;P06753-3;P06753-4;P06753-5;P06753-6;P06753-7;P67936-2	TPM3_HUMAN;TPM4_HUMAN	TPM3;TPM4	Isoform 2 of Tropomyosin alpha-3 chain	144203	242644	157025	553163	397778	491450	0
P06756;P06756-3	P06756;P06756-2;P06756-3	ITAV_HUMAN	ITGAV	Integrin alpha-V	181595	155673	134541	188162	177674	170641	26
P06858	P06858	LIPL_HUMAN	LPL	Lipoprotein lipase	190778	218745	268692	149871	150495	161648	9
P06865	P06865	HEXA_HUMAN	HEXA	Beta-hexosaminidase subunit alpha	46406.8	66384.3	52492	99390.8	96298.5	105727	10
P06899;P23527;P33778;Q16778;Q6DN03;Q6DRA6;Q8N257	P06899;P23527;P33778;Q16778;Q6DN03;Q6DRA6;Q8N257	H2B1B_HUMAN;H2B1J_HUMAN;H2B1O_HUMAN;H2B2C_HUMAN;H2B2D_HUMAN;H2B2E_HUMAN;H2B3B_HUMAN	H2BC11;H2BC17;H2BC19P;H2BC20P;H2BC21;H2BC26;H2BC3	Histone H2B type 1-J	355008	81068.9	154598	72465.2	NA	NA	0
P07093;P07093-2;P07093-3	P07093;P07093-2;P07093-3	GDN_HUMAN	SERPINE2	Glia-derived nexin	22692.2	46413.3	30263.4	25167.5	37122.6	21588.5	2
P07098;P07098-2;P07098-3;P07098-4	P07098;P07098-2;P07098-3;P07098-4	LIPF_HUMAN	LIPF	Gastric triacylglycerol lipase	6454.33	5510.04	4515.91	5814.74	14891.3	13653.8	1
P07099	P07099	HYEP_HUMAN	EPHX1	Epoxide hydrolase 1	565460	526155	693437	551427	301930	292201	24
P07108;P07108-2;P07108-3;P07108-4;P07108-5	P07108;P07108-2;P07108-3;P07108-4;P07108-5;P07108-6	ACBP_HUMAN	DBI	Acyl-CoA-binding protein	15546	32978	20211.7	57035.5	100739	52259.8	5
P07195	P07195	LDHB_HUMAN	LDHB	L-lactate dehydrogenase B chain	109303	129959	129300	250130	277638	286266	8
P07199	P07199	CENPB_HUMAN	CENPB	Major centromere autoantigen B	19635.2	10340.8	13431.1	11278.6	NA	NA	2
P07203	P07203	GPX1_HUMAN	GPX1	Glutathione peroxidase 1	116174	148544	115189	194911	239464	200423	12
P07204	P07204	TRBM_HUMAN	THBD	Thrombomodulin	38158.1	41072.4	54798.7	62785.4	50331.3	39859.3	4
P07225	P07225	PROS_HUMAN	PROS1	Vitamin K-dependent protein S	80067.9	88863.4	107113	126941	96457.7	93668.5	13
P07237	P07237	PDIA1_HUMAN	P4HB	Protein disulfide-isomerase	2631200	1651450	2135180	2619170	2221520	1932370	40
P07305	P07305;P07305-2	H10_HUMAN	H1-0	Histone H1.0	2026290	1098270	1527410	1236540	1356470	1118460	8
P07315;P07316;P11844	P07315;P07316;P11844	CRGA_HUMAN;CRGB_HUMAN;CRGC_HUMAN	CRYGA;CRYGB;CRYGC	Gamma-crystallin C	45971.2	NA	24997	110525	NA	NA	0
P07332;P07332-3	P07332;P07332-2;P07332-3;P07332-4	FES_HUMAN	FES	Tyrosine-protein kinase Fes/Fps	44528.7	28278.3	39338.6	28051.7	27406.4	30585.5	5
P07333	P07333;P07333-2	CSF1R_HUMAN	CSF1R	Macrophage colony-stimulating factor 1 receptor	31282	67145.7	26452.2	43897.9	76156.5	65295	2
P07339	P07339	CATD_HUMAN	CTSD	Cathepsin D	953293	1158350	898186	1392620	1395000	1961230	28
P07355	A6NMY6;P07355;P07355-2	ANXA2_HUMAN	ANXA2	Annexin A2	2403690	1446520	2096240	3430550	3198690	3016250	15
P07357	P07357	CO8A_HUMAN	C8A	Complement component C8 alpha chain	186876	167644	231682	160098	105665	120896	17
P07358	P07358	CO8B_HUMAN	C8B	Complement component C8 beta chain	229750	135839	266184	123395	105659	95489.4	22
P07360	P07360	CO8G_HUMAN	C8G	Complement component C8 gamma chain	770054	611653	783064	426359	181850	409621	12
P07384	P07384	CAN1_HUMAN	CAPN1	Calpain-1 catalytic subunit	170989	176633	238921	304222	213774	212362	15
P07437	P07437	TBB5_HUMAN	TUBB	Tubulin beta chain	1398010	1626190	1467500	1599950	1237850	1591050	6
P07437;P68371	P07437;P68371	TBB4B_HUMAN;TBB5_HUMAN	TUBB;TUBB4B	Tubulin beta chain	NA	NA	10011.5	NA	NA	NA	0
P07437;P68371;Q13509;Q13885	P04350;P07437;P68371;Q13509;Q13885;Q9BVA1;Q13509-2	TBB2A_HUMAN;TBB3_HUMAN;TBB4B_HUMAN;TBB5_HUMAN	TUBB;TUBB2A;TUBB3;TUBB4B	Tubulin beta chain	149029	49190.6	137264	59606.3	38080.6	29808.4	0
P07437;P68371;Q13509;Q13885;Q9BUF5	A6NNZ2;P04350;P07437;P68371;Q13509;Q13885;Q3ZCM7;Q9BUF5;Q9BVA1;Q13509-2	TBB2A_HUMAN;TBB3_HUMAN;TBB4B_HUMAN;TBB5_HUMAN;TBB6_HUMAN	TUBB;TUBB2A;TUBB3;TUBB4B;TUBB6	Tubulin beta chain	105843	84394.8	177017	191449	135940	162635	0
P07437;P68371;Q13885	P04350;P07437;P68371;Q13885;Q9BVA1	TBB2A_HUMAN;TBB4B_HUMAN;TBB5_HUMAN	TUBB;TUBB2A;TUBB4B	Tubulin beta chain	259592	242176	291591	229250	218303	230154	0
P07437;P68371;Q13885;Q9BUF5	A6NNZ2;P04350;P07437;P68371;Q13885;Q3ZCM7;Q9BUF5;Q9BVA1	TBB2A_HUMAN;TBB4B_HUMAN;TBB5_HUMAN;TBB6_HUMAN	TUBB;TUBB2A;TUBB4B;TUBB6	Tubulin beta chain	170577	8018.82	95569.8	8069.53	8775.49	13469.6	0
P07437;Q13509;Q13885	P07437;Q13509;Q13885;Q9BVA1	TBB2A_HUMAN;TBB3_HUMAN;TBB5_HUMAN	TUBB;TUBB2A;TUBB3	Tubulin beta chain	1996370	2700890	2623750	2489850	1700710	2492030	0
P07451	P07451	CAH3_HUMAN	CA3	Carbonic anhydrase 3	8684.34	NA	11558.9	32533.2	29386.6	22109.3	2
P07585	P07585;P07585-4	PGS2_HUMAN	DCN	Decorin	3876450	3074310	3578930	2060280	3636950	2537420	24
P07585;P21810	P07585;P21810;P07585-2;P07585-3	PGS1_HUMAN;PGS2_HUMAN	BGN;DCN	Decorin	715884	642631	652998	485239	806692	471682	0
P07602;P07602-2;P07602-3	P07602;P07602-2;P07602-3	SAP_HUMAN	PSAP	Prosaposin	236423	175664	134303	525058	316825	392188	15
P07686	P07686	HEXB_HUMAN	HEXB	Beta-hexosaminidase subunit beta	90445.8	92852.7	99309.2	159401	133883	164967	6
P07711;P07711-3	P07711;P07711-3;Q5NE16	CATL1_HUMAN	CTSL	Procathepsin L	6567.41	19142.1	17904.8	39400.6	61684.2	56993.3	1
P07737	P07737	PROF1_HUMAN	PFN1	Profilin-1	1584460	1976370	1654300	1503190	1468890	1959930	17
P07738	P07738	PMGE_HUMAN	BPGM	Bisphosphoglycerate mutase	19645.9	46790.6	34055.2	50558.2	28661.9	36813.4	2
P07741	P07741	APT_HUMAN	APRT	Adenine phosphoribosyltransferase	75557.8	70885	77497.9	63100.6	45193.9	65179.4	8
P07814	P07814	SYEP_HUMAN	EPRS1	Bifunctional glutamate/proline--tRNA ligase	168453	184928	189932	209045	247402	253155	38
P07858	P07858	CATB_HUMAN	CTSB	Cathepsin B	2406850	2774470	2589740	2884070	2728200	2859420	20
P07900;P07900-2	P07900;P07900-2	HS90A_HUMAN	HSP90AA1	Heat shock protein HSP 90-alpha	506856	336646	563281	572714	699460	663408	20
P07900;P07900-2;P08238	P07900;P08238;Q58FF7;Q58FF6;P07900-2	HS90A_HUMAN;HS90B_HUMAN	HSP90AA1;HSP90AB1	Heat shock protein HSP 90-alpha	316238	260477	266006	334439	296419	290021	0
P07900;P07900-2;P08238;Q58FF8	P07900;P08238;Q14568;Q58FF8;P07900-2	H90B2_HUMAN;HS90A_HUMAN;HS90B_HUMAN	HSP90AA1;HSP90AB1;HSP90AB2P	Heat shock protein HSP 90-alpha	908415	766976	749383	1355980	1125320	1178920	0
P07910-2	P07910;P07910-2;P07910-3;P07910-4	HNRPC_HUMAN	HNRNPC	Isoform C1 of Heterogeneous nuclear ribonucleoproteins C1/C2	567485	616806	680474	1292390	1398300	1493850	10
P07919	P07919	QCR6_HUMAN	UQCRH	Cytochrome b-c1 complex subunit 6, mitochondrial	296986	375086	310754	402213	362244	307158	5
P07942	P07942	LAMB1_HUMAN	LAMB1	Laminin subunit beta-1	385690	460530	429924	350966	311732	259560	65
P07947	P07947	YES_HUMAN	YES1	Tyrosine-protein kinase Yes	92834.2	156131	115250	76581.7	86498.3	81529.6	1
P07947;P07948;P07948-2;P08631;P08631-2;P08631-3;P08631-4;P09769	P06239;P06241;P06241-3;P07947;P07948;P08631;P08631-2;P09769;P11362;P11362-14;P11362-19;P11362-2;P11362-20;P11362-21;P11362-3;P11362-4;P11362-5;P11362-6;P11362-7;P20794;P21802;P21802-3;P22455;P22607;P51451;Q8IZL9;Q9UPZ9;P21802-15;P21802-16;P21802-17;P21802-18;P21802-2;P21802-20;P21802-21;P21802-22;P21802-23;P21802-4;P21802-5;P21802-6;P21802-8;P06239-3;P06241-2;P07948-2;P08631-3;P08631-4;P20794-2;P…	FGR_HUMAN;HCK_HUMAN;LYN_HUMAN;YES_HUMAN	FGR;HCK;LYN;YES1	Tyrosine-protein kinase Yes	432742	357451	470137	263928	108990	268119	0
P07947;P07948;P07948-2;P08631;P08631-2;P08631-3;P08631-4;P12931;P12931-2;P12931-3	P06241;P06241-3;P07947;P07948;P08631;P08631-2;P12931;P06241-2;P07948-2;P08631-3;P08631-4;P12931-2;P12931-3	HCK_HUMAN;LYN_HUMAN;SRC_HUMAN;YES_HUMAN	HCK;LYN;SRC;YES1	Tyrosine-protein kinase Yes	66669.9	9365.15	64097.3	74885.7	31816.3	60961.2	0
P07947;P12931;P12931-2;P12931-3	P06239;P06241;P06241-3;P07947;P12931;P06239-3;P06241-2;P12931-2;P12931-3	SRC_HUMAN;YES_HUMAN	SRC;YES1	Tyrosine-protein kinase Yes	98816.3	NA	NA	25116.4	NA	NA	0
P07948	P07948	LYN_HUMAN	LYN	Tyrosine-protein kinase Lyn	34840.5	19741.8	37190.3	22189.5	NA	10039.8	1
P07948-2	P07948-2	LYN_HUMAN	LYN	Isoform 2 of Tyrosine-protein kinase Lyn	6183.45	NA	NA	NA	NA	NA	1
P07948;P07948-2	P07948;P07948-2	LYN_HUMAN	LYN	Tyrosine-protein kinase Lyn	50108.8	32523.1	34088.3	25264.5	38093.9	28051	11
P07948;P07948-2;P08631;P08631-2;P08631-3;P08631-4	P07948;P08631;P08631-2;P07948-2;P08631-3;P08631-4	HCK_HUMAN;LYN_HUMAN	HCK;LYN	Tyrosine-protein kinase Lyn	261574	195769	299836	216497	182532	169560	0
P07951	P07951	TPM2_HUMAN	TPM2	Tropomyosin beta chain	7095.28	10645.2	3327.33	13809.8	8008.15	28703.2	1
P07951-2	P07951-2;P07951-3	TPM2_HUMAN	TPM2	Isoform 2 of Tropomyosin beta chain	53730.5	50369.9	52967.9	97662.7	177166	104292	8
P07951;P07951-2	P07951;P07951-2	TPM2_HUMAN	TPM2	Tropomyosin beta chain	182678	83652.9	122984	100284	282536	141154	15
P07951;P07951-2;P09493	P07951;P09493;P09493-10;P07951-2;P09493-3;P09493-4;P09493-9	TPM1_HUMAN;TPM2_HUMAN	TPM1;TPM2	Tropomyosin beta chain	1154420	385935	735157	574910	953939	708502	0
P07951;P07951-2;P67936-2	P07951;P07951-2;P67936-2	TPM2_HUMAN;TPM4_HUMAN	TPM2;TPM4	Tropomyosin beta chain	223084	170701	118691	425639	701340	491759	0
P07951;P07951-2;P67936;P67936-2	P07951;P67936;P07951-2;P07951-3;P67936-2	TPM2_HUMAN;TPM4_HUMAN	TPM2;TPM4	Tropomyosin beta chain	591717	126759	502826	377704	19388.5	363135	0
P07954;P07954-2	P07954;P07954-2	FUMH_HUMAN	FH	Fumarate hydratase, mitochondrial	207834	184644	244105	271249	222795	252771	19
P07988	P07988	PSPB_HUMAN	SFTPB	Pulmonary surfactant-associated protein B	862867	1040660	857829	1572920	582205	947140	23
P07996	P07996;P07996-2	TSP1_HUMAN	THBS1	Thrombospondin-1	354480	347561	435017	356701	296451	222257	24
P07998	P07998	RNAS1_HUMAN	RNASE1	Ribonuclease pancreatic	NA	13993.8	NA	16029.4	26101	10000.7	1
P08123	P08123	CO1A2_HUMAN	COL1A2	Collagen alpha-2(I) chain	6849570	6046350	6193180	4051410	4898860	4292290	32
P08133	P08133	ANXA6_HUMAN	ANXA6	Annexin A6	464019	291570	376588	669846	525495	422980	53
P08134	P08134	RHOC_HUMAN	RHOC	Rho-related GTP-binding protein RhoC	NA	NA	5500	11823.6	NA	NA	1
P08134;P61586	P08134;P61586	RHOA_HUMAN;RHOC_HUMAN	RHOA;RHOC	Rho-related GTP-binding protein RhoC	322947	215555	391165	404810	307754	302511	0
P08174;P08174-2;P08174-3;P08174-4;P08174-5;P08174-6;P08174-7	P08174;P08174-2;P08174-3;P08174-4;P08174-5;P08174-6;P08174-7	DAF_HUMAN	CD55	Complement decay-accelerating factor	201263	259013	183243	206260	169064	173131	11
P08195;P08195-3;P08195-4;P08195-5	P08195;P08195-4;P08195-2;P08195-3;P08195-5	4F2_HUMAN	SLC3A2	Amino acid transporter heavy chain SLC3A2	420419	447533	270626	429265	328035	330420	14
P08236;P08236-2;P08236-3	P08236;P08236-2;P08236-3	BGLR_HUMAN	GUSB	Beta-glucuronidase	10120.4	14444.8	9388.1	26831.9	NA	14133.7	3
P08237;P08237-3	P08237;P08237-2;P08237-3	PFKAM_HUMAN	PFKM	ATP-dependent 6-phosphofructokinase, muscle type	29804.5	41216.5	32662.3	31776.9	27273.2	30764.8	2
P08237;P08237-3;P17858	P08237;P17858;P08237-3;P17858-2	PFKAL_HUMAN;PFKAM_HUMAN	PFKL;PFKM	ATP-dependent 6-phosphofructokinase, muscle type	106151	NA	NA	5932.21	NA	NA	0
P08237;P08237-3;P17858;Q01813	P08237;P17858;Q01813;P08237-2;P08237-3;P17858-2;Q01813-2	PFKAL_HUMAN;PFKAM_HUMAN;PFKAP_HUMAN	PFKL;PFKM;PFKP	ATP-dependent 6-phosphofructokinase, muscle type	76127.3	25592.4	42323.6	34477	NA	25278.1	0
P08238	P08238	HS90B_HUMAN	HSP90AB1	Heat shock protein HSP 90-beta	1371220	648936	978951	918997	758594	818085	12
P08238;P14625	P08238;P14625	ENPL_HUMAN;HS90B_HUMAN	HSP90AB1;HSP90B1	Heat shock protein HSP 90-beta	745016	114799	188042	743573	439392	307453	0
P08238;Q58FF8	P08238;Q58FF7;Q58FF8	H90B2_HUMAN;HS90B_HUMAN	HSP90AB1;HSP90AB2P	Heat shock protein HSP 90-beta	460995	246862	409347	535360	328643	392699	0
P08240	P08240;P08240-2	SRPRA_HUMAN	SRPRA	Signal recognition particle receptor subunit alpha	35365.2	36444.7	47044.4	59660.9	46440.4	46699.4	16
P08243;P08243-2;P08243-3	P08243;P08243-2;P08243-3	ASNS_HUMAN	ASNS	Asparagine synthetase [glutamine-hydrolyzing]	14532.7	NA	6253.22	3208.17	3811.12	NA	1
P08246	P08246	ELNE_HUMAN	ELANE	Neutrophil elastase	3770780	2632500	4596800	2123860	1854100	1967850	6
P08253	P08253;P08253-2;P08253-3	MMP2_HUMAN	MMP2	72 kDa type IV collagenase	36337.2	37240.8	34007.4	36779.6	38604.8	37067	8
P08263;P09210	P08263;P09210	GSTA1_HUMAN;GSTA2_HUMAN	GSTA1;GSTA2	Glutathione S-transferase A1	35399.9	32741	40458	31286.3	48622.9	21906.3	0
P08294	P08294	SODE_HUMAN	SOD3	Extracellular superoxide dismutase [Cu-Zn]	164371	157387	149045	181293	216607	153967	2
P08311	P08311	CATG_HUMAN	CTSG	Cathepsin G	1756440	1464270	2008500	1178650	1125660	1228920	21
P08397;P08397-2;P08397-3;P08397-4	P08397;P08397-2;P08397-3;P08397-4	HEM3_HUMAN	HMBS	Porphobilinogen deaminase	13511.6	15080.1	12307.6	13232.6	12712.8	16366.6	2
P08473	P08473	NEP_HUMAN	MME	Neprilysin	4897.3	7262.58	6360.56	8946.6	NA	NA	3
P08476	P08476	INHBA_HUMAN	INHBA	Inhibin beta A chain	3298.56	NA	5981.8	NA	NA	NA	1
P08493;P08493-2	P08493;P08493-2	MGP_HUMAN	MGP	Matrix Gla protein	528044	808363	671261	575518	773908	565632	1
P08514;P08514-2	P08514;P08514-2;P08514-3	ITA2B_HUMAN	ITGA2B	Integrin alpha-IIb	86275.8	118020	108986	77378	66822.1	57420	12
P08559;P08559-2;P08559-4	P08559;P08559-2;P08559-3;P08559-4	ODPA_HUMAN	PDHA1	Pyruvate dehydrogenase E1 component subunit alpha, somatic form, mitochondrial	246706	278655	283949	287327	227962	172603	13
P08567	P08567	PLEK_HUMAN	PLEK	Pleckstrin	42725.3	36619	40291.7	22157	19757.8	9024.95	6
P08571	P08571	CD14_HUMAN	CD14	Monocyte differentiation antigen CD14	699901	647763	711202	674517	592853	709117	17
P08572	P08572	CO4A2_HUMAN	COL4A2	Collagen alpha-2(IV) chain	1690530	2068880	1865700	496104	511716	635131	13
P08574	P08574	CY1_HUMAN	CYC1	Cytochrome c1, heme protein, mitochondrial	212010	165049	167097	98260.8	129306	113104	7
P08575;P08575-10;P08575-4;P08575-5;P08575-6;P08575-7;P08575-8;P08575-9	P08575;P08575-10;P08575-4;P08575-5;P08575-6;P08575-7;P08575-8;P08575-9	PTPRC_HUMAN	PTPRC	Receptor-type tyrosine-protein phosphatase C	217700	181192	194408	213173	129884	143808	34
P08579	P08579	RU2B_HUMAN	SNRPB2	U2 small nuclear ribonucleoprotein B''	21783.1	18570.2	24530.1	30695.1	36973.9	51002.9	5
P08579;P09012	P08579;P09012	RU2B_HUMAN;SNRPA_HUMAN	SNRPA;SNRPB2	U2 small nuclear ribonucleoprotein B''	45798.9	NA	63144.8	41319.2	NA	NA	0
P08581	P08581;P08581-2	MET_HUMAN	MET	Hepatocyte growth factor receptor	14360.5	21074.3	13318.2	16411	24153.9	19778.6	3
P08590	P05976;P08590;P05976-2	MYL3_HUMAN	MYL3	Myosin light chain 3	222940	220308	324773	143223	132840	141462	1
P08603	P08603	CFAH_HUMAN	CFH	Complement factor H	71301.4	80829.7	83261.3	93680.4	103266	94745.7	25
P08603;Q03591	P08603;Q03591	CFAH_HUMAN;FHR1_HUMAN	CFH;CFHR1	Complement factor H	10882.1	NA	8107.16	19745.3	7686.27	18994.3	0
P08621	P08621;P08621-4	RU17_HUMAN	SNRNP70	U1 small nuclear ribonucleoprotein 70 kDa	122707	115347	168052	297561	363764	351728	14
P08631;P08631-2;P08631-3;P08631-4	P08631;P08631-2;P08631-3;P08631-4	HCK_HUMAN	HCK	Tyrosine-protein kinase HCK	81860.6	64782.5	49058.3	39485.5	37060.6	53439	6
P08648	P08648	ITA5_HUMAN	ITGA5	Integrin alpha-5	162967	170207	147411	152370	190666	173040	17
P08651;P08651-2;P08651-3;P08651-4;P08651-5;P08651-6	P08651;P08651-2;P08651-3;P08651-4;P08651-5;P08651-6	NFIC_HUMAN	NFIC	Nuclear factor 1 C-type	23375.6	23175.2	21166.5	22237.9	20332	19506.5	2
P08670	P08670	VIME_HUMAN	VIM	Vimentin	5780640	3988820	4886810	3060070	3374540	3045730	110
P08670;P14136;P14136-2;P14136-3	P08670;P14136;P14136-3;P14136-2	GFAP_HUMAN;VIME_HUMAN	GFAP;VIM	Vimentin	2150110	2377430	1422610	2897450	2371460	2551590	0
P08670;P17661	P08670;P17661	DESM_HUMAN;VIME_HUMAN	DES;VIM	Vimentin	5577930	1076550	2317280	1561430	1419380	1886020	0
P08670;P41219;P41219-2	P08670;P41219;P41219-2	PERI_HUMAN;VIME_HUMAN	PRPH;VIM	Vimentin	1239590	181320	887704	774058	179996	1141210	0
P08697	P08697	A2AP_HUMAN	SERPINF2	Alpha-2-antiplasmin	1143850	1195170	1250720	905512	652702	639075	24
P08708	P08708	RS17_HUMAN	RPS17	Small ribosomal subunit protein eS17	80979.7	108126	114497	185293	213841	182224	11
P08709;P08709-2	P08709;P08709-2	FA7_HUMAN	F7	Coagulation factor VII	62788.3	62696.3	75726.6	51109.9	21082.4	42652.6	3
P08727	P08727	K1C19_HUMAN	KRT19	Keratin, type I cytoskeletal 19	3511390	1979740	3317700	2072750	1683080	1566320	44
P08727;P08779	P08727;P08779	K1C16_HUMAN;K1C19_HUMAN	KRT16;KRT19	Keratin, type I cytoskeletal 19	84076.8	NA	30993.8	23111.7	NA	33224	0
P08727;P13646	P08727;P13646;P13646-2;P13646-3	K1C13_HUMAN;K1C19_HUMAN	KRT13;KRT19	Keratin, type I cytoskeletal 19	769971	997667	1152740	695392	818372	731601	0
P08727;Q04695	P08727;Q04695	K1C17_HUMAN;K1C19_HUMAN	KRT17;KRT19	Keratin, type I cytoskeletal 19	2690090	1379340	2036300	1277660	1070710	927531	0
P08727;Q99456	P08727;Q99456	K1C12_HUMAN;K1C19_HUMAN	KRT12;KRT19	Keratin, type I cytoskeletal 19	2685070	2350240	1963930	2181000	1840860	1921250	0
P08729	P08729	K2C7_HUMAN	KRT7	Keratin, type II cytoskeletal 7	4097180	2939320	3611480	2476390	2796770	2573010	51
P08729;P13647	O95678;P08729;P13647	K2C5_HUMAN;K2C7_HUMAN	KRT5;KRT7	Keratin, type II cytoskeletal 7	303454	124021	445215	84872.4	238022	98924.9	0
P08729;P19013	P08729;P19013	K2C4_HUMAN;K2C7_HUMAN	KRT4;KRT7	Keratin, type II cytoskeletal 7	241027	65138	79521	60067.8	53900.1	55491.3	0
P08729;Q14CN4;Q14CN4-2;Q14CN4-3	P08729;Q14CN4;Q14CN4-2;Q14CN4-3	K2C72_HUMAN;K2C7_HUMAN	KRT7;KRT72	Keratin, type II cytoskeletal 7	1119110	776327	783470	518992	457698	302673	0
P08754	P08754	GNAI3_HUMAN	GNAI3	Guanine nucleotide-binding protein G(i) subunit alpha-3	531098	627172	606662	515482	424277	411912	10
P08758	P08758	ANXA5_HUMAN	ANXA5	Annexin A5	1000190	1005290	871567	1645200	1811950	1807790	18
P08779	P08779	K1C16_HUMAN	KRT16	Keratin, type I cytoskeletal 16	5788.76	7541.03	NA	NA	14366.8	6153.42	2
P08779;P13645	P02533;P08779;P13645;Q7Z3Y7;Q7Z3Y8;Q7Z3Y9;Q7Z3Z0	K1C10_HUMAN;K1C16_HUMAN	KRT10;KRT16	Keratin, type I cytoskeletal 16	NA	30023.1	NA	NA	NA	9431.44	0
P08842	P08842	STS_HUMAN	STS	Steryl-sulfatase	37061	74650.3	46506.1	42066.8	42181.2	54139.3	3
P08865	P08865;A0A8I5KQE6	RSSA_HUMAN	RPSA	Small ribosomal subunit protein uS2	713466	673315	947781	1362870	938271	1255830	4
P08922	P08922	ROS1_HUMAN	ROS1	Proto-oncogene tyrosine-protein kinase ROS	18145.4	19463.2	23810.8	23357.3	15586.4	16026	4
P08962;P08962-2;P08962-3	P08962;P08962-2;P08962-3	CD63_HUMAN	CD63	CD63 antigen	37472.7	56261.2	54504.2	53697.2	37887.1	49786.7	4
P09001	P09001	RM03_HUMAN	MRPL3	Large ribosomal subunit protein uL3m	9676.77	10436	9111.49	10291.6	12699.8	6486.7	3
P09012	P09012	SNRPA_HUMAN	SNRPA	U1 small nuclear ribonucleoprotein A	195676	147991	205538	364857	414438	423376	5
P09038;P09038-1;P09038-2;P09038-3	P09038;P09038-1;P09038-2;P09038-3	FGF2_HUMAN	FGF2	Fibroblast growth factor 2	125194	76314.5	102587	49881.8	34432.9	41757.6	3
P09104;P09104-2	P09104;P09104-2	ENOG_HUMAN	ENO2	Gamma-enolase	13809.7	14419.4	17900.5	24263.7	42971.2	30774.1	3
P09105	P09105	HBAT_HUMAN	HBQ1	Hemoglobin subunit theta-1	14853.7	NA	13184.3	7846.93	NA	NA	2
P09110	P09110;P09110-2	THIK_HUMAN	ACAA1	3-ketoacyl-CoA thiolase, peroxisomal	97042.5	181765	119303	193362	194321	187006	22
P09132	P09132	SRP19_HUMAN	SRP19	Signal recognition particle 19 kDa protein	8042.25	11453.9	15908.4	23728.2	23851.7	25372.2	3
P09211	P09211	GSTP1_HUMAN	GSTP1	Glutathione S-transferase P	600826	667884	643390	583384	882899	702740	15
P09234	P09234	RU1C_HUMAN	SNRPC	U1 small nuclear ribonucleoprotein C	NA	NA	NA	28192.8	13458.2	21597.9	1
P09382	P09382	LEG1_HUMAN	LGALS1	Galectin-1	3170800	4059760	3536230	2916600	2786360	3005940	16
P09417	P09417;P09417-2	DHPR_HUMAN	QDPR	Dihydropteridine reductase	22612.8	34662.7	40941.9	13279.8	30841.5	17356.5	6
P09429	P09429;B2RPK0	HMGB1_HUMAN	HMGB1	High mobility group protein B1	25657.9	11791.5	28638.3	29423.9	NA	13572.4	0
P09467	P09467	F16P1_HUMAN	FBP1	Fructose-1,6-bisphosphatase 1	38667.6	37452	39593.3	140491	180041	199648	9
P09486	P09486	SPRC_HUMAN	SPARC	SPARC	28593.6	36346.9	36723.7	60031.5	31659.7	41604.9	7
P09493	P09493;P09493-10;P09493-3;P09493-4;P09493-9	TPM1_HUMAN	TPM1	Tropomyosin alpha-1 chain	29990.8	27148.6	25423.4	25013.7	40576	23781.1	3
P09493-5	P09493-5	TPM1_HUMAN	TPM1	Isoform 5 of Tropomyosin alpha-1 chain	104997	226141	175936	201773	205865	168965	4
P09493-8	P09493-6;P09493-7;P09493-8	TPM1_HUMAN	TPM1	Isoform 8 of Tropomyosin alpha-1 chain	744155	541909	506622	806954	1493010	1019270	12
P09493;P09493-5	P06753;P09493;P09493-5;P09493-6;P09493-7;P09493-9;P06753-4;P06753-5;P06753-7	TPM1_HUMAN	TPM1	Tropomyosin alpha-1 chain	114841	91544.9	76514.5	86542.7	451262	325755	2
P09493;P09493-5;P09493-8	P09493;P09493-10;P09493-5;P09493-2;P09493-3;P09493-4;P09493-6;P09493-7;P09493-8;P09493-9	TPM1_HUMAN	TPM1	Tropomyosin alpha-1 chain	139541	27427.2	131732	49479.9	101823	29949.4	8
P09493;P09493-8	P06753;P09493;P09493-10;P09493-3;P09493-4;P09493-6;P09493-7;P09493-8;P09493-9	TPM1_HUMAN	TPM1	Tropomyosin alpha-1 chain	714337	171803	273825	310904	615613	502609	1
P09496;P09496-2;P09496-3;P09496-4	P09496;P09496-2;P09496-3;P09496-4	CLCA_HUMAN	CLTA	Clathrin light chain A	367822	648921	506691	1189350	1308730	1152780	4
P09497-2	P09497;P09497-2	CLCB_HUMAN	CLTB	Isoform Non-brain of Clathrin light chain B	90602.8	161627	130297	286211	320357	294090	7
P09525;P09525-3	P09525;P09525-2;P09525-3	ANXA4_HUMAN	ANXA4	Annexin A4	243853	229168	212119	376628	325161	277475	18
P09543;P09543-2	P09543;P09543-2	CN37_HUMAN	CNP	2',3'-cyclic-nucleotide 3'-phosphodiesterase	82782.3	84225.6	94508.2	70278.2	71172.8	59284.2	15
P09601	P09601	HMOX1_HUMAN	HMOX1	Heme oxygenase 1	383004	336025	373352	297205	245302	245750	22
P09619	P09619	PGFRB_HUMAN	PDGFRB	Platelet-derived growth factor receptor beta	89190.4	59836.6	96112	57626.3	27925	27576.2	10
P09619;P16234;P17948;P27361;P27361-2;P28482;P28482-2	P09619;P10721;P16234;P17948;P27361;P28482;P35916;P35968;P36888;Q9UBE8;P17948-5;P17948-6;P17948-7;P17948-8;P10721-2;P10721-4;P27361-2;P27361-3;P28482-2;P35916-1	MK01_HUMAN;MK03_HUMAN;PGFRA_HUMAN;PGFRB_HUMAN;VGFR1_HUMAN	FLT1;MAPK1;MAPK3;PDGFRA;PDGFRB	Platelet-derived growth factor receptor beta	134020	175969	201205	226399	150555	187088	0
P09622	P09622;P09622-2	DLDH_HUMAN	DLD	Dihydrolipoyl dehydrogenase, mitochondrial	238781	251342	217339	302609	267942	247423	12
P09651;P09651-2	P09651;A0A2R8Y4L2;P09651-2;P09651-3	ROA1_HUMAN	HNRNPA1	Heterogeneous nuclear ribonucleoprotein A1	152684	53359.6	158865	212251	201688	211192	1
P09661	P09661	RU2A_HUMAN	SNRPA1	U2 small nuclear ribonucleoprotein A'	70026	69923.8	70054.4	134096	117782	114817	12
P09668	P09668	CATH_HUMAN	CTSH	Pro-cathepsin H	103714	144953	130694	218283	177317	216188	11
P09669	P09669	COX6C_HUMAN	COX6C	Cytochrome c oxidase subunit 6C	568962	349442	482869	228656	154604	222482	9
P09758	P09758	TACD2_HUMAN	TACSTD2	Tumor-associated calcium signal transducer 2	74807.6	75553.7	69116.3	73141.6	72866.7	60706.2	10
P09769	P09769	FGR_HUMAN	FGR	Tyrosine-protein kinase Fgr	142278	120254	129165	79106.5	65782	98379	9
P09871	P09871	C1S_HUMAN	C1S	Complement C1s subcomponent	214421	189030	224460	340213	327091	283088	11
P09874	P09874	PARP1_HUMAN	PARP1	Poly [ADP-ribose] polymerase 1	81452.6	68364.7	82350.8	68245.7	88684.9	84867.7	24
P09913	P09913	IFIT2_HUMAN	IFIT2	Interferon-induced protein with tetratricopeptide repeats 2	16076.3	NA	20187.4	32727.6	28068.1	NA	1
P09914;P09914-2	P09914;P09914-2	IFIT1_HUMAN	IFIT1	Interferon-induced protein with tetratricopeptide repeats 1	26993.4	35509.7	31329.3	29600.7	29101.7	33935.7	2
P09917	P09917;P09917-2;P09917-3;P09917-4;P09917-5	LOX5_HUMAN	ALOX5	Polyunsaturated fatty acid 5-lipoxygenase	70273.1	74425.3	79862.2	52137.5	49974.3	59465.2	16
P09960	P09960;P09960-2;P09960-3;P09960-4	LKHA4_HUMAN	LTA4H	Leukotriene A-4 hydrolase	57764.5	92215.5	79070.1	112198	81676.5	128960	16
P09972	P09972	ALDOC_HUMAN	ALDOC	Fructose-bisphosphate aldolase C	79138.9	131459	96047.4	119087	161314	164343	6
P0C0L4;P0C0L4-2	P0C0L4;P0C0L4-2	CO4A_HUMAN	C4A	Complement C4-A	33477	33274.4	31851.5	29508.7	12555.3	27016	3
P0C0L4;P0C0L4-2;P0C0L5	P0C0L4;P0C0L5;P0C0L4-2	CO4A_HUMAN;CO4B_HUMAN	C4A;C4B	Complement C4-A	303854	326054	323442	279030	212016	243910	0
P0C0L5	P0C0L5	CO4B_HUMAN	C4B	Complement C4-B	123803	91525.2	89898.8	74279.6	46201.6	66496.3	1
P0CAP1;P0CAP1-10;P0CAP1-3;P0CAP1-4	P0CAP1;P0CAP1-10;P0CAP1-3;P0CAP1-4	MYZAP_HUMAN	MYZAP	Myocardial zonula adherens protein	20693.8	41043	16890	17312.9	NA	NA	1
P0CG38	P0CG38	POTEI_HUMAN	POTEI	POTE ankyrin domain family member I	903694	116351	133956	71471.3	90212.2	107087	1
P0DJD7;P0DJD8;P0DJD9	P0DJD7;P0DJD8;P0DJD9	PEPA3_HUMAN;PEPA4_HUMAN;PEPA5_HUMAN	PGA3;PGA4;PGA5	Pepsin A-4	385681	166367	407300	261089	94707.4	124868	0
P0DJI8;P0DJI9;P0DJI9-2	P0DJI8;P0DJI9;P0DJI9-2	SAA1_HUMAN;SAA2_HUMAN	SAA1;SAA2	Serum amyloid A-1 protein	81507.4	NA	98511.3	7604.76	NA	NA	0
P0DME0;Q01105;Q01105-2;Q01105-3;Q01105-4	P0DME0;Q01105;Q01105-2;Q01105-3;Q01105-4	SETLP_HUMAN;SET_HUMAN	SET;SETSIP	Protein SETSIP	44913	22395.7	26651.8	122441	106894	122744	0
P0DMM9;P0DMM9-3;P0DMN0	P0DMM9;P0DMN0;P0DMM9-2;P0DMM9-3	ST1A3_HUMAN;ST1A4_HUMAN	SULT1A3;SULT1A4	Sulfotransferase 1A3	42308.6	24948.7	32578.7	23609.4	16379.5	32005.2	0
P0DMM9;P0DMM9-3;P0DMN0;P50226	P0DMM9;P0DMN0;P50225;P50226;P0DMM9-2;P0DMM9-3	ST1A2_HUMAN;ST1A3_HUMAN;ST1A4_HUMAN	SULT1A2;SULT1A3;SULT1A4	Sulfotransferase 1A3	98388.9	112783	121039	135933	122282	90139.1	0
P0DMV8;P0DMV9	P0DMV8;P0DMV9;P0DMV8-2	HS71A_HUMAN;HS71B_HUMAN	HSPA1A;HSPA1B	Heat shock 70 kDa protein 1A	1310850	705055	1116830	1233010	946312	1112600	0
P0DMV8;P0DMV9;P48741	P0DMV8;P0DMV9;P17066;P48741;P0DMV8-2	HS71A_HUMAN;HS71B_HUMAN;HSP77_HUMAN	HSPA1A;HSPA1B;HSPA7	Heat shock 70 kDa protein 1A	336108	155543	271462	153084	225083	249058	0
P0DOX7	P0DOX7	IGK_HUMAN	NA	Immunoglobulin kappa light chain	14515.5	56847.7	30306.9	54248.9	74447.8	84825	3
P0DOY2;P0DOY3	P0DOY2;P0DOY3	IGLC2_HUMAN;IGLC3_HUMAN	IGLC2;IGLC3	Immunoglobulin lambda constant 2	244719	277752	237559	375316	488694	578506	0
P0DP23;P0DP24;P0DP25	P0DP23;P0DP24;P0DP25	CALM1_HUMAN;CALM2_HUMAN;CALM3_HUMAN	CALM1;CALM2;CALM3	Calmodulin-1	780619	836789	771158	1454320	1026310	1117190	0
P0DPB6	P0DPB6	RPAC2_HUMAN	POLR1D	DNA-directed RNA polymerases I and III subunit RPAC2	25530.6	32276.7	25646.3	62333.9	41932.8	58774.3	1
P0DPH7;P0DPH8;Q6PEY2	P0DPH7;P0DPH8;Q6PEY2;Q9NY65;Q9NY65-2	TBA3C_HUMAN;TBA3D_HUMAN;TBA3E_HUMAN	TUBA3C;TUBA3D;TUBA3E	Tubulin alpha-3C chain	48897	31981.8	NA	NA	NA	NA	0
P0DPH7;P0DPH8;Q6PEY2;Q71U36;Q71U36-2	P0DPH7;P0DPH8;Q6PEY2;Q71U36;P0DPH7-2;Q71U36-2	TBA1A_HUMAN;TBA3C_HUMAN;TBA3D_HUMAN;TBA3E_HUMAN	TUBA1A;TUBA3C;TUBA3D;TUBA3E	Tubulin alpha-3C chain	NA	NA	3581.08	10802.6	3625.65	8572.26	0
P10109	P10109	ADX_HUMAN	FDX1	Adrenodoxin, mitochondrial	85536.5	218861	144116	417173	315782	328330	3
P10114;P61225;Q9Y3L5	P10114;P61225;Q9Y3L5	RAP2A_HUMAN;RAP2B_HUMAN;RAP2C_HUMAN	RAP2A;RAP2B;RAP2C	Ras-related protein Rap-2a	212957	288831	235668	147067	159204	175604	0
P10153	P10153	RNAS2_HUMAN	RNASE2	Non-secretory ribonuclease	12038.3	9978.36	19726.2	21095.3	20788.9	23814.5	4
P10155	P10155	RO60_HUMAN	RO60	RNA-binding protein RO60	20136.5	NA	26048.6	34368	46481.9	31686.4	4
P10253	P10253	LYAG_HUMAN	GAA	Lysosomal alpha-glucosidase	54243.4	55560.3	53192.4	70107.5	92396.8	84608.9	8
P10301	P10301	RRAS_HUMAN	RRAS	Ras-related protein R-Ras	337457	244652	283168	202607	200246	218133	11
P10301;P62070;P62070-4	P10301;P62070;P62070-4	RRAS2_HUMAN;RRAS_HUMAN	RRAS;RRAS2	Ras-related protein R-Ras	324515	326124	200504	314029	199516	317966	0
P10321	P10321;P10321-2	HLAC_HUMAN	HLA-C	HLA class I histocompatibility antigen, C alpha chain	85463.1	67636.7	72226.4	81969.4	57670.2	49094.8	6
P10398	P10398	ARAF_HUMAN	ARAF	Serine/threonine-protein kinase A-Raf	25814.9	20496.6	19301.1	15122.8	11838.3	21561.2	3
P10412	P10412	H14_HUMAN	H1-4	Histone H1.4	576881	279689	351124	280542	322949	229823	3
P10412;P16401;P16402;P16403;Q02539	P10412;P16401;P16402;P16403;Q02539	H11_HUMAN;H12_HUMAN;H13_HUMAN;H14_HUMAN;H15_HUMAN	H1-1;H1-2;H1-3;H1-4;H1-5	Histone H1.4	1444990	885756	1372510	1225660	1172130	1500970	0
P10412;P16402	P10412;P16402	H13_HUMAN;H14_HUMAN	H1-3;H1-4	Histone H1.4	63804.6	7918.28	123898	2930.58	2704.57	NA	0
P10412;P16402;P16403	P10412;P16402;P16403	H12_HUMAN;H13_HUMAN;H14_HUMAN	H1-2;H1-3;H1-4	Histone H1.4	3596600	2594750	3246450	2691190	2906820	2633380	0
P10412;P16402;P16403;Q02539	P10412;P16402;P16403;P22492;Q02539	H11_HUMAN;H12_HUMAN;H13_HUMAN;H14_HUMAN	H1-1;H1-2;H1-3;H1-4	Histone H1.4	269186	223526	491145	142603	128811	116400	0
P10515	P10515	ODP2_HUMAN	DLAT	Dihydrolipoyllysine-residue acetyltransferase component of pyruvate dehydrogenase complex, mitochondrial	483143	452447	419727	422973	341275	378764	18
P10586;P10586-2	P10586;P10586-2	PTPRF_HUMAN	PTPRF	Receptor-type tyrosine-protein phosphatase F	17904.8	19031.5	18282.9	15626.4	15090.9	18526.3	10
P10599	P10599;P10599-2	THIO_HUMAN	TXN	Thioredoxin	47908.9	45273.9	43366.8	170117	153589	154746	4
P10606	P10606	COX5B_HUMAN	COX5B	Cytochrome c oxidase subunit 5B, mitochondrial	630303	513641	587888	351442	299088	284593	8
P10619;P10619-2	P10619;P10619-2	PPGB_HUMAN	CTSA	Lysosomal protective protein	4972.25	13288.2	7150.79	24029.5	24829.7	26467.9	1
P10620	P10620;P10620-2	MGST1_HUMAN	MGST1	Microsomal glutathione S-transferase 1	116322	62997.4	98039.1	61986.3	34380.6	NA	7
P10643	P10643	CO7_HUMAN	C7	Complement component C7	126415	151249	165489	116464	112348	109231	24
P10644	P10644;P10644-2	KAP0_HUMAN	PRKAR1A	cAMP-dependent protein kinase type I-alpha regulatory subunit	188776	171177	186391	165838	207250	198527	12
P10646	P10646;P10646-2	TFPI1_HUMAN	TFPI	Tissue factor pathway inhibitor	8764.45	7934.4	15036.7	28096.7	17642.8	18320.3	2
P10768	P10768	ESTD_HUMAN	ESD	S-formylglutathione hydrolase	55156.9	68178	77474.9	68030.2	73144.5	68504.6	7
P10809	P10809;P10809-2	CH60_HUMAN	HSPD1	60 kDa heat shock protein, mitochondrial	2188520	1768640	2037870	1505900	1798890	1659640	65
P10909;P10909-2;P10909-4;P10909-5;P10909-6	P10909;P10909-4;P10909-6;P10909-2;P10909-5	CLUS_HUMAN	CLU	Clusterin	1874830	1254860	1394550	1326970	1131170	1101370	24
P10915	P10915	HPLN1_HUMAN	HAPLN1	Hyaluronan and proteoglycan link protein 1	NA	NA	NA	NA	277884	14745.2	4
P10916	P10916	MLRV_HUMAN	MYL2	Myosin regulatory light chain 2, ventricular/cardiac muscle isoform	21465.1	12751.5	7230.07	NA	NA	6717.8	2
P11021	P11021	BIP_HUMAN	HSPA5	Endoplasmic reticulum chaperone BiP	3544270	2417010	3446290	2235640	2166300	2002710	63
P11021;P11142;P34931;P54652	P0DMV8;P0DMV9;P11021;P11142;P34931;P54652;P0DMV8-2;P11142-2	BIP_HUMAN;HS71L_HUMAN;HSP72_HUMAN;HSP7C_HUMAN	HSPA1L;HSPA2;HSPA5;HSPA8	Endoplasmic reticulum chaperone BiP	2757160	2903910	2409610	3779000	2077500	3247000	0
P11047	P11047	LAMC1_HUMAN	LAMC1	Laminin subunit gamma-1	1202030	1100560	1186820	664374	589754	602336	81
P11055;P12883	P11055;P12882;P12883;P13533;P13535;Q9UKX2;Q9Y623;Q9UKX2-2	MYH3_HUMAN;MYH7_HUMAN	MYH3;MYH7	Myosin-3	18434.7	NA	8726.88	28378	28969.8	32564	0
P11055;P12883;P35579;P35580;P35580-3;P35749;P35749-3;Q7Z406;Q7Z406-2	A7E2Y1;P11055;P12882;P12883;P13533;P13535;P35579;P35580;P35749;Q7Z406;Q9UKX2;Q9UKX3;Q9Y623;A7E2Y1-4;P35579-2;P35580-2;P35580-3;P35580-4;P35580-5;P35749-2;P35749-3;P35749-4;Q7Z406-2;Q7Z406-4;Q7Z406-5;Q7Z406-6	MYH10_HUMAN;MYH11_HUMAN;MYH14_HUMAN;MYH3_HUMAN;MYH7_HUMAN;MYH9_HUMAN	MYH10;MYH11;MYH14;MYH3;MYH7;MYH9	Myosin-3	292588	260209	291663	343267	326495	337907	0
P11055;P12883;P35749;P35749-3	A7E2Y1;P11055;P12882;P12883;P13533;P13535;P35749;Q9UKX2;Q9UKX3;Q9Y623;A7E2Y1-4;P35749-2;P35749-3;P35749-4	MYH11_HUMAN;MYH3_HUMAN;MYH7_HUMAN	MYH11;MYH3;MYH7	Myosin-3	29388	19396.3	NA	NA	38398.8	39702	0
P11117	P11117	PPAL_HUMAN	ACP2	Lysosomal acid phosphatase	82001	97594.3	123027	116628	91335.3	77238.8	6
P11137;P11137-3	P11137;P11137-2;P11137-4;P11137-3	MTAP2_HUMAN	MAP2	Microtubule-associated protein 2	9590.29	19034.7	10083.2	28099.7	32833.4	39525.8	2
P11142	P11142;P54652;P11142-2	HSP7C_HUMAN	HSPA8	Heat shock cognate 71 kDa protein	1018160	816628	947978	1277480	1069930	1262580	35
P11142;P34931;P54652	P0DMV8;P0DMV9;P11142;P17066;P34931;P54652;P48741;P0DMV8-2;P11142-2	HS71L_HUMAN;HSP72_HUMAN;HSP7C_HUMAN	HSPA1L;HSPA2;HSPA8	Heat shock cognate 71 kDa protein	584079	279319	321193	399987	577411	461069	0
P11142;P54652	P11142;P54652;P11142-2	HSP72_HUMAN;HSP7C_HUMAN	HSPA2;HSPA8	Heat shock cognate 71 kDa protein	626775	494206	664015	622525	502647	555499	0
P11166	P11166	GTR1_HUMAN	SLC2A1	Solute carrier family 2, facilitated glucose transporter member 1	224080	181047	257944	124847	61932.5	100560	4
P11169;Q8TDB8;Q8TDB8-2;Q8TDB8-4;Q8TDB8-5	P11169;Q8TDB8;Q8TDB8-2;Q8TDB8-3;Q8TDB8-4;Q8TDB8-5	GTR14_HUMAN;GTR3_HUMAN	SLC2A14;SLC2A3	Solute carrier family 2, facilitated glucose transporter member 3	242731	273979	223143	155372	120113	155255	0
P11171;P11171-2;P11171-3;P11171-4	P11171;P11171-2;P11171-3;P11171-4;P11171-5;P11171-6	EPB41_HUMAN	EPB41	Protein 4.1	80922	93109.7	100770	73330.2	80283.5	70715.1	16
P11171;P11171-2;P11171-3;P11171-4;Q9H4G0-2	P11171;Q9H4G0;P11171-2;P11171-7;P11171-3;P11171-4;P11171-5;P11171-6;Q9H4G0-2;Q9H4G0-3;Q9H4G0-4	E41L1_HUMAN;EPB41_HUMAN	EPB41;EPB41L1	Protein 4.1	NA	67527	23691.3	30838.9	19352.3	NA	0
P11171;P11171-2;P11171-3;P11171-4;Q9Y2J2-2	P11171;Q9Y2J2;P11171-2;P11171-7;P11171-3;P11171-4;P11171-5;P11171-6;Q9Y2J2-2;Q9Y2J2-3;Q9Y2J2-4	E41L3_HUMAN;EPB41_HUMAN	EPB41;EPB41L3	Protein 4.1	6557.02	10997.4	8221.11	11234	10311.1	7850.97	0
P11172	P11172;P11172-3	UMPS_HUMAN	UMPS	Uridine 5'-monophosphate synthase	17511.1	13913.7	12549.7	18990.2	18253	15941.8	5
P11177;P11177-2	P11177;P11177-2;P11177-3	ODPB_HUMAN	PDHB	Pyruvate dehydrogenase E1 component subunit beta, mitochondrial	223789	304809	239828	285099	275069	270379	14
P11182	P11182	ODB2_HUMAN	DBT	Lipoamide acyltransferase component of branched-chain alpha-keto acid dehydrogenase complex, mitochondrial	150423	182572	164138	156287	147546	132619	21
P11215;P11215-2	P11215;P11215-2	ITAM_HUMAN	ITGAM	Integrin alpha-M	171796	171619	165144	176261	120953	140280	41
P11215;P11215-2;P20702	P11215;P20702;Q13349;P11215-2	ITAM_HUMAN;ITAX_HUMAN	ITGAM;ITGAX	Integrin alpha-M	146571	296903	225621	200128	247097	308071	0
P11216	P11216	PYGB_HUMAN	PYGB	Glycogen phosphorylase, brain form	49222.7	48596.1	50169.3	64140.4	74431.8	63741.8	20
P11233	P11233	RALA_HUMAN	RALA	Ras-related protein Ral-A	132016	109299	134094	88273.5	101660	105224	4
P11233;P11234;P11234-2;P11234-3	P11233;P11234;P11234-2;P11234-3	RALA_HUMAN;RALB_HUMAN	RALA;RALB	Ras-related protein Ral-A	234685	280874	314235	221072	194341	191618	0
P11234;P11234-2;P11234-3	P11234;P11234-2;P11234-3	RALB_HUMAN	RALB	Ras-related protein Ral-B	291957	324212	285419	273646	174405	218815	6
P11274;P11274-2	P11274;P11274-2	BCR_HUMAN	BCR	Breakpoint cluster region protein	8099.12	NA	7923.99	9164.58	11357.6	13090.5	2
P11274;P11274-2;Q12979;Q12979-2;Q12979-4	P11274;Q12979;P11274-2;Q12979-2;Q12979-3;Q12979-4	ABR_HUMAN;BCR_HUMAN	ABR;BCR	Breakpoint cluster region protein	32531.3	NA	35039.8	23511.3	NA	NA	0
P11277;P11277-2	P11277;P11277-2;P11277-3	SPTB1_HUMAN	SPTB	Spectrin beta chain, erythrocytic	126232	128027	131810	92361.3	79162.6	86866.8	54
P11277;P11277-2;Q01082;Q01082-3	P11277;Q01082;P11277-2;P11277-3;Q01082-2;Q01082-3	SPTB1_HUMAN;SPTB2_HUMAN	SPTB;SPTBN1	Spectrin beta chain, erythrocytic	125423	NA	103633	17107.3	NA	NA	0
P11279	P11279	LAMP1_HUMAN	LAMP1	Lysosome-associated membrane glycoprotein 1	818462	372528	683859	866159	494182	502586	7
P11310;P11310-2	P11310;P11310-2	ACADM_HUMAN	ACADM	Medium-chain specific acyl-CoA dehydrogenase, mitochondrial	134658	89925	103714	140882	126806	106951	11
P11387	P11387	TOP1_HUMAN	TOP1	DNA topoisomerase 1	523348	477368	501364	460155	372988	376537	21
P11388;P11388-2;P11388-3;P11388-4	P11388;P11388-2;P11388-3;P11388-4	TOP2A_HUMAN	TOP2A	DNA topoisomerase 2-alpha	13546.4	16701.1	14063.5	9165.1	NA	8493.83	4
P11388;P11388-2;P11388-3;P11388-4;Q02880;Q02880-2	P11388;Q02880;P11388-2;P11388-3;P11388-4;Q02880-2	TOP2A_HUMAN;TOP2B_HUMAN	TOP2A;TOP2B	DNA topoisomerase 2-alpha	127046	167270	137164	112549	108684	135339	0
P11413;P11413-2	P11413;P11413-2;P11413-3	G6PD_HUMAN	G6PD	Glucose-6-phosphate 1-dehydrogenase	837262	617380	881791	601708	461491	444624	30
P11441	P11441	UBL4A_HUMAN	UBL4A	Ubiquitin-like protein 4A	13388.2	NA	NA	10005.8	12465.4	9629.89	2
P11498	P11498;P11498-2	PYC_HUMAN	PC	Pyruvate carboxylase, mitochondrial	96985.2	100519	98302.4	102209	84961.3	77309.8	19
P11532;P11532-11;P11532-4	P11532;P11532-11;P11532-2;P11532-3;P11532-4	DMD_HUMAN	DMD	Dystrophin	31192.6	26215.8	23037.8	21430	31471.7	25199.7	14
P11532;P11532-11;P11532-4;P46939	P11532;P46939;P11532-5;P11532-11;P11532-12;P11532-13;P11532-14;P11532-15;P11532-16;P11532-17;P11532-2;P11532-3;P11532-4;P11532-6;P11532-7;P11532-8;P11532-9;P46939-2;P46939-3;P46939-4	DMD_HUMAN;UTRN_HUMAN	DMD;UTRN	Dystrophin	36398.5	41223.3	41294.9	50153.5	50635.4	40095.9	0
P11586	P11586	C1TC_HUMAN	MTHFD1	C-1-tetrahydrofolate synthase, cytoplasmic	262057	260331	282153	256945	269341	307442	28
P11597;P11597-2	P11597;P11597-2	CETP_HUMAN	CETP	Cholesteryl ester transfer protein	60751.9	43215.6	65264.3	34968.6	16978.8	26428.8	2
P11678	P11678	PERE_HUMAN	EPX	Eosinophil peroxidase	439441	361877	407147	144048	151624	132135	14
P11686;P11686-2	P11686;P11686-2	PSPC_HUMAN	SFTPC	Pulmonary surfactant-associated protein C	188594	441233	267253	260202	212959	200836	5
P11717	P11717	MPRI_HUMAN	IGF2R	Cation-independent mannose-6-phosphate receptor	148652	129518	157869	162493	139084	124826	43
P11766	P11766	ADHX_HUMAN	ADH5	Alcohol dehydrogenase class-3	33329	45766.1	34317.8	50768.4	88426.3	65432	7
P11908;P11908-2	P11908;P11908-2	PRPS2_HUMAN	PRPS2	Ribose-phosphate pyrophosphokinase 2	23557.9	24305.3	30814.9	30865	19662.6	22519.8	3
P11908;P11908-2;P60891	P11908;P21108;P60891;P11908-2;P60891-2	PRPS1_HUMAN;PRPS2_HUMAN	PRPS1;PRPS2	Ribose-phosphate pyrophosphokinase 2	22560.2	23241.7	23299	32976.3	17847	27378.9	0
P11940	P11940;Q4VXU2;Q96DU9;P11940-2;Q4VXU2-2;Q96DU9-2	PABP1_HUMAN	PABPC1	Polyadenylate-binding protein 1	57288.3	63865.1	63684.4	72746.9	111649	114049	6
P11940;Q13310;Q13310-2;Q13310-3	P11940;Q13310;P11940-2;Q13310-2;Q13310-3	PABP1_HUMAN;PABP4_HUMAN	PABPC1;PABPC4	Polyadenylate-binding protein 1	65432.7	75009.3	80309	86352.5	55391	96016	0
P11940;Q13310;Q13310-2;Q13310-3;Q9H361	P11940;Q13310;Q9H361;Q4VXU2;P11940-2;Q13310-2;Q13310-3	PABP1_HUMAN;PABP3_HUMAN;PABP4_HUMAN	PABPC1;PABPC3;PABPC4	Polyadenylate-binding protein 1	28196.2	15106.3	30205.1	57599.3	23073.8	37601.5	0
P11940;Q9H361	P11940;Q9H361;P11940-2	PABP1_HUMAN;PABP3_HUMAN	PABPC1;PABPC3	Polyadenylate-binding protein 1	165017	83160	186255	205937	156099	211685	0
P12004	P12004	PCNA_HUMAN	PCNA	Proliferating cell nuclear antigen	114992	96602.3	109475	130128	115500	123557	12
P12035	P12035	K2C3_HUMAN	KRT3	Keratin, type II cytoskeletal 3	56162.8	NA	NA	NA	859419	140678	1
P12081;P12081-2;P12081-3;P12081-4	P12081;P12081-2;P12081-3;P12081-4	HARS1_HUMAN	HARS1	Histidine--tRNA ligase, cytoplasmic	15811.3	25381.5	20742.3	27156.8	19433.3	18772.7	2
P12081;P12081-2;P12081-3;P12081-4;P49590;P49590-2	P12081;P49590;P12081-2;P12081-3;P12081-4;P49590-2	HARS1_HUMAN;SYHM_HUMAN	HARS1;HARS2	Histidine--tRNA ligase, cytoplasmic	101487	130394	101798	97101.4	124618	154433	0
P12109	P12109	CO6A1_HUMAN	COL6A1	Collagen alpha-1(VI) chain	3001400	3509340	2781140	1614780	1809640	1671860	50
P12110	P12110	CO6A2_HUMAN	COL6A2	Collagen alpha-2(VI) chain	1576500	1738170	1619030	1018830	703573	783048	13
P12110-2	P12110-2	CO6A2_HUMAN	COL6A2	Isoform 2C2A of Collagen alpha-2(VI) chain	101083	186448	121476	52356.6	95300.9	85149	1
P12110;P12110-2	P12110;P12110-2;P12110-3	CO6A2_HUMAN	COL6A2	Collagen alpha-2(VI) chain	4385450	3193870	3437210	2040930	1644750	1382230	41
P12111	P12111;P12111-2;P12111-5	CO6A3_HUMAN	COL6A3	Collagen alpha-3(VI) chain	1425730	1342340	1397500	707408	458133	522313	23
P12111-4	P12111-4	CO6A3_HUMAN	COL6A3	Isoform 4 of Collagen alpha-3(VI) chain	297101	341149	232642	237363	159087	174788	5
P12111;P12111-4	P12111;P12111-2;P12111-4	CO6A3_HUMAN	COL6A3	Collagen alpha-3(VI) chain	6143840	5607360	5518780	2485470	2449010	2452590	220
P12235	P12235	ADT1_HUMAN	SLC25A4	ADP/ATP translocase 1	230446	249411	88299.6	143574	160174	199300	3
P12235;P12236	P12235;P12236	ADT1_HUMAN;ADT3_HUMAN	SLC25A4;SLC25A6	ADP/ATP translocase 1	17242.4	6696.04	21978.3	14837.9	4609.06	7395.03	0
P12236	P12236	ADT3_HUMAN	SLC25A6	ADP/ATP translocase 3	75172.2	24765.9	23041.7	10209.5	31838.2	60082.3	2
P12259	P12259	FA5_HUMAN	F5	Coagulation factor V	38682.9	31602.8	48729.7	31102.4	27010.6	28788.8	5
P12268	P12268	IMDH2_HUMAN	IMPDH2	Inosine-5'-monophosphate dehydrogenase 2	152461	145195	144757	238565	202387	218473	15
P12268;P20839;P20839-3;P20839-5;P20839-6;P20839-7	P12268;P20839;P20839-3;P20839-2;P20839-4;P20839-5;P20839-6;P20839-7	IMDH1_HUMAN;IMDH2_HUMAN	IMPDH1;IMPDH2	Inosine-5'-monophosphate dehydrogenase 2	67788.9	60681.2	48284.6	82756	73276.8	95460.7	0
P12270	P12270	TPR_HUMAN	TPR	Nucleoprotein TPR	146272	120101	156583	161762	178356	146315	62
P12277	P12277	KCRB_HUMAN	CKB	Creatine kinase B-type	35562.3	48102.8	37328.2	85496	92866.1	67678.2	6
P12318;P12318-2;P31995	P12318;P31994;P31995;P12318-2;P31994-2;P31994-3;P31994-4;P31994-5;P31995-2;P31995-3;P31995-4	FCG2A_HUMAN;FCG2C_HUMAN	FCGR2A;FCGR2C	Low affinity immunoglobulin gamma Fc region receptor II-a	129538	151927	123311	121756	119002	150036	0
P12429	P12429	ANXA3_HUMAN	ANXA3	Annexin A3	176338	144641	137788	176058	182927	203136	12
P12532	P12532;P12532-2	KCRU_HUMAN	CKMT1A	Creatine kinase U-type, mitochondrial	90878.4	94017.9	97440.6	111078	58934.9	105554	5
P12532;P17540	P12532;P17540;P12532-2	KCRS_HUMAN;KCRU_HUMAN	CKMT1A;CKMT2	Creatine kinase U-type, mitochondrial	17431.9	21513	14092.1	29850.9	25172.1	20869.2	0
P12694	P12694;P12694-2	ODBA_HUMAN	BCKDHA	2-oxoisovalerate dehydrogenase subunit alpha, mitochondrial	51552.6	68003.1	65177.7	70428.7	73634.9	62450.3	11
P12724	P12724	ECP_HUMAN	RNASE3	Eosinophil cationic protein	297040	265217	256937	185010	166684	160969	5
P12814	P12814;P12814-2;P12814-3	ACTN1_HUMAN	ACTN1	Alpha-actinin-1	110941	98412	89046.6	142273	102984	95714.9	12
P12814-4	P12814-2;P12814-3;P12814-4	ACTN1_HUMAN	ACTN1	Isoform 4 of Alpha-actinin-1	14360.6	12111.9	12723.3	18816.1	30312.6	24444.9	3
P12814;P12814-4	P12814;P12814-2;P12814-3;P12814-4	ACTN1_HUMAN	ACTN1	Alpha-actinin-1	477037	399662	386039	390701	559483	456770	50
P12814;P12814-4;P35609;P35609-2	P12814;P35609;Q08043;P12814-2;P12814-3;P12814-4;P35609-2	ACTN1_HUMAN;ACTN2_HUMAN	ACTN1;ACTN2	Alpha-actinin-1	145024	102454	109672	137759	128355	63435	0
P12821	P12821;P12821-3;P12821-2;P12821-4	ACE_HUMAN	ACE	Angiotensin-converting enzyme	66097.3	103552	69328.1	112120	69621.9	71649.6	12
P12829	P05976;P12829;P05976-2	MYL4_HUMAN	MYL4	Myosin light chain 4	24907.5	45339.2	20296.5	61066.7	59877	54649.2	1
P12830	P12830;P12830-2	CADH1_HUMAN	CDH1	Cadherin-1	354400	403044	350378	281098	287452	277428	17
P12838	P12838	DEF4_HUMAN	DEFA4	Defensin alpha 4	15613.3	19331	17244.9	12397.8	7436.89	13295	1
P12882	P12882;Q9UKX2	MYH1_HUMAN	MYH1	Myosin-1	10200.7	NA	NA	8340.11	NA	34242.6	0
P12882;P13535;Q9Y623	P12882;P13535;Q9Y623	MYH1_HUMAN;MYH4_HUMAN;MYH8_HUMAN	MYH1;MYH4;MYH8	Myosin-1	7633.24	8588.66	5154.62	5080.17	11111.9	9017.51	0
P12883	P12883;P13533	MYH7_HUMAN	MYH7	Myosin-7	71920.9	50162.5	36442.4	24807.9	31850.2	44195.5	8
P12931;P12931-2;P12931-3	P12931;P12931-2;P12931-3	SRC_HUMAN	SRC	Proto-oncogene tyrosine-protein kinase Src	38285.8	49975.4	48798.3	58189.8	48248.2	45507.9	5
P12955;P12955-2;P12955-3	P12955;P12955-2;P12955-3	PEPD_HUMAN	PEPD	Xaa-Pro dipeptidase	22598.2	NA	NA	51161	119670	68467.7	4
P12956	P12956;P12956-2	XRCC6_HUMAN	XRCC6	X-ray repair cross-complementing protein 6	251020	228213	291662	309950	214163	223806	30
P13010	P13010	XRCC5_HUMAN	XRCC5	X-ray repair cross-complementing protein 5	196296	171732	209027	211618	157147	162091	25
P13073	P13073	COX41_HUMAN	COX4I1	Cytochrome c oxidase subunit 4 isoform 1, mitochondrial	1106080	807552	1101980	910102	669376	441847	12
P13164	P13164;Q01628;Q01629	IFM1_HUMAN	IFITM1	Interferon-induced transmembrane protein 1	26352.1	11717.3	24460.1	12456.9	7847.68	8404.01	0
P13224;P13224-2	P13224;P13224-2	GP1BB_HUMAN	GP1BB	Platelet glycoprotein Ib beta chain	58288.5	NA	NA	NA	NA	NA	1
P13284	P13284	GILT_HUMAN	IFI30	Gamma-interferon-inducible lysosomal thiol reductase	50232.6	75149.5	85508.9	221227	200078	217382	11
P13473;P13473-2;P13473-3	P13473;P13473-2;P13473-3	LAMP2_HUMAN	LAMP2	Lysosome-associated membrane glycoprotein 2	992923	568681	460266	966371	492199	499542	3
P13489	P13489	RINI_HUMAN	RNH1	Ribonuclease inhibitor	77639.7	76848.7	90860.9	138960	142348	146911	20
P13497	P13497;P13497-2;P13497-4;P13497-5;P13497-6	BMP1_HUMAN	BMP1	Bone morphogenetic protein 1	21110.8	18833.4	29560.3	27769.1	27195.7	24622.5	3
P13498	P13498	CY24A_HUMAN	CYBA	Cytochrome b-245 light chain	364437	147552	81211.6	65856.9	54779.9	46193.2	2
P13584;P13584-2	P13584;P13584-2	CP4B1_HUMAN	CYP4B1	Cytochrome P450 4B1	39458.1	35504.6	37845.1	63620.9	NA	19142	2
P13598	P13598	ICAM2_HUMAN	ICAM2	Intercellular adhesion molecule 2	29083.4	NA	27038.4	NA	NA	NA	1
P13611	P13611;P13611-2;P13611-3;P13611-4;P13611-5	CSPG2_HUMAN	VCAN	Versican core protein	418534	435134	402922	448294	611797	467998	23
P13612	P13612	ITA4_HUMAN	ITGA4	Integrin alpha-4	23631.9	44242.4	23249.1	18948.4	29178.4	24783.9	2
P13639	P13639	EF2_HUMAN	EEF2	Elongation factor 2	751938	759024	896201	972614	978686	1204830	44
P13639;Q15029;Q15029-2	P13639;Q15029;Q15029-2;Q15029-3	EF2_HUMAN;U5S1_HUMAN	EEF2;EFTUD2	Elongation factor 2	551118	653392	560154	551112	730425	999544	0
P13645	P13645	K1C10_HUMAN	KRT10	Keratin, type I cytoskeletal 10	130514	98359.3	45968.2	11903.3	18800	33497.1	16
P13645;P13646	P13645;P13646;P13646-2;P13646-3	K1C10_HUMAN;K1C13_HUMAN	KRT10;KRT13	Keratin, type I cytoskeletal 10	956387	565180	759949	506956	583746	479587	0
P13646	P13646;P13646-2;P13646-3	K1C13_HUMAN	KRT13	Keratin, type I cytoskeletal 13	70531.9	38099.2	59816.2	48230.6	61932.3	48726.1	7
P13646;P19012	P13646;P19012;P13646-2;P13646-3	K1C13_HUMAN;K1C15_HUMAN	KRT13;KRT15	Keratin, type I cytoskeletal 13	279026	263361	246633	214062	841661	340806	0
P13647	P13647	K2C5_HUMAN	KRT5	Keratin, type II cytoskeletal 5	92447.6	77162.5	42643.8	33563.8	1184080	202857	17
P13667	P13667	PDIA4_HUMAN	PDIA4	Protein disulfide-isomerase A4	841099	776012	827407	1023850	956484	952436	59
P13671	P13671	CO6_HUMAN	C6	Complement component C6	113841	97764.6	142359	99562.9	97239.9	75269	15
P13674	P13674;P13674-2;P13674-3	P4HA1_HUMAN	P4HA1	Prolyl 4-hydroxylase subunit alpha-1	122917	87325.6	117606	101073	68066.3	71050.3	13
P13686	P13686	PPA5_HUMAN	ACP5	Tartrate-resistant acid phosphatase type 5	21590.9	NA	15873.4	12358.5	NA	NA	2
P13688;P13688-10;P13688-11;P13688-2;P13688-3;P13688-4;P13688-5;P13688-6;P13688-8;P13688-9	P13688;P13688-8;P13688-10;P13688-11;P13688-2;P13688-3;P13688-4;P13688-5;P13688-6;P13688-7;P13688-9	CEAM1_HUMAN	CEACAM1	Carcinoembryonic antigen-related cell adhesion molecule 1	17283.4	16472.4	24274.3	12687.6	14111.6	7743.45	1
P13693	P13693	TCTP_HUMAN	TPT1	Translationally-controlled tumor protein	19630.9	20683.8	20239.4	29754	42621.7	39108.2	6
P13716;P13716-2	P13716;P13716-2	HEM2_HUMAN	ALAD	Delta-aminolevulinic acid dehydratase	7823.86	8750.42	8291.4	34519.4	NA	25506.9	1
P13727;P13727-2	P13727;P13727-2	PRG2_HUMAN	PRG2	Bone marrow proteoglycan	224743	164161	228705	65951	28605.7	57468.8	4
P13747	P13747	HLAE_HUMAN	HLA-E	HLA class I histocompatibility antigen, alpha chain E	67938.6	96595.3	68647.2	44229.5	49261.6	50877	5
P13762	P13762	DRB4_HUMAN	HLA-DRB4	HLA class II histocompatibility antigen, DR beta 4 chain	53683.2	41382.2	183988	60181	45138.3	58394.5	5
P13796	P13796;P13796-2	PLSL_HUMAN	LCP1	Plastin-2	1483520	1707170	1744410	1431600	1057730	1310660	37
P13796;P13797	P13796;P13797;P13797-2;P13797-3	PLSL_HUMAN;PLST_HUMAN	LCP1;PLS3	Plastin-2	448190	431205	460291	326905	306322	369723	0
P13796;P13797;Q14651	P13796;P13797;Q14651;P13797-2;P13797-3	PLSI_HUMAN;PLSL_HUMAN;PLST_HUMAN	LCP1;PLS1;PLS3	Plastin-2	232274	138690	144159	345016	87799.8	131643	0
P13797	P13797;P13797-2;P13797-3	PLST_HUMAN	PLS3	Plastin-3	53718.4	79573.9	71996.5	111952	122225	126678	12
P13797;Q14651	P13797;Q14651;P13797-2;P13797-3	PLSI_HUMAN;PLST_HUMAN	PLS1;PLS3	Plastin-3	30381.9	NA	14273.4	54210.9	26814.1	41118.5	0
P13798	P13798	ACPH_HUMAN	APEH	Acylamino-acid-releasing enzyme	NA	13596.2	21773.9	49622.1	50395.9	43051.1	4
P13804	P13804;P13804-2	ETFA_HUMAN	ETFA	Electron transfer flavoprotein subunit alpha, mitochondrial	260535	336852	306073	311756	306331	269079	18
P13807;P13807-2	P13807;P13807-2	GYS1_HUMAN	GYS1	Glycogen [starch] synthase, muscle	78947.8	60026.1	71669	58741.5	44631.8	45006.7	9
P13861;P13861-2	P13861;P13861-2	KAP2_HUMAN	PRKAR2A	cAMP-dependent protein kinase type II-alpha regulatory subunit	96033.8	89934.3	103377	92161.4	101231	96890.4	19
P13987;P13987-2	P13987;P13987-2	CD59_HUMAN	CD59	CD59 glycoprotein	278467	155057	375219	424737	188085	210857	7
P13995;P13995-2	P13995;P13995-2	MTDC_HUMAN	MTHFD2	Bifunctional methylenetetrahydrofolate dehydrogenase/cyclohydrolase, mitochondrial	53055.1	73699.7	45445.3	60281	63250.9	72541.5	3
P14091;P14091-3	P14091;P14091-3	CATE_HUMAN	CTSE	Cathepsin E	50194.2	NA	48020.6	133440	NA	NA	1
P14136;P14136-2;P14136-3	P14136;P14136-3;P14136-2	GFAP_HUMAN	GFAP	Glial fibrillary acidic protein	NA	NA	NA	NA	8683.31	8373.56	1
P14138;P14138-2;P14138-3	P14138;P14138-2;P14138-3	EDN3_HUMAN	EDN3	Endothelin-3	14342	NA	14458.6	NA	NA	NA	1
P14174	P14174	MIF_HUMAN	MIF	Macrophage migration inhibitory factor	83407.2	73807.8	122885	234506	356789	297403	1
P14207	P14207	FOLR2_HUMAN	FOLR2	Folate receptor beta	27757.8	NA	20635.1	72468.6	NA	68310.2	1
P14209;P14209-3	P14209;P14209-3	CD99_HUMAN	CD99	CD99 antigen	252450	410770	349199	373933	300701	287031	5
P14314;P14314-2	P14314;P14314-2	GLU2B_HUMAN	PRKCSH	Glucosidase 2 subunit beta	220935	282742	236951	354888	295423	304748	24
P14317	P14317;P14317-2	HCLS1_HUMAN	HCLS1	Hematopoietic lineage cell-specific protein	18285.8	29466.2	36452.5	66832.1	95446.1	117529	11
P14324;P14324-2	P14324;P14324-2	FPPS_HUMAN	FDPS	Farnesyl pyrophosphate synthase	27489.1	30026	32869.4	33493.7	41959.9	42214.4	6
P14384	P14384	CBPM_HUMAN	CPM	Carboxypeptidase M	114303	125396	138513	180516	113636	105248	16
P14406	P14406	CX7A2_HUMAN	COX7A2	Cytochrome c oxidase subunit 7A2, mitochondrial	351028	512886	769255	491178	671924	438511	2
P14543	P14543;P14543-2	NID1_HUMAN	NID1	Nidogen-1	1419730	1280570	1328560	643226	651087	639307	49
P14550	P14550	AK1A1_HUMAN	AKR1A1	Aldo-keto reductase family 1 member A1	32090.6	28835.1	37255	56603.2	36784	55353.3	7
P14555	P14555	PA2GA_HUMAN	PLA2G2A	Phospholipase A2, membrane associated	18269.8	16101	NA	7042.85	38342.4	26060.9	1
P14618	P14618;P14618-3	KPYM_HUMAN	PKM	Pyruvate kinase PKM	284868	119820	340892	266962	180044	325533	4
P14618-2	P14618-2	KPYM_HUMAN	PKM	Isoform M1 of Pyruvate kinase PKM	38014.4	19810.7	40793.1	46231.3	NA	35897.4	1
P14618;P14618-2	P14618;P14618-2;P14618-3	KPYM_HUMAN	PKM	Pyruvate kinase PKM	3670730	3210840	3735190	2792630	2588870	3189630	46
P14618;P14618-2;P30613;P30613-2	P14618;P30613;P14618-2;P14618-3;P30613-2	KPYM_HUMAN;KPYR_HUMAN	PKLR;PKM	Pyruvate kinase PKM	872337	95756.3	190540	188210	118535	109455	0
P14625	P14625	ENPL_HUMAN	HSP90B1	Endoplasmin	2699440	2457570	2628890	3089240	2677500	2538920	52
P14678;P14678-2;P14678-3;P63162;P63162-2	P14678;P14678-2;P63162;P14678-3;P63162-2	RSMB_HUMAN;RSMN_HUMAN	SNRPB;SNRPN	Small nuclear ribonucleoprotein-associated proteins B and B'	35651.9	19944.5	37415.9	29604.4	23851.4	34522.8	0
P14735	P14735	IDE_HUMAN	IDE	Insulin-degrading enzyme	15393.6	6716.35	8456	6752.12	9786.11	10346.5	4
P14780	P14780	MMP9_HUMAN	MMP9	Matrix metalloproteinase-9	154523	139331	138818	171152	96116.3	128718	18
P14854	P14854	CX6B1_HUMAN	COX6B1	Cytochrome c oxidase subunit 6B1	138341	296746	166135	250295	237984	226916	3
P14859;P14859-2;P14859-3;P14859-4;P14859-5;P14859-6	P14859;P14859-6;P14859-2;P14859-3;P14859-4;P14859-5	PO2F1_HUMAN	POU2F1	POU domain, class 2, transcription factor 1	9763.34	13789.7	9433.21	13404.1	15155.3	16826.6	2
P14866	P14866	HNRPL_HUMAN	HNRNPL	Heterogeneous nuclear ribonucleoprotein L	167470	142166	192097	307379	335053	338305	17
P14866;Q8WVV9;Q8WVV9-4;Q8WVV9-5	P14866;Q8WVV9;Q8WVV9-4;Q8WVV9-5;P14866-2	HNRLL_HUMAN;HNRPL_HUMAN	HNRNPL;HNRNPLL	Heterogeneous nuclear ribonucleoprotein L	59922	65960.3	88598.2	151309	192072	194077	0
P14868;P14868-2	P14868;P14868-2	SYDC_HUMAN	DARS1	Aspartate--tRNA ligase, cytoplasmic	96299.7	90147.4	96226.3	144859	109254	141078	15
P14923	P14923	PLAK_HUMAN	JUP	Junction plakoglobin	88360	82232.3	83042.9	62286.7	79882.8	68194.2	19
P14923;P35222	P14923;P35222	CTNB1_HUMAN;PLAK_HUMAN	CTNNB1;JUP	Junction plakoglobin	37389.6	NA	NA	NA	NA	NA	0
P14927	P14927	QCR7_HUMAN	UQCRB	Cytochrome b-c1 complex subunit 7	295297	76091.6	117836	290234	262054	179589	1
P14927;P14927-2	P14927;P14927-2	QCR7_HUMAN	UQCRB	Cytochrome b-c1 complex subunit 7	127425	138073	134751	161042	57350.3	61678.3	7
P15088	P15088	CBPA3_HUMAN	CPA3	Mast cell carboxypeptidase A	184051	91789.8	72663.9	43213.3	215923	119737	4
P15104	P15104	GLNA_HUMAN	GLUL	Glutamine synthetase	62897.8	60902.4	79319.6	124369	112823	110525	5
P15121	P15121	ALDR_HUMAN	AKR1B1	Aldo-keto reductase family 1 member B1	38275.7	42441.9	50735.4	51781.3	53895.3	82666.7	2
P15144	P15144	AMPN_HUMAN	ANPEP	Aminopeptidase N	218995	182954	212849	181851	174532	157103	19
P15151;P15151-2;P15151-3;P15151-4	P15151;P15151-2;P15151-3;P15151-4	PVR_HUMAN	PVR	Poliovirus receptor	20957.3	18571.3	20643	16413.3	23144.2	26419.5	3
P15153	P15153	RAC2_HUMAN	RAC2	Ras-related C3 botulinum toxin substrate 2	2019890	2399830	2209970	1485980	1761430	2196820	6
P15153;P60953;P60953-1;P63000-2;P84095	P15153;P17081;P60763;P60953;P63000;P84095;Q9H4E5;P60953-1;P63000-2;Q9H4E5-2	CDC42_HUMAN;RAC1_HUMAN;RAC2_HUMAN;RHOG_HUMAN	CDC42;RAC1;RAC2;RHOG	Ras-related C3 botulinum toxin substrate 2	122699	152061	146437	185814	143149	221645	0
P15153;P63000-2	P15153;P60763;P63000;P63000-2	RAC1_HUMAN;RAC2_HUMAN	RAC1;RAC2	Ras-related C3 botulinum toxin substrate 2	1395050	773043	1215860	533679	384787	354991	0
P15169	P15169	CBPN_HUMAN	CPN1	Carboxypeptidase N catalytic chain	62626.4	67316.9	66788.3	38137	31252.7	31265.3	5
P15170-2;P15170-3	P15170;P15170-2;P15170-3	ERF3A_HUMAN	GSPT1	Isoform 2 of Eukaryotic peptide chain release factor GTP-binding subunit ERF3A	63027.9	47222	54923	49812.5	50882.8	63597.7	4
P15259;P18669	P15259;P18669;Q8N0Y7	PGAM1_HUMAN;PGAM2_HUMAN	PGAM1;PGAM2	Phosphoglycerate mutase 2	45791.6	32078.6	34577.9	78221.6	74867.1	50567.8	0
P15260	P15260;P15260-2	INGR1_HUMAN	IFNGR1	Interferon gamma receptor 1	72734	65498	51552	47433.1	58311.7	57102.2	3
P15289;P15289-2	P15289;P15289-2	ARSA_HUMAN	ARSA	Arylsulfatase A	29880.6	39658.4	32659.5	31207.8	50473.3	47647.9	5
P15291;P15291-2	P15291;P15291-2	B4GT1_HUMAN	B4GALT1	Beta-1,4-galactosyltransferase 1	67240.6	77349.2	74257.2	61470.3	68821.5	58008.9	8
P15309;P15309-2;P15309-3	P15309;P15309-2;P15309-3	PPAP_HUMAN	ACP3	Prostatic acid phosphatase	26773	NA	35621.9	NA	NA	NA	1
P15311	P15311	EZRI_HUMAN	EZR	Ezrin	456083	381806	481940	722996	531412	536886	20
P15311;P26038;P35241;P35241-5	P15311;P26038;P35241;P35241-3;P35241-5	EZRI_HUMAN;MOES_HUMAN;RADI_HUMAN	EZR;MSN;RDX	Ezrin	727069	293825	550841	640869	481776	427244	0
P15311;P35241;P35241-5	P15311;P35241;P35241-3;P35241-5	EZRI_HUMAN;RADI_HUMAN	EZR;RDX	Ezrin	141303	199239	186709	233089	192192	170175	0
P15313;P21281	P15313;P21281	VATB1_HUMAN;VATB2_HUMAN	ATP6V1B1;ATP6V1B2	V-type proton ATPase subunit B, kidney isoform	71697.4	103778	87902.2	109980	119686	118644	0
P15328	P15328	FOLR1_HUMAN	FOLR1	Folate receptor alpha	40362.6	102182	58268	200185	111697	139430	1
P15374	P15374	UCHL3_HUMAN	UCHL3	Ubiquitin carboxyl-terminal hydrolase isozyme L3	30447.6	20821.9	29461.9	25383.6	11875	25193.8	2
P15408;P15408-3	P15408;P15408-2;P15408-3	FOSL2_HUMAN	FOSL2	Fos-related antigen 2	9593.95	5821.29	8424.11	9409.4	4996.75	6335.22	2
P15498;P15498-2	P15498;P15498-2	VAV_HUMAN	VAV1	Proto-oncogene vav	78638.7	59788.5	81472.1	47394	38501.2	52148.8	5
P15502-5	P15502-1;P15502-2;P15502-4;P15502-5	ELN_HUMAN	ELN	Isoform 5 of Elastin	101074	87077.6	70467.5	47266.7	51468.9	43776.7	6
P15509;P15509-2;P15509-3;P15509-4;P15509-5;P15509-6;P15509-7;P15509-8	P15509;P15509-3;P15509-4;P15509-6;P15509-2;P15509-5;P15509-7;P15509-8	CSF2R_HUMAN	CSF2RA	Granulocyte-macrophage colony-stimulating factor receptor subunit alpha	7153.84	7303.89	5889.58	8800.32	NA	NA	1
P15529-2;P15529-3;P15529-4;P15529-5;P15529-6;P15529-7	P15529;P15529-3;P15529-10;P15529-11;P15529-12;P15529-13;P15529-14;P15529-15;P15529-16;P15529-2;P15529-4;P15529-5;P15529-6;P15529-7;P15529-8;P15529-9	MCP_HUMAN	CD46	Isoform B of Membrane cofactor protein	38338.6	55675.4	40259.5	46213.5	47078.6	40297.7	4
P15531;P15531-2	P15531;P22392;O60361;P22392-2;P15531-2	NDKA_HUMAN	NME1	Nucleoside diphosphate kinase A	381045	448292	491018	638077	288577	370556	2
P15559;P15559-2;P15559-3	P15559;P15559-2;P15559-3	NQO1_HUMAN	NQO1	NAD(P)H dehydrogenase [quinone] 1	12220.2	17253.2	18725.6	32375	38436.1	32625.9	1
P15586;P15586-2	P15586;P15586-2	GNS_HUMAN	GNS	N-acetylglucosamine-6-sulfatase	28562.5	52762.2	42291.4	55521.4	78397.9	65931.2	4
P15735;P15735-2	P15735;P15735-2	PHKG2_HUMAN	PHKG2	Phosphorylase b kinase gamma catalytic chain, liver/testis isoform	11876.1	9168.94	9728.36	7861.71	NA	12232.8	3
P15848	P15848;P15848-2	ARSB_HUMAN	ARSB	Arylsulfatase B	NA	16065.7	14201.9	19662.3	22389	23502.5	2
P15880	P15880	RS2_HUMAN	RPS2	Small ribosomal subunit protein uS5	819629	699506	743689	700318	693777	873206	9
P15907	P15907	SIAT1_HUMAN	ST6GAL1	Beta-galactoside alpha-2,6-sialyltransferase 1	13078.5	17487.3	18469.7	14204.5	17989.8	11238.6	2
P15924	P15924;P15924-2;P15924-3	DESP_HUMAN	DSP	Desmoplakin	55060.6	47688	51061.4	34509.6	83820.6	46513.7	24
P15927;P15927-2;P15927-3	P15927;P15927-2;P15927-3	RFA2_HUMAN	RPA2	Replication protein A 32 kDa subunit	27090.3	28484.6	31441.5	15838.4	19691.2	24485.4	3
P15941;P15941-11;P15941-2;P15941-3;P15941-4;P15941-7;P15941-8	P15941;P15941-10;P15941-11;P15941-12;P15941-15;P15941-16;P15941-17;P15941-2;P15941-3;P15941-4;P15941-6;P15941-7;P15941-8;P15941-9	MUC1_HUMAN	MUC1	Mucin-1	697950	642409	558935	484992	640044	482086	9
P16035	P16035	TIMP2_HUMAN	TIMP2	Metalloproteinase inhibitor 2	11527.9	197140	14235.3	17868.1	11621.8	274062	3
P16050	P16050	LOX15_HUMAN	ALOX15	Polyunsaturated fatty acid lipoxygenase ALOX15	11380.4	20791.5	13062.3	11237.3	32079.7	20143.7	3
P16070;P16070-10;P16070-11;P16070-12;P16070-13;P16070-14;P16070-16;P16070-17;P16070-18;P16070-3;P16070-4;P16070-5;P16070-6;P16070-7;P16070-8	P16070;P16070-10;P16070-11;P16070-12;P16070-13;P16070-14;P16070-15;P16070-16;P16070-17;P16070-18;P16070-3;P16070-4;P16070-5;P16070-6;P16070-7;P16070-8;P16070-9	CD44_HUMAN	CD44	CD44 antigen	393771	357962	388937	322638	300769	301176	13
P16083	P16083	NQO2_HUMAN	NQO2	Ribosyldihydronicotinamide dehydrogenase [quinone]	91440.3	84392.6	84960.3	58942.5	69768.7	67997.8	7
P16104;Q16777;Q71UI9-4;Q9BTM1	P04908;P0C0S5;P0C0S8;P16104;P20671;Q16777;Q6FI13;Q71UI9;Q7L7L0;Q93077;Q96KK5;Q96QV6;Q99878;Q9BTM1;Q71UI9-2;Q71UI9-3;Q71UI9-4;Q9BTM1-2	H2A2C_HUMAN;H2AJ_HUMAN;H2AV_HUMAN;H2AX_HUMAN	H2AC20;H2AJ;H2AX;H2AZ2	Histone H2AX	3340110	3024240	2926640	2605500	2442540	1507140	0
P16104;Q16777;Q71UI9-5;Q8IUE6;Q9BTM1	P04908;P0C0S5;P0C0S8;P16104;P20671;Q16777;Q6FI13;Q71UI9;Q7L7L0;Q8IUE6;Q93077;Q96KK5;Q96QV6;Q99878;Q9BTM1;Q71UI9-2;Q71UI9-5;Q9BTM1-2	H2A2B_HUMAN;H2A2C_HUMAN;H2AJ_HUMAN;H2AV_HUMAN;H2AX_HUMAN	H2AC20;H2AC21;H2AJ;H2AX;H2AZ2	Histone H2AX	4084660	5738410	5707680	3585910	6792550	7297060	0
P16104;Q16777;Q8IUE6;Q9BTM1	P04908;P0C0S8;P16104;P20671;Q16777;Q6FI13;Q7L7L0;Q8IUE6;Q93077;Q96KK5;Q96QV6;Q99878;Q9BTM1;Q9BTM1-2	H2A2B_HUMAN;H2A2C_HUMAN;H2AJ_HUMAN;H2AX_HUMAN	H2AC20;H2AC21;H2AJ;H2AX	Histone H2AX	164174	123734	237932	153715	NA	52190.2	0
P16104;Q8IUE6	P16104;Q8IUE6;Q96QV6	H2A2B_HUMAN;H2AX_HUMAN	H2AC21;H2AX	Histone H2AX	162549	96221.6	112950	116783	111309	88718.2	0
P16104;Q8IUE6;Q9BTM1	P04908;P0C0S8;P16104;P20671;Q7L7L0;Q8IUE6;Q93077;Q96KK5;Q99878;Q9BTM1;Q9BTM1-2	H2A2B_HUMAN;H2AJ_HUMAN;H2AX_HUMAN	H2AC21;H2AJ;H2AX	Histone H2AX	15982.3	NA	8419.36	2410.34	5027.68	NA	0
P16112;P16112-2	P16112;P16112-2	PGCA_HUMAN	ACAN	Aggrecan core protein	5527.92	9592.99	8078.05	5707.58	572673	35222.6	10
P16144;P16144-2;P16144-3;P16144-4	P16144;P16144-2;P16144-3;P16144-4	ITB4_HUMAN	ITGB4	Integrin beta-4	46442	52121.2	41764.3	36029.1	55868.5	42730.1	12
P16150	P16150	LEUK_HUMAN	SPN	Leukosialin	106397	119184	59521.3	60522.3	63705.4	111877	1
P16152	P16152	CBR1_HUMAN	CBR1	Carbonyl reductase [NADPH] 1	74721.5	98051.5	85886.8	83717.9	117471	112267	11
P16157;P16157-10;P16157-11;P16157-12;P16157-13;P16157-14;P16157-15;P16157-16;P16157-3;P16157-4;P16157-5;P16157-6;P16157-7;P16157-8;P16157-9	P16157;P16157-10;P16157-11;P16157-12;P16157-13;P16157-14;P16157-15;P16157-16;P16157-2;P16157-21;P16157-3;P16157-4;P16157-5;P16157-6;P16157-7;P16157-8;P16157-9	ANK1_HUMAN	ANK1	Ankyrin-1	198518	260782	203981	147134	145567	146795	41
P16157;P16157-10;P16157-11;P16157-12;P16157-13;P16157-14;P16157-15;P16157-16;P16157-3;P16157-4;P16157-5;P16157-6;P16157-7;P16157-8;P16157-9;Q12955	P16157;P16157-10;P16157-11;P16157-12;P16157-13;P16157-14;P16157-15;P16157-16;P16157-2;P16157-21;P16157-3;P16157-4;P16157-5;P16157-6;P16157-7;P16157-8;P16157-9;Q01484;Q12955;Q01484-2;Q01484-5;Q12955-4;Q12955-5	ANK1_HUMAN;ANK3_HUMAN	ANK1;ANK3	Ankyrin-1	25353	NA	12471	11058.2	NA	NA	0
P16219	P16219	ACADS_HUMAN	ACADS	Short-chain specific acyl-CoA dehydrogenase, mitochondrial	35023.1	60160.2	25676.3	59193.1	54882.6	57791.8	7
P16220;P16220-1	P16220;P18846;Q03060-21;Q03060-23;Q03060-24;Q03060-26;Q03060-31;Q03060-32;Q03060-6;Q03060-8;Q03060-9;P16220-1;P16220-3;P18846-2	CREB1_HUMAN	CREB1	Cyclic AMP-responsive element-binding protein 1	17644.5	30894.5	22295.5	38493.4	42211.4	41544.1	2
P16234	P16234;P16234-3	PGFRA_HUMAN	PDGFRA	Platelet-derived growth factor receptor alpha	15772.3	22126	19693.9	17466.5	20766.3	15938.1	5
P16278;P16278-3	P16278;P16278-2;P16278-3	BGAL_HUMAN	GLB1	Beta-galactosidase	23562.1	17541.8	19536	42710.8	19332.9	39862.8	4
P16284;P16284-2;P16284-3	P16284;P16284-6;P16284-2;P16284-3;P16284-4;P16284-5	PECA1_HUMAN	PECAM1	Platelet endothelial cell adhesion molecule	784880	978761	803635	590875	435857	529779	37
P16333;P16333-2	P16333;P16333-2	NCK1_HUMAN	NCK1	SH2/SH3 adapter protein NCK1	15168.1	21512	13407.4	19843.7	27477.8	29402.5	3
P16401	P16401	H15_HUMAN	H1-5	Histone H1.5	4415660	3667880	3462640	2407270	4138920	3377750	13
P16402	P16402	H13_HUMAN	H1-3	Histone H1.3	564724	307831	488468	130883	NA	362401	3
P16403	P16403	H12_HUMAN	H1-2	Histone H1.2	275794	134419	183471	46075.6	125221	148981	3
P16422	P16422	EPCAM_HUMAN	EPCAM	Epithelial cell adhesion molecule	100705	88516.1	114597	87074.2	68674.5	63811.2	9
P16435	P16435	NCPR_HUMAN	POR	NADPH--cytochrome P450 reductase	894387	855794	814383	787852	548984	596429	29
P16452;P16452-2;P16452-3	P16452;P16452-2;P16452-3	EPB42_HUMAN	EPB42	Protein 4.2	108346	159734	130199	125130	87826.6	95543.1	13
P16615	P16615;P16615-2;P16615-3;P16615-4;P16615-5	AT2A2_HUMAN	ATP2A2	Sarcoplasmic/endoplasmic reticulum calcium ATPase 2	789002	649010	673497	610148	504477	504941	24
P16615;Q93084;Q93084-1;Q93084-3;Q93084-4;Q93084-5;Q93084-6;Q93084-7	P16615;Q93084;P16615-2;P16615-3;P16615-4;P16615-5;Q93084-1;Q93084-3;Q93084-4;Q93084-5;Q93084-6;Q93084-7	AT2A2_HUMAN;AT2A3_HUMAN	ATP2A2;ATP2A3	Sarcoplasmic/endoplasmic reticulum calcium ATPase 2	379383	352914	391809	396993	370099	434316	0
P16671;P16671-3	P16671;P16671-2;P16671-3;P16671-4	CD36_HUMAN	CD36	Platelet glycoprotein 4	66180.2	90082.4	65015	82783	57357.7	56083.9	9
P16885	P16885	PLCG2_HUMAN	PLCG2	1-phosphatidylinositol 4,5-bisphosphate phosphodiesterase gamma-2	63806.5	56749.1	75702.1	34264.9	35013.1	25985.1	9
P16930	P16930	FAAA_HUMAN	FAH	Fumarylacetoacetase	10039.3	17818.1	9913.38	32663.2	26946.9	30205.5	5
P16949;P16949-2	P16949;P16949-2	STMN1_HUMAN	STMN1	Stathmin	29220.8	24992	18868	68250.4	89657	77346.3	4
P16989;P16989-2	P16989;P16989-2;P16989-3	YBOX3_HUMAN	YBX3	Y-box-binding protein 3	10086.5	25472	20204.3	117078	136284	123700	2
P16989;P16989-2;P67809	P16989;P67809;Q9Y2T7;P16989-2;P16989-3	YBOX1_HUMAN;YBOX3_HUMAN	YBX1;YBX3	Y-box-binding protein 3	25264	25331.2	25067.1	85439.9	70462.9	69814.4	0
P17050	P17050	NAGAB_HUMAN	NAGA	Alpha-N-acetylgalactosaminidase	41844.9	61882.9	41597.8	63815.3	111428	101953	5
P17096;P17096-2;P17096-3	P17096;P17096-2;P17096-3	HMGA1_HUMAN	HMGA1	High mobility group protein HMG-I/HMG-Y	47751.8	75051.2	56342.4	110321	91690.5	99337.4	1
P17152	P17152	TMM11_HUMAN	TMEM11	Transmembrane protein 11, mitochondrial	98422.5	NA	118366	94140.5	65029	NA	3
P17174	P17174;P17174-2	AATC_HUMAN	GOT1	Aspartate aminotransferase, cytoplasmic	26193.7	16943.6	26915.3	48162.8	70630.5	67618.4	7
P17213	P17213	BPI_HUMAN	BPI	Bactericidal permeability-increasing protein	2011200	1792950	2050080	1235990	862000	1566370	15
P17275	P17275	JUNB_HUMAN	JUNB	Transcription factor JunB	NA	8255.28	5335.48	17957.3	14146.1	12059.7	1
P17301	P17301	ITA2_HUMAN	ITGA2	Integrin alpha-2	159130	165510	175698	172596	136256	131281	26
P17302	P17302	CXA1_HUMAN	GJA1	Gap junction alpha-1 protein	23824.6	NA	33023.4	16427.9	NA	NA	2
P17480;P17480-2	P17480;P17480-2	UBF1_HUMAN	UBTF	Nucleolar transcription factor 1	143903	157697	138951	135828	126064	110177	10
P17540	P17540	KCRS_HUMAN	CKMT2	Creatine kinase S-type, mitochondrial	2964.61	4097.6	2119.24	1196.69	3389.32	NA	3
P17568	P17568	NDUB7_HUMAN	NDUFB7	NADH dehydrogenase [ubiquinone] 1 beta subcomplex subunit 7	55766.5	38946	55160.6	48522.9	35803.7	39780.9	3
P17612;P17612-2	P17612;P22694;P22694-10;P22694-2;P22694-3;P22694-4;P22694-5;P22694-6;P22694-7;P22694-8;P22694-9;P17612-2	KAPCA_HUMAN	PRKACA	cAMP-dependent protein kinase catalytic subunit alpha	121922	122067	123896	102081	71018.7	107390	1
P17612;P17612-2;P22612	P17612;P22612;P22694;P22694-10;P22694-2;P22694-3;P22694-4;P22694-5;P22694-6;P22694-7;P22694-9;P17612-2	KAPCA_HUMAN;KAPCG_HUMAN	PRKACA;PRKACG	cAMP-dependent protein kinase catalytic subunit alpha	23686.7	32129	38854.2	17625	26540.2	NA	0
P17655	P17655;P17655-2	CAN2_HUMAN	CAPN2	Calpain-2 catalytic subunit	55546.3	83200.6	88166.8	169529	169936	181805	9
P17661	P17661	DESM_HUMAN	DES	Desmin	2405650	1838640	1596970	1111500	1687400	954678	58
P17676;P17676-2;P17676-3	P17676;P17676-2;P17676-3	CEBPB_HUMAN	CEBPB	CCAAT/enhancer-binding protein beta	44911.5	11474.7	8385.05	11698.5	15658.8	NA	3
P17812;P17812-2	P17812;P17812-2	PYRG1_HUMAN	CTPS1	CTP synthase 1	31570.8	38196.9	32210.1	44697	44068.3	45532.4	5
P17813;P17813-2	P17813;P17813-2	EGLN_HUMAN	ENG	Endoglin	86617.6	105812	96882.7	102728	61808.5	73777	10
P17844	P17844	DDX5_HUMAN	DDX5	Probable ATP-dependent RNA helicase DDX5	226473	170853	196778	314929	278181	340839	14
P17844;Q92841;Q92841-1;Q92841-3	P17844;Q92841;P17844-2;Q92841-1;Q92841-2;Q92841-3	DDX17_HUMAN;DDX5_HUMAN	DDX17;DDX5	Probable ATP-dependent RNA helicase DDX5	244597	169411	208664	327800	284843	310280	0
P17858	P17858;P17858-2	PFKAL_HUMAN	PFKL	ATP-dependent 6-phosphofructokinase, liver type	69164.5	84949.2	96939.7	97880.5	89191.2	79363.6	11
P17858;Q01813	P17858;Q01813	PFKAL_HUMAN;PFKAP_HUMAN	PFKL;PFKP	ATP-dependent 6-phosphofructokinase, liver type	12014.2	15402.3	13170.1	12124.2	NA	10946.2	0
P17900	P17900	SAP3_HUMAN	GM2A	Ganglioside GM2 activator	54893.2	60553.2	48442.9	55126.8	60902.4	72912.8	3
P17927	P17927	CR1_HUMAN	CR1	Complement receptor type 1	37100.2	33786.5	34428.5	31297.2	15471.6	22616.1	5
P17931	P17931	LEG3_HUMAN	LGALS3	Galectin-3	2767060	2534010	2571300	2350310	2319110	2253440	17
P17948	P17948;P17948-2;P17948-3;P17948-4	VGFR1_HUMAN	FLT1	Vascular endothelial growth factor receptor 1	23594.7	26759.2	20952.5	23515	23865.6	23228.3	2
P17980	P17980	PRS6A_HUMAN	PSMC3	26S proteasome regulatory subunit 6A	192063	232940	244727	277012	288899	310177	25
P17987	P17987	TCPA_HUMAN	TCP1	T-complex protein 1 subunit alpha	320245	280822	298915	321849	270180	348788	26
P18031	P18031	PTN1_HUMAN	PTPN1	Tyrosine-protein phosphatase non-receptor type 1	188784	189035	192104	173367	126585	152093	18
P18065	P18065	IBP2_HUMAN	IGFBP2	Insulin-like growth factor-binding protein 2	24334.7	25653.4	34009.2	33378.2	33308.6	22608.8	3
P18074;P18074-2	P18074;P18074-2	ERCC2_HUMAN	ERCC2	General transcription and DNA repair factor IIH helicase subunit XPD	15877.8	16317.3	16177.1	22291.5	20575.9	33604.2	2
P18077	P18077	RL35A_HUMAN	RPL35A	Large ribosomal subunit protein eL33	254223	211383	180243	222089	193722	230069	7
P18084	P18084	ITB5_HUMAN	ITGB5	Integrin beta-5	140553	123944	135567	104280	109428	112983	6
P18085	P18085	ARF4_HUMAN	ARF4	ADP-ribosylation factor 4	64429	140236	106062	167693	164450	187196	3
P18085;P84085	P18085;P61204;P84077;P84085	ARF4_HUMAN;ARF5_HUMAN	ARF4;ARF5	ADP-ribosylation factor 4	103759	97406.9	87966.9	76817	26935.9	53223.2	0
P18124	P18124	RL7_HUMAN	RPL7	Large ribosomal subunit protein uL30	380000	261052	331615	280847	220382	296913	20
P18206;P18206-2	P18206;P18206-2	VINC_HUMAN	VCL	Vinculin	446795	443473	439397	792187	1211590	1029530	78
P18428	P18428	LBP_HUMAN	LBP	Lipopolysaccharide-binding protein	1029400	393991	653104	409488	254374	307447	24
P18433;P18433-6	P18433;P18433-6	PTPRA_HUMAN	PTPRA	Receptor-type tyrosine-protein phosphatase alpha	12629.7	12973.8	14487.9	7171.58	8136.73	NA	3
P18510;P18510-2;P18510-3;P18510-4	P18510;P18510-2;P18510-3;P18510-4	IL1RA_HUMAN	IL1RN	Interleukin-1 receptor antagonist protein	6184.89	10382.5	8187.77	12235.7	NA	9428.91	1
P18564	P18564;P18564-2	ITB6_HUMAN	ITGB6	Integrin beta-6	123335	163094	142794	170781	159742	163382	13
P18583;P18583-10;P18583-4;P18583-5;P18583-7;P18583-9	P18583;P18583-10;P18583-2;P18583-3;P18583-4;P18583-5;P18583-6;P18583-7;P18583-8;P18583-9	SON_HUMAN	SON	Protein SON	77681.7	91935.5	64263.2	100219	96018.4	92832.9	16
P18621;P18621-3	P18621;P18621-3	RL17_HUMAN	RPL17	Large ribosomal subunit protein uL22	115242	118048	131869	236316	169035	191226	9
P18669	P18669	PGAM1_HUMAN	PGAM1	Phosphoglycerate mutase 1	42402.3	67903.9	44491.9	98123.7	132917	101654	3
P18754;P18754-2	P18754;P18754-2	RCC1_HUMAN	RCC1	Regulator of chromosome condensation	283970	277234	274798	227214	175779	208538	14
P18827	P18827	SDC1_HUMAN	SDC1	Syndecan-1	13846.6	29216.7	14628.6	62573.6	34819.8	35643.6	1
P18859;P18859-2	P18859;P18859-2	ATP5J_HUMAN	ATP5PF	ATP synthase-coupling factor 6, mitochondrial	85044.2	109375	88516.5	117925	106238	81959.2	14
P18887	P18887	XRCC1_HUMAN	XRCC1	DNA repair protein XRCC1	21342.3	19577	15978.7	26908.4	24886.5	24044.5	2
P19012	P19012	K1C15_HUMAN	KRT15	Keratin, type I cytoskeletal 15	29641	28822	106518	24832.1	175331	26652	16
P19013	P19013	K2C4_HUMAN	KRT4	Keratin, type II cytoskeletal 4	32980.2	26650.1	22035.7	12250.6	50924.1	25727.5	8
P19021;P19021-3;P19021-4;P19021-5;P19021-6	P19021;P19021-3;P19021-4;P19021-5;P19021-6	AMD_HUMAN	PAM	Peptidyl-glycine alpha-amidating monooxygenase	42158.8	36400.5	52419.9	21273.4	5833.36	11788.5	6
P19075	P19075	TSN8_HUMAN	TSPAN8	Tetraspanin-8	34258	15461.3	21530.4	47432.2	56257.1	39194.1	1
P19086	P19086	GNAZ_HUMAN	GNAZ	Guanine nucleotide-binding protein G(z) subunit alpha	19472.8	36468.5	17503.6	18624.2	19331.8	21306.8	1
P19256;P19256-2;P19256-3	P19256;P19256-2;P19256-3	LFA3_HUMAN	CD58	Lymphocyte function-associated antigen 3	52649.3	69763.6	38422.9	50198.7	51801.1	47655.5	2
P19320;P19320-2;P19320-3	P19320;P19320-2;P19320-3	VCAM1_HUMAN	VCAM1	Vascular cell adhesion protein 1	11189.2	18601.3	19294.4	10321.5	12658	15859.6	1
P19338	P19338	NUCL_HUMAN	NCL	Nucleolin	177594	123035	197106	568589	692297	714208	28
P19367;P19367-2;P19367-3;P19367-4	P19367;P19367-2;P19367-3;P19367-4	HXK1_HUMAN	HK1	Hexokinase-1	765562	600261	654797	767814	614030	619909	29
P19367;P19367-2;P19367-3;P19367-4;P52789	P19367;P52789;P19367-2;P19367-3;P19367-4	HXK1_HUMAN;HXK2_HUMAN	HK1;HK2	Hexokinase-1	42685	61798.1	56915.3	36580.8	22922.2	35597.2	0
P19367;P19367-2;P19367-3;P19367-4;P52789;P52790	P19367;P52789;P52790;Q2TB90;P19367-2;P19367-3;P19367-4;Q2TB90-2;Q2TB90-3	HXK1_HUMAN;HXK2_HUMAN;HXK3_HUMAN	HK1;HK2;HK3	Hexokinase-1	326600	416627	319996	238306	271874	266964	0
P19387	P19387	RPB3_HUMAN	POLR2C	DNA-directed RNA polymerase II subunit RPB3	21777.5	26981.7	23723	23830.1	31360.8	32450.1	3
P19388	P19388	RPAB1_HUMAN	POLR2E	DNA-directed RNA polymerases I, II, and III subunit RPABC1	50071	47554.3	44884.3	60158.4	53852.1	57764.9	3
P19397	P19397	CD53_HUMAN	CD53	Leukocyte surface antigen CD53	182232	177817	213837	291959	203272	197383	1
P19404	P19404	NDUV2_HUMAN	NDUFV2	NADH dehydrogenase [ubiquinone] flavoprotein 2, mitochondrial	56379.8	83308.3	60007.1	62622.3	60120.2	66953.5	7
P19429	P19429	TNNI3_HUMAN	TNNI3	Troponin I, cardiac muscle	27752.3	NA	NA	5676.94	NA	NA	1
P19474	P19474	RO52_HUMAN	TRIM21	E3 ubiquitin-protein ligase TRIM21	33240.1	30063.9	21652.8	22855	17084.5	23862.8	6
P19525;P19525-2	P19525;P19525-2	E2AK2_HUMAN	EIF2AK2	Interferon-induced, double-stranded RNA-activated protein kinase	22434.5	17321.2	27402.8	32258.3	35333.6	34687.8	5
P19623	P19623	SPEE_HUMAN	SRM	Spermidine synthase	230914	84670.9	238501	123816	124200	151088	2
P19634	P19634	SL9A1_HUMAN	SLC9A1	Sodium/hydrogen exchanger 1	11395.3	7523.18	8060.48	8756.85	9095.77	5964.7	4
P19652	P19652	A1AG2_HUMAN	ORM2	Alpha-1-acid glycoprotein 2	NA	NA	NA	6718.39	5451.38	5709.86	2
P19784	P19784	CSK22_HUMAN	CSNK2A2	Casein kinase II subunit alpha'	27499.7	48043.5	32117.8	48732.8	46308.9	55724.6	3
P19793;P19793-2	P19793;P19793-2	RXRA_HUMAN	RXRA	Retinoic acid receptor RXR-alpha	4163.99	NA	4255.25	NA	NA	NA	1
P19823	P19823	ITIH2_HUMAN	ITIH2	Inter-alpha-trypsin inhibitor heavy chain H2	551601	456058	615612	373743	271251	327277	31
P19827	P19827;P19827-2	ITIH1_HUMAN	ITIH1	Inter-alpha-trypsin inhibitor heavy chain H1	413966	337123	426380	295471	213653	254940	23
P19838;P19838-2	P19838;P19838-2	NFKB1_HUMAN	NFKB1	Nuclear factor NF-kappa-B p105 subunit	50183.7	49361.8	54940.4	44991.3	40749.2	39023.2	11
P19878	P19878;P19878-2;P19878-3;P19878-4	NCF2_HUMAN	NCF2	Neutrophil cytosol factor 2	383451	387619	355668	320936	242348	300210	20
P19971	P19971;P19971-2	TYPH_HUMAN	TYMP	Thymidine phosphorylase	384488	511344	417514	570907	749389	878680	16
P20020;P20020-1;P20020-2;P20020-4;P20020-5;P20020-6	P20020;P20020-1;P20020-2;P20020-4;P20020-5;P20020-6	AT2B1_HUMAN	ATP2B1	Plasma membrane calcium-transporting ATPase 1	116811	141282	106436	114438	131880	118500	10
P20020;P20020-1;P20020-2;P20020-4;P20020-5;P20020-6;P23634;P23634-6;P23634-7;P23634-8	P20020;P23634;P23634-2;P23634-3;P23634-4;P23634-5;P23634-6;P23634-7;P23634-8;P20020-1;P20020-2;P20020-4;P20020-5;P20020-6	AT2B1_HUMAN;AT2B4_HUMAN	ATP2B1;ATP2B4	Plasma membrane calcium-transporting ATPase 1	252867	257619	279200	158913	191529	182908	0
P20036	P20036	DPA1_HUMAN	HLA-DPA1	HLA class II histocompatibility antigen, DP alpha 1 chain	39326.6	8495.86	24312.7	NA	NA	NA	1
P20042	P20042	IF2B_HUMAN	EIF2S2	Eukaryotic translation initiation factor 2 subunit 2	118591	102176	74610.9	226727	217313	180069	12
P20073;P20073-2	P20073;P20073-2	ANXA7_HUMAN	ANXA7	Annexin A7	165190	159988	162756	200301	276791	262448	15
P20138;P20138-2;P20138-3	P20138;P20138-2;P20138-3	CD33_HUMAN	CD33	Myeloid cell surface antigen CD33	32357.2	22857.6	19882.1	22239.2	23854.5	17685.4	1
P20142	P20142	PEPC_HUMAN	PGC	Gastricsin	54444.8	13440.4	32166.4	32820.3	NA	10575.5	1
P20160	P20160	CAP7_HUMAN	AZU1	Azurocidin	25579.3	44813.6	17198.3	35902.9	44033.4	13829.6	3
P20231;Q15661	P20231;Q15661;Q15661-2	TRYB1_HUMAN;TRYB2_HUMAN	TPSAB1;TPSB2	Tryptase beta-2	1261090	1533070	1311160	1693180	1189110	730591	0
P20290;P20290-2	P20290;P20290-2	BTF3_HUMAN	BTF3	Transcription factor BTF3	20396.9	NA	23236.9	27652.3	22371.4	29841	3
P20292	P20292	AL5AP_HUMAN	ALOX5AP	Arachidonate 5-lipoxygenase-activating protein	1873260	1512740	1036000	1370410	1046790	1421580	3
P20338	P20338	RAB4A_HUMAN	RAB4A	Ras-related protein Rab-4A	27054.7	30984.2	25909.4	25067.8	23932.3	28890.5	2
P20338;P61018;P61018-2	P20338;P61018;P61018-2	RAB4A_HUMAN;RAB4B_HUMAN	RAB4A;RAB4B	Ras-related protein Rab-4A	25492.8	22790.1	27092.6	23688.3	NA	23168	0
P20339;P20339-2	P20339;P20339-2	RAB5A_HUMAN	RAB5A	Ras-related protein Rab-5A	56524	63769.6	53534.2	35112.1	38134.7	42466.3	8
P20339;P20339-2;P51148;P51148-2;P61020	P20339;P51148;P61020;P51148-2;P20339-2;P61020-2	RAB5A_HUMAN;RAB5B_HUMAN;RAB5C_HUMAN	RAB5A;RAB5B;RAB5C	Ras-related protein Rab-5A	204487	46047.1	253409	78677.4	21802.7	NA	0
P20340-2	P20340;P20340-2;P20340-3;P20340-4	RAB6A_HUMAN	RAB6A	Isoform 2 of Ras-related protein Rab-6A	164215	168088	226165	98879.9	117610	100266	4
P20340-2;Q9NRW1	P20340;Q9NRW1;P20340-2;P20340-3	RAB6A_HUMAN;RAB6B_HUMAN	RAB6A;RAB6B	Isoform 2 of Ras-related protein Rab-6A	361495	48321	51906.7	83521.9	38611.5	40990.2	0
P20591	P20591;P20591-2	MX1_HUMAN	MX1	Interferon-induced GTP-binding protein Mx1	74364.6	59862.6	46994.2	80760.4	89640.7	89001.8	11
P20591;P20592	P20591;P20592;P20591-2;P20592-2	MX1_HUMAN;MX2_HUMAN	MX1;MX2	Interferon-induced GTP-binding protein Mx1	52682.8	54198.2	52713.4	91945.3	85584.5	106574	0
P20592	P20592	MX2_HUMAN	MX2	Interferon-induced GTP-binding protein Mx2	41853.3	30328.9	42719.6	30196.4	34580.2	33695.8	8
P20618	P20618	PSB1_HUMAN	PSMB1	Proteasome subunit beta type-1	25826.4	39621.6	35615.2	72796.6	90674.7	132145	9
P20645	P20645	MPRD_HUMAN	M6PR	Cation-dependent mannose-6-phosphate receptor	83907.4	74871.7	77675.4	84156.8	65771	54361.4	9
P20674	P20674	COX5A_HUMAN	COX5A	Cytochrome c oxidase subunit 5A, mitochondrial	358496	462661	227122	432117	227004	380538	4
P20700	P20700	LMNB1_HUMAN	LMNB1	Lamin-B1	1163430	910130	1134160	809544	709622	661112	49
P20700;Q03252	P20700;Q03252	LMNB1_HUMAN;LMNB2_HUMAN	LMNB1;LMNB2	Lamin-B1	1278060	952583	937233	453069	674240	521276	0
P20701;P20701-2;P20701-3	P20701;P20701-2;P20701-3	ITAL_HUMAN	ITGAL	Integrin alpha-L	27112.6	43535.7	43210.8	41581.2	38917.7	45003.8	7
P20702	P20702	ITAX_HUMAN	ITGAX	Integrin alpha-X	212995	179662	177764	171365	127982	195056	14
P20742	P20742	PZP_HUMAN	PZP	Pregnancy zone protein	80007.6	79608.5	72476.7	41843	52614.1	NA	2
P20749	P20749	BCL3_HUMAN	BCL3	B-cell lymphoma 3 protein	11585	12205.5	10211.1	9724.84	9388.24	13215.1	2
P20774	P20774	MIME_HUMAN	OGN	Mimecan	4181770	1915590	2557660	1449790	1800890	1318700	21
P20810-10;P20810-5;P20810-6	P20810;P20810-10;P20810-2;P20810-3;P20810-4;P20810-5;P20810-6;P20810-7;P20810-8;P20810-9	ICAL_HUMAN	CAST	Isoform 10 of Calpastatin	32189.8	45191.4	39176.7	162216	239696	215142	15
P20839;P20839-3;P20839-5;P20839-6;P20839-7	P20839;P20839-3;P20839-2;P20839-4;P20839-5;P20839-6;P20839-7	IMDH1_HUMAN	IMPDH1	Inosine-5'-monophosphate dehydrogenase 1	58968.4	38179.8	52200.3	59413.6	49859.6	51807.4	6
P20851;P20851-2	P20851;P20851-2	C4BPB_HUMAN	C4BPB	C4b-binding protein beta chain	23274.5	18768.6	31248.3	33215.6	25533.6	22019	3
P20908	P20908;P20908-2	CO5A1_HUMAN	COL5A1	Collagen alpha-1(V) chain	98963.2	134566	112828	112796	105573	103775	26
P21127;P21127-10;P21127-12;P21127-2;P21127-3;P21127-4;P21127-5;P21127-6;P21127-8;P21127-9;Q9UQ88;Q9UQ88-10;Q9UQ88-2;Q9UQ88-3;Q9UQ88-4	P21127;Q9UQ88;P21127-10;P21127-12;P21127-2;P21127-3;P21127-4;P21127-5;P21127-6;P21127-8;P21127-9;Q9UQ88-10;Q9UQ88-2;Q9UQ88-3;Q9UQ88-4;Q9UQ88-9	CD11A_HUMAN;CD11B_HUMAN	CDK11A;CDK11B	Cyclin-dependent kinase 11B	22754.6	26937.7	22313.3	47672.1	49174.7	41035.8	0
P21266	P21266	GSTM3_HUMAN	GSTM3	Glutathione S-transferase Mu 3	93740.7	110481	86842.8	164763	166436	113999	1
P21281	P21281	VATB2_HUMAN	ATP6V1B2	V-type proton ATPase subunit B, brain isoform	201041	195580	195925	163665	182055	214377	18
P21283	P21283	VATC1_HUMAN	ATP6V1C1	V-type proton ATPase subunit C 1	72963.3	82733.2	73261	99266.6	102787	115105	10
P21291	P21291	CSRP1_HUMAN	CSRP1	Cysteine and glycine-rich protein 1	18896.2	18672.2	22526.6	78634.9	132959	126115	3
P21333-2	P21333;P21333-2	FLNA_HUMAN	FLNA	Isoform 2 of Filamin-A	2302930	1813950	2117250	2158740	3256920	2830040	176
P21333-2;Q14315;Q14315-2	P21333;P21333-2;Q14315;Q14315-2	FLNA_HUMAN;FLNC_HUMAN	FLNA;FLNC	Isoform 2 of Filamin-A	559911	595575	635078	753814	1212060	1080790	0
P21359;P21359-2;P21359-4;P21359-6	P21359;P21359-2;P21359-4;P21359-6	NF1_HUMAN	NF1	Neurofibromin	4772.73	9345.9	7109.42	10984	13152.9	15461.3	1
P21397	P21397;P21397-2	AOFA_HUMAN	MAOA	Amine oxidase [flavin-containing] A	615115	394752	556929	315586	199256	184095	15
P21397;P27338	P21397;P27338;P21397-2;P27338-2	AOFA_HUMAN;AOFB_HUMAN	MAOA;MAOB	Amine oxidase [flavin-containing] A	439593	286675	526797	262502	193615	178355	0
P21399	P21399	ACOHC_HUMAN	ACO1	Cytoplasmic aconitate hydratase	19689.9	23558.9	25897.8	27290.1	36438.6	33229.7	8
P21462	P21462	FPR1_HUMAN	FPR1	fMet-Leu-Phe receptor	33548.8	56833	32714.9	23944	34264	27746.9	3
P21583;P21583-2;P21583-3	P21583;P21583-2;P21583-3	SCF_HUMAN	KITLG	Kit ligand	NA	10936	NA	NA	18526.9	NA	1
P21589;P21589-2	P21589;P21589-2	5NTD_HUMAN	NT5E	5'-nucleotidase	123791	93937.7	107874	99911.4	117735	76553.2	7
P21695-2	P21695-2	GPDA_HUMAN	GPD1	Isoform 2 of Glycerol-3-phosphate dehydrogenase [NAD(+)], cytoplasmic	8677.68	NA	9486.19	NA	NA	NA	1
P21730	P21730	C5AR1_HUMAN	C5AR1	C5a anaphylatoxin chemotactic receptor 1	113966	142126	5432.01	326293	7346.65	9343.1	2
P21741;P21741-2	P21741;P21741-2	MK_HUMAN	MDK	Midkine	7909.91	12124	13044	26475.5	25736.2	30758.8	1
P21757	P21757;P21757-2;P21757-3	MSRE_HUMAN	MSR1	Macrophage scavenger receptor types I and II	31865.6	31654.5	34802.4	29421.5	31747.9	37953.4	4
P21796	P21796	VDAC1_HUMAN	VDAC1	Voltage-dependent anion-selective channel protein 1	1497260	1286370	1469600	882762	623532	605533	19
P21810	P21810	PGS1_HUMAN	BGN	Biglycan	3806100	3997710	3059420	2877910	4294760	2709090	35
P21912	P21912	SDHB_HUMAN	SDHB	Succinate dehydrogenase [ubiquinone] iron-sulfur subunit, mitochondrial	81649.5	82133	52796.3	134351	104409	115226	3
P21926	P21926	CD9_HUMAN	CD9	CD9 antigen	21214	13238.2	22212.6	12597.3	NA	13127.9	4
P21941	P21941	MATN1_HUMAN	MATN1	Cartilage matrix protein	NA	NA	NA	NA	44962.3	NA	3
P21953;P21953-2	P21953;P21953-2	ODBB_HUMAN	BCKDHB	2-oxoisovalerate dehydrogenase subunit beta, mitochondrial	4360.82	6971.81	9186.57	8878.32	6484.47	7227.97	2
P21964;P21964-2	P21964;P21964-2	COMT_HUMAN	COMT	Catechol O-methyltransferase	420850	380323	428827	379217	289240	353103	15
P21980	P21980	TGM2_HUMAN	TGM2	Protein-glutamine gamma-glutamyltransferase 2	4128220	3680590	3301230	2353480	2108060	1971920	45
P22003;P22003-2	P22003;P22003-2	BMP5_HUMAN	BMP5	Bone morphogenetic protein 5	5449.31	10574.3	6042.42	3573.1	4960.95	NA	1
P22033	P22033	MUTA_HUMAN	MMUT	Methylmalonyl-CoA mutase, mitochondrial	25891	54667.5	39431.8	38558.4	50723.1	39966.9	6
P22059	P22059	OSBP1_HUMAN	OSBP	Oxysterol-binding protein 1	40107.3	27366.8	44132.7	41786.9	26683.9	35156.4	9
P22061;P22061-2	P22061;P22061-2	PIMT_HUMAN	PCMT1	Protein-L-isoaspartate(D-aspartate) O-methyltransferase	104814	90357	95081.4	103546	119016	120431	12
P22087	P22087	FBRL_HUMAN	FBL	rRNA 2'-O-methyltransferase fibrillarin	166102	152747	172061	192176	126813	109822	16
P22090	P22090	RS4Y1_HUMAN	RPS4Y1	Small ribosomal subunit protein eS4, Y isoform 1	203275	261007	200287	155333	109169	213888	4
P22090;P62701	P62701;P22090;Q8TD47	RS4X_HUMAN;RS4Y1_HUMAN	RPS4X;RPS4Y1	Small ribosomal subunit protein eS4, Y isoform 1	249295	166350	317236	111731	61959.6	63833	0
P22102	P22102;P22102-2	PUR2_HUMAN	GART	Trifunctional purine biosynthetic protein adenosine-3	42287	66920.1	63345.8	65042.1	62605.4	77330.9	10
P22105;P22105-1;P22105-4	P22105;P22105-1;P22105-2;P22105-4	TENX_HUMAN	TNXB	Tenascin-X	119025	151821	94792.7	69955.3	95588.5	70380.9	36
P22223	P22223	CADH3_HUMAN	CDH3	Cadherin-3	33402.7	32041.7	31231.6	22451.1	40873	26142.8	6
P22234	P22234;P22234-2	PUR6_HUMAN	PAICS	Bifunctional phosphoribosylaminoimidazole carboxylase/phosphoribosylaminoimidazole succinocarboxamide synthetase	63229.2	52844.9	56888.9	53899.3	44202.3	53419.5	9
P22307	P22307;P22307-3;P22307-4;P22307-7;P22307-8	SCP2_HUMAN	SCP2	Sterol carrier protein 2	88232.5	109796	94812.8	142784	123731	121726	23
P22314;P22314-2	P22314;P22314-2	UBA1_HUMAN	UBA1	Ubiquitin-like modifier-activating enzyme 1	375993	386860	394870	403579	450319	440776	34
P22352	P22352	GPX3_HUMAN	GPX3	Glutathione peroxidase 3	38208	25131.9	32921.6	130456	83950.7	93547.9	5
P22392;P22392-2	P22392;P22392-2	NDKB_HUMAN	NME2	Nucleoside diphosphate kinase B	11661.5	NA	4225.09	10028.9	6414.72	10022.3	1
P22413	P22413	ENPP1_HUMAN	ENPP1	Ectonucleotide pyrophosphatase/phosphodiesterase family member 1	3228.1	3593.25	NA	NA	5185.24	NA	1
P22415;P22415-2	P22415;P22415-2	USF1_HUMAN	USF1	Upstream stimulatory factor 1	4785.5	6134.06	6821.23	9765.16	NA	10813.9	1
P22570;P22570-3;P22570-4;P22570-7	P22570;P22570-2;P22570-3;P22570-4;P22570-5;P22570-6;P22570-7	ADRO_HUMAN	FDXR	NADPH:adrenodoxin oxidoreductase, mitochondrial	102558	110387	99869.6	107763	140674	114882	20
P22612	P22612	KAPCG_HUMAN	PRKACG	cAMP-dependent protein kinase catalytic subunit gamma	NA	NA	8816.72	NA	NA	NA	1
P22626	P22626;P22626-2	ROA2_HUMAN	HNRNPA2B1	Heterogeneous nuclear ribonucleoproteins A2/B1	808533	639268	977180	1738960	1976610	1670130	28
P22670	P22670	RFX1_HUMAN	RFX1	MHC class II regulatory factor RFX1	39698.3	23803.1	24785.4	25662.6	24215.8	21269.8	4
P22681	P22681	CBL_HUMAN	CBL	E3 ubiquitin-protein ligase CBL	7364.85	16336.7	7629.93	7140.88	12591.8	8086.15	1
P22692;P22692-2	P22692;P22692-2	IBP4_HUMAN	IGFBP4	Insulin-like growth factor-binding protein 4	100291	78671.3	98345.3	106225	96105.5	76807.2	4
P22695	P22695	QCR2_HUMAN	UQCRC2	Cytochrome b-c1 complex subunit 2, mitochondrial	360973	390002	357442	268464	200641	239326	17
P22748	P22748;P22748-2	CAH4_HUMAN	CA4	Carbonic anhydrase 4	206535	161397	176876	279229	73223.9	195580	6
P22760	P22760	AAAD_HUMAN	AADAC	Arylacetamide deacetylase	12923.8	14895.8	8726.54	16557.6	NA	12661.5	2
P22792	P22792	CPN2_HUMAN	CPN2	Carboxypeptidase N subunit 2	113600	78999	89280.2	114750	38300.3	62246.8	5
P22830;P22830-2	P22830;P22830-2	HEMH_HUMAN	FECH	Ferrochelatase, mitochondrial	38541.8	27007.8	40706.3	41548.7	33769.1	31068.9	9
P22894	P22894	MMP8_HUMAN	MMP8	Neutrophil collagenase	35721.1	29147.9	33103.3	49773.2	30907.2	36719.1	5
P22897	P22897	MRC1_HUMAN	MRC1	Macrophage mannose receptor 1	228085	221724	195117	272869	164897	216605	20
P23141;P23141-2;P23141-3	P23141;P23141-3;P23141-2	EST1_HUMAN	CES1	Liver carboxylesterase 1	211772	245605	192332	347474	343842	387706	13
P23141;P23141-2;P23141-3;Q9UKY3	P23141;P23141-3;Q9UKY3;P23141-2	CES1P_HUMAN;EST1_HUMAN	CES1;CES1P1	Liver carboxylesterase 1	15251.8	27094.5	18162.3	136886	54091.9	66724.7	0
P23142	P23142	FBLN1_HUMAN	FBLN1	Fibulin-1	504850	322153	457579	264027	371445	318955	8
P23142-4	P23142-4	FBLN1_HUMAN	FBLN1	Isoform C of Fibulin-1	46124.9	39954.9	43757.4	60781.3	64266.3	72467.1	9
P23142;P23142-4	P23142;P23142-4;P23142-2;P23142-3	FBLN1_HUMAN	FBLN1	Fibulin-1	235871	255705	289561	466042	476336	373183	15
P23193;P23193-2	P23193;P23193-2	TCEA1_HUMAN	TCEA1	Transcription elongation factor A protein 1	11345.7	NA	NA	22826.1	24767.4	35134.5	2
P23219;P23219-2;P23219-3;P23219-4;P23219-5;P23219-6	P23219;P23219-2;P23219-3;P23219-4;P23219-5;P23219-6	PGH1_HUMAN	PTGS1	Prostaglandin G/H synthase 1	60919.3	44149.1	47926.6	23497.5	NA	NA	3
P23229;P23229-2;P23229-3;P23229-4;P23229-5;P23229-6;P23229-9	P23229;P23229-2;P23229-4;P23229-6;P23229-3;P23229-5;P23229-7;P23229-9	ITA6_HUMAN	ITGA6	Integrin alpha-6	61873.9	84897.4	67171.8	67981.8	61980.2	60206.9	18
P23246	P23246;P23246-2	SFPQ_HUMAN	SFPQ	Splicing factor, proline- and glutamine-rich	208583	188471	205260	435967	362382	407217	26
P23246;Q15233	P23246;Q15233;P23246-2;Q15233-2	NONO_HUMAN;SFPQ_HUMAN	NONO;SFPQ	Splicing factor, proline- and glutamine-rich	1251280	248525	565918	180946	308350	622203	0
P23258	P23258;Q9NRH3	TBG1_HUMAN	TUBG1	Tubulin gamma-1 chain	46371.5	54090.4	56144.8	61506.7	25677.2	47122	2
P23284	P23284	PPIB_HUMAN	PPIB	Peptidyl-prolyl cis-trans isomerase B	712953	532273	574965	933793	746240	732090	19
P23297	P23297	S10A1_HUMAN	S100A1	Protein S100-A1	NA	NA	NA	NA	10263.2	4299.66	2
P23368	P23368;P23368-2	MAOM_HUMAN	ME2	NAD-dependent malic enzyme, mitochondrial	196667	284371	233697	309385	281064	309569	21
P23368;Q16798	P23368;Q16798;P23368-2;Q16798-2	MAOM_HUMAN;MAON_HUMAN	ME2;ME3	NAD-dependent malic enzyme, mitochondrial	278113	370527	267655	305064	350660	416835	0
P23381	P23381;P23381-2	SYWC_HUMAN	WARS1	Tryptophan--tRNA ligase, cytoplasmic	68464.6	86231.5	96848.7	80177.4	88527.9	86106.5	17
P23396;P23396-2	P23396;P23396-2	RS3_HUMAN	RPS3	Small ribosomal subunit protein uS3	994866	611302	849921	690557	479440	687711	19
P23434	P23434	GCSH_HUMAN	GCSH	Glycine cleavage system H protein, mitochondrial	8172.85	18376.7	11885.3	25929.6	34073.2	25085.7	2
P23458	P23458	JAK1_HUMAN	JAK1	Tyrosine-protein kinase JAK1	21025.5	24148.7	23455.1	23146.7	23513.8	22132.3	4
P23469;P23469-2;P23469-3	P23469;P23469-2;P23469-3	PTPRE_HUMAN	PTPRE	Receptor-type tyrosine-protein phosphatase epsilon	42641	16640	27777.1	14370.3	7675.62	NA	6
P23470;P23470-2	P23470;P23470-2	PTPRG_HUMAN	PTPRG	Receptor-type tyrosine-protein phosphatase gamma	18103.4	20701.9	18043.2	21879.3	21902.9	24972.3	7
P23497	P23497;P23497-2;Q9H930;P23497-3;P23497-4;P23497-5;P23497-6;P23497-7;Q9H930-1;Q9H930-2	SP100_HUMAN	SP100	Nuclear autoantigen Sp-100	62093.1	53536.5	55857.4	69498.6	65807.2	67686.8	8
P23511;P23511-2	P23511;P23511-2	NFYA_HUMAN	NFYA	Nuclear transcription factor Y subunit alpha	NA	7477.41	4846.43	7957.53	8408.86	12112.2	2
P23526	P23526;P23526-2	SAHH_HUMAN	AHCY	Adenosylhomocysteinase	177049	118578	191234	235106	183940	189938	11
P23528	P23528	COF1_HUMAN	CFL1	Cofilin-1	128806	145106	122989	236908	204985	244212	11
P23588;P23588-2	P23588;P23588-2	IF4B_HUMAN	EIF4B	Eukaryotic translation initiation factor 4B	20801.5	NA	13252	83115.4	75202.3	78978.7	4
P23610	P23610	HAP40_HUMAN	F8A1	40-kDa huntingtin-associated protein	NA	6402.39	9582.68	5265.62	NA	NA	1
P23634;P23634-6;P23634-7;P23634-8	P23634;P23634-2;P23634-3;P23634-4;P23634-5;P23634-6;P23634-7;P23634-8	AT2B4_HUMAN	ATP2B4	Plasma membrane calcium-transporting ATPase 4	172206	175111	168083	175791	141517	126972	28
P23743	P23743	DGKA_HUMAN	DGKA	Diacylglycerol kinase alpha	25315.9	27414.9	18383.9	26480.4	19973.5	21125.5	3
P23786	P23786	CPT2_HUMAN	CPT2	Carnitine O-palmitoyltransferase 2, mitochondrial	108828	120115	100249	116094	121052	109539	19
P23919;P23919-2	P23919;P23919-2	KTHY_HUMAN	DTYMK	Thymidylate kinase	29614	NA	21416.1	NA	NA	NA	2
P23921	P23921	RIR1_HUMAN	RRM1	Ribonucleoside-diphosphate reductase large subunit	3757.03	3716.57	5592.74	6394.67	4900.2	NA	2
P23946;P23946-2	P23946;P23946-2	CMA1_HUMAN	CMA1	Chymase	16710.2	9847.33	12585.1	11748.6	38775.4	19770.6	5
P24043	P24043	LAMA2_HUMAN	LAMA2	Laminin subunit alpha-2	144927	188562	153262	140411	129758	131254	59
P24158	P24158	PRTN3_HUMAN	PRTN3	Myeloblastin	181915	95851.1	153404	187917	67812.5	85408.6	5
P24310	P24310	CX7A1_HUMAN	COX7A1	Cytochrome c oxidase subunit 7A1, mitochondrial	26944.3	49060.1	28079.2	30128.6	31360.5	32810.2	1
P24534	P24534	EF1B_HUMAN	EEF1B2	Elongation factor 1-beta	155027	79871.6	157674	417564	571298	497468	6
P24539	P24539	AT5F1_HUMAN	ATP5PB	ATP synthase F(0) complex subunit B1, mitochondrial	395290	253122	346060	244914	250963	231723	10
P24557;P24557-3	P24557;P24557-2;P24557-3;P24557-4	THAS_HUMAN	TBXAS1	Thromboxane-A synthase	99676.4	104864	90404.9	127941	102893	107943	10
P24666	P24666;P24666-4	PPAC_HUMAN	ACP1	Low molecular weight phosphotyrosine protein phosphatase	50192.2	58042.1	49335.3	87415.7	62881	58443.4	4
P24752	P24752	THIL_HUMAN	ACAT1	Acetyl-CoA acetyltransferase, mitochondrial	379914	397487	359357	370712	374232	326728	32
P24821	P24821;P24821-4	TENA_HUMAN	TNC	Tenascin	1652480	1501840	1435800	1295550	1039670	1132310	14
P24821-2	P24821-2;P24821-4	TENA_HUMAN	TNC	Isoform 2 of Tenascin	112402	199242	168523	100089	164409	149503	3
P24821-5	P24821-5	TENA_HUMAN	TNC	Isoform 5 of Tenascin	9362.38	11271.1	9780.25	4408.76	10216.9	8570.09	1
P24821;P24821-2	P24821;P24821-2;P24821-3;P24821-4	TENA_HUMAN	TNC	Tenascin	26925	NA	22791.9	1362.42	NA	NA	1
P24821;P24821-2;P24821-5	P24821;P24821-2;P24821-3;P24821-4;P24821-5;P24821-6	TENA_HUMAN	TNC	Tenascin	1895250	1458440	1903580	1881910	1354750	1393270	81
P24844	P24844	MYL9_HUMAN	MYL9	Myosin regulatory light polypeptide 9	600607	458455	433084	624642	673267	588343	11
P24928	P24928	RPB1_HUMAN	POLR2A	DNA-directed RNA polymerase II subunit RPB1	46207.6	51044.1	58417.6	50298.3	45366.4	50702.6	18
P24941;P24941-2	P24941;P24941-2	CDK2_HUMAN	CDK2	Cyclin-dependent kinase 2	24177.8	23193.8	24712.9	13306.4	13318.8	16181	1
P25025	P25025	CXCR2_HUMAN	CXCR2	C-X-C chemokine receptor type 2	6646.98	14504.1	5988.14	11225.8	11047.8	6366.54	1
P25090	P25090	FPR2_HUMAN	FPR2	N-formyl peptide receptor 2	75035.6	11138.8	80024	36744.4	NA	NA	2
P25098	P25098	ARBK1_HUMAN	GRK2	Beta-adrenergic receptor kinase 1	36947.3	26125.1	44946.5	25367.2	NA	NA	2
P25105	P25105	PTAFR_HUMAN	PTAFR	Platelet-activating factor receptor	15055.9	15172.7	13483.8	18894.5	16208.5	18230.8	3
P25205;P25205-2	P25205;P25205-2	MCM3_HUMAN	MCM3	DNA replication licensing factor MCM3	61446.6	63708.5	53247.1	74285.7	62988.7	78298.9	10
P25311	P25311	ZA2G_HUMAN	AZGP1	Zinc-alpha-2-glycoprotein	NA	29567.8	21934.7	55013.6	101858	94441.6	2
P25325;P25325-2	P25325;P25325-2	THTM_HUMAN	MPST	3-mercaptopyruvate sulfurtransferase	72233	75464.8	70043	77571.1	72290.5	64989.9	5
P25398	P25398	RS12_HUMAN	RPS12	Small ribosomal subunit protein eS12	258064	158258	257075	647259	653712	623577	7
P25440;P25440-2;P25440-3;P25440-4	P25440;P25440-2;P25440-3;P25440-4	BRD2_HUMAN	BRD2	Bromodomain-containing protein 2	NA	5620.72	NA	6264.99	9762.55	10546	1
P25445;P25445-6	P25445;P25445-6	TNR6_HUMAN	FAS	Tumor necrosis factor receptor superfamily member 6	39938.3	30670.6	26136.5	43920.5	30813.9	29757.4	5
P25685	P25685;P25685-2	DNJB1_HUMAN	DNAJB1	DnaJ homolog subfamily B member 1	57657.4	46260.6	36332.4	55519.5	73829.9	72566.4	7
P25686;P25686-2	P25686;P25686-2	DNJB2_HUMAN	DNAJB2	DnaJ homolog subfamily B member 2	30182.2	37889.8	32440	35558	39530.1	35461.3	4
P25705	P25705;P25705-2	ATPA_HUMAN	ATP5F1A	ATP synthase subunit alpha, mitochondrial	3447170	3418570	3210190	2482320	1898970	2223290	51
P25774;P25774-2	P25774;P25774-2	CATS_HUMAN	CTSS	Cathepsin S	90704.1	106845	105201	124861	152629	159725	9
P25786;P25786-2	P25786;P25786-2	PSA1_HUMAN	PSMA1	Proteasome subunit alpha type-1	36454	32366.3	52761.9	82272.1	68361.4	86152.5	9
P25787	P25787	PSA2_HUMAN	PSMA2	Proteasome subunit alpha type-2	10046.1	16309.3	24256	44835.3	26550.5	23836.9	6
P25788;P25788-2	P25788;P25788-2	PSA3_HUMAN	PSMA3	Proteasome subunit alpha type-3	27275.1	27071	32446.7	90113.9	87191.8	86501.8	5
P25789	P25789;P25789-2	PSA4_HUMAN	PSMA4	Proteasome subunit alpha type-4	59329.3	104752	69371.6	142557	169940	166242	6
P25815	P25815	S100P_HUMAN	S100P	Protein S100-P	62231.6	58429.8	64499.1	103806	112344	99007.9	3
P25940	P25940	CO5A3_HUMAN	COL5A3	Collagen alpha-3(V) chain	143269	237815	151177	117948	121688	120416	5
P25942;P25942-2	P25942;P25942-2	TNR5_HUMAN	CD40	Tumor necrosis factor receptor superfamily member 5	159042	195729	180959	172660	177963	179801	2
P26006	P26006;P26006-1	ITA3_HUMAN	ITGA3	Integrin alpha-3	146778	134572	158487	213638	175604	174214	12
P26022	P26022	PTX3_HUMAN	PTX3	Pentraxin-related protein PTX3	91120.8	71978.2	71448.5	93151.4	75534.2	61793.5	10
P26038	P26038	MOES_HUMAN	MSN	Moesin	431341	428260	444494	739178	704330	742957	54
P26038;P35241;P35241-5	P26038;P35241;P35241-4;P35241-5	MOES_HUMAN;RADI_HUMAN	MSN;RDX	Moesin	71105.1	50910.7	56488.5	101323	117110	117632	0
P26196	P26196	DDX6_HUMAN	DDX6	Probable ATP-dependent RNA helicase DDX6	63359.5	62481.9	59749.4	69025.6	67045.1	74624.1	11
P26232;P26232-2;P26232-3;P26232-5	P26232;P26232-2;P26232-3;P26232-5	CTNA2_HUMAN	CTNNA2	Catenin alpha-2	129074	251200	152442	160205	190436	203728	2
P26232;P26232-2;P26232-3;P26232-5;P35221	P26232;P35221;P26232-2;P26232-3;P26232-4;P26232-5;P26232-6;P35221-2;P35221-3	CTNA1_HUMAN;CTNA2_HUMAN	CTNNA1;CTNNA2	Catenin alpha-2	209726	199631	175672	248221	220110	215272	0
P26358;P26358-2	P26358;P26358-2	DNMT1_HUMAN	DNMT1	DNA (cytosine-5)-methyltransferase 1	NA	NA	5935.39	13448.5	18988.9	21413.8	2
P26368;P26368-2	P26368;P26368-2	U2AF2_HUMAN	U2AF2	Splicing factor U2AF 65 kDa subunit	48776.3	48708.7	50390.2	150255	146572	163679	7
P26373	P26373;P26373-2	RL13_HUMAN	RPL13	Large ribosomal subunit protein eL13	800688	773939	1113100	1192870	1375430	1338260	8
P26440	P26440;P26440-2	IVD_HUMAN	IVD	Isovaleryl-CoA dehydrogenase, mitochondrial	136264	193513	130311	159454	147937	189794	13
P26447	P26447	S10A4_HUMAN	S100A4	Protein S100-A4	67043.7	61887.4	67966.2	269877	176402	231099	6
P26572	P26572	MGAT1_HUMAN	MGAT1	Alpha-1,3-mannosyl-glycoprotein 2-beta-N-acetylglucosaminyltransferase	113352	45496.9	106104	42156.2	53846	47302	6
P26583	P09429;P26583	HMGB2_HUMAN	HMGB2	High mobility group protein B2	73076.7	30687.2	70745	54661.1	55662.1	19361.9	3
P26599;P26599-1;P26599-2	P26599;P26599-1;P26599-2	PTBP1_HUMAN	PTBP1	Polypyrimidine tract-binding protein 1	213631	139541	207672	255090	251349	256973	17
P26639	P26639;P26639-2	SYTC_HUMAN	TARS1	Threonine--tRNA ligase 1, cytoplasmic	37856.4	54479.2	41573.2	64807.5	70055.2	87592.9	8
P26640	P26640;P26640-2	SYVC_HUMAN	VARS1	Valine--tRNA ligase	81927.3	96683.8	102413	122079	131065	126725	27
P26641;P26641-2	P26641;P26641-2	EF1G_HUMAN	EEF1G	Elongation factor 1-gamma	123883	94171.3	124160	182719	212192	224934	16
P26885	P26885	FKBP2_HUMAN	FKBP2	Peptidyl-prolyl cis-trans isomerase FKBP2	63582.5	66134.1	43546.1	100648	74627.8	79022.4	3
P26951;P26951-2	P26951;P26951-2	IL3RA_HUMAN	IL3RA	Interleukin-3 receptor subunit alpha	33454.1	17574.1	29863.8	17827	20941	8894.67	3
P27105	P27105	STOM_HUMAN	STOM	Stomatin	2160300	2433060	2321750	1694930	1508700	1443090	24
P27169	P27169	PON1_HUMAN	PON1	Serum paraoxonase/arylesterase 1	471484	528907	536178	352165	267511	259244	9
P27338	P27338;P27338-2	AOFB_HUMAN	MAOB	Amine oxidase [flavin-containing] B	156119	162580	148736	100149	79792.5	84696.7	13
P27348	P27348	1433T_HUMAN	YWHAQ	14-3-3 protein theta	134807	153130	192066	292698	305209	250572	10
P27348;P31946;P31946-2	P27348;P31946;P31946-2	1433B_HUMAN;1433T_HUMAN	YWHAB;YWHAQ	14-3-3 protein theta	18968.5	25918.3	35876.1	46955.3	51129.8	36672.1	0
P27348;P31946;P31946-2;P31947;P31947-2;P61981;P62258;P63104;Q04917	P27348;P31946;P31947;P61981;P62258;P63104;Q04917;P31946-2;P31947-2;P62258-2	1433B_HUMAN;1433E_HUMAN;1433F_HUMAN;1433G_HUMAN;1433S_HUMAN;1433T_HUMAN;1433Z_HUMAN	SFN;YWHAB;YWHAE;YWHAG;YWHAH;YWHAQ;YWHAZ	14-3-3 protein theta	404077	483227	372873	1623770	1414520	1498580	0
P27348;P31946;P31946-2;P61981;Q04917	P27348;P31946;P61981;Q04917;P31946-2	1433B_HUMAN;1433F_HUMAN;1433G_HUMAN;1433T_HUMAN	YWHAB;YWHAG;YWHAH;YWHAQ	14-3-3 protein theta	321218	329745	300319	391612	495716	594894	0
P27348;P31946;P31946-2;P63104	P27348;P31946;P63104;P31946-2;P63104-2	1433B_HUMAN;1433T_HUMAN;1433Z_HUMAN	YWHAB;YWHAQ;YWHAZ	14-3-3 protein theta	27123.4	60007	51444.7	97028.4	154785	134145	0
P27361;P27361-2	P27361;P27361-2;P27361-3	MK03_HUMAN	MAPK3	Mitogen-activated protein kinase 3	58837.6	44988.7	51794.5	53990.4	69708.2	61574.5	6
P27361;P27361-2;P28482;P28482-2	P27361;P28482;P27361-2;P27361-3;P28482-2	MK01_HUMAN;MK03_HUMAN	MAPK1;MAPK3	Mitogen-activated protein kinase 3	42500.2	111905	81412.5	87672.8	141519	127078	0
P27448-8	P27448;Q9P0L2;P27448-2;P27448-3;P27448-4;P27448-6;P27448-7;P27448-8;Q9P0L2-3	MARK3_HUMAN	MARK3	Isoform 7 of MAP/microtubule affinity-regulating kinase 3	NA	7029.81	24034.9	32468.5	43771.7	35074.1	0
P27487	P27487	DPP4_HUMAN	DPP4	Dipeptidyl peptidase 4	150633	148898	136808	227995	129693	170082	10
P27635	P27635;Q96L21	RL10_HUMAN	RPL10	Large ribosomal subunit protein uL16	145569	76955.1	117115	158083	122432	122937	10
P27658	P27658	CO8A1_HUMAN	COL8A1	Collagen alpha-1(VIII) chain	40214.2	NA	12629.3	9944	NA	NA	2
P27694	P27694	RFA1_HUMAN	RPA1	Replication protein A 70 kDa DNA-binding subunit	53191.2	32277.4	45986.9	32047.7	32429.8	35754.4	6
P27695	P27695	APEX1_HUMAN	APEX1	DNA repair nuclease/redox regulator APEX1	22892.4	28275.3	28019.7	70573.3	71111.6	78299.5	8
P27701;P27701-2	P27701;P27701-2	CD82_HUMAN	CD82	CD82 antigen	20506	37056.2	21089.9	47021.4	31731.7	24115.4	1
P27707	P27707	DCK_HUMAN	DCK	Deoxycytidine kinase	17177.6	NA	18707.7	13209.7	6145.45	20398.1	2
P27708	P27708	PYR1_HUMAN	CAD	Multifunctional protein CAD	39650	31588.6	44842.5	29565.8	35028.3	40193.1	15
P27797	P27797	CALR_HUMAN	CALR	Calreticulin	590473	543356	536021	1089900	779583	745517	18
P27816;P27816-6	P27816;P27816-2;P27816-4;P27816-5;P27816-6	MAP4_HUMAN	MAP4	Microtubule-associated protein 4	26742.1	30951.7	28416.6	114917	171834	162396	33
P27824;P27824-2	P27824;P27824-2	CALX_HUMAN	CANX	Calnexin	1197520	819061	1014530	1053800	712586	795221	24
P27918	P27918	PROP_HUMAN	CFP	Properdin	11392.5	20301.3	18478.7	22588.9	27079.8	28295.8	1
P27930;P27930-2	P27930;P27930-2	IL1R2_HUMAN	IL1R2	Interleukin-1 receptor type 2	48404.5	41431.7	46639.6	44477.1	45518.2	50119.6	2
P27986;P27986-2;P27986-3;P27986-4;P27986-5	P27986;P27986-2;P27986-3;P27986-4;P27986-5	P85A_HUMAN	PIK3R1	Phosphatidylinositol 3-kinase regulatory subunit alpha	8041.94	13546.2	NA	15050.6	11093.6	16807.3	2
P28062;P28062-2	P28062;P28062-2	PSB8_HUMAN	PSMB8	Proteasome subunit beta type-8	23065	28551.8	35816.4	83267.5	44995.5	49362.4	3
P28065;P28065-2	P28065;P28065-2	PSB9_HUMAN	PSMB9	Proteasome subunit beta type-9	21498.9	38618.9	28199.1	68547.4	81782.7	91676.2	3
P28066	P28066	PSA5_HUMAN	PSMA5	Proteasome subunit alpha type-5	55149.6	46137.9	56339.9	118764	119661	141860	6
P28070	P28070	PSB4_HUMAN	PSMB4	Proteasome subunit beta type-4	14108.6	12657.4	14210.9	23296.9	22382.8	21405.3	5
P28072	P28072	PSB6_HUMAN	PSMB6	Proteasome subunit beta type-6	49389.2	64593.7	64988	113085	146619	175997	4
P28074	P28074;P28074-3	PSB5_HUMAN	PSMB5	Proteasome subunit beta type-5	NA	10226.9	10470	16252.9	25479.7	22889	2
P28288	P28288	ABCD3_HUMAN	ABCD3	ATP-binding cassette sub-family D member 3	159970	159716	165052	110977	109647	102023	17
P28289	P28289	TMOD1_HUMAN	TMOD1	Tropomodulin-1	58830.1	59833.5	46605.5	46823.9	67696.3	52666.3	11
P28289;Q9NYL9	P28289;Q9NYL9;P28289-2	TMOD1_HUMAN;TMOD3_HUMAN	TMOD1;TMOD3	Tropomodulin-1	148696	161574	40549.1	89495.9	NA	230445	0
P28290;P28290-2;P28290-3	P28290;P28290-2;P28290-3	ITPI2_HUMAN	ITPRID2	Protein ITPRID2	78642.2	65230.6	69319.7	58455.1	41253.1	55088.1	12
P28300	P28300	LYOX_HUMAN	LOX	Protein-lysine 6-oxidase	36267.1	38830	42755.9	34738.9	44826.2	41122	3
P28330	P28330	ACADL_HUMAN	ACADL	Long-chain specific acyl-CoA dehydrogenase, mitochondrial	76096.6	60740	119712	143524	82332.3	52589.5	4
P28331;P28331-2;P28331-4	P28331;P28331-2;P28331-3;P28331-4;P28331-5	NDUS1_HUMAN	NDUFS1	NADH-ubiquinone oxidoreductase 75 kDa subunit, mitochondrial	219509	292370	250592	256700	276905	281526	26
P28370;P28370-2	P28370;P28370-2	SMCA1_HUMAN	SMARCA1	Probable global transcription activator SNF2L1	46557.9	44018.6	39990.7	29957.7	26636.4	33884.7	5
P28482;P28482-2	P28482;P28482-2	MK01_HUMAN	MAPK1	Mitogen-activated protein kinase 1	245665	201469	229453	228125	292108	191897	9
P28676	P28676	GRAN_HUMAN	GCA	Grancalcin	436961	405149	461881	482679	283973	307166	9
P28799	P28799;P28799-2	GRN_HUMAN	GRN	Progranulin	114407	130243	156450	212392	212121	194394	13
P28827;P28827-2	P28827;P28827-2	PTPRM_HUMAN	PTPRM	Receptor-type tyrosine-protein phosphatase mu	10458.9	NA	NA	NA	NA	NA	2
P28838;P28838-2	P28838;P28838-2	AMPL_HUMAN	LAP3	Cytosol aminopeptidase	113590	126349	136867	212573	267401	246179	30
P28845	P28845	DHI1_HUMAN	HSD11B1	11-beta-hydroxysteroid dehydrogenase 1	13577.8	17866.9	10694.2	8384.86	8140.98	9055.25	1
P28906	P28906	CD34_HUMAN	CD34	Hematopoietic progenitor cell antigen CD34	31299.1	57379.3	31278	21878.5	49486.7	43201.3	1
P29083	P29083	T2EA_HUMAN	GTF2E1	General transcription factor IIE subunit 1	13282.1	15091.4	14973.7	23487.5	20797.9	23406.8	3
P29144	P29144	TPP2_HUMAN	TPP2	Tripeptidyl-peptidase 2	30374.7	30068.4	34874.4	84147.6	75814	90589.2	11
P29218;P29218-3	P29218;P29218-3;P29218-2	IMPA1_HUMAN	IMPA1	Inositol monophosphatase 1	46272.8	41626.8	55406.3	61061.9	NA	39077.3	2
P29317	P29317	EPHA2_HUMAN	EPHA2	Ephrin type-A receptor 2	8613.99	NA	7413.89	6447.93	NA	NA	2
P29317;P29323;P29323-2;P29323-3;P54753;P54760;Q06187;Q06187-2	P29317;P29320;P29322;P29323;P54753;P54756;P54760;P54762;Q06187;Q15375;Q9UF33;P29323-3;P29323-2;P54756-2;P54756-3;P54762-5;Q06187-2;Q15375-2;Q15375-4;Q9UF33-2;Q9UF33-3	BTK_HUMAN;EPHA2_HUMAN;EPHB2_HUMAN;EPHB3_HUMAN;EPHB4_HUMAN	BTK;EPHA2;EPHB2;EPHB3;EPHB4	Ephrin type-A receptor 2	64332.9	61728.7	72579.6	43385.8	52969.3	53120.5	0
P29323;P29323-2;P29323-3	P29323;P54762;P29323-3;P29323-2;P54762-5	EPHB2_HUMAN	EPHB2	Ephrin type-B receptor 2	12196.7	11462.4	9543.86	10013	12220.3	9620.29	1
P29350;P29350-3;P29350-4	P29350;P29350-2;P29350-3;P29350-4	PTN6_HUMAN	PTPN6	Tyrosine-protein phosphatase non-receptor type 6	194701	161014	210571	141347	125597	154001	20
P29353;P29353-2;P29353-3;P29353-5;P29353-6;P29353-7	P29353;P29353-2;P29353-7;P29353-3;P29353-5;P29353-6	SHC1_HUMAN	SHC1	SHC-transforming protein 1	NA	NA	2286.08	2904.86	8389.9	4623.19	2
P29372;P29372-2;P29372-4;P29372-5	P29372;P29372-4;P29372-2;P29372-5	3MG_HUMAN	MPG	DNA-3-methyladenine glycosylase	32492.1	40874.3	28969.1	29554.5	46353.1	46758.9	4
P29374;P29374-2;P29374-3	P29374;P29374-2;P29374-3	ARI4A_HUMAN	ARID4A	AT-rich interactive domain-containing protein 4A	7365.45	10017.9	5334.9	10304.8	8852.34	9549.78	1
P29375;P29375-2	P29375;P29375-2	KDM5A_HUMAN	KDM5A	Lysine-specific demethylase 5A	NA	NA	NA	7600.39	16766.1	12367.6	1
P29400;P29400-2	P29400;P29400-2	CO4A5_HUMAN	COL4A5	Collagen alpha-5(IV) chain	66273.5	23880	47631.6	29633.1	29431.9	45984	2
P29401;P29401-2	P29401;P29401-2	TKT_HUMAN	TKT	Transketolase	234559	266684	292327	388849	482764	528615	25
P29466;P29466-2	P29466;P29466-3;P29466-4;P29466-2	CASP1_HUMAN	CASP1	Caspase-1	62622.9	60145.5	66640.8	68527.1	53319.4	53158.3	7
P29474	P29474	NOS3_HUMAN	NOS3	Nitric oxide synthase 3	NA	NA	2480.31	NA	NA	NA	1
P29508;P48594	P29508;P48594	SPB3_HUMAN;SPB4_HUMAN	SERPINB3;SERPINB4	Serpin B3	NA	NA	NA	NA	42320.2	NA	0
P29536;P29536-2	P29536;P29536-2	LMOD1_HUMAN	LMOD1	Leiomodin-1	53138.2	45109.4	25828.4	34242.4	103481	76819.3	12
P29590-11	P29590-11;P29590-12;P29590-13	PML_HUMAN	PML	Isoform PML-11 of Protein PML	4475.4	8019.7	7395.78	8172.52	9966.22	6477.36	1
P29590-2	P29590-2	PML_HUMAN	PML	Isoform PML-5 of Protein PML	NA	10663.3	8169.41	11084.9	13792.7	12998.8	1
P29590;P29590-11	P29590;P29590-11	PML_HUMAN	PML	Protein PML	140145	159905	160121	116978	156585	153510	4
P29590;P29590-11;P29590-2	P29590;P29590-10;P29590-11;P29590-12;P29590-13;P29590-14;P29590-2;P29590-3;P29590-4;P29590-5;P29590-8;P29590-9	PML_HUMAN	PML	Protein PML	287710	249829	317085	396906	286236	267871	19
P29590;P29590-2	P29590;P29590-2;P29590-3;P29590-4;P29590-5;P29590-8;P29590-9	PML_HUMAN	PML	Protein PML	31965.7	54862.6	50187.2	46938.7	53068.2	51257.9	2
P29622	P29622	KAIN_HUMAN	SERPINA4	Kallistatin	143017	126579	131575	100935	63012.5	65626.3	13
P29692	P29692;P29692-2	EF1D_HUMAN	EEF1D	Elongation factor 1-delta	29073.3	36321.7	47560.1	98188	66044.7	57219.8	2
P29692-3	P29692-3	EF1D_HUMAN	EEF1D	Isoform 3 of Elongation factor 1-delta	3952.99	2663.67	4374.4	5631.37	10169	8942.71	1
P29692;P29692-3	P29692;P29692-2;P29692-3;P29692-4	EF1D_HUMAN	EEF1D	Elongation factor 1-delta	208907	101734	184748	554575	531012	489580	10
P29728;P29728-2	P29728;P29728-2	OAS2_HUMAN	OAS2	2'-5'-oligoadenylate synthase 2	33677.5	27596.7	40089.1	26410.7	21601.3	35118.2	5
P29966	P29966	MARCS_HUMAN	MARCKS	Myristoylated alanine-rich C-kinase substrate	48116.8	71051.5	53895.1	111064	79407.2	87672.8	6
P29972;P29972-2;P29972-3;P29972-4	P29972;P29972-2;P29972-3;P29972-4	AQP1_HUMAN	AQP1	Aquaporin-1	44396	27152	80152.4	NA	21544.4	NA	1
P29992	P29992	GNA11_HUMAN	GNA11	Guanine nucleotide-binding protein subunit alpha-11	405505	593362	282802	280848	469268	473387	3
P30038	P30038;P30038-2;P30038-3	AL4A1_HUMAN	ALDH4A1	Delta-1-pyrroline-5-carboxylate dehydrogenase, mitochondrial	138738	181591	155765	228412	210354	215163	15
P30040	P30040	ERP29_HUMAN	ERP29	Endoplasmic reticulum resident protein 29	940062	757739	722550	903128	949713	884732	15
P30041	P30041	PRDX6_HUMAN	PRDX6	Peroxiredoxin-6	598947	603238	499899	588329	522770	551696	18
P30043	P30043	BLVRB_HUMAN	BLVRB	Flavin reductase (NADPH)	429888	433189	446587	410476	218991	264675	11
P30044-2	P30044;P30044-2;P30044-3	PRDX5_HUMAN	PRDX5	Isoform Cytoplasmic+peroxisomal of Peroxiredoxin-5, mitochondrial	1178700	1190010	986544	873740	931230	890052	15
P30048;P30048-2	P30048;P30048-2	PRDX3_HUMAN	PRDX3	Thioredoxin-dependent peroxide reductase, mitochondrial	391365	210637	276936	371783	281880	229519	7
P30049	P30049	ATPD_HUMAN	ATP5F1D	ATP synthase subunit delta, mitochondrial	1128390	1774440	1317380	1394640	1812910	1563610	3
P30050	P30050	RL12_HUMAN	RPL12	Large ribosomal subunit protein uL11	782403	768831	915568	944471	868983	994782	11
P30084	P30084	ECHM_HUMAN	ECHS1	Enoyl-CoA hydratase, mitochondrial	154406	253953	215304	326451	288419	335344	18
P30085;P30085-3	P30085;P30085-3	KCY_HUMAN	CMPK1	UMP-CMP kinase	106306	86908.8	125054	114143	110860	71879.6	7
P30086	P30086	PEBP1_HUMAN	PEBP1	Phosphatidylethanolamine-binding protein 1	29672	46230.3	40198.1	102109	158825	119892	4
P30101	P30101	PDIA3_HUMAN	PDIA3	Protein disulfide-isomerase A3	2984030	1834470	2656420	2532380	2348300	2116020	53
P30153	P30153	2AAA_HUMAN	PPP2R1A	Serine/threonine-protein phosphatase 2A 65 kDa regulatory subunit A alpha isoform	117268	130484	123514	166997	166064	181183	19
P30153;P30154-3	P30153;P30154;P30154-2;P30154-3;P30154-4	2AAA_HUMAN;2AAB_HUMAN	PPP2R1A;PPP2R1B	Serine/threonine-protein phosphatase 2A 65 kDa regulatory subunit A alpha isoform	20081.2	12899.6	13264.4	42673	21097.9	23606	0
P30154-3	P30154;P30154-2;P30154-3;P30154-4	2AAB_HUMAN	PPP2R1B	Isoform 3 of Serine/threonine-protein phosphatase 2A 65 kDa regulatory subunit A beta isoform	9244.93	8677.33	NA	7529.67	7650.86	9403.7	3
P30260;P30260-2	P30260;P30260-2	CDC27_HUMAN	CDC27	Cell division cycle protein 27 homolog	7558.54	NA	9740.05	10973.3	18228.9	10522	1
P30273	P30273	FCERG_HUMAN	FCER1G	High affinity immunoglobulin epsilon receptor subunit gamma	575924	914408	704586	710887	751723	952233	5
P30405	P30405	PPIF_HUMAN	PPIF	Peptidyl-prolyl cis-trans isomerase F, mitochondrial	91814.7	214439	99392.5	154489	150921	153218	3
P30419	P30419	NMT1_HUMAN	NMT1	Glycylpeptide N-tetradecanoyltransferase 1	2527.68	5338.33	9162	13875.6	12314.5	14442.7	2
P30511;P30511-2;P30511-3	P30511;P30511-2;P30511-3	HLAF_HUMAN	HLA-F	HLA class I histocompatibility antigen, alpha chain F	73334.7	88425.5	78412.5	61501	60110	64465	2
P30519	P30519;P30519-2	HMOX2_HUMAN	HMOX2	Heme oxygenase 2	97019.2	94871.4	103473	83684	51684.4	66308.4	12
P30520	P30520	PURA2_HUMAN	ADSS2	Adenylosuccinate synthetase isozyme 2	28359	24539.4	33364.3	32842.9	46143.1	40850.9	3
P30530;P30530-2	P30530;P30530-2	UFO_HUMAN	AXL	Tyrosine-protein kinase receptor UFO	NA	6059.35	4083.29	5439.47	NA	NA	1
P30533	P30533	AMRP_HUMAN	LRPAP1	Alpha-2-macroglobulin receptor-associated protein	148131	132103	138325	245164	194913	174984	16
P30536	P30536	TSPO_HUMAN	TSPO	Translocator protein	280149	213432	275993	195237	130584	194477	2
P30566	P30566;P30566-2	PUR8_HUMAN	ADSL	Adenylosuccinate lyase	17833.8	14020.6	18457.1	33155.2	23834.4	33441.1	3
P30613;P30613-2	P30613;P30613-2	KPYR_HUMAN	PKLR	Pyruvate kinase PKLR	16118.3	12607.7	17364.6	12206.9	12525.6	10917.4	4
P30622-2	P30622;P30622-1;P30622-2	CLIP1_HUMAN	CLIP1	Isoform 3 of CAP-Gly domain-containing linker protein 1	9909.01	19714.2	15563.7	25096.3	31281.8	22686	8
P30626;P30626-2	P30626;P30626-2;P30626-3	SORCN_HUMAN	SRI	Sorcin	106553	65992.9	95209.5	104591	178663	167185	4
P30679	P30679	GNA15_HUMAN	GNA15	Guanine nucleotide-binding protein subunit alpha-15	11019.1	36684.2	25069.3	11461.8	NA	20275.4	1
P30711;P30711-2	P30711;P30711-2	GSTT1_HUMAN	GSTT1	Glutathione S-transferase theta-1	8609.81	7677.75	13361.3	9436.14	10357.1	10775.9	1
P30740	P30740;P30740-2	ILEU_HUMAN	SERPINB1	Leukocyte elastase inhibitor	256664	358689	363592	179580	179985	201486	22
P30837	P30837	AL1B1_HUMAN	ALDH1B1	Aldehyde dehydrogenase X, mitochondrial	87404.7	65756.9	82484.8	96781.7	123217	124597	16
P30838	P30838	AL3A1_HUMAN	ALDH3A1	Aldehyde dehydrogenase, dimeric NADP-preferring	NA	NA	NA	NA	46243	25719.6	1
P30876	P30876	RPB2_HUMAN	POLR2B	DNA-directed RNA polymerase II subunit RPB2	39999.5	63706.3	46454.6	59633.2	64086.7	62448.4	14
P31040-2	P31040;P31040-2;P31040-3	SDHA_HUMAN	SDHA	Isoform 2 of Succinate dehydrogenase [ubiquinone] flavoprotein subunit, mitochondrial	125416	131273	142446	139797	115544	127112	18
P31146	P31146	COR1A_HUMAN	CORO1A	Coronin-1A	1356010	1129560	1334090	908977	796608	946740	19
P31150	P31150	GDIA_HUMAN	GDI1	Rab GDP dissociation inhibitor alpha	23505.9	12803.7	9665.67	24936.2	26475.9	30380.7	6
P31150;P50395	P31150;P50395;P50395-2	GDIA_HUMAN;GDIB_HUMAN	GDI1;GDI2	Rab GDP dissociation inhibitor alpha	121660	106082	119462	176624	106199	126494	0
P31153	P31153;P31153-2	METK2_HUMAN	MAT2A	S-adenosylmethionine synthase isoform type-2	44194.5	10897.1	43005	48988.3	50243.8	29756.5	2
P31323	P31323	KAP3_HUMAN	PRKAR2B	cAMP-dependent protein kinase type II-beta regulatory subunit	NA	NA	5635.6	7333.54	3432.15	NA	1
P31350;P31350-2	P31350;P31350-2	RIR2_HUMAN	RRM2	Ribonucleoside-diphosphate reductase subunit M2	NA	7173.98	NA	3427.62	6371.99	5190.71	1
P31431	P31431	SDC4_HUMAN	SDC4	Syndecan-4	53347.9	52070.4	38047	55081.8	41844.2	38544.2	4
P31483-2;Q01085;Q01085-2	Q01085;Q01085-2;P31483-2	TIA1_HUMAN;TIAR_HUMAN	TIA1;TIAL1	Isoform Short of Cytotoxic granule associated RNA binding protein TIA1	24884.1	8757.52	22203.7	7295.47	NA	6126.15	0
P31483;P31483-2;P31483-3	P31483;P31483-2;P31483-3	TIA1_HUMAN	TIA1	Cytotoxic granule associated RNA binding protein TIA1	51689.9	NA	43183.2	36726.2	NA	NA	1
P31483;P31483-2;P31483-3;Q01085;Q01085-2	P31483;Q01085;Q01085-2;P31483-2;P31483-3	TIA1_HUMAN;TIAR_HUMAN	TIA1;TIAL1	Cytotoxic granule associated RNA binding protein TIA1	163644	NA	NA	55722.1	53312.9	49679.8	0
P31483;P31483-3	P31483;P31483-3	TIA1_HUMAN	TIA1	Cytotoxic granule associated RNA binding protein TIA1	13429.7	12159.8	27353.3	10024.7	11722.9	10507.7	3
P31513	P31513	FMO3_HUMAN	FMO3	Flavin-containing monooxygenase 3	9550.66	9644.32	6172.19	7532.05	7737.32	10013.3	2
P31645-2	P31645;P31645-2	SC6A4_HUMAN	SLC6A4	Isoform 2 of Sodium-dependent serotonin transporter	22212.2	47379.8	22566.4	16151.7	20652.4	14593.5	3
P31689	P31689	DNJA1_HUMAN	DNAJA1	DnaJ homolog subfamily A member 1	98530.3	60931.2	95577.1	77248.7	79389.7	60209.8	12
P31930	P31930	QCR1_HUMAN	UQCRC1	Cytochrome b-c1 complex subunit 1, mitochondrial	473641	489170	571123	463104	439751	368605	17
P31937	P31937	3HIDH_HUMAN	HIBADH	3-hydroxyisobutyrate dehydrogenase, mitochondrial	63919.7	101944	74916.4	89311.8	112016	111213	16
P31939;P31939-2	P31939;P31939-2	PUR9_HUMAN	ATIC	Bifunctional purine biosynthesis protein ATIC	115134	129627	138849	121878	131346	127728	24
P31942;P31942-2	P31942;P31942-2;P31942-3;P31942-4;P31942-5;P31942-6	HNRH3_HUMAN	HNRNPH3	Heterogeneous nuclear ribonucleoprotein H3	270892	297466	256956	345115	379111	388465	8
P31943	P31943	HNRH1_HUMAN	HNRNPH1	Heterogeneous nuclear ribonucleoprotein H	50190.5	46089.9	39704.6	53268.2	94181.8	87598.7	3
P31943;P52597	P31943;P52597	HNRH1_HUMAN;HNRPF_HUMAN	HNRNPF;HNRNPH1	Heterogeneous nuclear ribonucleoprotein H	613472	226872	199454	375008	366765	468481	0
P31943;P52597;P55795	P31943;P52597;P55795	HNRH1_HUMAN;HNRH2_HUMAN;HNRPF_HUMAN	HNRNPF;HNRNPH1;HNRNPH2	Heterogeneous nuclear ribonucleoprotein H	646486	590346	968471	967084	789520	439269	0
P31943;P55795	P31943;P55795	HNRH1_HUMAN;HNRH2_HUMAN	HNRNPH1;HNRNPH2	Heterogeneous nuclear ribonucleoprotein H	286532	115201	317594	452980	315946	233336	0
P31946;P31946-2	P31946;P31946-2	1433B_HUMAN	YWHAB	14-3-3 protein beta/alpha	162127	181774	176737	424200	498101	459314	9
P31946;P31946-2;P61981	P31946;P61981;P31946-2	1433B_HUMAN;1433G_HUMAN	YWHAB;YWHAG	14-3-3 protein beta/alpha	NA	NA	NA	13942.1	15283.1	13946.3	0
P31947;P31947-2	P31947;P31947-2	1433S_HUMAN	SFN	14-3-3 protein sigma	71292.7	82012.4	96040.1	201231	217216	175843	10
P31948;P31948-2	P31948;P31948-2	STIP1_HUMAN	STIP1	Stress-induced-phosphoprotein 1	69191.7	34168	49022.8	167480	219698	193474	12
P31949	P31949	S10AB_HUMAN	S100A11	Protein S100-A11	264990	217381	280230	1009950	770366	823785	5
P31997	P31997	CEAM8_HUMAN	CEACAM8	Carcinoembryonic antigen-related cell adhesion molecule 8	55179.2	26504.3	45868.5	32426	39133.7	33623.9	4
P32119	P32119	PRDX2_HUMAN	PRDX2	Peroxiredoxin-2	1108680	959362	1005390	638829	497966	621725	17
P32119;Q06830	P32119;Q06830	PRDX1_HUMAN;PRDX2_HUMAN	PRDX1;PRDX2	Peroxiredoxin-2	2197230	1606970	2448640	2255550	2427250	2486300	0
P32121;P32121-3;P32121-4	P32121;P32121-2;P32121-3;P32121-4;P32121-5	ARRB2_HUMAN	ARRB2	Beta-arrestin-2	46287	61305.7	71888.4	31924.9	45042.8	49240.6	5
P32189;P32189-1;P32189-2;P32189-4;Q14409	P32189;Q14409;P32189-1;P32189-2;P32189-4	GLPK3_HUMAN;GLPK_HUMAN	GK;GK3	Glycerol kinase	37251.9	32778.7	27218.3	21852.5	24602.7	31782.9	0
P32320	P32320	CDD_HUMAN	CDA	Cytidine deaminase	28756	33136	50110.3	50740.9	42361.5	41814.7	4
P32322;P32322-3	P32322;P32322-2;P32322-3	P5CR1_HUMAN	PYCR1	Pyrroline-5-carboxylate reductase 1, mitochondrial	23580.2	36257.6	35101	26399.6	20416.1	19897.8	4
P32456	P32455;P32456	GBP2_HUMAN	GBP2	Guanylate-binding protein 2	35644.1	14842.4	39721.9	26657.1	10721.5	15519.9	1
P32519;P32519-2	P32519;P32519-2	ELF1_HUMAN	ELF1	ETS-related transcription factor Elf-1	10388.8	6986.58	8830.23	10246.2	14231.9	11830.9	2
P32856;P32856-2;P32856-3	P32856;P32856-2;P32856-3	STX2_HUMAN	STX2	Syntaxin-2	2474.47	2772.12	2642.19	2240.17	4020.23	3490.75	1
P32942	P32942	ICAM3_HUMAN	ICAM3	Intercellular adhesion molecule 3	240647	365434	319120	325306	294803	280788	7
P32969	P32969	RL9_HUMAN	RPL9	Large ribosomal subunit protein uL6	919902	833744	960648	543528	499818	425251	13
P33121;P33121-3	P33121;P33121-2;P33121-3	ACSL1_HUMAN	ACSL1	Long-chain-fatty-acid--CoA ligase 1	266992	257014	257675	261268	168553	192282	27
P33121;P33121-3;Q9ULC5;Q9ULC5-3	P33121;Q9ULC5;P33121-2;P33121-3;Q9ULC5-3;Q9ULC5-4	ACSL1_HUMAN;ACSL5_HUMAN	ACSL1;ACSL5	Long-chain-fatty-acid--CoA ligase 1	92540.3	55391.4	59976.9	185404	102883	119650	0
P33151	P33151;P33151-2	CADH5_HUMAN	CDH5	Cadherin-5	198100	183282	197709	140132	102436	110377	16
P33176	P33176	KINH_HUMAN	KIF5B	Kinesin-1 heavy chain	81581	93493.2	104457	135998	151499	148209	20
P33240;P33240-2	P33240;P33240-2	CSTF2_HUMAN	CSTF2	Cleavage stimulation factor subunit 2	28502	48396.4	29245	77130.8	84455.7	92661.5	5
P33240;P33240-2;Q9H0L4	P33240;Q9H0L4;P33240-2	CSTF2_HUMAN;CSTFT_HUMAN	CSTF2;CSTF2T	Cleavage stimulation factor subunit 2	9242.83	NA	13471.4	12261.4	14779.6	14563.4	0
P33241;P33241-3	P33241;P33241-2;P33241-3	LSP1_HUMAN	LSP1	Lymphocyte-specific protein 1	24716.8	28340.1	34299.5	28082.4	39681.8	48261	4
P33316;P33316-2	P33316;P33316-2	DUT_HUMAN	DUT	Deoxyuridine 5'-triphosphate nucleotidohydrolase, mitochondrial	37741.1	31901	43481.1	59008.2	66369.2	64412.1	3
[truncated: 4,245 more rows]
