# Supplementary material for: A Single-Step Protein Extraction for Lung Extracellular Matrix Proteomics Enabled by the Photocleavable Surfactant Azo and timsTOF Pro
Source: Mol Cell Proteomics. 2025 Mar 17;24(8):100950. doi: 10.1016/j.mcpro.2025.100950 (PMC12535824; doi:10.1016/j.mcpro.2025.100950)
Supplement: Supplementary file 3 [file mmc3.xlsx]

## Sheet: Supplementary_file_2_DIANN_Dece
Protein.Group	Protein.Ids	Protein.Names	Genes	First.Protein.Description	E:\Anna Grace\AGT_017_04_30_24\Raw Data\Decell-1_Slot1-28_1_8869.d	E:\Anna Grace\AGT_017_04_30_24\Raw Data\Decell-2_Slot1-29_1_8870.d	E:\Anna Grace\AGT_017_04_30_24\Raw Data\Decell-5_Slot1-32_1_8873.d	Unique Peptides
A0A075B6K4;P01717	P01717;A0A075B6K4	LV310_HUMAN;LV325_HUMAN	IGLV3-10;IGLV3-25	Immunoglobulin lambda variable 3-10	20741.9	23676	10351.5	0
A0A075B6K5;P80748	P80748;A0A075B6K5	LV321_HUMAN;LV39_HUMAN	IGLV3-21;IGLV3-9	Immunoglobulin lambda variable 3-9	2716.48	7598.57	5327.54	0
A0A075B6P5;A0A075B6S2;A0A075B6S6;A0A087WW87;A0A0A0MRZ7;A2NJV5;P01614;P01615;P06310	P01615;P01614;P06310;A0A075B6P5;A0A075B6S2;A0A075B6S6;A0A087WW87;A0A0A0MRZ7;A2NJV5	KV228_HUMAN;KV229_HUMAN;KV230_HUMAN;KV240_HUMAN;KVD26_HUMAN;KVD28_HUMAN;KVD29_HUMAN;KVD30_HUMAN;KVD40_HUMAN	IGKV2-28;IGKV2-29;IGKV2-30;IGKV2-40;IGKV2D-26;IGKV2D-28;IGKV2D-29;IGKV2D-30;IGKV2D-40	Immunoglobulin kappa variable 2-28	44691.7	30349.7	18736.3	0
A0A075B6R9;A0A0C4DH68	A0A075B6R9;A0A0C4DH68	KV224_HUMAN;KVD24_HUMAN	IGKV2-24;IGKV2D-24	Probable non-functional immunoglobulin kappa variable 2D-24	13212.8	16162.9	10094.1	0
A0A0B4J1V1;A0A0B4J1X5;A0A0C4DH42;A0A0J9YVY3;P01762;P01763;P01767;P01772;P01780;P0DP02	P01772;P01762;P01763;P01767;P01780;A0A0B4J1V1;A0A0B4J1X5;A0A0C4DH42;A0A0J9YVY3;P0DOX2;P0DP02	HV307_HUMAN;HV311_HUMAN;HV321_HUMAN;HV333_HUMAN;HV348_HUMAN;HV353_HUMAN;HV366_HUMAN;HV374_HUMAN;HV741_HUMAN;HVC33_HUMAN	IGHV3-11;IGHV3-21;IGHV3-30-3;IGHV3-33;IGHV3-48;IGHV3-53;IGHV3-66;IGHV3-7;IGHV3-74;IGHV7-4-1	Immunoglobulin heavy variable 3-21	93874.9	96198.6	112016	0
A0A0B4J2D5;P0DPI2	A0A0B4J2D5;P0DPI2;A0A0B4J2D5-2;P0DPI2-2	GAL3A_HUMAN;GAL3B_HUMAN	GATD3;GATD3B	Putative glutamine amidotransferase-like class 1 domain-containing protein 3B, mitochondrial	679474	610748	979725	0
A0A0B4J2H0;A0A0C4DH29;P01742;P01743;P0DP01	P01742;P01743;A0A0B4J2H0;A0A0C4DH29;P0DP01	HV103_HUMAN;HV108_HUMAN;HV146_HUMAN;HV169_HUMAN;HV69D_HUMAN	IGHV1-3;IGHV1-46;IGHV1-69;IGHV1-69D;IGHV1-8	Immunoglobulin heavy variable 1-69D	31262.5	24814.4	36937.6	0
A0A0C4DH25;P01619	P01619;A0A0C4DH25	KV320_HUMAN;KVD20_HUMAN	IGKV3-20;IGKV3D-20	Immunoglobulin kappa variable 3D-20	27523.2	15954.9	25836.2	0
A0A0C4DH41;P01824;P01825;P06331;P0DP06;P0DP08	P01824;P01825;P06331;A0A0C4DH41;P0DP06;P0DP08	HV434_HUMAN;HV439_HUMAN;HV459_HUMAN;HV461_HUMAN;HVD34_HUMAN;HVD82_HUMAN	IGHV4-30-4;IGHV4-34;IGHV4-38-2;IGHV4-39;IGHV4-59;IGHV4-61	Immunoglobulin heavy variable 4-61	39102.3	NA	40108.3	0
A0A2R8Y619;O60814;P57053;P58876;P62807;Q5QNW6;Q5QNW6-2;Q8N257;Q93079;Q99877;Q99879;Q99880	O60814;P06899;P23527;P33778;P57053;P58876;P62807;Q16778;Q5QNW6;Q8N257;Q93079;Q96A08;Q99877;Q99879;Q99880;A0A2R8Y619;Q5QNW6-2	H2B1C_HUMAN;H2B1D_HUMAN;H2B1H_HUMAN;H2B1K_HUMAN;H2B1L_HUMAN;H2B1M_HUMAN;H2B1N_HUMAN;H2B2F_HUMAN;H2B3B_HUMAN;H2BFS_HUMAN;H2BK1_HUMAN	H2BC12;H2BC12L;H2BC13;H2BC14;H2BC15;H2BC18;H2BC26;H2BC4;H2BC5;H2BC9;H2BK1	Histone H2B type 2-K1	2286800	1277470	1454370	0
A0A6I8PU40	A0A6I8PU40	TUG1_HUMAN	TUG1	Taurine up-regulated 1 protein	40088.7	38105.1	25642.2	1
A0AV96;A0AV96-2	A0AV96;A0AV96-2	RBM47_HUMAN	RBM47	RNA-binding protein 47	39529.7	38982	43851.1	6
A0AVF1;A0AVF1-2;A0AVF1-3	A0AVF1;A0AVF1-2;A0AVF1-3	IFT56_HUMAN	IFT56	Intraflagellar transport protein 56	11677.9	18173.9	9302.78	1
A0AVT1	A0AVT1;A0AVT1-2	UBA6_HUMAN	UBA6	Ubiquitin-like modifier-activating enzyme 6	80500.9	99713.4	56575.2	10
A0FGR8-6	A0FGR8;A0FGR8-2;A0FGR8-4;A0FGR8-6	ESYT2_HUMAN	ESYT2	Isoform 6 of Extended synaptotagmin-2	75325.6	61732.6	53440.5	13
A0JNW5;A0JNW5-2	A0JNW5;A0JNW5-2	BLT3B_HUMAN	BLTP3B	Bridge-like lipid transfer protein family member 3B	12094.9	13243.6	11897	2
A0MZ66;A0MZ66-3;A0MZ66-4	A0MZ66;A0MZ66-4;A0MZ66-7;A0MZ66-3;A0MZ66-5;A0MZ66-6;A0MZ66-8	SHOT1_HUMAN	SHTN1	Shootin-1	50056.7	54877.5	65994.6	17
A1A4S6	A1A4S6	RHG10_HUMAN	ARHGAP10	Rho GTPase-activating protein 10	NA	NA	17370.4	1
A1A5D9	A1A5D9	BICL2_HUMAN	BICDL2	BICD family-like cargo adapter 2	11786.9	8596.03	6795.4	2
A1L4H1	A1L4H1	SRCRL_HUMAN	SSC5D	Soluble scavenger receptor cysteine-rich domain-containing protein SSC5D	33887	34140.3	30868.4	9
A1X283	A1X283	SPD2B_HUMAN	SH3PXD2B	SH3 and PX domain-containing protein 2B	111249	81864.4	100081	10
A2RRP1;A2RRP1-2	A2RRP1;A2RRP1-2	NBAS_HUMAN	NBAS	NBAS subunit of NRZ tethering complex	24076.8	22166.8	14980.8	2
A2RUS2;A2RUS2-2	A2RUS2;A2RUS2-2	DEND3_HUMAN	DENND3	DENN domain-containing protein 3	6249.56	6579.01	6577.86	1
A3KMH1;A3KMH1-3	A3KMH1;A3KMH1-2;A3KMH1-3	VWA8_HUMAN	VWA8	von Willebrand factor A domain-containing protein 8	20471.1	15997.7	23043.6	9
A3KN83;A3KN83-2;A3KN83-3	A3KN83;A3KN83-2;A3KN83-3	SBNO1_HUMAN	SBNO1	Protein strawberry notch homolog 1	9984.63	10281.6	10019.2	1
A4D1E9;A4D1E9-2	A4D1E9;A4D1E9-2	GTPBA_HUMAN	GTPBP10	GTP-binding protein 10	11365.8	5303.3	16993.2	1
A4D1P6;A4D1P6-2;A4D1P6-3	A4D1P6;A4D1P6-2;A4D1P6-3	WDR91_HUMAN	WDR91	WD repeat-containing protein 91	19251.6	27313.4	23534	2
A4D2B0	A4D2B0	MBLC1_HUMAN	MBLAC1	Metallo-beta-lactamase domain-containing protein 1	4780.86	9413.98	7218.2	1
A5A3E0	A5A3E0	POTEF_HUMAN	POTEF	POTE ankyrin domain family member F	842769	1627750	599233	1
A5A3E0;P60709;P62736;P63261	A5A3E0;P60709;P62736;P63261;P63267;P68032;P68133;Q6S8J3;P0CG38;P0CG39	ACTA_HUMAN;ACTB_HUMAN;ACTG_HUMAN;POTEF_HUMAN	ACTA2;ACTB;ACTG1;POTEF	POTE ankyrin domain family member F	74039.3	51066.7	52789.8	0
A5A3E0;P60709;P62736;P63261;P63267-2	A5A3E0;P60709;P62736;P63261;P63267;P68032;P68133;Q6S8J3;P0CG38;P63267-2	ACTA_HUMAN;ACTB_HUMAN;ACTG_HUMAN;ACTH_HUMAN;POTEF_HUMAN	ACTA2;ACTB;ACTG1;ACTG2;POTEF	POTE ankyrin domain family member F	3449510	2603600	1964150	0
A5A3E0;P60709;P62736;P63261;P63267-2;Q562R1	A5A3E0;P60709;P62736;P63261;P63267;P68032;P68133;Q6S8J3;Q9BYX7;Q562R1;P63267-2	ACTA_HUMAN;ACTBL_HUMAN;ACTB_HUMAN;ACTG_HUMAN;ACTH_HUMAN;POTEF_HUMAN	ACTA2;ACTB;ACTBL2;ACTG1;ACTG2;POTEF	POTE ankyrin domain family member F	774088	610750	555461	0
A5A3E0;P60709;P63261	A5A3E0;P60709;P63261;Q6S8J3;Q9BYX7;P0CG38;P0CG39	ACTB_HUMAN;ACTG_HUMAN;POTEF_HUMAN	ACTB;ACTG1;POTEF	POTE ankyrin domain family member F	1253590	1130140	1441900	0
A5A3E0;P63261	A5A3E0;P60709;P63261;Q6S8J3;Q9BYX7;P0CG38;P0CG39	ACTG_HUMAN;POTEF_HUMAN	ACTG1;POTEF	POTE ankyrin domain family member F	2950.24	1562.29	2062.99	0
A5D8V6	A5D8V6	VP37C_HUMAN	VPS37C	Vacuolar protein sorting-associated protein 37C	50041.3	38156	44851.1	1
A5PLN9;A5PLN9-2;A5PLN9-4;A5PLN9-5	A5PLN9;A5PLN9-2;A5PLN9-4;A5PLN9-5	TPC13_HUMAN	TRAPPC13	Trafficking protein particle complex subunit 13	29025.3	32877.7	31071.4	1
A5YKK6;A5YKK6-2	A5YKK6;A5YKK6-2;A5YKK6-3	CNOT1_HUMAN	CNOT1	CCR4-NOT transcription complex subunit 1	44355.4	59116.5	44549.1	11
A5YM69	A5YM69	ARG35_HUMAN	ARHGEF35	Rho guanine nucleotide exchange factor 35	2306.86	3497.07	2234.56	1
A6NC98;A6NC98-4;A6NC98-5	A6NC98;A6NC98-4;A6NC98-5	CC88B_HUMAN	CCDC88B	Coiled-coil domain-containing protein 88B	20532	27734.4	16638	1
A6NDB9	A6NDB9	PALM3_HUMAN	PALM3	Paralemmin-3	12314.5	15053.4	15817.5	3
A6NDG6	A6NDG6	PGP_HUMAN	PGP	Glycerol-3-phosphate phosphatase	41680.9	52966.5	33698.7	5
A6NDU8	A6NDU8	RIMC1_HUMAN	RIMOC1	RAB7A-interacting MON1-CCZ1 complex subunit 1	16314.9	15431.3	13952.6	2
A6NGU5;P19440	A6NGU5;P19440;P19440-2	GGT1_HUMAN;GGT3_HUMAN	GGT1;GGT3P	Putative glutathione hydrolase 3 proenzyme	144786	133623	100594	0
A6NHR9;A6NHR9-2	A6NHR9;A6NHR9-2	SMHD1_HUMAN	SMCHD1	Structural maintenance of chromosomes flexible hinge domain-containing protein 1	20622.5	16167.2	19865.7	13
A6NHX0	A6NHX0	CAST2_HUMAN	CASTOR2	Cytosolic arginine sensor for mTORC1 subunit 2	6151.81	4975.44	10654.7	1
A6NI72;A8MVU1;P14598	P14598;A6NI72;A8MVU1;P14598-2	NCF1B_HUMAN;NCF1C_HUMAN;NCF1_HUMAN	NCF1;NCF1B;NCF1C	Putative neutrophil cytosol factor 1B	26619.3	33119.4	30266.3	0
A6NIH7	A6NIH7	U119B_HUMAN	UNC119B	Protein unc-119 homolog B	19439.1	23281.9	21393.6	3
A6NJ78	A6NJ78	MET15_HUMAN	METTL15	12S rRNA N4-methylcytidine (m4C) methyltransferase	8781.44	10678.1	8111.64	2
A6NKT7;Q7Z3J3	A6NKT7;Q7Z3J3	RGPD3_HUMAN;RGPD4_HUMAN	RGPD3;RGPD4	RanBP2-like and GRIP domain-containing protein 3	44916.9	NA	NA	0
A6NMX2	A6NMX2	I4E1B_HUMAN	EIF4E1B	Eukaryotic translation initiation factor 4E type 1B	NA	30437.4	3606.95	2
A6NMZ7	A6NMZ7;A6NMZ7-2	CO6A6_HUMAN	COL6A6	Collagen alpha-6(VI) chain	23345.6	13005	14680.4	7
A6QL63;A6QL63-2;A6QL63-3	A6QL63;A6QL63-2;A6QL63-3	ABTB3_HUMAN	ABTB3	Ankyrin repeat and BTB/POZ domain-containing protein 3	2871.87	3052.02	2756.94	1
A7E2V4;A7E2V4-2;A7E2V4-3;A7E2V4-4;A7E2V4-5	A7E2V4;A7E2V4-2;A7E2V4-3;A7E2V4-4;A7E2V4-5	ZSWM8_HUMAN	ZSWIM8	Zinc finger SWIM domain-containing protein 8	17570.7	19712.7	21526.9	1
A8MPP1;Q92771;Q96FC9;Q96FC9-2;Q96FC9-3;Q96FC9-4;Q96FC9-5	Q96FC9;A8MPP1;Q92771;Q96FC9-2;Q96FC9-3;Q96FC9-4;Q96FC9-5	D11L8_HUMAN;DDX11_HUMAN;DDX12_HUMAN	DDX11;DDX11L8;DDX12P	Putative ATP-dependent RNA helicase DDX11-like protein 8	9243.18	NA	4818.86	0
A8MWD9;P62308	P62308;A8MWD9	RUXGL_HUMAN;RUXG_HUMAN	SNRPG;SNRPGP15	Putative small nuclear ribonucleoprotein G-like protein 15	309683	303452	265135	0
A8MWY0;A8MWY0-2;A8MWY0-3	A8MWY0;A8MWY0-2;A8MWY0-3	ELAP2_HUMAN	ELAPOR2	Endosome/lysosome-associated apoptosis and autophagy regulator family member 2	9036.59	6876.83	10802.6	2
A8MXV4	A8MXV4	NUD19_HUMAN	NUDT19	Acyl-coenzyme A diphosphatase NUDT19	22288.7	15820.3	17921.9	2
B0I1T2;B0I1T2-3;B0I1T2-4	B0I1T2;B0I1T2-3;B0I1T2-4	MYO1G_HUMAN	MYO1G	Unconventional myosin-Ig	27461.2	18390	22672.1	4
B0I1T2;B0I1T2-3;B0I1T2-4;O94832	B0I1T2;O94832;B0I1T2-2;B0I1T2-3;B0I1T2-4	MYO1D_HUMAN;MYO1G_HUMAN	MYO1D;MYO1G	Unconventional myosin-Ig	17288.2	12954.3	9474.9	0
B7ZAQ6;B7ZAQ6-2;B7ZAQ6-3;P0CG08	B7ZAQ6;P0CG08;B7ZAQ6-2;B7ZAQ6-3	GPHRA_HUMAN;GPHRB_HUMAN	GPR89A;GPR89B	Golgi pH regulator A	18187	11663.7	12979.8	0
B9A064	B9A064;P0DOX8	IGLL5_HUMAN	IGLL5	Immunoglobulin lambda-like polypeptide 5	93713.1	93219.4	121520	1
C9JLW8	C9JLW8	MCRI1_HUMAN	MCRIP1	Mapk-regulated corepressor-interacting protein 1	8361.08	6927.03	13224.2	1
C9JRZ8;C9JRZ8-2;O60218	C9JRZ8;O60218;C9JRZ8-2	AK1BA_HUMAN;AK1BF_HUMAN	AKR1B10;AKR1B15	Aldo-keto reductase family 1 member B15	20771.2	23662.6	34504.7	0
E9PAV3	Q13765;E9PAV3;E9PAV3-2	NACAM_HUMAN	NACA	Nascent polypeptide-associated complex subunit alpha, muscle-specific form	324220	353728	277146	9
K7EJ46;K7EJ46-2	K7EJ46;K7EJ46-2	SIM22_HUMAN	SMIM22	Small integral membrane protein 22	13564	13514.5	14778.8	2
L0R6Q1	L0R6Q1	S35U4_HUMAN	SLC35A4	SLC35A4 upstream open reading frame protein	175933	159952	103790	2
O00115;O00115-2	O00115;O00115-2	DNS2A_HUMAN	DNASE2	Deoxyribonuclease-2-alpha	198558	154682	91350.5	2
O00116	O00116	ADAS_HUMAN	AGPS	Alkyldihydroxyacetonephosphate synthase, peroxisomal	67960.9	42716.8	58517.4	5
O00124;O00124-2;O00124-3	O00124;O00124-2;O00124-3	UBXN8_HUMAN	UBXN8	UBX domain-containing protein 8	7124.57	3237.86	3343.15	1
O00139;O00139-1;O00139-2;O00139-4;O00139-5	O00139;O00139-1;O00139-2;O00139-4;O00139-5	KIF2A_HUMAN	KIF2A	Kinesin-like protein KIF2A	82430	103049	70017.1	8
O00142;O00142-2;O00142-6	O00142;O00142-2;O00142-6	KITM_HUMAN	TK2	Thymidine kinase 2, mitochondrial	273033	149450	162772	4
O00148	O00148	DX39A_HUMAN	DDX39A	ATP-dependent RNA helicase DDX39A	68406.2	61521.4	94046	12
O00148;Q13838;Q13838-2	O00148;Q13838;O00148-2;O00148-3;Q13838-2	DX39A_HUMAN;DX39B_HUMAN	DDX39A;DDX39B	ATP-dependent RNA helicase DDX39A	498184	482413	370913	0
O00151	O00151	PDLI1_HUMAN	PDLIM1	PDZ and LIM domain protein 1	2047360	2477110	3797760	22
O00154-4	O00154;O00154-4;O00154-2;O00154-3;O00154-5;O00154-6;O00154-7	BACH_HUMAN	ACOT7	Isoform 4 of Cytosolic acyl coenzyme A thioester hydrolase	61328.5	63190	54224.4	5
O00159-3	O00159;O00159-3;O00159-2	MYO1C_HUMAN	MYO1C	Isoform 3 of Unconventional myosin-Ic	134068	125489	78590	22
O00160	O00160	MYO1F_HUMAN	MYO1F	Unconventional myosin-If	9692.8	11409.7	12851.9	2
O00160;Q12965	O00160;Q12965	MYO1E_HUMAN;MYO1F_HUMAN	MYO1E;MYO1F	Unconventional myosin-If	15757.6	15703.2	17821.6	0
O00161	O00161	SNP23_HUMAN	SNAP23	Synaptosomal-associated protein 23	69833	46661.4	59124.2	10
O00170	O00170	AIP_HUMAN	AIP	AH receptor-interacting protein	60840	54796.4	59866.4	5
O00178	O00178	GTPB1_HUMAN	GTPBP1	GTP-binding protein 1	15758.7	24469.2	14255.9	5
O00182;O00182-2;O00182-3;O00182-6	O00182;Q6DKI2;Q3B8N2;O00182-2;O00182-3;O00182-4;O00182-5;O00182-6;Q3B8N2-2	LEG9_HUMAN	LGALS9	Galectin-9	173178	164422	160631	0
O00186	O00186	STXB3_HUMAN	STXBP3	Syntaxin-binding protein 3	44582	31679.9	49662.6	5
O00187;O00187-2	O00187;O00187-2	MASP2_HUMAN	MASP2	Mannan-binding lectin serine protease 2	21757	13994.4	27823.1	1
O00189	O00189	AP4M1_HUMAN	AP4M1	AP-4 complex subunit mu-1	7728.31	13499.1	NA	1
O00193	O00193	SMAP_HUMAN	SMAP	Small acidic protein	13039.5	7808.85	16439.7	2
O00194	O00194	RB27B_HUMAN	RAB27B	Ras-related protein Rab-27B	229532	202890	224747	5
O00194;P51159	O00194;P51159;P51159-2	RB27A_HUMAN;RB27B_HUMAN	RAB27A;RAB27B	Ras-related protein Rab-27B	117933	65589	40402.3	0
O00203;O00203-3	O00203;Q13367;O00203-3;Q13367-3;Q13367-4	AP3B1_HUMAN	AP3B1	AP-3 complex subunit beta-1	91522.9	105433	116991	13
O00217	O00217	NDUS8_HUMAN	NDUFS8	NADH dehydrogenase [ubiquinone] iron-sulfur protein 8, mitochondrial	32932.4	31328.2	18729.8	2
O00221	O00221	IKBE_HUMAN	NFKBIE	NF-kappa-B inhibitor epsilon	NA	4818.56	NA	1
O00231;O00231-2	O00231;O00231-2	PSD11_HUMAN	PSMD11	26S proteasome non-ATPase regulatory subunit 11	261375	270485	238609	17
O00232	O00232;O00232-2	PSD12_HUMAN	PSMD12	26S proteasome non-ATPase regulatory subunit 12	416349	560387	528310	18
O00233;O00233-2	O00233;O00233-2	PSMD9_HUMAN	PSMD9	26S proteasome non-ATPase regulatory subunit 9	132637	144864	162041	6
O00244	O00244	ATOX1_HUMAN	ATOX1	Copper transport protein ATOX1	35919.6	32973.4	58141.9	3
O00255;O00255-1;O00255-3	O00255;O00255-1;O00255-3	MEN1_HUMAN	MEN1	Menin	21062.2	19070.8	9119.97	1
O00264	O00264;O00264-2	PGRC1_HUMAN	PGRMC1	Membrane-associated progesterone receptor component 1	135996	110916	105844	3
O00264;O15173;O15173-2	O00264;O15173;O15173-2	PGRC1_HUMAN;PGRC2_HUMAN	PGRMC1;PGRMC2	Membrane-associated progesterone receptor component 1	78531.4	54984	37601.2	0
O00267-2	O00267;O00267-2	SPT5H_HUMAN	SUPT5H	Isoform 2 of Transcription elongation factor SPT5	101587	106012	147747	19
O00268	O00268	TAF4_HUMAN	TAF4	Transcription initiation factor TFIID subunit 4	5909.3	9404.71	8601.93	2
O00273;O00273-2	O00273;O00273-2	DFFA_HUMAN	DFFA	DNA fragmentation factor subunit alpha	35548.1	40685.3	29539.9	4
O00291;O00291-3	O00291;O00291-3	HIP1_HUMAN	HIP1	Huntingtin-interacting protein 1	47686.8	39005.8	37808.2	1
O00291;O00291-3;O00291-4	O00291;O00291-3;O00291-4	HIP1_HUMAN	HIP1	Huntingtin-interacting protein 1	108553	112199	158547	10
O00299	O00299	CLIC1_HUMAN	CLIC1	Chloride intracellular channel protein 1	1042100	1090830	874618	10
O00303	O00303	EIF3F_HUMAN	EIF3F	Eukaryotic translation initiation factor 3 subunit F	381867	461609	293676	10
O00329	O00329;O00329-2	PK3CD_HUMAN	PIK3CD	Phosphatidylinositol 4,5-bisphosphate 3-kinase catalytic subunit delta isoform	12728.3	12661	11004.9	2
O00330;O00330-3	O00330;O00330-2;O00330-3	ODPX_HUMAN	PDHX	Pyruvate dehydrogenase protein X component, mitochondrial	167636	181369	112625	10
O00339;O00339-2;O00339-3;O00339-4	O00339;O00339-2;O00339-3;O00339-4	MATN2_HUMAN	MATN2	Matrilin-2	18919.8	11695	16160	3
O00391	O00391;O00391-2	QSOX1_HUMAN	QSOX1	Sulfhydryl oxidase 1	79502.4	62033.8	84018.4	8
O00399	O00399	DCTN6_HUMAN	DCTN6	Dynactin subunit 6	26025.8	23994.6	21919.2	3
O00401	O00401	WASL_HUMAN	WASL	Actin nucleation-promoting factor WASL	36455.6	38448.4	38469.8	4
O00410	O00410;O00410-2;O00410-3	IPO5_HUMAN	IPO5	Importin-5	272627	326224	427772	24
O00411	O00411	RPOM_HUMAN	POLRMT	DNA-directed RNA polymerase, mitochondrial	NA	4137.39	586.854	1
O00418	O00418	EF2K_HUMAN	EEF2K	Eukaryotic elongation factor 2 kinase	5884.41	9891.37	9429.54	3
O00422;O00422-2	O00422;O00422-2	SAP18_HUMAN	SAP18	Histone deacetylase complex subunit SAP18	161878	82645.8	192114	3
O00423;O00423-3	O00423;O00423-3	EMAL1_HUMAN	EML1	Echinoderm microtubule-associated protein-like 1	51823.1	55765.5	54699.5	7
O00429;O00429-2;O00429-3;O00429-4;O00429-5;O00429-6;O00429-8;O00429-9	O00429;O00429-2;O00429-3;O00429-4;O00429-5;O00429-6;O00429-7;O00429-8;O00429-9	DNM1L_HUMAN	DNM1L	Dynamin-1-like protein	154580	158568	195160	15
O00442;O00442-2	O00442;O00442-2	RTCA_HUMAN	RTCA	RNA 3'-terminal phosphate cyclase	44217.2	53717.9	53676	3
O00443	O00443	P3C2A_HUMAN	PIK3C2A	Phosphatidylinositol 4-phosphate 3-kinase C2 domain-containing subunit alpha	17751	19906.6	11741.8	3
O00459	O00459	P85B_HUMAN	PIK3R2	Phosphatidylinositol 3-kinase regulatory subunit beta	8316.4	4874.75	7284.96	2
O00461	O00461	GOLI4_HUMAN	GOLIM4	Golgi integral membrane protein 4	35619.6	43801.6	30417.3	4
O00462	O00462	MANBA_HUMAN	MANBA	Beta-mannosidase	27922.8	23273.5	21730.2	3
O00468-6	O00468;O00468-3;O00468-4;O00468-5;O00468-6;O00468-7	AGRIN_HUMAN	AGRN	Isoform 6 of Agrin	602693	572493	550463	50
O00469;O00469-2	O00469;O00469-2;O00469-3	PLOD2_HUMAN	PLOD2	Procollagen-lysine,2-oxoglutarate 5-dioxygenase 2	128949	129245	138120	11
O00471	O00471	EXOC5_HUMAN	EXOC5	Exocyst complex component 5	62640.2	101091	61211.1	8
O00478;O00478-2	O00478;O00481;P78410;O00481-2;O00481-3;O00481-4;P78410-2;P78410-3;O00478-2	BT3A3_HUMAN	BTN3A3	Butyrophilin subfamily 3 member A3	27575.1	9563.55	13203.8	2
O00487	O00487	PSDE_HUMAN	PSMD14	26S proteasome non-ATPase regulatory subunit 14	100215	88485.3	127000	6
O00488	O00488	ZN593_HUMAN	ZNF593	Zinc finger protein 593	9638.58	8824.29	15884.5	2
O00499;O00499-10;O00499-11;O00499-2;O00499-3;O00499-4;O00499-5;O00499-6;O00499-7;O00499-8;O00499-9	O00499;O00499-10;O00499-11;O00499-2;O00499-3;O00499-4;O00499-5;O00499-6;O00499-7;O00499-8;O00499-9	BIN1_HUMAN	BIN1	Myc box-dependent-interacting protein 1	63687.6	62031.9	94025.4	8
O00499;O00499-10;O00499-11;O00499-2;O00499-3;O00499-4;O00499-5;O00499-6;O00499-7;O00499-8;O00499-9;Q9UBW5;Q9UBW5-2;Q9UBW5-3	O00499;P49418;Q9UBW5;O00499-10;O00499-11;O00499-2;O00499-3;O00499-4;O00499-5;O00499-6;O00499-7;O00499-8;O00499-9;Q9UBW5-2;Q9UBW5-3;P49418-2	BIN1_HUMAN;BIN2_HUMAN	BIN1;BIN2	Myc box-dependent-interacting protein 1	14818.7	23987.5	13704.7	0
O00505	O00505	IMA4_HUMAN	KPNA3	Importin subunit alpha-4	56942.1	63075.7	90062.7	7
O00505;O00629	O00505;O00629	IMA3_HUMAN;IMA4_HUMAN	KPNA3;KPNA4	Importin subunit alpha-4	107728	101723	117711	0
O00506	O00506	STK25_HUMAN	STK25	Serine/threonine-protein kinase 25	25221.2	33768.1	24388.7	1
O00506;Q9P289;Q9Y6E0-2	O00506;Q9P289;Q9Y6E0;O00506-2;O00506-3;Q9P289-2;Q9P289-3;Q9Y6E0-2	STK24_HUMAN;STK25_HUMAN;STK26_HUMAN	STK24;STK25;STK26	Serine/threonine-protein kinase 25	37033.1	57795.9	35631.8	0
O00515	O00515	LAD1_HUMAN	LAD1	Ladinin-1	19273	23736.4	21906	4
O00534	O00534;O00534-2;O00534-3;O00534-4	VMA5A_HUMAN	VWA5A	von Willebrand factor A domain-containing protein 5A	26048.8	39476.1	27273.1	10
O00541	O00541	PESC_HUMAN	PES1	Pescadillo homolog	21584	22607.2	18932.9	5
O00559;O00559-2	O00559;O00559-2	RCAS1_HUMAN	EBAG9	Receptor-binding cancer antigen expressed on SiSo cells	8441.1	3793.57	10029	1
O00560-2	O00560-2	SDCB1_HUMAN	SDCBP	Isoform 2 of Syntenin-1	27401.6	23339.1	10365.4	1
O00560;O00560-2;O00560-3	O00560;O00560-2;O00560-3	SDCB1_HUMAN	SDCBP	Syntenin-1	52122	73955.4	58712.1	7
O00560;O00560-3	O00560;O00560-3	SDCB1_HUMAN	SDCBP	Syntenin-1	56681.9	48355.6	28208.4	1
O00566	O00566	MPP10_HUMAN	MPHOSPH10	U3 small nucleolar ribonucleoprotein protein MPP10	19908.8	29819.8	25884.3	3
O00567	O00567	NOP56_HUMAN	NOP56	Nucleolar protein 56	228737	228125	205929	22
O00571;O00571-2	O00571;O00571-2	DDX3X_HUMAN	DDX3X	ATP-dependent RNA helicase DDX3X	169906	99766.9	118426	3
O00571;O00571-2;O15523	O00571;O15523;Q9NQI0;O00571-2;O15523-2;Q9NQI0-2;Q9NQI0-3;Q9NQI0-4	DDX3X_HUMAN;DDX3Y_HUMAN	DDX3X;DDX3Y	ATP-dependent RNA helicase DDX3X	253705	220047	275485	0
O00571;O00571-2;O15523;P17844;P17844-2;Q92841;Q92841-1;Q92841-3	O00571;O15523;P17844;Q92841;O00571-2;O15523-2;P17844-2;Q92841-1;Q92841-2;Q92841-3	DDX17_HUMAN;DDX3X_HUMAN;DDX3Y_HUMAN;DDX5_HUMAN	DDX17;DDX3X;DDX3Y;DDX5	ATP-dependent RNA helicase DDX3X	301003	530472	152257	0
O00584	O00584	RNT2_HUMAN	RNASET2	Ribonuclease T2	27178.3	30824.9	39812.8	2
O00591	O00591	GBRP_HUMAN	GABRP	Gamma-aminobutyric acid receptor subunit pi	69724.5	59069.6	27780.7	2
O00592;O00592-2	O00592;O00592-2	PODXL_HUMAN	PODXL	Podocalyxin	51760	34768.3	43188.5	5
O00602	O00602	FCN1_HUMAN	FCN1	Ficolin-1	32393.1	21620.9	34940.2	3
O00622	O00622	CCN1_HUMAN	CCN1	CCN family member 1	41239	22937.1	23536.9	3
O00629	O00629	IMA3_HUMAN	KPNA4	Importin subunit alpha-3	103431	139501	175331	9
O00635	O00635	TRI38_HUMAN	TRIM38	E3 ubiquitin-protein ligase TRIM38	27597.7	18581.1	35414.9	3
O00712;O00712-4;O00712-5	O00712;O00712-4;O00712-5	NFIB_HUMAN	NFIB	Nuclear factor 1 B-type	25599.5	21249.5	28373.7	2
O00712;O00712-4;O00712-5;P08651;P08651-2;P08651-3;P08651-4;P08651-5;P08651-6;Q14938;Q14938-2;Q14938-3;Q14938-4;Q14938-5;Q14938-6	O00712;P08651;Q12857;Q14938;Q14938-5;O00712-2;O00712-4;O00712-5;P08651-2;P08651-3;P08651-4;P08651-5;P08651-6;Q12857-2;Q12857-3;Q12857-4;Q14938-2;Q14938-3;Q14938-4;Q14938-6	NFIB_HUMAN;NFIC_HUMAN;NFIX_HUMAN	NFIB;NFIC;NFIX	Nuclear factor 1 B-type	74962.4	70113.3	79291.7	0
O00743	O00743;O00743-2	PPP6_HUMAN	PPP6C	Serine/threonine-protein phosphatase 6 catalytic subunit	30828.6	31402.9	47055.6	3
O00748;O00748-2;O00748-4;O00748-5	O00748;O00748-2;O00748-4;O00748-5	EST2_HUMAN	CES2	Cocaine esterase	19508.3	15439.8	21396.3	2
O00754	O00754;O00754-2	MA2B1_HUMAN	MAN2B1	Lysosomal alpha-mannosidase	68983	59237.2	53013.9	9
O00757	O00757	F16P2_HUMAN	FBP2	Fructose-1,6-bisphosphatase isozyme 2	67867.7	36713.3	59563	2
O00757;P09467	O00757;P09467	F16P1_HUMAN;F16P2_HUMAN	FBP1;FBP2	Fructose-1,6-bisphosphatase isozyme 2	31852.9	28598.9	35724.2	0
O00764	O00764;O00764-2;O00764-3	PDXK_HUMAN	PDXK	Pyridoxal kinase	71326.7	86102.7	90087.5	9
O14495	O14495	PLPP3_HUMAN	PLPP3	Phospholipid phosphatase 3	77809.3	41591.4	47191.9	2
O14497;O14497-2	O14497;O14497-2;O14497-3	ARI1A_HUMAN	ARID1A	AT-rich interactive domain-containing protein 1A	22455.5	20965.4	24223	6
O14497;O14497-2;Q8NFD5;Q8NFD5-1;Q8NFD5-2;Q8NFD5-3	O14497;Q8NFD5;O14497-2;O14497-3;Q8NFD5-1;Q8NFD5-2;Q8NFD5-3	ARI1A_HUMAN;ARI1B_HUMAN	ARID1A;ARID1B	AT-rich interactive domain-containing protein 1A	15377.2	27093.3	26322.6	0
O14498	O14498	ISLR_HUMAN	ISLR	Immunoglobulin superfamily containing leucine-rich repeat protein	39387.1	41241.1	16914.5	2
O14548	O14548	COX7R_HUMAN	COX7A2L	Cytochrome c oxidase subunit 7A-related protein, mitochondrial	16239.7	15598.7	20847.1	1
O14558	O14558	HSPB6_HUMAN	HSPB6	Heat shock protein beta-6	133167	88312.7	134533	3
O14561	O14561	ACPM_HUMAN	NDUFAB1	Acyl carrier protein, mitochondrial	120553	71289.4	155693	4
O14562	O14562	UBFD1_HUMAN	UBFD1	Ubiquitin domain-containing protein UBFD1	7120.22	11478	6737.66	2
O14578;O14578-3;O14578-4	O14578;O14578-3;O14578-4	CTRO_HUMAN	CIT	Citron Rho-interacting kinase	88492.4	NA	56584.7	1
O14579	O14579;O14579-2;O14579-3	COPE_HUMAN	COPE	Coatomer subunit epsilon	86651.4	108823	107495	11
O14602	O14602	IF1AY_HUMAN	EIF1AY	Eukaryotic translation initiation factor 1A, Y-chromosomal	73321	65391.9	52950.3	3
O14602;P47813	P47813;O14602	IF1AX_HUMAN;IF1AY_HUMAN	EIF1AX;EIF1AY	Eukaryotic translation initiation factor 1A, Y-chromosomal	108654	107670	148764	0
O14617;O14617-5	O14617;O14617-2;O14617-3;O14617-4;O14617-5	AP3D1_HUMAN	AP3D1	AP-3 complex subunit delta-1	33865.1	32208.1	45081.8	13
O14618	O14618	CCS_HUMAN	CCS	Copper chaperone for superoxide dismutase	86511.2	85417	66845.8	2
O14639;O14639-2;O14639-6	O14639;O14639-4;O14639-2;O14639-3;O14639-5;O14639-6	ABLM1_HUMAN	ABLIM1	Actin-binding LIM protein 1	43056.3	46121	49454.4	9
O14653;O14653-2;O14653-3	O14653;O14653-2;O14653-3	GOSR2_HUMAN	GOSR2	Golgi SNAP receptor complex member 2	7582.9	3961.21	10814.9	1
O14657	O14657	TOR1B_HUMAN	TOR1B	Torsin-1B	68343.1	66569.6	46261.1	1
O14662-4	O14662-3;O14662-4	STX16_HUMAN	STX16	Isoform D of Syntaxin-16	11457.2	8522.22	7205.86	4
O14672	O14672;O14672-2	ADA10_HUMAN	ADAM10	Disintegrin and metalloproteinase domain-containing protein 10	118096	104945	89987.6	8
O14683	O14683	P5I11_HUMAN	TP53I11	Tumor protein p53-inducible protein 11	10771.3	5691.47	8632.07	1
O14684	O14684	PTGES_HUMAN	PTGES	Prostaglandin E synthase	46325.7	49251.3	25216.5	1
O14713;O14713-2	O14713;O14713-2	ITBP1_HUMAN	ITGB1BP1	Integrin beta-1-binding protein 1	NA	2524.14	2967.83	1
O14732;O14732-2	O14732;O14732-2	IMPA2_HUMAN	IMPA2	Inositol monophosphatase 2	307828	48498.6	120985	2
O14734	O14734	ACOT8_HUMAN	ACOT8	Acyl-coenzyme A thioesterase 8	15559	9434.23	19209.5	1
O14735;O14735-3	O14735;O14735-3	CDIPT_HUMAN	CDIPT	CDP-diacylglycerol--inositol 3-phosphatidyltransferase	40951.9	41778.4	20613.1	3
O14737	O14737	PDCD5_HUMAN	PDCD5	Programmed cell death protein 5	44278.9	33537.5	39389.1	3
O14744;O14744-5	O14744;O14744-2;O14744-3;O14744-4;O14744-5	ANM5_HUMAN	PRMT5	Protein arginine N-methyltransferase 5	131467	176354	177458	8
O14745	O14745;O14745-2	NHRF1_HUMAN	NHERF1	Na(+)/H(+) exchange regulatory cofactor NHE-RF1	231219	220292	274745	10
O14763;O14763-2	O14763;O14763-2	TR10B_HUMAN	TNFRSF10B	Tumor necrosis factor receptor superfamily member 10B	14342	24340.5	11170.3	1
O14773	O14773;O14773-2	TPP1_HUMAN	TPP1	Tripeptidyl-peptidase 1	99688.6	106114	61076.7	5
O14776;O14776-2	O14776;O14776-2	TCRG1_HUMAN	TCERG1	Transcription elongation regulator 1	63676.5	61021.8	66241.2	6
O14786	O14786;O14786-2;O14786-3	NRP1_HUMAN	NRP1	Neuropilin-1	36965.4	32159	32613.6	9
O14787-2	O14787;O14787-2	TNPO2_HUMAN	TNPO2	Isoform 2 of Transportin-2	29641	30943.2	41878.2	4
O14787-2;Q92973;Q92973-2	O14787-2;Q92973;Q92973-2;Q92973-3	TNPO1_HUMAN;TNPO2_HUMAN	TNPO1;TNPO2	Isoform 2 of Transportin-2	123714	53839.3	106558	0
O14791;O14791-2;O14791-3	O14791;O14791-2;O14791-3	APOL1_HUMAN	APOL1	Apolipoprotein L1	42075.5	37284.1	42898.6	1
O14795;O14795-2	O14795;O14795-2	UN13B_HUMAN	UNC13B	Protein unc-13 homolog B	3804.72	NA	7817.62	2
O14802	O14802	RPC1_HUMAN	POLR3A	DNA-directed RNA polymerase III subunit RPC1	159523	170454	142820	5
O14807	O14807	RASM_HUMAN	MRAS	Ras-related protein M-Ras	33773.3	47322	21808.6	2
O14818	O14818;O14818-4	PSA7_HUMAN	PSMA7	Proteasome subunit alpha type-7	39889.9	53214.7	92752.1	4
O14818;O14818-2	O14818;O14818-2	PSA7_HUMAN	PSMA7	Proteasome subunit alpha type-7	403845	364750	460546	6
O14828	O14828	SCAM3_HUMAN	SCAMP3	Secretory carrier-associated membrane protein 3	59171.4	45983.3	51810	6
O14832	O14832;O14832-2	PAHX_HUMAN	PHYH	Phytanoyl-CoA dioxygenase, peroxisomal	52460.7	24352.9	25676	2
O14841	O14841	OPLA_HUMAN	OPLAH	5-oxoprolinase	16691.1	21622.5	19613.6	5
O14867	O14867	BACH1_HUMAN	BACH1	Transcription regulator protein BACH1	14004.6	12181.2	11590.9	2
O14879	O14879	IFIT3_HUMAN	IFIT3	Interferon-induced protein with tetratricopeptide repeats 3	42091.6	61589.8	44721.3	6
O14880	O14880	MGST3_HUMAN	MGST3	Glutathione S-transferase 3, mitochondrial	17301.6	17713.6	14378.1	2
O14893;O14893-2;O14893-3;O14893-5	O14893;O14893-2;O14893-3;O14893-5	GEMI2_HUMAN	GEMIN2	Gem-associated protein 2	2627.19	3429.63	2790.16	1
O14907	O14907	TX1B3_HUMAN	TAX1BP3	Tax1-binding protein 3	337151	266200	312840	3
O14908	O14908;O14908-2	GIPC1_HUMAN	GIPC1	PDZ domain-containing protein GIPC1	51919.1	57522.4	68962.7	7
O14910	O14910	LIN7A_HUMAN	LIN7A	Protein lin-7 homolog A	15061.1	12161.8	13837.4	1
O14910;Q9NUP9	O14910;Q9HAP6;Q9NUP9	LIN7A_HUMAN;LIN7C_HUMAN	LIN7A;LIN7C	Protein lin-7 homolog A	76675.6	38071.4	33329.4	0
O14920;O14920-2;O14920-4	O14920;O14920-2;O14920-4	IKKB_HUMAN	IKBKB	Inhibitor of nuclear factor kappa-B kinase subunit beta	40768.3	59487.7	41676.2	3
O14925;Q5SRD1;Q5SRD1-2	O14925;Q5SRD1;Q5SRD1-2	TI23B_HUMAN;TIM23_HUMAN	TIMM23;TIMM23B	Mitochondrial import inner membrane translocase subunit Tim23	23947.1	31907.2	21080.5	0
O14929;O14929-2	O14929;O14929-2	HAT1_HUMAN	HAT1	Histone acetyltransferase type B catalytic subunit	18705.2	44102.8	31311.9	2
O14933;O14933-2	O14933;O14933-2	UB2L6_HUMAN	UBE2L6	Ubiquitin/ISG15-conjugating enzyme E2 L6	26138.3	32123.4	23232.9	2
O14936;O14936-3	O14936;O14936-4;O14936-2;O14936-3;O14936-5;O14936-6	CSKP_HUMAN	CASK	Peripheral plasma membrane protein CASK	35584.3	28521.8	32615.3	7
O14950;P19105	O14950;P19105	ML12A_HUMAN;ML12B_HUMAN	MYL12A;MYL12B	Myosin regulatory light chain 12B	534303	445757	309278	0
O14964	O14964;O14964-2	HGS_HUMAN	HGS	Hepatocyte growth factor-regulated tyrosine kinase substrate	49172	65694.6	81476.1	5
O14972;O14972-2	O14972;O14972-2	VP26C_HUMAN	VPS26C	Vacuolar protein sorting-associated protein 26C	66773.8	59130.3	71170.7	7
O14974	O14974;O14974-2;O14974-3;O14974-4;O14974-5	MYPT1_HUMAN	PPP1R12A	Protein phosphatase 1 regulatory subunit 12A	84816.2	78772.2	103956	26
O14974;O60237;O60237-4;O60237-6	O14974;O60237;O14974-2;O14974-3;O14974-4;O14974-5;O60237-4;O60237-6	MYPT1_HUMAN;MYPT2_HUMAN	PPP1R12A;PPP1R12B	Protein phosphatase 1 regulatory subunit 12A	14309.8	9688.91	25539.7	0
O14976;O14976-2	O14976;O14976-2	GAK_HUMAN	GAK	Cyclin-G-associated kinase	70275	52413.6	60542.9	3
O14979-2;O14979-3	O14979;O14979-2;O14979-3	HNRDL_HUMAN	HNRNPDL	Isoform 2 of Heterogeneous nuclear ribonucleoprotein D-like	353843	414688	368252	12
O14980	O14980	XPO1_HUMAN	XPO1	Exportin-1	95371.5	109170	129123	19
O15013;O15013-4;O15013-5;O15013-6;O15013-7	O15013;O15013-4;O15013-5;O15013-6;O15013-7	ARHGA_HUMAN	ARHGEF10	Rho guanine nucleotide exchange factor 10	10226.3	16023.5	12784.5	4
O15027;O15027-5	O15027;O15027-2;O15027-3;O15027-4;O15027-5	SC16A_HUMAN	SEC16A	Protein transport protein Sec16A	167006	161010	127198	16
O15031	O15031	PLXB2_HUMAN	PLXNB2	Plexin-B2	42343.2	32711.5	37993.5	12
O15042;O15042-2	O15042;O15042-2	SR140_HUMAN	U2SURP	U2 snRNP-associated SURP motif-containing protein	75311.1	67221.8	90368.3	10
O15047	O15047	SET1A_HUMAN	SETD1A	Histone-lysine N-methyltransferase SETD1A	3461.17	3376.36	3731.38	1
O15049	O15049	N4BP3_HUMAN	N4BP3	NEDD4-binding protein 3	NA	2517.36	10956.9	1
O15050	O15050	TRNK1_HUMAN	TRANK1	TPR and ankyrin repeat-containing protein 1	86349.9	89916.6	79378.1	2
O15061	O15061;O15061-2	SYNEM_HUMAN	SYNM	Synemin	59213.2	39203.1	38566.4	13
O15067	O15067	PUR4_HUMAN	PFAS	Phosphoribosylformylglycinamidine synthase	56173.8	90891.4	36912.5	4
O15075;O15075-2	O15075;O15075-2	DCLK1_HUMAN	DCLK1	Serine/threonine-protein kinase DCLK1	29166.1	42458.2	26911.8	4
O15084;O15084-1;O15084-4	O15084;O15084-1;O15084-2;O15084-4	ANR28_HUMAN	ANKRD28	Serine/threonine-protein phosphatase 6 regulatory ankyrin repeat subunit A	9493.19	10261.2	12369.7	3
O15084;O15084-1;O15084-4;Q8N8A2;Q8N8A2-2	O15084;Q8N8A2;O15084-1;O15084-2;O15084-4;Q8N8A2-2;Q8N8A2-3;Q8N8A2-4;Q8N8A2-5	ANR28_HUMAN;ANR44_HUMAN	ANKRD28;ANKRD44	Serine/threonine-protein phosphatase 6 regulatory ankyrin repeat subunit A	11097.9	7247.1	15915.7	0
O15116	O15116	LSM1_HUMAN	LSM1	U6 snRNA-associated Sm-like protein LSm1	10541.3	10496.1	20106.9	1
O15117;O15117-2;O15117-3	O15117;O15117-2;O15117-3	FYB1_HUMAN	FYB1	FYN-binding protein 1	9617.15	6010.31	8615.72	2
O15118	O15118	NPC1_HUMAN	NPC1	NPC intracellular cholesterol transporter 1	57771.3	41895.3	38103	3
O15120	O15120	PLCB_HUMAN	AGPAT2	1-acyl-sn-glycerol-3-phosphate acyltransferase beta	8228.47	5604.8	12068.7	2
O15126	O15126;O15126-2	SCAM1_HUMAN	SCAMP1	Secretory carrier-associated membrane protein 1	36365.1	18938.9	27180.3	2
O15127	O15127	SCAM2_HUMAN	SCAMP2	Secretory carrier-associated membrane protein 2	98322.7	39604.8	76386.7	3
O15131;O60684	O15131;O60684	IMA6_HUMAN;IMA7_HUMAN	KPNA5;KPNA6	Importin subunit alpha-6	84770.3	128790	80592.1	0
O15143	O15143	ARC1B_HUMAN	ARPC1B	Actin-related protein 2/3 complex subunit 1B	267197	323072	302727	6
O15144	O15144	ARPC2_HUMAN	ARPC2	Actin-related protein 2/3 complex subunit 2	499640	562651	533793	15
O15145	O15145	ARPC3_HUMAN	ARPC3	Actin-related protein 2/3 complex subunit 3	113390	172374	219118	3
O15155	O15155	BET1_HUMAN	BET1	BET1 homolog	7161.82	8893.54	7699.1	1
O15160	O15160;O15160-2	RPAC1_HUMAN	POLR1C	DNA-directed RNA polymerases I and III subunit RPAC1	67891.6	103003	93853	8
O15162;O15162-2	O15162;O15162-2	PLS1_HUMAN	PLSCR1	Phospholipid scramblase 1	53354.5	37641.9	41348.1	2
O15173;O15173-2	O15173;O15173-2	PGRC2_HUMAN	PGRMC2	Membrane-associated progesterone receptor component 2	45794	36441.9	42222.5	4
O15182	O15182	CETN3_HUMAN	CETN3	Centrin-3	2235.4	NA	4647.35	1
O15195;O15195-2	O15195;O15195-2	VILL_HUMAN	VILL	Villin-like protein	8889.69	7159.74	14631.6	6
O15212	O15212	PFD6_HUMAN	PFDN6	Prefoldin subunit 6	38303.4	28721.8	29134.9	2
O15213	O15213	WDR46_HUMAN	WDR46	WD repeat-containing protein 46	15164.2	12092.8	15844	3
O15226;O15226-2	O15226;O15226-2	NKRF_HUMAN	NKRF	NF-kappa-B-repressing factor	112844	75070.5	82932.3	2
O15228;O15228-2	O15228;O15228-2	GNPAT_HUMAN	GNPAT	Dihydroxyacetone phosphate acyltransferase	3515.67	NA	1383.55	1
O15230	O15230	LAMA5_HUMAN	LAMA5	Laminin subunit alpha-5	67602.5	51317	58546	35
O15231-3	O15231-2;O15231-3	ZN185_HUMAN	ZNF185	Isoform 3 of Zinc finger protein 185	15080.4	20890.1	22850.5	2
O15231-3;O15231-6;O15231-8	O15231;O15231-2;O15231-3;O15231-4;O15231-5;O15231-6;O15231-7;O15231-8;O15231-9	ZN185_HUMAN	ZNF185	Isoform 3 of Zinc finger protein 185	52873.2	56106.4	65220.8	12
O15231-6;O15231-8	O15231;O15231-4;O15231-6;O15231-7;O15231-8	ZN185_HUMAN	ZNF185	Isoform 6 of Zinc finger protein 185	NA	3829.45	2942.87	1
O15247	O15247	CLIC2_HUMAN	CLIC2	Chloride intracellular channel protein 2	187024	212884	159514	15
O15254;O15254-2	O15254;O15254-2	ACOX3_HUMAN	ACOX3	Peroxisomal acyl-coenzyme A oxidase 3	79706.4	62918.9	103784	7
O15258	O15258	RER1_HUMAN	RER1	Protein RER1	36247.5	36194	40107.2	4
O15260;O15260-2	O15260;O15260-2	SURF4_HUMAN	SURF4	Surfeit locus protein 4	141303	161464	126248	9
O15264	O15264	MK13_HUMAN	MAPK13	Mitogen-activated protein kinase 13	43932.4	45873.4	44590.4	2
O15264;P45984;P45984-2;P45984-3;P45984-4;Q16539;Q16539-3;Q16539-4;Q16539-5	O15264;P45983;P45984;P53778;P53779;Q15759;Q16539;P45983-2;P45983-3;P45983-4;P45983-5;Q16539-2;Q16539-3;Q16539-4;Q16539-5;O15264-2;P45984-2;P45984-3;P45984-4;P45984-5;P53778-2;P53779-2;P53779-3;Q15759-3	MK09_HUMAN;MK13_HUMAN;MK14_HUMAN	MAPK13;MAPK14;MAPK9	Mitogen-activated protein kinase 13	176983	260960	83768.7	0
O15269	O15269	SPTC1_HUMAN	SPTLC1	Serine palmitoyltransferase 1	49011.8	41253	55508.4	4
O15270	O15270	SPTC2_HUMAN	SPTLC2	Serine palmitoyltransferase 2	23522.4	14880.4	15302.4	4
O15294	O15294;O15294-3	OGT1_HUMAN	OGT	UDP-N-acetylglucosamine--peptide N-acetylglucosaminyltransferase 110 kDa subunit	64114.9	74217.1	58422.3	12
O15296;O15296-4	O15296;O15296-2;O15296-3;O15296-4	LX15B_HUMAN	ALOX15B	Polyunsaturated fatty acid lipoxygenase ALOX15B	156161	187823	151660	9
O15305	O15305;O15305-2	PMM2_HUMAN	PMM2	Phosphomannomutase 2	33108	63926	47289	2
O15321;O15321-2	O15321;O15321-2	TM9S1_HUMAN	TM9SF1	Transmembrane 9 superfamily member 1	103856	76294.5	86325.7	3
O15344;O15344-2	O15344;O15344-2	TRI18_HUMAN	MID1	E3 ubiquitin-protein ligase Midline-1	2037.66	4987.86	2852.06	1
O15347	O15347	HMGB3_HUMAN	HMGB3	High mobility group protein B3	173693	181090	150705	2
O15355	O15355	PPM1G_HUMAN	PPM1G	Protein phosphatase 1G	91875.4	103941	100679	6
O15357	O15357;O15357-2	SHIP2_HUMAN	INPPL1	Phosphatidylinositol 3,4,5-trisphosphate 5-phosphatase 2	16786.7	31608.8	23431.9	5
O15371;O15371-2;O15371-3	O15371;O15371-2;O15371-3	EIF3D_HUMAN	EIF3D	Eukaryotic translation initiation factor 3 subunit D	278744	342789	303287	14
O15372	O15372	EIF3H_HUMAN	EIF3H	Eukaryotic translation initiation factor 3 subunit H	198883	288532	241264	11
O15382	O15382;O15382-2	BCAT2_HUMAN	BCAT2	Branched-chain-amino-acid aminotransferase, mitochondrial	123623	63841	122972	8
O15394	O15394;O15394-2	NCAM2_HUMAN	NCAM2	Neural cell adhesion molecule 2	20760.8	15222.8	14409.7	5
O15400;O15400-2	O15400;O15400-2	STX7_HUMAN	STX7	Syntaxin-7	272550	205727	211232	7
O15427	O15427	MOT4_HUMAN	SLC16A3	Monocarboxylate transporter 4	57301.4	44304.9	46338	2
O15438;O15438-4	O15438;O15438-4	MRP3_HUMAN	ABCC3	ATP-binding cassette sub-family C member 3	101180	131807	70593.6	5
O15439;O15439-2	O15439;O15439-2	MRP4_HUMAN	ABCC4	ATP-binding cassette sub-family C member 4	12814.4	9432.09	7327.25	2
O15446;O15446-2	O15446;O15446-2	RPA34_HUMAN	POLR1G	DNA-directed RNA polymerase I subunit RPA34	27408	27911.6	26730.9	4
O15455	O15455	TLR3_HUMAN	TLR3	Toll-like receptor 3	10987.3	7341.88	9609.83	2
O15457	O15457	MSH4_HUMAN	MSH4	MutS protein homolog 4	56458.7	38277.1	50211.6	1
O15460;O15460-2	O15460;O15460-2	P4HA2_HUMAN	P4HA2	Prolyl 4-hydroxylase subunit alpha-2	44136.5	45875.9	49106.2	9
O15498;O15498-2	O15498;O15498-2	YKT6_HUMAN	YKT6	Synaptobrevin homolog YKT6	40580.7	41370.9	30921.4	2
O15511	O15511	ARPC5_HUMAN	ARPC5	Actin-related protein 2/3 complex subunit 5	933328	915849	612589	5
O15511;Q9BPX5	O15511;Q9BPX5;O15511-2	ARP5L_HUMAN;ARPC5_HUMAN	ARPC5;ARPC5L	Actin-related protein 2/3 complex subunit 5	28246.9	36540	17151	0
O15514	O15514	RPB4_HUMAN	POLR2D	DNA-directed RNA polymerase II subunit RPB4	100835	103177	108533	6
O15523	O00571;O15523;O00571-2;O15523-2;O15523-3	DDX3Y_HUMAN	DDX3Y	ATP-dependent RNA helicase DDX3Y	109913	129635	96896.9	2
O15530;O15530-2;O15530-3;O15530-4	O15530;O15530-2;O15530-3;O15530-4	PDPK1_HUMAN	PDPK1	3-phosphoinositide-dependent protein kinase 1	5868.54	8811.91	7344.51	1
O15533;O15533-2;O15533-3	O15533;O15533-2;O15533-3	TPSN_HUMAN	TAPBP	Tapasin	145614	26875.3	46386.1	1
O15551	O15551	CLD3_HUMAN	CLDN3	Claudin-3	9831.94	16864.5	17360.7	1
O43143	O43143	DHX15_HUMAN	DHX15	ATP-dependent RNA helicase DHX15	184368	234257	287696	20
O43148;O43148-2	O43148;O43148-2	MCES_HUMAN	RNMT	mRNA cap guanine-N7 methyltransferase	24622.3	15955.9	34812.4	3
O43149	O43149	ZZEF1_HUMAN	ZZEF1	Zinc finger ZZ-type and EF-hand domain-containing protein 1	22813.7	29167.7	23054.8	4
O43150;O43150-2	O43150;O43150-2	ASAP2_HUMAN	ASAP2	Arf-GAP with SH3 domain, ANK repeat and PH domain-containing protein 2	12292.6	10569.2	10379.6	2
O43157;O43157-2	O43157;O43157-2	PLXB1_HUMAN	PLXNB1	Plexin-B1	NA	NA	2399.11	1
O43159	O43159	RRP8_HUMAN	RRP8	Ribosomal RNA-processing protein 8	31200.5	29197.2	31581.5	4
O43164;O43164-2	O43164;O43164-2	PJA2_HUMAN	PJA2	E3 ubiquitin-protein ligase Praja-2	NA	NA	2443.64	1
O43166;O43166-2;O43166-3	O43166;O43166-2;O43166-3	SI1L1_HUMAN	SIPA1L1	Signal-induced proliferation-associated 1-like protein 1	9390.11	11125.1	13512.9	3
O43169	O43169	CYB5B_HUMAN	CYB5B	Cytochrome b5 type B	7866.09	NA	13831.9	1
O43172;O43172-2	O43172;O43172-2	PRP4_HUMAN	PRPF4	U4/U6 small nuclear ribonucleoprotein Prp4	87652.6	72642.3	84909.4	9
O43175	O43175	SERA_HUMAN	PHGDH	D-3-phosphoglycerate dehydrogenase	76286.6	86677.2	129022	10
O43181	O43181	NDUS4_HUMAN	NDUFS4	NADH dehydrogenase [ubiquinone] iron-sulfur protein 4, mitochondrial	100904	53637.7	92414.1	2
O43182;O43182-2;O43182-3;O43182-4;O43182-5	O43182;O43182-2;O43182-3;O43182-4;O43182-5	RHG06_HUMAN	ARHGAP6	Rho GTPase-activating protein 6	7936.21	16888.6	6734.59	1
O43189-2	O43189-2	PHF1_HUMAN	PHF1	Isoform 1 of PHD finger protein 1	5355.34	14527.7	NA	1
O43237;O43237-2	O43237;O43237-2	DC1L2_HUMAN	DYNC1LI2	Cytoplasmic dynein 1 light intermediate chain 2	156829	179815	175959	5
O43242	O43242;O43242-2	PSMD3_HUMAN	PSMD3	26S proteasome non-ATPase regulatory subunit 3	128345	152981	206096	15
O43251-6;O43251-8	O43251;O43251-10;Q9NWB1;Q9NWB1-5;O43251-2;O43251-3;O43251-4;O43251-5;O43251-6;O43251-7;O43251-8;O43251-9;Q9NWB1-2;Q9NWB1-3;Q9NWB1-4	RFOX2_HUMAN	RBFOX2	Isoform 6 of RNA binding protein fox-1 homolog 2	35485.7	31191.9	32815.2	1
O43252	O43252	PAPS1_HUMAN	PAPSS1	Bifunctional 3'-phosphoadenosine 5'-phosphosulfate synthase 1	39181.5	37753.1	45666.1	5
O43264	O43264	ZW10_HUMAN	ZW10	Centromere/kinetochore protein zw10 homolog	53856.6	61972.4	39884.5	7
O43272;O43272-1;O43272-2	O43272;O43272-1;O43272-2	PROD_HUMAN	PRODH	Proline dehydrogenase 1, mitochondrial	28995.9	23656.5	24226.6	4
O43278;O43278-2	O43278;O43278-2	SPIT1_HUMAN	SPINT1	Kunitz-type protease inhibitor 1	61783.1	81621.8	64140.7	9
O43286	O43286	B4GT5_HUMAN	B4GALT5	Beta-1,4-galactosyltransferase 5	29703.7	21012.4	14229.4	1
O43290	O43290	SNUT1_HUMAN	SART1	U4/U6.U5 tri-snRNP-associated protein 1	114528	98155.6	124337	21
O43293	O43293	DAPK3_HUMAN	DAPK3	Death-associated protein kinase 3	57543.8	32038.4	61776.5	4
O43294;O43294-2	O43294;O43294-2	TGFI1_HUMAN	TGFB1I1	Transforming growth factor beta-1-induced transcript 1 protein	130987	143709	135409	5
O43299;O43299-2	O43299;O43299-2;O43299-3	AP5Z1_HUMAN	AP5Z1	AP-5 complex subunit zeta-1	4211	11669.1	10378.4	2
O43301	O43301	HS12A_HUMAN	HSPA12A	Heat shock 70 kDa protein 12A	27542.4	24696.9	11686.2	1
O43314;O43314-2	O43314;O43314-2	VIP2_HUMAN	PPIP5K2	Inositol hexakisphosphate and diphosphoinositol-pentakisphosphate kinase 2	26680.9	34290.4	19200.4	3
O43324;O43324-2	O43324;O43324-2	MCA3_HUMAN	EEF1E1	Eukaryotic translation elongation factor 1 epsilon-1	215693	190219	201625	2
O43390	O43390;O43390-3	HNRPR_HUMAN	HNRNPR	Heterogeneous nuclear ribonucleoprotein R	34955.9	42590.4	52909.1	1
O43390-2	O43390-2;O43390-4	HNRPR_HUMAN	HNRNPR	Isoform 2 of Heterogeneous nuclear ribonucleoprotein R	6089.28	6999.24	10433.6	1
O43390;O43390-2	O43390;O43390-2;O43390-4	HNRPR_HUMAN	HNRNPR	Heterogeneous nuclear ribonucleoprotein R	513111	535823	497592	23
O43390;O43390-2;O60506;O60506-2;O60506-3;O60506-4	O43390;O60506;O60506-4;O43390-2;O43390-4;O60506-2;O60506-3	HNRPQ_HUMAN;HNRPR_HUMAN	HNRNPR;SYNCRIP	Heterogeneous nuclear ribonucleoprotein R	1042680	744684	719151	0
O43395	O43395;O43395-3	PRPF3_HUMAN	PRPF3	U4/U6 small nuclear ribonucleoprotein Prp3	131320	114398	101630	11
O43396	O43396	TXNL1_HUMAN	TXNL1	Thioredoxin-like protein 1	105768	124033	133498	11
O43399;O43399-5;O43399-7	O43399;O43399-5;O43399-7	TPD54_HUMAN	TPD52L2	Tumor protein D54	493168	436178	508679	11
O43402	O43402	EMC8_HUMAN	EMC8	ER membrane protein complex subunit 8	73024.1	43620	49286.3	2
O43426	O43426;O43426-2;O43426-4;O43426-5	SYNJ1_HUMAN	SYNJ1	Synaptojanin-1	29636.6	29891.6	20974.2	7
O43427;O43427-2	O43427;O43427-2	FIBP_HUMAN	FIBP	Acidic fibroblast growth factor intracellular-binding protein	213725	163933	196220	3
O43432;O43432-3;O43432-4	O43432;O43432-3;O43432-4	IF4G3_HUMAN	EIF4G3	Eukaryotic translation initiation factor 4 gamma 3	8818.02	11354.4	13543.6	4
O43432;O43432-3;O43432-4;Q04637;Q04637-3;Q04637-4;Q04637-5;Q04637-8;Q04637-9	O43432;Q04637;Q04637-9;Q04637-3;Q04637-4;Q04637-5;Q04637-6;Q04637-7;Q04637-8;O43432-3;O43432-4	IF4G1_HUMAN;IF4G3_HUMAN	EIF4G1;EIF4G3	Eukaryotic translation initiation factor 4 gamma 3	10606.6	12938.5	16271.2	0
O43447	O43447	PPIH_HUMAN	PPIH	Peptidyl-prolyl cis-trans isomerase H	57441.2	43778.7	74302.7	2
O43464;O43464-3	O43464;P83110;O43464-2;O43464-3;P83110-2	HTRA2_HUMAN	HTRA2	Serine protease HTRA2, mitochondrial	124852	61003.4	96415.3	5
O43488	O43488;Q8NHP1;Q8NHP1-3	ARK72_HUMAN	AKR7A2	Aflatoxin B1 aldehyde reductase member 2	42415.8	38376.9	28205.4	3
O43491	O43491	E41L2_HUMAN	EPB41L2	Band 4.1-like protein 2	253392	216646	486360	4
O43491-4	O43491-4	E41L2_HUMAN	EPB41L2	Isoform 4 of Band 4.1-like protein 2	15465	NA	46389	1
O43491;O43491-4	O43491;O43491-2;O43491-3;O43491-4	E41L2_HUMAN	EPB41L2	Band 4.1-like protein 2	315328	344189	285983	27
O43491;O43491-4;Q9Y2J2-2;Q9Y2J2-4	O43491;Q9Y2J2;O43491-2;O43491-3;O43491-4;Q9Y2J2-2;Q9Y2J2-3;Q9Y2J2-4	E41L2_HUMAN;E41L3_HUMAN	EPB41L2;EPB41L3	Band 4.1-like protein 2	45572.4	25951.9	32748.9	0
O43493;O43493-3;O43493-5;O43493-7	O43493;O43493-3;O43493-5;O43493-7	TGON2_HUMAN	TGOLN2	Trans-Golgi network integral membrane protein 2	29499.5	24208.4	39470.3	6
O43504	O43504	LTOR5_HUMAN	LAMTOR5	Ragulator complex protein LAMTOR5	64747.4	44194.2	60347.3	9
O43508-2;O75888;O75888-2;O75888-3;O75888-4;O75888-5	O75888;O75888-3;O43508-2;O75888-2;O75888-4;O75888-5	TNF12_HUMAN;TNF13_HUMAN	TNFSF12;TNFSF13	Isoform TWE-PRIL of Tumor necrosis factor ligand superfamily member 12	20175.9	18722.6	30413.5	0
O43516;O43516-2;O43516-3;O43516-4	O43516;O43516-4;O43516-2;O43516-3	WIPF1_HUMAN	WIPF1	WAS/WASL-interacting protein family member 1	37578	32977.5	26334.2	3
O43556;O43556-3;O43556-4	O43556;O43556-3;O43556-4	SGCE_HUMAN	SGCE	Epsilon-sarcoglycan	20058.5	9556.06	15426.7	1
O43566	O43566	RGS14_HUMAN	RGS14	Regulator of G-protein signaling 14	3147.05	NA	3450.13	1
O43572	O43572	AKA10_HUMAN	AKAP10	A-kinase anchor protein 10, mitochondrial	11888	9490.46	7118.43	1
O43583	O43583	DENR_HUMAN	DENR	Density-regulated protein	131879	143210	106931	5
O43586;O43586-2	O43586;O43586-2	PPIP1_HUMAN	PSTPIP1	Proline-serine-threonine phosphatase-interacting protein 1	2428.42	3754.14	6960.49	1
O43592	O43592	XPOT_HUMAN	XPOT	Exportin-T	19150.9	37814.6	26106.3	3
O43598	O43598	DNPH1_HUMAN	DNPH1	5-hydroxymethyl-dUMP N-hydrolase	19520.9	34284.3	21305.4	1
O43615	O43615	TIM44_HUMAN	TIMM44	Mitochondrial import inner membrane translocase subunit TIM44	99641.7	67196.2	64608.6	9
O43617;O43617-2	O43617;O43617-2	TPPC3_HUMAN	TRAPPC3	Trafficking protein particle complex subunit 3	269699	239992	192312	4
O43633	O43633	CHM2A_HUMAN	CHMP2A	Charged multivesicular body protein 2a	33050.2	23311.6	34485.4	2
O43639	O43639	NCK2_HUMAN	NCK2	Cytoplasmic protein NCK2	56080.2	34516.7	57388.9	2
O43657	O43657	TSN6_HUMAN	TSPAN6	Tetraspanin-6	10855.5	11625.6	12052.7	2
O43660;O43660-2	O43660;O43660-2	PLRG1_HUMAN	PLRG1	Pleiotropic regulator 1	14010	18610.8	34179.6	2
O43665;O43665-1;O43665-2	O43665;O43665-1;O43665-2	RGS10_HUMAN	RGS10	Regulator of G-protein signaling 10	3763.59	4681.95	4476.31	1
O43670;O43670-2;O43670-4	O43670;O43670-2;O43670-4	ZN207_HUMAN	ZNF207	BUB3-interacting and GLEBS motif-containing protein ZNF207	262642	310752	482189	6
O43676	O43676	NDUB3_HUMAN	NDUFB3	NADH dehydrogenase [ubiquinone] 1 beta subcomplex subunit 3	74394.6	49731.8	39925.1	1
O43678	O43678;O43678-2	NDUA2_HUMAN	NDUFA2	NADH dehydrogenase [ubiquinone] 1 alpha subcomplex subunit 2	295377	153837	181846	2
O43681	O43681	GET3_HUMAN	GET3	ATPase GET3	244894	293852	227379	6
O43684;O43684-2	O43684;O43684-2	BUB3_HUMAN	BUB3	Mitotic checkpoint protein BUB3	105224	138811	122480	8
O43707	O43707;O43707-2;O43707-3	ACTN4_HUMAN	ACTN4	Alpha-actinin-4	1072060	952820	1639240	62
O43707;P12814;P12814-4	O43707;P12814;O43707-2;P12814-2;P12814-3;P12814-4;O43707-3	ACTN1_HUMAN;ACTN4_HUMAN	ACTN1;ACTN4	Alpha-actinin-4	1341020	995155	1530880	0
O43707;P12814;P12814-4;P35609;P35609-2	O43707;P12814;P35609;O43707-2;P12814-2;P12814-3;P12814-4;P35609-2	ACTN1_HUMAN;ACTN2_HUMAN;ACTN4_HUMAN	ACTN1;ACTN2;ACTN4	Alpha-actinin-4	207721	211188	589521	0
O43709;O43709-3	O43709;O43709-3	BUD23_HUMAN	BUD23	Probable 18S rRNA (guanine-N(7))-methyltransferase	13200.1	17239.9	14169.8	1
O43715	O43715	TRIA1_HUMAN	TRIAP1	TP53-regulated inhibitor of apoptosis 1	31097.9	21670.7	21667.6	3
O43716	O43716	GATC_HUMAN	GATC	Glutamyl-tRNA(Gln) amidotransferase subunit C, mitochondrial	39306.6	35003.6	30620.1	4
O43719	O43719	HTSF1_HUMAN	HTATSF1	17S U2 SnRNP complex component HTATSF1	118485	189424	136114	10
O43741;O43741-2	O43741;O43741-2	AAKB2_HUMAN	PRKAB2	5'-AMP-activated protein kinase subunit beta-2	9045.23	5044.42	6628.76	1
O43747;O43747-2	O43747;O43747-2	AP1G1_HUMAN	AP1G1	AP-1 complex subunit gamma-1	262962	307698	231586	11
O43752	O43752	STX6_HUMAN	STX6	Syntaxin-6	54873.7	69585.1	26093	1
O43760;O43760-2	O43760;O43760-2	SNG2_HUMAN	SYNGR2	Synaptogyrin-2	41110	37902.9	24254.5	1
O43765	O43765	SGTA_HUMAN	SGTA	Small glutamine-rich tetratricopeptide repeat-containing protein alpha	41566.1	49653.1	49880.9	5
O43768;O43768-2;O43768-3;O43768-4;O43768-5;O43768-6;O43768-7;O43768-9	O43768;O43768-2;O43768-3;O43768-4;O43768-5;O43768-6;O43768-7;O43768-9	ENSA_HUMAN	ENSA	Alpha-endosulfine	24740.7	30657.3	14920.5	2
O43776	O43776	SYNC_HUMAN	NARS1	Asparagine--tRNA ligase, cytoplasmic	218147	250469	251154	18
O43795;O43795-2	O43795;O43795-2	MYO1B_HUMAN	MYO1B	Unconventional myosin-Ib	89288.7	80098.7	47201.5	7
O43809	O43809	CPSF5_HUMAN	NUDT21	Cleavage and polyadenylation specificity factor subunit 5	121412	145711	111762	6
O43813	O43813	LANC1_HUMAN	LANCL1	Glutathione S-transferase LANCL1	5008.63	5374.12	10240.5	1
O43815	O43815;O43815-2	STRN_HUMAN	STRN	Striatin	135646	111409	112982	12
O43818	O43818	U3IP2_HUMAN	RRP9	U3 small nucleolar RNA-interacting protein 2	153144	121436	136978	5
O43822;O43822-2;O43822-3;O43822-4	O43822;O43822-2;O43822-3;O43822-4	CF410_HUMAN	CFAP410	Cilia- and flagella-associated protein 410	13889	18204.7	14186.9	2
O43823	O43823	AKAP8_HUMAN	AKAP8	A-kinase anchor protein 8	45464.5	27865.2	58214.8	3
O43837	O43837;O43837-2	IDH3B_HUMAN	IDH3B	Isocitrate dehydrogenase [NAD] subunit beta, mitochondrial	20472.6	26420.1	23726.5	7
O43847;O43847-2	O43847;O43847-2	NRDC_HUMAN	NRDC	Nardilysin	46534.2	53053.3	46635.7	9
O43852-2;O43852-4	O43852;O43852-15;O43852-2;O43852-3;O43852-4	CALU_HUMAN	CALU	Isoform 2 of Calumenin	41497.6	30935.3	49548.1	8
O43852-2;O43852-4;O43852-5	O43852;O43852-15;O43852-2;O43852-3;O43852-4;O43852-5;O43852-6;O43852-8;O43852-9	CALU_HUMAN	CALU	Isoform 2 of Calumenin	575888	446629	831103	9
O43852-5	O43852;O43852-10;O43852-11;O43852-13;O43852-14;O43852-3;O43852-5;O43852-6;O43852-9	CALU_HUMAN	CALU	Isoform 5 of Calumenin	24524.8	20067.4	38354.3	3
O43854;O43854-2	O43854;O43854-2	EDIL3_HUMAN	EDIL3	EGF-like repeat and discoidin I-like domain-containing protein 3	20879.7	22855.4	17999.3	5
O43865	O43865	SAHH2_HUMAN	AHCYL1	S-adenosylhomocysteine hydrolase-like protein 1	40703.5	42282.7	49738	9
O43865;Q96HN2;Q96HN2-2	O43865;Q96HN2;O43865-2;Q96HN2-2;Q96HN2-3;Q96HN2-4	SAHH2_HUMAN;SAHH3_HUMAN	AHCYL1;AHCYL2	S-adenosylhomocysteine hydrolase-like protein 1	193171	118604	265752	0
O43866	O43866	CD5L_HUMAN	CD5L	CD5 antigen-like	28207.9	35390.9	21825.8	3
O43895	O43895	XPP2_HUMAN	XPNPEP2	Xaa-Pro aminopeptidase 2	8962.74	6660.25	9541.03	2
O43896	O43896	KIF1C_HUMAN	KIF1C	Kinesin-like protein KIF1C	15805.8	7357.31	5340.95	1
O43896;O60333;O60333-2;O60333-4	O43896;O60333;O60333-2;Q12756;O60333-3;O60333-4;Q12756-2;Q12756-3	KIF1B_HUMAN;KIF1C_HUMAN	KIF1B;KIF1C	Kinesin-like protein KIF1C	53929.2	47579.4	27707.5	0
O43914;O43914-2;O43914-3	O43914;O43914-2;O43914-3	TYOBP_HUMAN	TYROBP	TYRO protein tyrosine kinase-binding protein	25269.6	24245.3	26683.8	1
O43920	O43920	NDUS5_HUMAN	NDUFS5	NADH dehydrogenase [ubiquinone] iron-sulfur protein 5	34644.9	30531.5	17019.1	1
O43929;O43929-2;O43929-3	O43929;O43929-2;O43929-3	ORC4_HUMAN	ORC4	Origin recognition complex subunit 4	2272.79	7567.84	8267.88	1
O43933;O43933-2	O43933;O43933-2	PEX1_HUMAN	PEX1	Peroxisomal ATPase PEX1	261944	205291	237004	1
O60216	O60216	RAD21_HUMAN	RAD21	Double-strand-break repair protein rad21 homolog	37720.3	39132.4	30361.9	7
O60220	O60220	TIM8A_HUMAN	TIMM8A	Mitochondrial import inner membrane translocase subunit Tim8 A	208532	115651	108919	2
O60231	O60231	DHX16_HUMAN	DHX16	Pre-mRNA-splicing factor ATP-dependent RNA helicase DHX16	26622.8	21857.8	20358.2	3
O60232	O60232	ZNRD2_HUMAN	ZNRD2	Protein ZNRD2	9176.72	13991.4	19591.7	3
O60234	O60234	GMFG_HUMAN	GMFG	Glia maturation factor gamma	512001	449477	486875	5
O60234;P60983	O60234;P60983	GMFB_HUMAN;GMFG_HUMAN	GMFB;GMFG	Glia maturation factor gamma	82993.5	96118.2	50320.8	0
O60237;O60237-4;O60237-6	O60237;O60237-3;O60237-4;O60237-6	MYPT2_HUMAN	PPP1R12B	Protein phosphatase 1 regulatory subunit 12B	44231.4	29738.2	28214.1	3
O60244	O60244	MED14_HUMAN	MED14	Mediator of RNA polymerase II transcription subunit 14	NA	11423.9	5517.33	2
O60256;O60256-3	O60256;O60256-3	KPRB_HUMAN	PRPSAP2	Phosphoribosyl pyrophosphate synthase-associated protein 2	40071.3	39960.5	26528.2	5
O60256;O60256-3;Q14558;Q14558-2	O60256;Q14558;O60256-2;O60256-3;O60256-4;Q14558-2	KPRA_HUMAN;KPRB_HUMAN	PRPSAP1;PRPSAP2	Phosphoribosyl pyrophosphate synthase-associated protein 2	28570.2	18235.1	35913.4	0
O60262	O60262	GBG7_HUMAN	GNG7	Guanine nucleotide-binding protein G(I)/G(S)/G(O) subunit gamma-7	NA	9506.05	9025.87	1
O60264	O60264	SMCA5_HUMAN	SMARCA5	SWI/SNF-related matrix-associated actin-dependent regulator of chromatin subfamily A member 5	123632	101834	128748	11
O60264;P28370;P28370-2	O60264;P28370;P28370-2	SMCA1_HUMAN;SMCA5_HUMAN	SMARCA1;SMARCA5	SWI/SNF-related matrix-associated actin-dependent regulator of chromatin subfamily A member 5	43528.1	40756.1	46426.3	0
O60271	O60271;O60271-2;O60271-4;O60271-9	JIP4_HUMAN	SPAG9	C-Jun-amino-terminal kinase-interacting protein 4	36954.5	33263.1	46256.8	3
O60271-5	O60271-5;O60271-2;O60271-4;O60271-9	JIP4_HUMAN	SPAG9	Isoform 5 of C-Jun-amino-terminal kinase-interacting protein 4	1915.87	NA	5017.08	1
O60271;O60271-5	O60271;O60271-3;O60271-5;O60271-2;O60271-4;O60271-9	JIP4_HUMAN	SPAG9	C-Jun-amino-terminal kinase-interacting protein 4	64224.7	76359.7	88538.4	18
O60293;O60293-2	O60293;O60293-2	ZC3H1_HUMAN	ZFC3H1	Zinc finger C3H1 domain-containing protein	3421.88	2882.79	4351.66	2
O60306	O60306	AQR_HUMAN	AQR	RNA helicase aquarius	68319.2	65043.6	43550.3	6
O60313;O60313-10;O60313-11;O60313-13;O60313-2;O60313-9	O60313;O60313-10;O60313-11;O60313-2;O60313-9;O60313-13	OPA1_HUMAN	OPA1	Dynamin-like 120 kDa protein, mitochondrial	79240.2	50304.2	66633.2	18
O60315;O60315-2	O60315;O60315-2	ZEB2_HUMAN	ZEB2	Zinc finger E-box-binding homeobox 2	13476.4	15822.3	10323	2
O60318	O60318	GANP_HUMAN	MCM3AP	Germinal-center associated nuclear protein	30074.2	33280.4	26225	3
O60333;O60333-2;O60333-4	O43896;O60333;O60333-2;Q12756;O60333-3;O60333-4;Q12756-2;Q12756-3	KIF1B_HUMAN	KIF1B	Kinesin-like protein KIF1B	11806	9617.74	13777.4	3
O60341;O60341-2	O60341;O60341-2	KDM1A_HUMAN	KDM1A	Lysine-specific histone demethylase 1A	31431.6	43520.9	36034.7	3
O60343;O60343-2;O60343-3	O60343;O60343-2;O60343-3;O60343-4;O60343-5	TBCD4_HUMAN	TBC1D4	TBC1 domain family member 4	24441.9	33498.3	33634.9	5
O60361	O60361	NDK8_HUMAN	NME2P1	Putative nucleoside diphosphate kinase	28193.6	NA	21040.3	1
O60361;P15531;P15531-2;P22392;P22392-2	P15531;P22392;O60361;P22392-2;P15531-2	NDK8_HUMAN;NDKA_HUMAN;NDKB_HUMAN	NME1;NME2;NME2P1	Putative nucleoside diphosphate kinase	905931	825061	1062730	0
O60437	O60437	PEPL_HUMAN	PPL	Periplakin	601575	525411	596637	83
O60443	O60443	GSDME_HUMAN	GSDME	Gasdermin-E	17678.5	29348.9	17506.1	1
O60449-2;O60449-3;Q8IX05	Q8IX05;O60449-2;O60449-3	CD302_HUMAN;LY75_HUMAN	CD302;LY75	Isoform 2 of Lymphocyte antigen 75	5605.86	8506.12	5083.18	0
O60462;O60462-2;O60462-3;O60462-4;O60462-5;O60462-6	O60462;O60462-2;O60462-3;O60462-4;O60462-5;O60462-6	NRP2_HUMAN	NRP2	Neuropilin-2	8273.94	12571.7	9276.54	2
O60476	O60476	MA1A2_HUMAN	MAN1A2	Mannosyl-oligosaccharide 1,2-alpha-mannosidase IB	23155	20415.5	23159.7	4
O60486	O60486	PLXC1_HUMAN	PLXNC1	Plexin-C1	NA	4385.57	8278.14	2
O60488;O60488-2	O60488;O60488-2	ACSL4_HUMAN	ACSL4	Long-chain-fatty-acid--CoA ligase 4	146214	101975	186846	14
O60488;O60488-2;O95573	O60488;O95573;O60488-2	ACSL3_HUMAN;ACSL4_HUMAN	ACSL3;ACSL4	Long-chain-fatty-acid--CoA ligase 4	39594.5	22661	59514.6	0
O60493	O60493;O60493-2;O60493-4	SNX3_HUMAN	SNX3	Sorting nexin-3	246981	188680	148865	6
O60493;Q9UMY4;Q9UMY4-1	O60493;Q9UMY4;O60493-3;Q9UMY4-1	SNX12_HUMAN;SNX3_HUMAN	SNX12;SNX3	Sorting nexin-3	32511.7	79861.2	42384.3	0
O60496	O60496	DOK2_HUMAN	DOK2	Docking protein 2	39559.9	60185.5	33554.9	1
O60502	O60502;O60502-4	OGA_HUMAN	OGA	Protein O-GlcNAcase	55162.8	76867.6	45749	8
O60503	O60503	ADCY9_HUMAN	ADCY9	Adenylate cyclase type 9	NA	NA	4555.01	1
O60504	O60504	VINEX_HUMAN	SORBS3	Vinexin	372432	327312	471141	10
O60506;O60506-2;O60506-3;O60506-4	O60506;O60506-4;O60506-2;O60506-3	HNRPQ_HUMAN	SYNCRIP	Heterogeneous nuclear ribonucleoprotein Q	142953	137860	152316	21
O60508	O60508	PRP17_HUMAN	CDC40	Pre-mRNA-processing factor 17	26006.6	18726.6	19993.5	3
O60518	O60518	RNBP6_HUMAN	RANBP6	Ran-binding protein 6	10651.4	15071.5	11735.9	4
O60524;O60524-3;O60524-4;O60524-5	O60524;O60524-3;O60524-4;O60524-5	NEMF_HUMAN	NEMF	Ribosome quality control complex subunit NEMF	33947.5	42731.5	26847.3	3
O60547;O60547-2	O60547;O60547-2	GMDS_HUMAN	GMDS	GDP-mannose 4,6 dehydratase	40274.8	52835.2	36916.3	8
O60568	O60568	PLOD3_HUMAN	PLOD3	Multifunctional procollagen lysine hydroxylase and glycosyltransferase LH3	198817	129898	158885	15
O60603	O60603	TLR2_HUMAN	TLR2	Toll-like receptor 2	91208.9	40911.6	42451.2	5
O60610;O60610-2;O60610-3	O60610;O60610-2;O60610-3	DIAP1_HUMAN	DIAPH1	Protein diaphanous homolog 1	61993.1	80158.4	73744.3	16
O60613	O60613	SEP15_HUMAN	SELENOF	Selenoprotein F	228965	112471	239417	3
O60645	O60645	EXOC3_HUMAN	EXOC3	Exocyst complex component 3	34329.6	49751.7	40247.3	8
O60664;O60664-2;O60664-3;O60664-4	O60664;O60664-2;O60664-3;O60664-4	PLIN3_HUMAN	PLIN3	Perilipin-3	102569	121378	88958	6
O60664;O60664-3;O60664-4	O60664;O60664-3;O60664-4	PLIN3_HUMAN	PLIN3	Perilipin-3	87216.2	81718.6	84908.5	7
O60687	O60687	SRPX2_HUMAN	SRPX2	Sushi repeat-containing protein SRPX2	3915.8	3391.14	NA	1
O60701	O60701;O60701-3	UGDH_HUMAN	UGDH	UDP-glucose 6-dehydrogenase	260261	238970	238885	11
O60711	O60711;O60711-2	LPXN_HUMAN	LPXN	Leupaxin	7081.01	8856.45	12818.6	2
O60716;O60716-2;O60716-3;O60716-5	O60716;O60716-10;O60716-11;O60716-12;O60716-13;O60716-14;O60716-15;O60716-16;O60716-17;O60716-18;O60716-19;O60716-2;O60716-20;O60716-21;O60716-22;O60716-23;O60716-24;O60716-25;O60716-26;O60716-27;O60716-28;O60716-29;O60716-3;O60716-30;O60716-31;O60716-32;O60716-4;O60716-5;O60716-6;O60716-7;O60716-8;O60716-9	CTND1_HUMAN	CTNND1	Catenin delta-1	233895	215768	273264	23
O60739;P41567	P41567;O60739	EIF1B_HUMAN;EIF1_HUMAN	EIF1;EIF1B	Eukaryotic translation initiation factor 1b	95949.3	87554.6	146005	0
O60749	O60749;O60749-2	SNX2_HUMAN	SNX2	Sorting nexin-2	61702.9	80239	92412.9	10
O60762	O60762	DPM1_HUMAN	DPM1	Dolichol-phosphate mannosyltransferase subunit 1	55835.8	37887.9	37293.4	3
O60763-2	O60763-2	USO1_HUMAN	USO1	Isoform 2 of General vesicular transport factor p115	176617	214121	305195	25
O60783	O60783	RT14_HUMAN	MRPS14	Small ribosomal subunit protein uS14m	14284	7153.14	5625.28	1
O60784	O60784;O60784-2;O60784-3;O60784-4	TOM1_HUMAN	TOM1	Target of Myb1 membrane trafficking protein	114253	114097	125552	22
O60814;P57053;P58876;P62807;Q5QNW6;Q5QNW6-2;Q8N257;Q93079;Q99877;Q99879;Q99880	O60814;P06899;P23527;P33778;P57053;P58876;P62807;Q16778;Q5QNW6;Q8N257;Q93079;Q96A08;Q99877;Q99879;Q99880;Q5QNW6-2	H2B1C_HUMAN;H2B1D_HUMAN;H2B1H_HUMAN;H2B1K_HUMAN;H2B1L_HUMAN;H2B1M_HUMAN;H2B1N_HUMAN;H2B2F_HUMAN;H2B3B_HUMAN;H2BFS_HUMAN	H2BC12;H2BC12L;H2BC13;H2BC14;H2BC15;H2BC18;H2BC26;H2BC4;H2BC5;H2BC9	Histone H2B type 1-K	976692	446593	702110	0
O60814;P57053;P58876;P62807;Q5QNW6;Q5QNW6-2;Q93079;Q99877;Q99879;Q99880	O60814;P57053;P58876;P62807;Q5QNW6;Q93079;Q99877;Q99879;Q99880;Q5QNW6-2	H2B1C_HUMAN;H2B1D_HUMAN;H2B1H_HUMAN;H2B1K_HUMAN;H2B1L_HUMAN;H2B1M_HUMAN;H2B1N_HUMAN;H2B2F_HUMAN;H2BFS_HUMAN	H2BC12;H2BC12L;H2BC13;H2BC14;H2BC15;H2BC18;H2BC4;H2BC5;H2BC9	Histone H2B type 1-K	1614400	673914	1056730	0
O60825;O60825-2	O60825;O60825-2	F262_HUMAN	PFKFB2	6-phosphofructo-2-kinase/fructose-2,6-bisphosphatase 2	NA	NA	4983.32	1
O60826	O60826	CCD22_HUMAN	CCDC22	Coiled-coil domain-containing protein 22	57927.5	59520.8	51143.8	8
O60828;O60828-2;O60828-5	O60828;O60828-2;O60828-4;O60828-5	PQBP1_HUMAN	PQBP1	Polyglutamine-binding protein 1	57921.7	51071.6	62940.8	4
O60831	O60831	PRAF2_HUMAN	PRAF2	PRA1 family protein 2	245824	217188	142435	2
O60832	O60832;O60832-2	DKC1_HUMAN	DKC1	H/ACA ribonucleoprotein complex subunit DKC1	81619	56826.8	109251	11
O60841	O60841	IF2P_HUMAN	EIF5B	Eukaryotic translation initiation factor 5B	206040	207261	299878	12
O60861;O60861-1;O60861-2;O60861-4	O60861;O60861-1;O60861-2;O60861-4	GAS7_HUMAN	GAS7	Growth arrest-specific protein 7	10443.2	7193.59	5520.1	1
O60869;O60869-2;O60869-3	O60869;O60869-2;O60869-3	EDF1_HUMAN	EDF1	Endothelial differentiation-related factor 1	62048.7	65466.4	97191.6	3
O60870;O60870-2	O60870;O60870-2	KIN17_HUMAN	KIN	DNA/RNA-binding protein KIN17	12653.8	12891	12615.4	2
O60879;O60879-2;O60879-3	O60879;O60879-2;O60879-3	DIAP2_HUMAN	DIAPH2	Protein diaphanous homolog 2	42328.7	46423.1	37437.8	9
O60884	O60884	DNJA2_HUMAN	DNAJA2	DnaJ homolog subfamily A member 2	215475	200560	184167	4
O60885	O60885	BRD4_HUMAN	BRD4	Bromodomain-containing protein 4	40022.5	33106.6	39206.1	8
O60885;P25440;P25440-2;P25440-3;P25440-4	O60885;P25440;O60885-3;O60885-2;P25440-2;P25440-3;P25440-4	BRD2_HUMAN;BRD4_HUMAN	BRD2;BRD4	Bromodomain-containing protein 4	14914.9	9144.97	10750.8	0
O60885;Q15059	O60885;Q15059;Q58F21;O60885-3;O60885-2;Q58F21-2;Q58F21-3;Q58F21-4;Q58F21-5	BRD3_HUMAN;BRD4_HUMAN	BRD3;BRD4	Bromodomain-containing protein 4	27612.4	22728.2	35835.9	0
O60888;O60888-2;O60888-3	O60888;O60888-2;O60888-3	CUTA_HUMAN	CUTA	Protein CutA	38087.4	9915.8	100967	1
O60921;O60921-2	O60921;O60921-2	HUS1_HUMAN	HUS1	Checkpoint protein HUS1	4869.81	10136.3	7657.75	1
O60925	O60925	PFD1_HUMAN	PFDN1	Prefoldin subunit 1	48144.7	41589.5	15414.1	2
O60934	O60934	NBN_HUMAN	NBN	Nibrin	41239.6	40416.8	43424.9	9
O60936;O60936-1;O60936-3	O60936;O60936-1;O60936-3	NOL3_HUMAN	NOL3	Nucleolar protein 3	28957	35234.5	31471.6	2
O75015;P08637	O75015;P08637	FCG3A_HUMAN;FCG3B_HUMAN	FCGR3A;FCGR3B	Low affinity immunoglobulin gamma Fc region receptor III-B	16430	15520.6	14894.4	0
O75023;O75023-2;O75023-3	O75023;O75023-2;O75023-3	LIRB5_HUMAN	LILRB5	Leukocyte immunoglobulin-like receptor subfamily B member 5	28682.8	17141	16212.3	1
O75044	O75044;Q7Z6B7;Q7Z6B7-2	SRGP2_HUMAN	SRGAP2	SLIT-ROBO Rho GTPase-activating protein 2	28644.4	36513.1	30974.3	2
O75051	O75051	PLXA2_HUMAN	PLXNA2	Plexin-A2	14029.7	16144.4	13541.1	3
O75071	O75071	EFC14_HUMAN	EFCAB14	EF-hand calcium-binding domain-containing protein 14	15595.1	9810.47	8106.37	1
O75083	O75083	WDR1_HUMAN	WDR1	WD repeat-containing protein 1	511426	492454	447920	25
O75095;O75095-2	O75095;O75095-2	MEGF6_HUMAN	MEGF6	Multiple epidermal growth factor-like domains protein 6	4534.12	4639.52	5097.23	1
O75112-2;O75112-6	O75112-2;O75112-6	LDB3_HUMAN	LDB3	Isoform 2 of LIM domain-binding protein 3	4106.79	NA	3366.04	1
O75116	O75116	ROCK2_HUMAN	ROCK2	Rho-associated protein kinase 2	47022.6	58172.7	51990.2	25
O75116;Q13464	O75116;Q13464	ROCK1_HUMAN;ROCK2_HUMAN	ROCK1;ROCK2	Rho-associated protein kinase 2	39922.3	51375.7	22475	0
O75122	O75122	CLAP2_HUMAN	CLASP2	CLIP-associating protein 2	11149	19877.8	13218.1	2
O75122;Q7Z460;Q7Z460-2;Q7Z460-3;Q7Z460-4;Q7Z460-5	O75122;Q7Z460;O75122-3;Q7Z460-2;Q7Z460-3;Q7Z460-4;Q7Z460-5	CLAP1_HUMAN;CLAP2_HUMAN	CLASP1;CLASP2	CLIP-associating protein 2	NA	2323.67	NA	0
O75128;O75128-2;O75128-3;O75128-7	O75128;O75128-2;O75128-3;O75128-4;O75128-5;O75128-7	COBL_HUMAN	COBL	Protein cordon-bleu	12728.4	20104.2	14155.7	5
O75131	O75131	CPNE3_HUMAN	CPNE3	Copine-3	177214	167403	175728	10
O75146	O75146;O75146-2	HIP1R_HUMAN	HIP1R	Huntingtin-interacting protein 1-related protein	53586.4	62200.3	62928.4	9
O75147;O75147-1;O75147-2;O75147-4	O75147;O75147-1;O75147-2;O75147-4	OBSL1_HUMAN	OBSL1	Obscurin-like protein 1	12857.1	10299.9	6838.48	2
O75150	O75150;O75150-3;O75150-4	BRE1B_HUMAN	RNF40	E3 ubiquitin-protein ligase BRE1B	23157.4	25664.4	24626.4	8
O75150;Q5VTR2	O75150;Q5VTR2;O75150-3;O75150-4	BRE1A_HUMAN;BRE1B_HUMAN	RNF20;RNF40	E3 ubiquitin-protein ligase BRE1B	33853.6	53677.4	47898.1	0
O75151	O75151	PHF2_HUMAN	PHF2	Lysine-specific demethylase PHF2	34253.6	37464.7	32207	2
O75152	O75152	ZC11A_HUMAN	ZC3H11A	Zinc finger CCCH domain-containing protein 11A	52435.9	49914.6	52746.9	5
O75153	O75153	CLU_HUMAN	CLUH	Clustered mitochondria protein homolog	50140.5	58938.3	39348	5
O75157;O75157-2	O75157;O75157-2	T22D2_HUMAN	TSC22D2	TSC22 domain family protein 2	10334.5	8927.92	15785.1	1
O75165	O75165	DJC13_HUMAN	DNAJC13	DnaJ homolog subfamily C member 13	37317.4	39433.2	32738.3	19
O75167;O75167-2;O75167-4;O75167-5	O75167;O75167-2;O75167-4;O75167-5	PHAR2_HUMAN	PHACTR2	Phosphatase and actin regulator 2	5210.67	3165.84	6672.21	1
O75170;O75170-2;O75170-4;O75170-5;O75170-6	O75170;O75170-2;O75170-3;O75170-4;O75170-5;O75170-6	PP6R2_HUMAN	PPP6R2	Serine/threonine-protein phosphatase 6 regulatory subunit 2	12636.7	19817	7824.72	3
O75175	O75175	CNOT3_HUMAN	CNOT3	CCR4-NOT transcription complex subunit 3	6516.91	33993.7	8712.47	1
O75179-3	O75179;O75179-2;O75179-3;O75179-4;O75179-5;O75179-6;O75179-7	ANR17_HUMAN	ANKRD17	Isoform 3 of Ankyrin repeat domain-containing protein 17	13945.8	13312.8	13768.2	3
O75179-3;Q8IWZ3;Q8IWZ3-4;Q8IWZ3-6	O75179;Q8IWZ3;Q8IWZ3-2;Q8IWZ3-3;O75179-2;O75179-3;O75179-4;O75179-5;O75179-6;O75179-7;Q8IWZ3-4;Q8IWZ3-5;Q8IWZ3-6	ANKH1_HUMAN;ANR17_HUMAN	ANKHD1;ANKRD17	Isoform 3 of Ankyrin repeat domain-containing protein 17	55200.1	66877.6	47868.7	0
O75182;O75182-2;O75182-3	O75182;O75182-2;O75182-3	SIN3B_HUMAN	SIN3B	Paired amphipathic helix protein Sin3b	8620.78	7933.86	11723.9	1
O75190;O75190-3;O75190-4	O75190;O75190-3;O75190-4	DNJB6_HUMAN	DNAJB6	DnaJ homolog subfamily B member 6	NA	9130.98	4895.37	1
O75190;O75190-3;O75190-4;P25686;P25686-2	O75190;O75190-2;P25686;Q8NHS0;O75190-3;O75190-4;P25686-2	DNJB2_HUMAN;DNJB6_HUMAN	DNAJB2;DNAJB6	DnaJ homolog subfamily B member 6	56152.7	56903.4	40209.2	0
O75208	O75208;O75208-2	COQ9_HUMAN	COQ9	Ubiquinone biosynthesis protein COQ9, mitochondrial	84966.6	69617.6	50428.6	4
O75223	O75223;O75223-3	GGCT_HUMAN	GGCT	Gamma-glutamylcyclotransferase	46043.9	59641.5	39289.5	4
O75298;O75298-2;O75298-3	O75298;O75298-2;O75298-3	RTN2_HUMAN	RTN2	Reticulon-2	19747.7	30487.9	14414.5	1
O75306;O75306-2	O75306;O75306-2	NDUS2_HUMAN	NDUFS2	NADH dehydrogenase [ubiquinone] iron-sulfur protein 2, mitochondrial	51014.7	39173.3	44744.5	4
O75312	O75312	ZPR1_HUMAN	ZPR1	Zinc finger protein ZPR1	6115.6	11737.6	12559.4	2
O75317;P62068;P62068-3;P62068-4	O75317;P62068;P62068-2;P62068-3;P62068-4	UBP12_HUMAN;UBP46_HUMAN	USP12;USP46	Ubiquitin carboxyl-terminal hydrolase 12	26183.2	31280.4	28750.2	0
O75323	O75323	NIPS2_HUMAN	NIPSNAP2	Protein NipSnap homolog 2	473908	421077	327694	6
O75323;Q9BPW8	O75323;Q9BPW8;O75323-2	NIPS1_HUMAN;NIPS2_HUMAN	NIPSNAP1;NIPSNAP2	Protein NipSnap homolog 2	NA	NA	9556.58	0
O75340;O75340-2	O75340;O75340-2	PDCD6_HUMAN	PDCD6	Programmed cell death protein 6	268256	292066	264827	5
O75347	O75347;O75347-2	TBCA_HUMAN	TBCA	Tubulin-specific chaperone A	75808.3	105504	95612.5	9
O75348	O75348	VATG1_HUMAN	ATP6V1G1	V-type proton ATPase subunit G 1	86200.2	65543.9	79226.9	3
O75351	O75351	VPS4B_HUMAN	VPS4B	Vacuolar protein sorting-associated protein 4B	35137.2	36958.2	50319.9	6
O75351;Q9UN37	O75351;Q6PIW4;Q9UN37;Q6PIW4-2	VPS4A_HUMAN;VPS4B_HUMAN	VPS4A;VPS4B	Vacuolar protein sorting-associated protein 4B	108061	75191.1	95139.7	0
O75352;O75352-2	O75352;O75352-2	MPU1_HUMAN	MPDU1	Mannose-P-dolichol utilization defect 1 protein	328539	326170	218555	2
O75367;O75367-1;O75367-3	O75367;O75367-1;O75367-3	H2AY_HUMAN	MACROH2A1	Core histone macro-H2A.1	1441070	1158980	800437	5
O75367;O75367-1;O75367-3;Q9P0M6	O75367;Q9P0M6;O75367-1;O75367-3	H2AW_HUMAN;H2AY_HUMAN	MACROH2A1;MACROH2A2	Core histone macro-H2A.1	183216	128173	79878.9	0
O75368	O75368	SH3L1_HUMAN	SH3BGRL	Adapter SH3BGRL	19982.4	20723	18931.9	3
O75369;O75369-2;O75369-8;O75369-9	O75369;O75369-2;O75369-3;O75369-6;O75369-4;O75369-5;O75369-7;O75369-8;O75369-9	FLNB_HUMAN	FLNB	Filamin-B	299118	334324	376379	85
O75369;O75369-2;O75369-8;O75369-9;P21333;P21333-2	O75369;P21333;P21333-2;O75369-2;O75369-3;O75369-6;O75369-4;O75369-5;O75369-8;O75369-9	FLNA_HUMAN;FLNB_HUMAN	FLNA;FLNB	Filamin-B	84203.9	74411.5	81342.3	0
O75369;O75369-2;O75369-8;O75369-9;P21333;P21333-2;Q14315;Q14315-2	O75369;P21333;P21333-2;Q14315;O75369-2;O75369-3;O75369-6;O75369-4;O75369-5;O75369-8;O75369-9;Q14315-2	FLNA_HUMAN;FLNB_HUMAN;FLNC_HUMAN	FLNA;FLNB;FLNC	Filamin-B	383815	492044	224062	0
O75369;O75369-2;O75369-8;O75369-9;Q14315;Q14315-2	O75369;Q14315;O75369-2;O75369-3;O75369-6;O75369-4;O75369-5;O75369-7;O75369-8;O75369-9;Q14315-2	FLNB_HUMAN;FLNC_HUMAN	FLNB;FLNC	Filamin-B	146306	116589	130171	0
O75376;O75376-2	O75376;O75376-2	NCOR1_HUMAN	NCOR1	Nuclear receptor corepressor 1	26774.2	14924.7	21467.6	4
O75380	O75380	NDUS6_HUMAN	NDUFS6	NADH dehydrogenase [ubiquinone] iron-sulfur protein 6, mitochondrial	29767.2	13061.6	23048.6	3
O75381;O75381-2	O75381;O75381-2	PEX14_HUMAN	PEX14	Peroxisomal membrane protein PEX14	11668.3	7049.44	14898.9	1
O75382;O75382-2;O75382-4	O75382;O75382-2;O75382-4	TRIM3_HUMAN	TRIM3	Tripartite motif-containing protein 3	19592.1	28233.7	16826.5	3
O75390	O75390	CISY_HUMAN	CS	Citrate synthase, mitochondrial	2074920	1224890	1505980	13
O75396	O75396	SC22B_HUMAN	SEC22B	Vesicle-trafficking protein SEC22b	340506	263197	246002	9
O75400;O75400-2	O75400;O75400-2;O75400-3	PR40A_HUMAN	PRPF40A	Pre-mRNA-processing factor 40 homolog A	147540	148541	138811	6
O75410;O75410-2;O75410-9	O75410;O75410-5;O75410-7;O75410-10;O75410-2;O75410-3;O75410-4;O75410-6;O75410-9	TACC1_HUMAN	TACC1	Transforming acidic coiled-coil-containing protein 1	75751.4	50270.5	59561.4	12
O75410;O75410-2;O75410-9;O95359-3	O75410;O95359;O75410-5;O75410-7;O75410-10;O75410-2;O75410-3;O75410-4;O75410-6;O75410-9;O95359-1;O95359-2;O95359-3;O95359-5;O95359-6	TACC1_HUMAN;TACC2_HUMAN	TACC1;TACC2	Transforming acidic coiled-coil-containing protein 1	69839.6	90431.7	61115.1	0
O75427	O75427	LRCH4_HUMAN	LRCH4	Leucine-rich repeat and calponin homology domain-containing protein 4	19844.7	18556.8	24432.1	7
O75431;O75431-2	O75431;O75431-2	MTX2_HUMAN	MTX2	Metaxin-2	18498.7	9620.24	19418.1	2
O75436	O75436	VP26A_HUMAN	VPS26A	Vacuolar protein sorting-associated protein 26A	174978	210102	198146	9
O75439	O75439	MPPB_HUMAN	PMPCB	Mitochondrial-processing peptidase subunit beta	334076	218926	288891	11
O75439;P31930	O75439;P31930	MPPB_HUMAN;QCR1_HUMAN	PMPCB;UQCRC1	Mitochondrial-processing peptidase subunit beta	416162	225598	181023	0
O75448;O75448-2	O75448;O75448-2	MED24_HUMAN	MED24	Mediator of RNA polymerase II transcription subunit 24	10446.4	9286.61	8742.21	2
O75475	O75475;O75475-2;O75475-3	PSIP1_HUMAN	PSIP1	PC4 and SFRS1-interacting protein	84880.1	93677.2	67575.8	6
O75477	O75477	ERLN1_HUMAN	ERLIN1	Erlin-1	28508	18583.1	19424.9	2
O75477;O94905	O75477;O94905	ERLN1_HUMAN;ERLN2_HUMAN	ERLIN1;ERLIN2	Erlin-1	192726	108511	101161	0
O75487	O75487;O75487-2	GPC4_HUMAN	GPC4	Glypican-4	19368.2	15850.2	22062.6	7
O75487;Q9Y625	O75487;Q9Y625;O75487-2	GPC4_HUMAN;GPC6_HUMAN	GPC4;GPC6	Glypican-4	54500.4	54539.5	28142.4	0
O75489	O75489	NDUS3_HUMAN	NDUFS3	NADH dehydrogenase [ubiquinone] iron-sulfur protein 3, mitochondrial	115653	82645.6	82057.7	4
O75494;O75494-2;O75494-3;O75494-4;O75494-5;O75494-6	O75494;O75494-2;O75494-3;O75494-4;O75494-5;O75494-6	SRS10_HUMAN	SRSF10	Serine/arginine-rich splicing factor 10	85352	59764.3	155772	4
O75503	O75503	CLN5_HUMAN	CLN5	Bis(monoacylglycero)phosphate synthase CLN5	23254.2	NA	17663.4	1
O75506	O75506	HSBP1_HUMAN	HSBP1	Heat shock factor-binding protein 1	18979.7	9082.89	15219.2	3
O75521;O75521-2	O75521;O75521-2	ECI2_HUMAN	ECI2	Enoyl-CoA delta isomerase 2	56690.2	33341.7	59744.4	9
O75525;O75525-2	O75525;O75525-2	KHDR3_HUMAN	KHDRBS3	KH domain-containing, RNA-binding, signal transduction-associated protein 3	13160.3	16604.8	13532.4	1
O75525;O75525-2;Q07666;Q07666-2	O75525;Q07666;Q5VWX1;O75525-2;Q07666-2;Q07666-3	KHDR1_HUMAN;KHDR3_HUMAN	KHDRBS1;KHDRBS3	KH domain-containing, RNA-binding, signal transduction-associated protein 3	31068.9	20421.3	67956.7	0
O75528;O75528-2	O75528;O75528-2	TADA3_HUMAN	TADA3	Transcriptional adapter 3	7325.47	7755.06	9385.34	1
O75531	O75531	BAF_HUMAN	BANF1	Barrier-to-autointegration factor	61175.2	33788.3	72699.9	3
O75533	O75533	SF3B1_HUMAN	SF3B1	Splicing factor 3B subunit 1	471738	376295	515321	37
O75534;O75534-2;O75534-3;O75534-4	O75534;O75534-2;O75534-3;O75534-4	CSDE1_HUMAN	CSDE1	Cold shock domain-containing protein E1	93456.7	89878.6	109908	15
O75563	O75563	SKAP2_HUMAN	SKAP2	Src kinase-associated phosphoprotein 2	38928.4	59943.1	50673.6	3
O75569	O75569;O75569-2;O75569-3	PRKRA_HUMAN	PRKRA	Interferon-inducible double-stranded RNA-dependent protein kinase activator A	138227	161959	187066	9
O75592;O75592-2	O75592;O75592-2	MYCB2_HUMAN	MYCBP2	E3 ubiquitin-protein ligase MYCBP2	13438.2	14583.8	8500.61	5
O75594	O75594	PGRP1_HUMAN	PGLYRP1	Peptidoglycan recognition protein 1	3901.69	3481.07	10036.4	2
O75607	O75607	NPM3_HUMAN	NPM3	Nucleoplasmin-3	NA	NA	11283.9	2
O75608;O75608-2	O75608;O75608-2	LYPA1_HUMAN	LYPLA1	Acyl-protein thioesterase 1	147401	134100	118314	5
O75616	O75616	ERAL1_HUMAN	ERAL1	GTPase Era, mitochondrial	16183.6	8466.76	9147.85	2
O75636	O75636;O75636-2	FCN3_HUMAN	FCN3	Ficolin-3	117763	105139	67621.7	3
O75643	O75643	U520_HUMAN	SNRNP200	U5 small nuclear ribonucleoprotein 200 kDa helicase	169796	152407	179108	49
O75663	O75663;O75663-2	TIPRL_HUMAN	TIPRL	TIP41-like protein	29692.4	35865.6	37427.9	6
O75674;O75674-2;O75674-3	O75674;O75674-2;O75674-3	TM1L1_HUMAN	TOM1L1	TOM1-like protein 1	14749.2	8030.82	12180.2	2
O75683	O75683	SURF6_HUMAN	SURF6	Surfeit locus protein 6	66414.9	38435.8	47043.7	6
O75688;O75688-2;O75688-4	O75688;O75688-2;O75688-4;O75688-5	PPM1B_HUMAN	PPM1B	Protein phosphatase 1B	52468.3	52462.2	23489.2	4
O75688;O75688-2;O75688-4;P35813;P35813-3	O75688;P35813;O75688-2;O75688-4;O75688-5;P35813-2;P35813-3	PPM1A_HUMAN;PPM1B_HUMAN	PPM1A;PPM1B	Protein phosphatase 1B	19724.4	15745.3	6337.07	0
O75691	O75691	UTP20_HUMAN	UTP20	Small subunit processome component 20 homolog	4338.45	8109.49	3619.22	1
O75694	O75694;O75694-2	NU155_HUMAN	NUP155	Nuclear pore complex protein Nup155	130605	155080	158127	9
O75695	O75695	XRP2_HUMAN	RP2	Protein XRP2	40043	30578.1	34814.4	4
O75717;O75717-2	O75717;O75717-2	WDHD1_HUMAN	WDHD1	WD repeat and HMG-box DNA-binding protein 1	1782.28	4831.3	2918.85	1
O75718	O75718	CRTAP_HUMAN	CRTAP	Cartilage-associated protein	130584	116725	124778	8
O75746;O75746-2	O75746;O75746-2	S2512_HUMAN	SLC25A12	Electrogenic aspartate/glutamate antiporter SLC25A12, mitochondrial	12557.5	11108.6	7425.42	3
O75746;O75746-2;Q9UJS0;Q9UJS0-2	O75746;Q9UJS0;O75746-2;Q9UJS0-2	S2512_HUMAN;S2513_HUMAN	SLC25A12;SLC25A13	Electrogenic aspartate/glutamate antiporter SLC25A12, mitochondrial	63720.7	42872.3	18820	0
O75781;O75781-2	O75781;O75781-2	PALM_HUMAN	PALM	Paralemmin-1	159655	118978	88062.3	3
O75792	O75792	RNH2A_HUMAN	RNASEH2A	Ribonuclease H2 subunit A	NA	7333.22	5305.15	2
O75794	O75794	CD123_HUMAN	CDC123	Translation initiation factor eIF2 assembly protein	24685.2	21931.3	16601.2	1
O75817	O75817	POP7_HUMAN	POP7	Ribonuclease P protein subunit p20	93189.7	104017	75038.1	1
O75818;O75818-2	O75818;O75818-2	RPP40_HUMAN	RPP40	Ribonuclease P protein subunit p40	27487.2	44304.5	38857	1
O75821	O75821	EIF3G_HUMAN	EIF3G	Eukaryotic translation initiation factor 3 subunit G	211240	232358	292265	8
O75822	O75822;O75822-2;O75822-3	EIF3J_HUMAN	EIF3J	Eukaryotic translation initiation factor 3 subunit J	88069.5	85959.7	75189	9
O75832	O75832;O75832-2	PSD10_HUMAN	PSMD10	26S proteasome non-ATPase regulatory subunit 10	5427.17	4528.75	12135.8	4
O75843	O75843	AP1G2_HUMAN	AP1G2	AP-1 complex subunit gamma-like 2	42544.1	56723	41585.9	2
O75844	O75844	FACE1_HUMAN	ZMPSTE24	CAAX prenyl protease 1 homolog	119521	88125	56046.2	4
O75874	O75874	IDHC_HUMAN	IDH1	Isocitrate dehydrogenase [NADP] cytoplasmic	1051340	972461	1179100	18
O75874;P48735	O75874;P48735;P48735-2	IDHC_HUMAN;IDHP_HUMAN	IDH1;IDH2	Isocitrate dehydrogenase [NADP] cytoplasmic	1965130	1819890	1435390	0
O75879	O75879	GATB_HUMAN	GATB	Glutamyl-tRNA(Gln) amidotransferase subunit B, mitochondrial	21534.8	22105.1	18456.9	3
O75880	O75880	SCO1_HUMAN	SCO1	Protein SCO1 homolog, mitochondrial	71348	28702.2	43902.1	2
O75881	O75881	CP7B1_HUMAN	CYP7B1	Cytochrome P450 7B1	9615.53	NA	NA	1
O75882;O75882-2;O75882-3	O75882;O75882-2;O75882-3	ATRN_HUMAN	ATRN	Attractin	35133.6	38800.1	23572.2	3
O75886	O75886;O75886-2	STAM2_HUMAN	STAM2	Signal transducing adapter molecule 2	51877.4	45210.9	41913	5
O75886;Q92783;Q92783-2	O75886;Q92783;Q92783-2	STAM1_HUMAN;STAM2_HUMAN	STAM;STAM2	Signal transducing adapter molecule 2	25660.5	21358.2	41113.6	0
O75909;O75909-1;O75909-2;O75909-4	O75909;O75909-2;O75909-1;O75909-4	CCNK_HUMAN	CCNK	Cyclin-K	46994.3	45765.3	41407.3	3
O75915	O75915	PRAF3_HUMAN	ARL6IP5	PRA1 family protein 3	186073	173670	146652	7
O75923-10;O75923-11;O75923-12;O75923-13;O75923-14;O75923-8;O75923-9	O75923;O75923-13;O75923-10;O75923-11;O75923-12;O75923-14;O75923-15;O75923-2;O75923-3;O75923-4;O75923-5;O75923-6;O75923-7;O75923-8;O75923-9	DYSF_HUMAN	DYSF	Isoform 10 of Dysferlin	81155.6	73174.1	62185.7	16
O75923-10;O75923-11;O75923-12;O75923-13;O75923-14;O75923-8;O75923-9;Q9NZM1;Q9NZM1-6	O75923;Q9NZM1;O75923-13;O75923-10;O75923-11;O75923-12;O75923-14;O75923-15;O75923-2;O75923-3;O75923-4;O75923-5;O75923-6;O75923-7;O75923-8;O75923-9;Q9NZM1-2;Q9NZM1-3;Q9NZM1-5;Q9NZM1-6;Q9NZM1-7;Q9NZM1-8	DYSF_HUMAN;MYOF_HUMAN	DYSF;MYOF	Isoform 10 of Dysferlin	8500.43	8839.58	6667.33	0
O75925;O75925-2	O75925;O75925-2	PIAS1_HUMAN	PIAS1	E3 SUMO-protein ligase PIAS1	NA	11584.9	NA	2
O75934	O75934	SPF27_HUMAN	BCAS2	Pre-mRNA-splicing factor SPF27	31981.6	33524.4	40023	5
O75935;O75935-3	O75935;O75935-2;O75935-3	DCTN3_HUMAN	DCTN3	Dynactin subunit 3	174112	194169	178282	5
O75937	O75937	DNJC8_HUMAN	DNAJC8	DnaJ homolog subfamily C member 8	143487	134683	191139	10
O75940	O75940	SPF30_HUMAN	SMNDC1	Survival of motor neuron-related-splicing factor 30	42819.3	23440.1	32177.5	3
O75947	O75947	ATP5H_HUMAN	ATP5PD	ATP synthase subunit d, mitochondrial	296667	185748	320460	6
O75953;O75953-4;O75953-5	O75953;O75953-4;O75953-5	DNJB5_HUMAN	DNAJB5	DnaJ homolog subfamily B member 5	NA	2924.74	NA	1
O75955	O75955;O75955-2	FLOT1_HUMAN	FLOT1	Flotillin-1	330506	193103	297836	10
O75964	O75964	ATP5L_HUMAN	ATP5MG	ATP synthase subunit g, mitochondrial	549968	337856	346542	3
O75970;O75970-2;O75970-3;O75970-5	O75970;O75970-2;O75970-3;O75970-5	MPDZ_HUMAN	MPDZ	Multiple PDZ domain protein	17122.4	15210.7	24950.6	4
O75976	O75976;O75976-2	CBPD_HUMAN	CPD	Carboxypeptidase D	8536.97	NA	6530.15	2
O75995	O75995	SASH3_HUMAN	SASH3	SAM and SH3 domain-containing protein 3	40925.3	42904.2	66875.9	2
O76003	O76003	GLRX3_HUMAN	GLRX3	Glutaredoxin-3	100113	93536	93036.3	5
O76013;O76013-2	O76013;O76013-2	KRT36_HUMAN	KRT36	Keratin, type I cuticular Ha6	52744	NA	77149.6	2
O76021	O76021;O76021-2	RL1D1_HUMAN	RSL1D1	Ribosomal L1 domain-containing protein 1	391644	307363	374432	11
O76024	O76024	WFS1_HUMAN	WFS1	Wolframin	28191.3	14416.9	27517.7	4
O76027	O76027	ANXA9_HUMAN	ANXA9	Annexin A9	5181.27	9868.22	8900.78	1
O76031	O76031	CLPX_HUMAN	CLPX	ATP-dependent Clp protease ATP-binding subunit clpX-like, mitochondrial	45998.4	30494.1	25172.8	3
O76039;O76039-1;O94806;Q00532;Q00532-2;Q00532-3;Q15139;Q8IVW4;Q8IVW4-2;Q92772;Q9BZL6;Q9BZL6-2;Q9BZL6-3;Q9NRP7;Q9NRP7-2	O76039;O94806;Q00532;Q15139;Q8IVW4;Q92772;Q9BZL6;Q9NRP7;O76039-1;Q00532-2;Q00532-3;Q8IVW4-2;Q9BZL6-2;Q9BZL6-3;Q9NRP7-2	CDKL1_HUMAN;CDKL2_HUMAN;CDKL3_HUMAN;CDKL5_HUMAN;KPCD1_HUMAN;KPCD2_HUMAN;KPCD3_HUMAN;STK36_HUMAN	CDKL1;CDKL2;CDKL3;CDKL5;PRKD1;PRKD2;PRKD3;STK36	Cyclin-dependent kinase-like 5	28344.2	47088.8	11576.6	0
O76041-2	O76041;P20929;O76041-2;P20929-4;P20929-2;P20929-3	NEBL_HUMAN	NEBL	Isoform 2 of Nebulette	56375.3	49449.1	70442.6	8
O76054;O76054-5	O76054;O76054-5	S14L2_HUMAN	SEC14L2	SEC14-like protein 2	5815.45	11648.2	10590.9	1
O76070	O76070	SYUG_HUMAN	SNCG	Gamma-synuclein	35255.4	16959.5	12769.5	1
O76071	O76071	CIAO1_HUMAN	CIAO1	Probable cytosolic iron-sulfur protein assembly protein CIAO1	9629.66	12617.4	13635.1	2
O76074;O76074-2	O76074;O76074-2	PDE5A_HUMAN	PDE5A	cGMP-specific 3',5'-cyclic phosphodiesterase	8985.55	10896.8	9852.82	3
O76094;O76094-2	O76094;O76094-2	SRP72_HUMAN	SRP72	Signal recognition particle subunit SRP72	104728	106409	96411.4	10
O76095;O76095-2	O76095;O76095-2	JTB_HUMAN	JTB	Protein JTB	81622.4	77173.2	79761.4	1
O76096	O76096	CYTF_HUMAN	CST7	Cystatin-F	25946.5	28123.1	35757.9	1
O94759;O94759-2;O94759-3	O94759;O94759-2;O94759-3	TRPM2_HUMAN	TRPM2	Transient receptor potential cation channel subfamily M member 2	NA	NA	33211	1
O94760	O94760;O94760-2	DDAH1_HUMAN	DDAH1	N(G),N(G)-dimethylarginine dimethylaminohydrolase 1	101038	105929	100008	12
O94762;O94762-4	O94762;O94762-4	RECQ5_HUMAN	RECQL5	ATP-dependent DNA helicase Q5	NA	NA	5090.52	1
O94763;O94763-2;O94763-3	O94763;O94763-2;O94763-3;O94763-4	RMP_HUMAN	URI1	Unconventional prefoldin RPB5 interactor 1	27629.2	23692.9	27645.5	1
O94766;O94766-2	O94766;O94766-2	B3GA3_HUMAN	B3GAT3	Galactosylgalactosylxylosylprotein 3-beta-glucuronosyltransferase 3	23641.9	28871.9	22737.5	3
O94776	O94776	MTA2_HUMAN	MTA2	Metastasis-associated protein MTA2	100402	129685	84070	8
O94776;Q9BTC8	O94776;Q13330;Q9BTC8;O94776-2;Q13330-2;Q13330-3;Q9BTC8-2	MTA2_HUMAN;MTA3_HUMAN	MTA2;MTA3	Metastasis-associated protein MTA2	64820.1	15269.4	42288.9	0
O94804	O94804	STK10_HUMAN	STK10	Serine/threonine-protein kinase 10	64330.3	69864.8	62613.9	7
O94808	O94808	GFPT2_HUMAN	GFPT2	Glutamine--fructose-6-phosphate aminotransferase [isomerizing] 2	16308.3	22145	10823.1	1
O94808;Q06210;Q06210-2	O94808;Q06210;Q06210-2	GFPT1_HUMAN;GFPT2_HUMAN	GFPT1;GFPT2	Glutamine--fructose-6-phosphate aminotransferase [isomerizing] 2	66135.3	102911	54890.8	0
O94811	O94811	TPPP_HUMAN	TPPP	Tubulin polymerization-promoting protein	NA	3030.29	3097.84	1
O94813;O94813-2;O94813-3	O94813;O94813-2;O94813-3	SLIT2_HUMAN	SLIT2	Slit homolog 2 protein	10614.8	10459.3	5550.85	1
O94819	O94819	KBTBB_HUMAN	KBTBD11	Kelch repeat and BTB domain-containing protein 11	6380.8	7219.48	7734.83	2
O94822;O94822-3	O94822;O94822-3	LTN1_HUMAN	LTN1	E3 ubiquitin-protein ligase listerin	9259.29	14885.8	13163.9	3
O94826	O94826	TOM70_HUMAN	TOMM70	Mitochondrial import receptor subunit TOM70	29971.1	21402.7	40695.2	10
O94829	O94829	IPO13_HUMAN	IPO13	Importin-13	1291.01	7937.87	4674.64	1
O94832	O94832	MYO1D_HUMAN	MYO1D	Unconventional myosin-Id	47546.8	40104.2	33207.4	8
O94842;O94842-2;O94842-3	O94842;O94842-2;O94842-3	TOX4_HUMAN	TOX4	TOX high mobility group box family member 4	16920.9	8702.19	16773.9	3
O94851;O94851-1;O94851-3;O94851-4;O94851-5;O94851-6	O94851;O94851-1;O94851-2;O94851-3;O94851-4;O94851-5;O94851-6	MICA2_HUMAN	MICAL2	[F-actin]-monooxygenase MICAL2	153406	161929	134362	4
O94855;O94855-2	O94855;O94855-2	SC24D_HUMAN	SEC24D	Protein transport protein Sec24D	79157.2	89537.5	84751.3	13
O94868;O94868-2;O94868-3	O94868;O94868-3;O94868-2	FCSD2_HUMAN	FCHSD2	F-BAR and double SH3 domains protein 2	17743	19277.5	11883.3	1
O94874	O94874;Q92845;O94874-2;Q92845-2;Q92845-3;Q92845-4	UFL1_HUMAN	UFL1	E3 UFM1-protein ligase 1	194628	160946	148161	23
O94875-10;O94875-12;O94875-3;O94875-4	O94875;O94875-10;O94875-11;O94875-12;O94875-2;O94875-3;O94875-4;O94875-5;O94875-7;O94875-8;O94875-9	SRBS2_HUMAN	SORBS2	Isoform 10 of Sorbin and SH3 domain-containing protein 2	87869.9	67618	75078.9	6
O94880;O94880-1	O94880;O94880-1	PHF14_HUMAN	PHF14	PHD finger protein 14	9548.66	9103.92	14032.3	1
O94885	O94885	SASH1_HUMAN	SASH1	SAM and SH3 domain-containing protein 1	11097.1	8153.83	11126	4
O94885;Q9NSI8;Q9NSI8-3	O94885;Q9NSI8;Q9NSI8-3	SAMN1_HUMAN;SASH1_HUMAN	SAMSN1;SASH1	SAM and SH3 domain-containing protein 1	10941.3	16269.3	13859.6	0
O94887;O94887-2;O94887-3	O94887;O94887-2;O94887-3	FARP2_HUMAN	FARP2	FERM, ARHGEF and pleckstrin domain-containing protein 2	4475.89	5455.96	4659.3	1
O94888	O94888	UBXN7_HUMAN	UBXN7	UBX domain-containing protein 7	18197.8	18435.2	15326.8	5
O94903	O94903	PLPHP_HUMAN	PLPBP	Pyridoxal phosphate homeostasis protein	54162.6	72158.5	37381.9	3
O94905	O94905	ERLN2_HUMAN	ERLIN2	Erlin-2	81705.8	75249.2	67784.9	6
O94906	O94906;O94906-2	PRP6_HUMAN	PRPF6	Pre-mRNA-processing factor 6	96743.7	95569.9	87961.8	12
O94911	O94911;O94911-1	ABCA8_HUMAN	ABCA8	ABC-type organic anion transporter ABCA8	13611.2	9163.81	10563.3	2
O94913	O94913	PCF11_HUMAN	PCF11	Pre-mRNA cleavage complex 2 protein Pcf11	53135.3	60695.6	47743.4	2
O94915	O94915	FRYL_HUMAN	FRYL	Protein furry homolog-like	19732.3	31459.4	29698.4	2
O94915-2	O94915-2	FRYL_HUMAN	FRYL	Isoform 2 of Protein furry homolog-like	7289.34	12770.3	10008.4	1
O94915;O94915-2	O94915;O94915-2	FRYL_HUMAN	FRYL	Protein furry homolog-like	NA	15621.9	11832.3	1
O94919	O94919	ENDD1_HUMAN	ENDOD1	Endonuclease domain-containing 1 protein	34191.2	38399.4	22607.5	4
O94923	O94923	GLCE_HUMAN	GLCE	D-glucuronyl C5-epimerase	23209.8	21891.1	14000	1
O94925	O94925	GLSK_HUMAN	GLS	Glutaminase kidney isoform, mitochondrial	5409.51	5324.23	17728.8	2
O94925-3	O94925-3	GLSK_HUMAN	GLS	Isoform 3 of Glutaminase kidney isoform, mitochondrial	216903	156356	256497	4
O94925;O94925-3	O94925;O94925-3	GLSK_HUMAN	GLS	Glutaminase kidney isoform, mitochondrial	667610	431370	469657	8
O94927	O94927	HAUS5_HUMAN	HAUS5	HAUS augmin-like complex subunit 5	5351.77	7197.01	4797.86	1
O94956	O94956;O94956-3;O94956-2;O94956-4	SO2B1_HUMAN	SLCO2B1	Solute carrier organic anion transporter family member 2B1	85417.7	87802.3	111038	3
O94966;O94966-3;O94966-4;O94966-5;O94966-6;O94966-7	O94966;O94966-2;O94966-3;O94966-4;O94966-5;O94966-6;O94966-7	UBP19_HUMAN	USP19	Ubiquitin carboxyl-terminal hydrolase 19	10258	8577.09	7132.97	2
O94973	O94973	AP2A2_HUMAN	AP2A2	AP-2 complex subunit alpha-2	40308.7	66561.8	64002.2	1
O94973-2	O94973-2;O94973-3	AP2A2_HUMAN	AP2A2	Isoform 2 of AP-2 complex subunit alpha-2	37972.5	52335.2	42128	1
O94973;O94973-2	O94973;O94973-2;O94973-3	AP2A2_HUMAN	AP2A2	AP-2 complex subunit alpha-2	134365	131418	133355	11
O94973;O94973-2;O95782;O95782-2	O94973;O95782;O94973-2;O94973-3;O95782-2	AP2A1_HUMAN;AP2A2_HUMAN	AP2A1;AP2A2	AP-2 complex subunit alpha-2	83791.9	70075.8	70337.3	0
O94979;O94979-2;O94979-3;O94979-8;O94979-9	O94979;O94979-10;O94979-2;O94979-3;O94979-4;O94979-6;O94979-7;O94979-8;O94979-9	SC31A_HUMAN	SEC31A	Protein transport protein Sec31A	467005	513180	517332	17
O94989	O94989	ARHGF_HUMAN	ARHGEF15	Rho guanine nucleotide exchange factor 15	NA	9848.94	11144	2
O94992	O94992	HEXI1_HUMAN	HEXIM1	Protein HEXIM1	19660.1	21453.1	29301.3	4
O95049;O95049-3;O95049-4	O95049;O95049-3;O95049-4;O95049-5	ZO3_HUMAN	TJP3	Tight junction protein ZO-3	41361.2	42868.9	45963	7
O95059	O95059	RPP14_HUMAN	RPP14	Ribonuclease P protein subunit p14	2268.42	8177.14	4129.28	2
O95071;O95071-2	O95071;O95071-2	UBR5_HUMAN	UBR5	E3 ubiquitin-protein ligase UBR5	6711.18	7421.91	10568	5
O95104;O95104-2;O95104-3	O95104;O95104-2;O95104-3	SCAF4_HUMAN	SCAF4	SR-related and CTD-associated factor 4	33495.5	75133.8	50005.4	1
O95139	O95139	NDUB6_HUMAN	NDUFB6	NADH dehydrogenase [ubiquinone] 1 beta subcomplex subunit 6	30226.1	14839.7	19264.5	1
O95140	O95140	MFN2_HUMAN	MFN2	Mitofusin-2	7788.79	NA	NA	1
O95155;O95155-2;O95155-3;O95155-4	O95155;O95155-2;O95155-3;O95155-4	UBE4B_HUMAN	UBE4B	Ubiquitin conjugation factor E4 B	31669	42478.9	26756.3	4
O95159	O95159	ZFPL1_HUMAN	ZFPL1	Zinc finger protein-like 1	73741	94181	37568.3	1
O95163	O95163	ELP1_HUMAN	ELP1	Elongator complex protein 1	17868.4	23650.6	26964.2	8
O95166	O95166	GBRAP_HUMAN	GABARAP	Gamma-aminobutyric acid receptor-associated protein	NA	5068.46	11527.1	1
O95168;O95168-2	O95168;O95168-2	NDUB4_HUMAN	NDUFB4	NADH dehydrogenase [ubiquinone] 1 beta subcomplex subunit 4	58054.7	55757.8	33515.2	1
O95171	O95171;O95171-3	SCEL_HUMAN	SCEL	Sciellin	91088.2	95702.7	127907	3
O95171;O95171-2	O95171;O95171-2;O95171-3	SCEL_HUMAN	SCEL	Sciellin	299395	302189	384479	21
O95183	O95183	VAMP5_HUMAN	VAMP5	Vesicle-associated membrane protein 5	25788.3	10190.4	29300.3	2
O95197;O95197-2;O95197-3;O95197-4;O95197-7	O95197;O95197-3;O95197-2;O95197-4;O95197-7	RTN3_HUMAN	RTN3	Reticulon-3	27594.9	39011.4	44052.6	2
O95202	O95202	LETM1_HUMAN	LETM1	Mitochondrial proton/calcium exchanger protein	58830.1	40642.9	42522.4	10
O95206;O95206-2	O95206;O95206-2	PCDH8_HUMAN	PCDH8	Protocadherin-8	508271	489670	359778	1
O95210	O95210	STBD1_HUMAN	STBD1	Starch-binding domain-containing protein 1	78178.4	78681.8	116594	2
O95218;O95218-2	O95218;O95218-2	ZRAB2_HUMAN	ZRANB2	Zinc finger Ran-binding domain-containing protein 2	72280.1	57694.5	50451.9	4
O95219	O95219	SNX4_HUMAN	SNX4	Sorting nexin-4	33171.9	55815.9	38058.2	8
O95232	O95232;O95232-2	LC7L3_HUMAN	LUC7L3	Luc7-like protein 3	9711.36	10978.8	17582.3	5
O95248;O95248-4;O95248-5	O95248;O95248-4;O95248-5	MTMR5_HUMAN	SBF1	Myotubularin-related protein 5	20745	20444.5	16861.9	7
O95251;O95251-2;O95251-4	O95251;O95251-2;O95251-4	KAT7_HUMAN	KAT7	Histone acetyltransferase KAT7	5985.81	5831.7	7687.8	2
O95260-2	O95260;O95260-2	ATE1_HUMAN	ATE1	Isoform ATE1-2 of Arginyl-tRNA--protein transferase 1	21793.3	27213.5	23856	5
O95292	O95292;O95292-2	VAPB_HUMAN	VAPB	Vesicle-associated membrane protein-associated protein B/C	77714.7	45966.6	69465.8	7
O95295	O95295	SNAPN_HUMAN	SNAPIN	SNARE-associated protein Snapin	51422.4	47530.7	33653	1
O95297;O95297-2;O95297-3;O95297-4	O95297;O95297-2;O95297-3;O95297-4	MPZL1_HUMAN	MPZL1	Myelin protein zero-like protein 1	32689.4	21554.9	29402.2	1
O95299	O95299	NDUAA_HUMAN	NDUFA10	NADH dehydrogenase [ubiquinone] 1 alpha subcomplex subunit 10, mitochondrial	30086.9	21750.2	16266.4	2
O95302	O95302;O95302-3	FKBP9_HUMAN	FKBP9	Peptidyl-prolyl cis-trans isomerase FKBP9	348449	392558	313574	14
O95302;Q96AY3	O95302;Q96AY3	FKB10_HUMAN;FKBP9_HUMAN	FKBP10;FKBP9	Peptidyl-prolyl cis-trans isomerase FKBP9	57601.1	77268.5	51850.2	0
O95319;O95319-2;O95319-3;O95319-4;O95319-5	O95319;O95319-2;O95319-3;O95319-4;O95319-5	CELF2_HUMAN	CELF2	CUGBP Elav-like family member 2	53574.3	86741.6	107052	5
O95336	O95336	6PGL_HUMAN	PGLS	6-phosphogluconolactonase	126257	132813	89799.6	5
O95340;O95340-2	O95340;O95340-2	PAPS2_HUMAN	PAPSS2	Bifunctional 3'-phosphoadenosine 5'-phosphosulfate synthase 2	85862.5	92221.5	106301	14
O95347	O95347	SMC2_HUMAN	SMC2	Structural maintenance of chromosomes protein 2	29632.8	39236	33772.3	3
O95352	O95352;O95352-2;O95352-3	ATG7_HUMAN	ATG7	Ubiquitin-like modifier-activating enzyme ATG7	33104.4	57782.3	29916.6	6
O95359-3	O95359;O95359-1;O95359-3;O95359-5;O95359-6	TACC2_HUMAN	TACC2	Isoform 3 of Transforming acidic coiled-coil-containing protein 2	44802.2	77527.3	59714	8
O95361	O95361;O95361-2	TRI16_HUMAN	TRIM16	Tripartite motif-containing protein 16	5363.11	13208	11021.5	2
O95365	O95365	ZBT7A_HUMAN	ZBTB7A	Zinc finger and BTB domain-containing protein 7A	61541.1	60216	43937.9	3
O95372	O95372	LYPA2_HUMAN	LYPLA2	Acyl-protein thioesterase 2	23395.1	38316.2	28121.6	3
O95373	O95373	IPO7_HUMAN	IPO7	Importin-7	65363.5	61372.1	70198.4	11
O95376	O95376	ARI2_HUMAN	ARIH2	E3 ubiquitin-protein ligase ARIH2	NA	7318.89	4367.24	1
O95377	O95377	CXB5_HUMAN	GJB5	Gap junction beta-5 protein	28771	NA	17046.4	1
O95379;O95379-2;O95379-3;O95379-4	O95379;O95379-2;O95379-3;O95379-4	TFIP8_HUMAN	TNFAIP8	Tumor necrosis factor alpha-induced protein 8	4484.95	3157.43	4237.27	1
O95382;O95382-3	O95382;O95382-3	M3K6_HUMAN	MAP3K6	Mitogen-activated protein kinase kinase kinase 6	7354.48	18988.7	5491.77	1
O95391	O95391	SLU7_HUMAN	SLU7	Pre-mRNA-splicing factor SLU7	13127.8	6731.78	11611.4	3
O95394;O95394-3;O95394-4	O95394;O95394-3;O95394-4	AGM1_HUMAN	PGM3	Phosphoacetylglucosamine mutase	88342.3	123433	71132.8	8
O95396	O95396	MOCS3_HUMAN	MOCS3	Adenylyltransferase and sulfurtransferase MOCS3	NA	7355.42	3872.39	2
O95400	O95400	CD2B2_HUMAN	CD2BP2	CD2 antigen cytoplasmic tail-binding protein 2	83195.3	106840	75733.5	4
O95425-4	O95425;O95425-2;O95425-3;O95425-4	SVIL_HUMAN	SVIL	Isoform SV4 of Supervillin	93347.6	58545.3	71827	15
O95429;O95429-2	O95429;O95429-2	BAG4_HUMAN	BAG4	BAG family molecular chaperone regulator 4	8916.18	8767.89	5169.67	1
O95433	O95433	AHSA1_HUMAN	AHSA1	Activator of 90 kDa heat shock protein ATPase homolog 1	67666.9	72585.6	98633.1	9
O95436	O95436	NPT2B_HUMAN	SLC34A2	Sodium-dependent phosphate transport protein 2B	NA	6131.27	9316.59	1
O95436-2	O95436-2	NPT2B_HUMAN	SLC34A2	Isoform 2 of Sodium-dependent phosphate transport protein 2B	12812.4	7828.2	13899.7	1
O95436;O95436-2	O95436;O95436-2	NPT2B_HUMAN	SLC34A2	Sodium-dependent phosphate transport protein 2B	111931	105990	112278	7
O95453;O95453-2;O95453-3	O95453;O95453-2;O95453-3;O95453-4	PARN_HUMAN	PARN	Poly(A)-specific ribonuclease PARN	49383.5	58742.4	45218.7	12
O95456;O95456-2	O95456;O95456-2	PSMG1_HUMAN	PSMG1	Proteasome assembly chaperone 1	60488.3	75319.5	52864.7	2
O95466;O95466-2;O95466-3	O95466;O95466-2;O95466-3	FMNL1_HUMAN	FMNL1	Formin-like protein 1	49113.7	47899.4	40661.1	6
O95466;O95466-2;O95466-3;Q96PY5;Q96PY5-3	O95466;Q96PY5;O95466-2;O95466-3;Q96PY5-3	FMNL1_HUMAN;FMNL2_HUMAN	FMNL1;FMNL2	Formin-like protein 1	50515.9	49247.3	40980.3	0
O95470	O95470	SGPL1_HUMAN	SGPL1	Sphingosine-1-phosphate lyase 1	18543.3	17097.9	28137.7	1
O95479;O95479-2	O95479;O95479-2	G6PE_HUMAN	H6PD	GDH/6PGL endoplasmic bifunctional protein	174979	160699	117273	8
O95486	O95486;O95486-2	SC24A_HUMAN	SEC24A	Protein transport protein Sec24A	80846.9	110704	58496.8	8
O95487;O95487-2;O95487-3	O95487;O95487-2;O95487-3	SC24B_HUMAN	SEC24B	Protein transport protein Sec24B	42017.6	41195.5	50695.7	13
O95490;O95490-2;O95490-5;O95490-6;O95490-7	O95490;O95490-2;O95490-3;O95490-4;O95490-5;O95490-6;O95490-7	AGRL2_HUMAN	ADGRL2	Adhesion G protein-coupled receptor L2	21586.9	15374.1	14829.4	5
O95544;O95544-2;O95544-3	O95544;O95544-2;O95544-3	NADK_HUMAN	NADK	NAD kinase	22377.2	36676.6	20536.8	1
O95551;O95551-2	O95551;O95551-2	TYDP2_HUMAN	TDP2	Tyrosyl-DNA phosphodiesterase 2	12041.9	15930.9	9437.26	1
O95571	O95571	ETHE1_HUMAN	ETHE1	Persulfide dioxygenase ETHE1, mitochondrial	254931	136652	193035	9
O95573	O95573	ACSL3_HUMAN	ACSL3	Fatty acid CoA ligase Acsl3	173440	102823	151835	10
O95602	O95602	RPA1_HUMAN	POLR1A	DNA-directed RNA polymerase I subunit RPA1	36555.8	28280.6	41997.9	9
O95619	O95619	YETS4_HUMAN	YEATS4	YEATS domain-containing protein 4	35621.7	39766.7	25217.1	1
O95630	O95630;O95630-2	STABP_HUMAN	STAMBP	STAM-binding protein	69572.6	64804.7	85926.1	7
O95633;O95633-2	O95633;O95633-2	FSTL3_HUMAN	FSTL3	Follistatin-related protein 3	7314.12	4524.73	5618.26	1
O95639;O95639-2;O95639-3	O95639;O95639-2;O95639-3	CPSF4_HUMAN	CPSF4	Cleavage and polyadenylation specificity factor subunit 4	21069.6	21596.8	20069.8	3
O95671;O95671-2;O95671-3	O95671;O95671-2;O95671-3	ASML_HUMAN	ASMTL	Probable bifunctional dTTP/UTP pyrophosphatase/methyltransferase protein	5564.62	5522.31	13394	4
O95674	O95674	CDS2_HUMAN	CDS2	Phosphatidate cytidylyltransferase 2	19384	17052.4	11721.6	1
O95684;O95684-2	O95684;O95684-2;O95684-3	CEP43_HUMAN	CEP43	Centrosomal protein 43	2388.49	NA	2506.83	2
O95716	O95716;P20336	RAB3D_HUMAN	RAB3D	Ras-related protein Rab-3D	156411	143000	142973	1
O95716;P51153;P61006;Q92930	O95716;P20336;P20337;P51153;P61006;Q92930;Q96E17;P61006-2	RAB13_HUMAN;RAB3D_HUMAN;RAB8A_HUMAN;RAB8B_HUMAN	RAB13;RAB3D;RAB8A;RAB8B	Ras-related protein Rab-3D	90049.1	60078.3	42239	0
O95716;P61224;P62834	O95716;P61224;P62834;A6NIZ1;P61224-2;P61224-3;P61224-4	RAB3D_HUMAN;RAP1A_HUMAN;RAP1B_HUMAN	RAB3D;RAP1A;RAP1B	Ras-related protein Rab-3D	178774	65380.1	146149	0
O95721	O95721	SNP29_HUMAN	SNAP29	Synaptosomal-associated protein 29	114714	95440.9	127290	5
O95747	O95747	OXSR1_HUMAN	OXSR1	Serine/threonine-protein kinase OSR1	47155.9	59273.7	48355.8	7
O95747;Q9UEW8;Q9UEW8-2	O95747;Q9UEW8;Q9UEW8-2	OXSR1_HUMAN;STK39_HUMAN	OXSR1;STK39	Serine/threonine-protein kinase OSR1	67513.8	55438.5	59332.9	0
O95749;O95749-2	O95749;O95749-2	GGPPS_HUMAN	GGPS1	Geranylgeranyl pyrophosphate synthase	12957.6	9380.59	5114.99	2
O95757	O95757	HS74L_HUMAN	HSPA4L	Heat shock 70 kDa protein 4L	52338.8	71061.4	55567.6	7
O95757;P34932	P34932;O95757	HS74L_HUMAN;HSP74_HUMAN	HSPA4;HSPA4L	Heat shock 70 kDa protein 4L	8912.13	12460.8	3356.96	0
O95757;P34932;Q92598;Q92598-2	P34932;Q92598;O95757;Q92598-2;Q92598-3;Q92598-4	HS105_HUMAN;HS74L_HUMAN;HSP74_HUMAN	HSPA4;HSPA4L;HSPH1	Heat shock 70 kDa protein 4L	17095.3	11525.8	4551.4	0
O95757;Q92598;Q92598-2	Q92598;O95757;Q92598-2;Q92598-3;Q92598-4	HS105_HUMAN;HS74L_HUMAN	HSPA4L;HSPH1	Heat shock 70 kDa protein 4L	17619.8	11784.8	23668.1	0
O95758;O95758-1;O95758-2;O95758-4;O95758-5;O95758-6	O95758;O95758-1;O95758-2;O95758-4;O95758-5;O95758-6;O95758-7	PTBP3_HUMAN	PTBP3	Polypyrimidine tract-binding protein 3	37756.5	34662.9	39415	3
O95758;O95758-1;O95758-2;O95758-4;O95758-5;O95758-6;P26599;P26599-1;P26599-2	O95758;P26599;O95758-1;O95758-2;O95758-4;O95758-5;O95758-6;P26599-1;P26599-2	PTBP1_HUMAN;PTBP3_HUMAN	PTBP1;PTBP3	Polypyrimidine tract-binding protein 3	67938.6	57442	48365.1	0
O95760;O95760-2;O95760-3;O95760-4	O95760;O95760-2;O95760-3;O95760-4	IL33_HUMAN	IL33	Interleukin-33	28091.3	40753.1	30569.7	4
O95772;O95772-2	O95772;O95772-2	STR3N_HUMAN	STARD3NL	STARD3 N-terminal-like protein	78834.9	59526.3	45972.4	1
O95777	O95777	LSM8_HUMAN	LSM8	U6 snRNA-associated Sm-like protein LSm8	306512	237440	288975	4
O95782;O95782-2	O95782;O95782-2	AP2A1_HUMAN	AP2A1	AP-2 complex subunit alpha-1	139851	113342	124381	19
O95785;O95785-3;O95785-4	O95785;O95785-3;O95785-4	WIZ_HUMAN	WIZ	Protein Wiz	NA	2800.04	542.045	1
O95786	O95786;O95786-2	RIGI_HUMAN	RIGI	Antiviral innate immune response receptor RIG-I	19610.8	30744.4	26800.9	8
O95793-3	O95793-3	STAU1_HUMAN	STAU1	Isoform 3 of Double-stranded RNA-binding protein Staufen homolog 1	22311.4	12148.3	10300.5	1
O95793;O95793-2	O95793;O95793-2	STAU1_HUMAN	STAU1	Double-stranded RNA-binding protein Staufen homolog 1	238453	183974	123675	1
O95793;O95793-2;O95793-3	O95793;O95793-2;O95793-3	STAU1_HUMAN	STAU1	Double-stranded RNA-binding protein Staufen homolog 1	283978	380066	320196	10
O95810	O95810	CAVN2_HUMAN	CAVIN2	Caveolae-associated protein 2	808983	820580	816394	23
O95816;O95816-2	O95816;O95816-2	BAG2_HUMAN	BAG2	BAG family molecular chaperone regulator 2	123094	70955.1	86776.7	3
O95817	O95817	BAG3_HUMAN	BAG3	BAG family molecular chaperone regulator 3	42484	43744.4	53067.9	12
O95819;O95819-2;O95819-3;O95819-4;O95819-5;O95819-6	O95819;O95819-2;O95819-3;O95819-4;O95819-5;O95819-6	M4K4_HUMAN	MAP4K4	Mitogen-activated protein kinase kinase kinase kinase 4	13617	15295.5	13734.3	4
O95819;O95819-2;O95819-3;O95819-4;O95819-5;O95819-6;Q8N4C8;Q8N4C8-2;Q8N4C8-3;Q8N4C8-4;Q8N4C8-5;Q9UKE5;Q9UKE5-2;Q9UKE5-4;Q9UKE5-6	O95819;Q8N4C8;Q9UKE5;O95819-2;O95819-3;O95819-4;O95819-5;O95819-6;Q8N4C8-2;Q8N4C8-3;Q8N4C8-4;Q8N4C8-5;Q9UKE5-2;Q9UKE5-3;Q9UKE5-4;Q9UKE5-5;Q9UKE5-6;Q9UKE5-7;Q9UKE5-8	M4K4_HUMAN;MINK1_HUMAN;TNIK_HUMAN	MAP4K4;MINK1;TNIK	Mitogen-activated protein kinase kinase kinase kinase 4	20289.8	6981.59	18813.7	0
O95822;O95822-2	O95822;O95822-2	DCMC_HUMAN	MLYCD	Malonyl-CoA decarboxylase, mitochondrial	14612.1	22107.4	13178.2	3
O95825;O95825-2	O95825;O95825-2	QORL1_HUMAN	CRYZL1	Quinone oxidoreductase-like protein 1	18222.6	28939.9	27612.2	4
O95831;O95831-3	O95831;O95831-3;O95831-4	AIFM1_HUMAN	AIFM1	Apoptosis-inducing factor 1, mitochondrial	300293	209833	237121	19
O95833	O95833	CLIC3_HUMAN	CLIC3	Chloride intracellular channel protein 3	132312	240639	167562	6
O95834;O95834-2;O95834-3	O95834;O95834-2;O95834-3	EMAL2_HUMAN	EML2	Echinoderm microtubule-associated protein-like 2	108049	131306	83683.1	5
O95857	O95857	TSN13_HUMAN	TSPAN13	Tetraspanin-13	23190.1	21607.3	25927.7	2
O95861;O95861-2;O95861-4	O95861;O95861-2;O95861-4	BPNT1_HUMAN	BPNT1	3'(2'),5'-bisphosphate nucleotidase 1	31821.1	49588.4	28607.9	4
O95864;O95864-3	O95864;O95864-3	FADS2_HUMAN	FADS2	Acyl-CoA 6-desaturase	12955.2	8118.84	13972.8	1
O95865	O95865	DDAH2_HUMAN	DDAH2	Putative hydrolase DDAH2	304251	247815	174602	10
O95870;O95870-2	O95870;O95870-2	ABHGA_HUMAN	ABHD16A	Phosphatidylserine lipase ABHD16A	12991.6	9388.13	18387.9	3
O95873	O95873	CF047_HUMAN	C6orf47	Uncharacterized protein C6orf47	2103.11	794.572	3624.03	1
O95881	O95881	TXD12_HUMAN	TXNDC12	Thioredoxin domain-containing protein 12	121977	75197.3	134374	6
O95967	O95967	FBLN4_HUMAN	EFEMP2	EGF-containing fibulin-like extracellular matrix protein 2	414873	386924	430225	13
O95983;O95983-2	O95983;O95983-2	MBD3_HUMAN	MBD3	Methyl-CpG-binding domain protein 3	10214.9	10563.6	13234.2	3
O95994	O95994	AGR2_HUMAN	AGR2	Anterior gradient protein 2 homolog	601167	641156	503274	4
O95994;Q8TD06	O95994;Q8TD06	AGR2_HUMAN;AGR3_HUMAN	AGR2;AGR3	Anterior gradient protein 2 homolog	188267	125888	81790.7	0
O96000;O96000-2	O96000;O96000-2	NDUBA_HUMAN	NDUFB10	NADH dehydrogenase [ubiquinone] 1 beta subcomplex subunit 10	44404.2	18122.9	24247.6	2
O96005;O96005-3;O96005-4	O96005;O96005-3;O96005-4	CLPT1_HUMAN	CLPTM1	Putative lipid scramblase CLPTM1	13874.4	12757.2	11429.3	1
O96008;O96008-2	O96008;O96008-2	TOM40_HUMAN	TOMM40	Mitochondrial import receptor subunit TOM40 homolog	14963.7	4395.83	10111.9	2
O96009	O96009	NAPSA_HUMAN	NAPSA	Napsin-A	1310590	1026510	984255	6
O96015	O96015	DNAL4_HUMAN	DNAL4	Dynein axonemal light chain 4	15722.5	32935.7	NA	1
O96019	O96019	ACL6A_HUMAN	ACTL6A	Actin-like protein 6A	216484	168634	176984	7
O96033	O96033	MOC2A_HUMAN	MOCS2	Molybdopterin synthase sulfur carrier subunit	29367.6	33759.1	18513.6	1
P00167;P00167-2	P00167;P00167-2;P00167-3	CYB5_HUMAN	CYB5A	Cytochrome b5	995906	713843	1836870	8
P00325;P00325-2	P00325;P00326;P00325-2	ADH1B_HUMAN	ADH1B	All-trans-retinol dehydrogenase [NAD(+)] ADH1B	2193440	1811920	1158190	1
P00338;P00338-3	P00338;P00338-3;P00338-4	LDHA_HUMAN	LDHA	L-lactate dehydrogenase A chain	1605440	1293230	1595500	17
P00338;P00338-3;P07195	P00338;P07195;P07864;Q6ZMR3;P00338-3;P00338-2;P00338-4;P00338-5	LDHA_HUMAN;LDHB_HUMAN	LDHA;LDHB	L-lactate dehydrogenase A chain	NA	8410.51	8401.21	0
P00352	P00352	AL1A1_HUMAN	ALDH1A1	Aldehyde dehydrogenase 1A1	324290	329434	285442	12
P00352;P05091	P00352;P05091	AL1A1_HUMAN;ALDH2_HUMAN	ALDH1A1;ALDH2	Aldehyde dehydrogenase 1A1	1492030	1415360	770278	0
P00352;P05091;P30837;P47895	O94788;P00352;P05091;P30837;P47895;O94788-2;O94788-3;O94788-4;P05091-2	AL1A1_HUMAN;AL1A3_HUMAN;AL1B1_HUMAN;ALDH2_HUMAN	ALDH1A1;ALDH1A3;ALDH1B1;ALDH2	Aldehyde dehydrogenase 1A1	581911	401088	563493	0
P00367	P00367;P49448;P00367-3	DHE3_HUMAN	GLUD1	Glutamate dehydrogenase 1, mitochondrial	1487220	1241640	1061360	13
P00387;P00387-2;P00387-3	P00387;P00387-2;P00387-3	NB5R3_HUMAN	CYB5R3	NADH-cytochrome b5 reductase 3	546092	403333	376416	12
P00390;P00390-2	P00390;P00390-2;P00390-3;P00390-4;P00390-5	GSHR_HUMAN	GSR	Glutathione reductase, mitochondrial	141812	132975	147559	10
P00403	P00403	COX2_HUMAN	MT-CO2	Cytochrome c oxidase subunit 2	461899	380060	244886	4
P00441	P00441	SODC_HUMAN	SOD1	Superoxide dismutase [Cu-Zn]	71331.3	59013.1	132318	3
P00450	P00450	CERU_HUMAN	CP	Ceruloplasmin	280452	199983	319440	18
P00488	P00488	F13A_HUMAN	F13A1	Coagulation factor XIII A chain	517947	450797	489990	21
P00491	P00491	PNPH_HUMAN	PNP	Purine nucleoside phosphorylase	132715	174561	110297	13
P00492	P00492	HPRT_HUMAN	HPRT1	Hypoxanthine-guanine phosphoribosyltransferase	115788	113786	157610	6
P00505	P00505;P00505-2	AATM_HUMAN	GOT2	Aspartate aminotransferase, mitochondrial	339335	286040	328252	22
P00519;P00519-2	P00519;P00519-2	ABL1_HUMAN	ABL1	Tyrosine-protein kinase ABL1	4191.09	8753.19	5533.79	1
P00533	P00533;P00533-3;P00533-4	EGFR_HUMAN	EGFR	Epidermal growth factor receptor	29906.8	32717.3	40597.8	6
P00558	P00558;P07205;P00558-2	PGK1_HUMAN	PGK1	Phosphoglycerate kinase 1	554482	691860	568070	25
P00568	P00568	KAD1_HUMAN	AK1	Adenylate kinase isoenzyme 1	150363	170684	179696	9
P00734	P00734	THRB_HUMAN	F2	Prothrombin	35770.1	23541	41570.3	13
P00736	P00736	C1R_HUMAN	C1R	Complement C1r subcomponent	123521	118499	110966	13
P00738;P00738-2	P00738;P00738-2	HPT_HUMAN	HP	Haptoglobin	895013	796522	1138780	10
P00740	P00740;P00740-2	FA9_HUMAN	F9	Coagulation factor IX	139866	111880	111972	3
P00742	P00742	FA10_HUMAN	F10	Coagulation factor X	37907.3	48191.2	27433.5	3
P00746	P00746	CFAD_HUMAN	CFD	Complement factor D	6157.13	6377.06	16693.5	4
P00747	P00747	PLMN_HUMAN	PLG	Plasminogen	115524	86065.2	134794	18
P00748	P00748	FA12_HUMAN	F12	Coagulation factor XII	5195.41	7158.71	7489.77	1
P00751	P00751	CFAB_HUMAN	CFB	Complement factor B	117561	117040	114446	17
P00813	P00813	ADA_HUMAN	ADA	Adenosine deaminase	10425.1	8929.04	9849.6	1
P00915	P00915	CAH1_HUMAN	CA1	Carbonic anhydrase 1	375101	647103	1137590	12
P00918	P00918	CAH2_HUMAN	CA2	Carbonic anhydrase 2	132597	196803	197979	8
P00966	P00966	ASSY_HUMAN	ASS1	Argininosuccinate synthase	122946	149948	111533	6
P01008	P01008	ANT3_HUMAN	SERPINC1	Antithrombin-III	69790	70616.9	76860.3	7
P01009	P01009;P01009-2	A1AT_HUMAN	SERPINA1	Alpha-1-antitrypsin	2748360	2401030	2183680	31
P01011	P01011;P01011-2	AACT_HUMAN	SERPINA3	Alpha-1-antichymotrypsin	1825450	1793800	1449350	14
P01019	P01019	ANGT_HUMAN	AGT	Angiotensinogen	49503.8	37321.8	37093.5	3
P01023	P01023	A2MG_HUMAN	A2M	Alpha-2-macroglobulin	1277370	1370190	1405870	67
P01023;P20742;P20742-2	P01023;P20742;P20742-2	A2MG_HUMAN;PZP_HUMAN	A2M;PZP	Alpha-2-macroglobulin	577777	603219	316730	0
P01024	P01024	CO3_HUMAN	C3	Complement C3	418649	325418	425258	82
P01031	P01031	CO5_HUMAN	C5	Complement C5	136456	130000	145690	18
P01033	P01033	TIMP1_HUMAN	TIMP1	Metalloproteinase inhibitor 1	55390	59716.6	45357.6	2
P01034	P01034	CYTC_HUMAN	CST3	Cystatin-C	82521.3	75791.6	70724.9	5
P01042-2	P01042;P01042-2;P01042-3	KNG1_HUMAN	KNG1	Isoform LMW of Kininogen-1	98577.8	65781.3	74434.9	11
P01112;P01112-2	P01112;P01112-2	RASH_HUMAN	HRAS	GTPase HRas	12469.9	13722.8	18918.2	1
P01112;P01112-2;P01116	P01112;P01116;P01116-2;P01112-2	RASH_HUMAN;RASK_HUMAN	HRAS;KRAS	GTPase HRas	204706	114144	125345	0
P01116	P01116;P01116-2	RASK_HUMAN	KRAS	GTPase KRas	48213.1	34601.2	58994	4
P01130;P01130-2;P01130-3;P01130-4;P01130-5;P01130-6	P01130;P01130-2;P01130-3;P01130-4;P01130-5;P01130-6	LDLR_HUMAN	LDLR	Low-density lipoprotein receptor	16609.9	12567.6	23339.5	4
P01591	P01591	IGJ_HUMAN	JCHAIN	Immunoglobulin J chain	109912	85619.9	75012.1	2
P01602	P01602;P0DOX7	KV105_HUMAN	IGKV1-5	Immunoglobulin kappa variable 1-5	55875.6	63925.1	54659.1	1
P01700	P01700	LV147_HUMAN	IGLV1-47	Immunoglobulin lambda variable 1-47	47151.4	21734.4	51305	1
P01764;P01768;P0DP03	P01764;P01768;P0DP03	HV323_HUMAN;HV330_HUMAN;HVC05_HUMAN	IGHV3-23;IGHV3-30;IGHV3-30-5	Immunoglobulin heavy variable 3-23	17844.4	12242.5	20023.8	0
P01833	P01833	PIGR_HUMAN	PIGR	Polymeric immunoglobulin receptor	162197	149140	129004	12
P01834	P01834;P0DOX7	IGKC_HUMAN	IGKC	Immunoglobulin kappa constant	926129	846448	913560	9
P01857;P01857-1	P01857;P0DOX5;P01857-1	IGHG1_HUMAN	IGHG1	Immunoglobulin heavy constant gamma 1	956102	953502	1375570	6
P01857;P01857-1;P01859;P01859-1;P01860;P01860-1;P01861;P01861-1	P01857;P01859;P01860;P01861;P0DOX5;P01857-1;P01859-1;P01860-1;P01861-1	IGHG1_HUMAN;IGHG2_HUMAN;IGHG3_HUMAN;IGHG4_HUMAN	IGHG1;IGHG2;IGHG3;IGHG4	Immunoglobulin heavy constant gamma 1	119884	80077.8	40876.4	0
P01857;P01857-1;P01860;P01860-1	P01857;P01860;P0DOX5;P01857-1;P01860-1	IGHG1_HUMAN;IGHG3_HUMAN	IGHG1;IGHG3	Immunoglobulin heavy constant gamma 1	130351	58315.3	170396	0
P01857;P01857-1;P01860;P01860-1;P01861;P01861-1	P01857;P01860;P01861;P0DOX5;P01857-1;P01860-1;P01861-1	IGHG1_HUMAN;IGHG3_HUMAN;IGHG4_HUMAN	IGHG1;IGHG3;IGHG4	Immunoglobulin heavy constant gamma 1	NA	NA	7898.05	0
P01857;P01857-1;P01861;P01861-1	P01857;P01861;P0DOX5;P01857-1;P01861-1	IGHG1_HUMAN;IGHG4_HUMAN	IGHG1;IGHG4	Immunoglobulin heavy constant gamma 1	23632.7	7806.59	42944.8	0
P01859;P01859-1	P01859;P01859-1	IGHG2_HUMAN	IGHG2	Immunoglobulin heavy constant gamma 2	583208	677964	510344	7
P01859;P01859-1;P01860;P01860-1;P01861;P01861-1	P01859;P01860;P01861;P01859-1;P01860-1;P01861-1	IGHG2_HUMAN;IGHG3_HUMAN;IGHG4_HUMAN	IGHG2;IGHG3;IGHG4	Immunoglobulin heavy constant gamma 2	32484.2	38911.2	28784.4	0
P01859;P01859-1;P01861;P01861-1	P01859;P01861;P01859-1;P01861-1	IGHG2_HUMAN;IGHG4_HUMAN	IGHG2;IGHG4	Immunoglobulin heavy constant gamma 2	274422	252302	201457	0
P01860;P01860-1	P01860;P01860-1	IGHG3_HUMAN	IGHG3	Immunoglobulin heavy constant gamma 3	109874	101840	154662	5
P01861;P01861-1	P01861;P01861-1	IGHG4_HUMAN	IGHG4	Immunoglobulin heavy constant gamma 4	503770	600922	249863	3
P01871;P01871-1	P01871;P01871-1;P0DOX6	IGHM_HUMAN	IGHM	Immunoglobulin heavy constant mu	202467	174874	160557	11
P01876;P01876-1	P01876;P01877;P01876-1;P01877-1;P0DOX2	IGHA1_HUMAN	IGHA1	Immunoglobulin heavy constant alpha 1	458225	390457	511177	8
P01889	P01889	HLAB_HUMAN	HLA-B	HLA class I histocompatibility antigen, B alpha chain	126402	71535.3	241185	3
P01889;P04439;P04439-2;P10321	P01889;P01893;P04439;P10321;P04439-2	HLAA_HUMAN;HLAB_HUMAN;HLAC_HUMAN	HLA-A;HLA-B;HLA-C	HLA class I histocompatibility antigen, B alpha chain	59584.8	23943	76600.2	0
P01889;P04439;P04439-2;P13747	P01889;P01893;P04439;P13747;P17693;P17693-2;P17693-5;P17693-6;P04439-2	HLAA_HUMAN;HLAB_HUMAN;HLAE_HUMAN	HLA-A;HLA-B;HLA-E	HLA class I histocompatibility antigen, B alpha chain	26206.5	9228.43	36736.5	0
P01889;P10321	P01889;P10321	HLAB_HUMAN;HLAC_HUMAN	HLA-B;HLA-C	HLA class I histocompatibility antigen, B alpha chain	340152	238953	202951	0
P01889;P10321;P13747	P01889;P01893;P10321;P13747;P10321-2	HLAB_HUMAN;HLAC_HUMAN;HLAE_HUMAN	HLA-B;HLA-C;HLA-E	HLA class I histocompatibility antigen, B alpha chain	302593	299078	209180	0
P01903	P01903	DRA_HUMAN	HLA-DRA	HLA class II histocompatibility antigen, DR alpha chain	76110.4	49409.8	63017.7	3
P01903;P01906	P01903;P01906	DQA2_HUMAN;DRA_HUMAN	HLA-DQA2;HLA-DRA	HLA class II histocompatibility antigen, DR alpha chain	4662.26	NA	10412.8	0
P01906	P01906	DQA2_HUMAN	HLA-DQA2	HLA class II histocompatibility antigen, DQ alpha 2 chain	11445.1	13994.9	8757.3	1
P01911	P01911	DRB1_HUMAN	HLA-DRB1	HLA class II histocompatibility antigen, DRB1 beta chain	177068	113929	105158	1
P01920	P01920	DQB1_HUMAN	HLA-DQB1	HLA class II histocompatibility antigen, DQ beta 1 chain	31431	21093.5	19796.5	2
P02042	P02042	HBD_HUMAN	HBD	Hemoglobin subunit delta	422578	827788	917533	10
P02042;P02100;P68871;P69892	P02042;P02100;P68871;P69891;P69892	HBB_HUMAN;HBD_HUMAN;HBE_HUMAN;HBG2_HUMAN	HBB;HBD;HBE1;HBG2	Hemoglobin subunit delta	NA	NA	59868.4	0
P02042;P68871	P02042;P68871	HBB_HUMAN;HBD_HUMAN	HBB;HBD	Hemoglobin subunit delta	3616070	2618680	3798030	0
P02100	P02100	HBE_HUMAN	HBE1	Hemoglobin subunit epsilon	NA	10706	22720.2	1
P02100;P69892	P02100;P69891;P69892	HBE_HUMAN;HBG2_HUMAN	HBE1;HBG2	Hemoglobin subunit epsilon	NA	NA	16439.4	0
P02452	P02452	CO1A1_HUMAN	COL1A1	Collagen alpha-1(I) chain	286983	211574	285381	19
P02461;P02461-2	P02461;P02461-2	CO3A1_HUMAN	COL3A1	Collagen alpha-1(III) chain	84933	65248.1	88511.1	6
P02462	P02462;P29400;P29400-2	CO4A1_HUMAN	COL4A1	Collagen alpha-1(IV) chain	106504	62370.4	128479	1
P02511	P02511	CRYAB_HUMAN	CRYAB	Alpha-crystallin B chain	138369	81601.7	103179	4
P02533	P02533	K1C14_HUMAN	KRT14	Keratin, type I cytoskeletal 14	4787.87	NA	14010.7	2
P02533;P08727	P02533;P08727	K1C14_HUMAN;K1C19_HUMAN	KRT14;KRT19	Keratin, type I cytoskeletal 14	432153	420553	655989	0
P02533;P08727;P13646;P13646-3;P19012;Q04695	P02533;P08727;P08779;P13646;P19012;P35900;Q04695;Q8N1A0;P13646-3;Q8N1A0-2;P19012-2	K1C13_HUMAN;K1C14_HUMAN;K1C15_HUMAN;K1C17_HUMAN;K1C19_HUMAN	KRT13;KRT14;KRT15;KRT17;KRT19	Keratin, type I cytoskeletal 14	61292.7	35231.5	157933	0
P02533;P08727;P19012;Q04695	P02533;P08727;P08779;P19012;Q04695;P19012-2	K1C14_HUMAN;K1C15_HUMAN;K1C17_HUMAN;K1C19_HUMAN	KRT14;KRT15;KRT17;KRT19	Keratin, type I cytoskeletal 14	2823590	2462680	1955800	0
P02538	P02538;P04259	K2C6A_HUMAN	KRT6A	Keratin, type II cytoskeletal 6A	33877.8	42725.7	39938.8	0
P02538;P48668	O95678;P02538;P48668	K2C6A_HUMAN;K2C6C_HUMAN	KRT6A;KRT6C	Keratin, type II cytoskeletal 6A	214991	163440	199700	0
P02545	P02545;P02545-2;P02545-3;P02545-4;P02545-5;P02545-6	LMNA_HUMAN	LMNA	Prelamin-A/C	2496940	1839610	2228250	54
P02545;P20700;Q03252	P02545;P20700;Q03252;P02545-2;P02545-3;P02545-4;P02545-5;P02545-6	LMNA_HUMAN;LMNB1_HUMAN;LMNB2_HUMAN	LMNA;LMNB1;LMNB2	Prelamin-A/C	2896720	2299470	1845530	0
P02549;P02549-2	P02549;P02549-2	SPTA1_HUMAN	SPTA1	Spectrin alpha chain, erythrocytic 1	51449.4	54071.3	52956.5	14
P02647	P02647	APOA1_HUMAN	APOA1	Apolipoprotein A-I	413550	303309	332518	18
P02649	P02649	APOE_HUMAN	APOE	Apolipoprotein E	953264	837278	1013110	24
P02652	P02652	APOA2_HUMAN	APOA2	Apolipoprotein A-II	130848	158321	178726	2
P02655	P02655	APOC2_HUMAN	APOC2	Apolipoprotein C-II	104545	141378	106228	4
P02656	P02656	APOC3_HUMAN	APOC3	Apolipoprotein C-III	268596	109848	134405	2
P02671	P02671;P02671-2	FIBA_HUMAN	FGA	Fibrinogen alpha chain	1033490	726983	1153820	37
P02675	P02675	FIBB_HUMAN	FGB	Fibrinogen beta chain	837533	701941	1180580	35
P02679;P02679-2	P02679;P02679-2	FIBG_HUMAN	FGG	Fibrinogen gamma chain	547333	468640	681094	27
P02686;P02686-2	P02686;P02686-2	MBP_HUMAN	MBP	Myelin basic protein	NA	NA	3136.09	1
P02730	P02730;P02730-2	B3AT_HUMAN	SLC4A1	Band 3 anion transport protein	379150	336638	250018	14
P02741;P02741-2	P02741;P02741-2	CRP_HUMAN	CRP	C-reactive protein	71773.2	49009.6	32910.8	1
P02743	P02743	SAMP_HUMAN	APCS	Serum amyloid P-component	298157	206824	233908	8
P02745	P02745	C1QA_HUMAN	C1QA	Complement C1q subcomponent subunit A	217950	142094	161052	1
P02746	P02746	C1QB_HUMAN	C1QB	Complement C1q subcomponent subunit B	95379.4	67169.4	155955	5
P02747	P02747	C1QC_HUMAN	C1QC	Complement C1q subcomponent subunit C	312744	287943	322015	5
P02748	P02748	CO9_HUMAN	C9	Complement component C9	520245	332602	435246	12
P02749	P02749	APOH_HUMAN	APOH	Beta-2-glycoprotein 1	210046	114540	192408	12
P02750	P02750	A2GL_HUMAN	LRG1	Leucine-rich alpha-2-glycoprotein	255285	229082	160827	3
P02751-1;P02751-8	P02751;P02751-1;P02751-10;P02751-11;P02751-12;P02751-13;P02751-14;P02751-16;P02751-17;P02751-2;P02751-3;P02751-4;P02751-5;P02751-6;P02751-7;P02751-8;P02751-9	FINC_HUMAN	FN1	Isoform 1 of Fibronectin	579878	509907	805059	68
P02753	P02753	RET4_HUMAN	RBP4	Retinol-binding protein 4	67131.2	76105.2	68656.5	5
P02760	P02760	AMBP_HUMAN	AMBP	Protein AMBP	196136	222583	204202	12
P02763	P02763	A1AG1_HUMAN	ORM1	Alpha-1-acid glycoprotein 1	769957	812543	588239	4
P02763;P19652	P02763;P19652	A1AG1_HUMAN;A1AG2_HUMAN	ORM1;ORM2	Alpha-1-acid glycoprotein 1	1156490	1141510	922683	0
P02765	P02765	FETUA_HUMAN	AHSG	Alpha-2-HS-glycoprotein	116685	57842.7	133355	6
P02766	P02766	TTHY_HUMAN	TTR	Transthyretin	39754.8	29373.8	99894.5	2
P02768	P02768;P02768-2	ALBU_HUMAN	ALB	Albumin	4014380	3451420	3759880	60
P02774;P02774-3	P02774;P02774-2;P02774-3	VTDB_HUMAN	GC	Vitamin D-binding protein	486374	399656	585765	25
P02775	P02775	CXCL7_HUMAN	PPBP	Platelet basic protein	84350.9	59974.7	63765.3	4
P02776;P10720	P02776;P10720	PF4V_HUMAN;PLF4_HUMAN	PF4;PF4V1	Platelet factor 4	3666	NA	8511.23	0
P02786	P02786	TFR1_HUMAN	TFRC	Transferrin receptor protein 1	272081	186755	172974	18
P02787	P02787	TRFE_HUMAN	TF	Serotransferrin	1708900	1368210	1442390	33
P02788	P02788	TRFL_HUMAN	LTF	Lactotransferrin	758910	624047	782685	33
P02790	P02790	HEMO_HUMAN	HPX	Hemopexin	604245	485705	433940	7
P02792	P02792	FRIL_HUMAN	FTL	Ferritin light chain	200126	196165	182822	5
P02794	P02794	FRIH_HUMAN	FTH1	Ferritin heavy chain	52913.5	42768.8	34308.3	5
P02795;P04732;P13640;P13640-2;P80297;Q8N339	P02795;P04732;P13640;P80297;Q8N339;P13640-2	MT1E_HUMAN;MT1G_HUMAN;MT1M_HUMAN;MT1X_HUMAN;MT2_HUMAN	MT1E;MT1G;MT1M;MT1X;MT2A	Metallothionein-2	115054	176026	139383	0
P03952	P03952	KLKB1_HUMAN	KLKB1	Plasma kallikrein	101567	120670	125545	1
P03973	P03973	SLPI_HUMAN	SLPI	Antileukoproteinase	88477.2	48612.1	45664.8	3
P04003	P04003	C4BPA_HUMAN	C4BPA	C4b-binding protein alpha chain	122868	96014.6	102903	6
P04004	P04004	VTNC_HUMAN	VTN	Vitronectin	2822000	1970410	3145640	14
P04040	P04040	CATA_HUMAN	CAT	Catalase	1003430	869469	1506420	27
P04062;P04062-2;P04062-3;P04062-4	P04062;P04062-2;P04062-3;P04062-4;P04062-5	GBA1_HUMAN	GBA1	Lysosomal acid glucosylceramidase	179862	146332	144505	1
P04062;P04062-2;P04062-4	P04062;P04062-2;P04062-4	GBA1_HUMAN	GBA1	Lysosomal acid glucosylceramidase	117035	71522.7	58212.2	1
P04066	P04066	FUCO_HUMAN	FUCA1	Tissue alpha-L-fucosidase	32333.3	32195.1	21665.9	3
P04075	P04075;P04075-2	ALDOA_HUMAN	ALDOA	Fructose-bisphosphate aldolase A	1109400	1155470	1285490	24
P04075;P09972	P04075;P09972;P04075-2	ALDOA_HUMAN;ALDOC_HUMAN	ALDOA;ALDOC	Fructose-bisphosphate aldolase A	264059	217405	420256	0
P04080	P04080	CYTB_HUMAN	CSTB	Cystatin-B	158144	184933	270767	8
P04083	P04083	ANXA1_HUMAN	ANXA1	Annexin A1	1288140	1342400	1002220	30
P04114	P04114	APOB_HUMAN	APOB	Apolipoprotein B-100	265866	228485	209320	50
P04150;P04150-10;P04150-11;P04150-12;P04150-13;P04150-2;P04150-3;P04150-5;P04150-6;P04150-7;P04150-8;P04150-9	P04150;P04150-2;P04150-10;P04150-11;P04150-12;P04150-13;P04150-3;P04150-6;P04150-8;P04150-9;P04150-5;P04150-7	GCR_HUMAN	NR3C1	Glucocorticoid receptor	14244.4	16763.7	12613.4	3
P04156	P04156	PRIO_HUMAN	PRNP	Major prion protein	17575.8	12550.1	21756.9	2
P04179;P04179-3;P04179-4	P04179;P04179-3;P04179-4	SODM_HUMAN	SOD2	Superoxide dismutase [Mn], mitochondrial	33617.6	16275.4	33307.1	1
P04181	P04181	OAT_HUMAN	OAT	Ornithine aminotransferase, mitochondrial	367457	225032	254912	9
P04196	P04196	HRG_HUMAN	HRG	Histidine-rich glycoprotein	46635.3	39352.4	49174.2	6
P04217	P04217;P04217-2	A1BG_HUMAN	A1BG	Alpha-1B-glycoprotein	118476	95237	74316.2	5
P04233-2;P04233-5	P04233-2;P04233-5	HG2A_HUMAN	CD74	Isoform p35 of HLA class II histocompatibility antigen gamma chain	112593	76772.9	97966	1
P04233;P04233-2;P04233-4;P04233-5	P04233;P04233-2;P04233-4;P04233-3;P04233-5	HG2A_HUMAN	CD74	HLA class II histocompatibility antigen gamma chain	54630.2	33257.1	53410.7	3
P04233;P04233-4	P04233;P04233-4	HG2A_HUMAN	CD74	HLA class II histocompatibility antigen gamma chain	3428.67	NA	8579.35	1
P04264	P04259;P04264	K2C1_HUMAN	KRT1	Keratin, type II cytoskeletal 1	181835	92385.3	146725	11
P04264;P05787;P05787-2;P13647	P02538;P04259;P04264;P05787;P13647;P48668;P05787-2	K2C1_HUMAN;K2C5_HUMAN;K2C8_HUMAN	KRT1;KRT5;KRT8	Keratin, type II cytoskeletal 1	35426.4	63804.8	107939	0
P04264;P05787;P05787-2;P13647;P35908	O95678;P02538;P04259;P04264;P05787;P12035;P13647;P35908;P48668;Q01546;Q7Z794;P05787-2	K22E_HUMAN;K2C1_HUMAN;K2C5_HUMAN;K2C8_HUMAN	KRT1;KRT2;KRT5;KRT8	Keratin, type II cytoskeletal 1	36493	56530.6	73738.4	0
P04264;P35908	P04264;P35908	K22E_HUMAN;K2C1_HUMAN	KRT1;KRT2	Keratin, type II cytoskeletal 1	177050	77570.1	37724.5	0
P04275	P04275	VWF_HUMAN	VWF	von Willebrand factor	231090	246988	225763	41
P04406	P04406	G3P_HUMAN	GAPDH	Glyceraldehyde-3-phosphate dehydrogenase	2293590	2442770	1974760	1
P04406;P04406-2	P04406;P04406-2	G3P_HUMAN	GAPDH	Glyceraldehyde-3-phosphate dehydrogenase	4332970	3830270	3968940	30
P04424;P04424-2	P04424;P04424-2;P04424-3	ARLY_HUMAN	ASL	Argininosuccinate lyase	59517.6	52504.4	69902.2	8
P04439;P04439-2	P04439;P04439-2	HLAA_HUMAN	HLA-A	HLA class I histocompatibility antigen, A alpha chain	217757	222436	160784	2
P04439;P04439-2;P10321	P01893;P04439;P10321;P30511;P10321-2;P30511-2;P30511-3;P04439-2	HLAA_HUMAN;HLAC_HUMAN	HLA-A;HLA-C	HLA class I histocompatibility antigen, A alpha chain	15707.4	5402.27	15978.9	0
P04626;P04626-2;P04626-3;P04626-4;P04626-5	P04626;P04626-2;P04626-3;P04626-4;P04626-5	ERBB2_HUMAN	ERBB2	Receptor tyrosine-protein kinase erbB-2	6961.81	NA	9929.33	1
P04632	P04632	CPNS1_HUMAN	CAPNS1	Calpain small subunit 1	496895	715052	678953	15
P04792	P04792	HSPB1_HUMAN	HSPB1	Heat shock protein beta-1	2117030	1734130	1319890	12
P04839	P04839	CY24B_HUMAN	CYBB	Cytochrome b-245 heavy chain	51719.2	40076.4	32438.9	5
P04843	P04843	RPN1_HUMAN	RPN1	Dolichyl-diphosphooligosaccharide--protein glycosyltransferase subunit 1	830711	450255	588984	17
P04844;P04844-2	P04844;P04844-2	RPN2_HUMAN	RPN2	Dolichyl-diphosphooligosaccharide--protein glycosyltransferase subunit 2	621362	465068	522226	16
P04899;P04899-4	P04899;P04899-2;P04899-3;P04899-4;P04899-5;P04899-6	GNAI2_HUMAN	GNAI2	Guanine nucleotide-binding protein G(i) subunit alpha-2	217372	185014	253303	13
P04899;P04899-4;P08754;P63096;P63096-2	P04899;P08754;P09471;P63096;P04899-2;P04899-3;P04899-4;P04899-5;P04899-6;P09471-2;P63096-2	GNAI1_HUMAN;GNAI2_HUMAN;GNAI3_HUMAN	GNAI1;GNAI2;GNAI3	Guanine nucleotide-binding protein G(i) subunit alpha-2	335359	252509	302486	0
P04920;P04920-2;P04920-3	P04920;P04920-2;P04920-3	B3A2_HUMAN	SLC4A2	Anion exchange protein 2	36576.9	24438.2	40156.1	3
P04921;P04921-2;P04921-3	P04921;P04921-2;P04921-3	GLPC_HUMAN	GYPC	Glycophorin-C	30623.4	NA	24215.4	1
P05023;P05023-4	P05023;P05023-2;P05023-3;P05023-4	AT1A1_HUMAN	ATP1A1	Sodium/potassium-transporting ATPase subunit alpha-1	668058	408402	538056	18
P05023;P05023-4;P50993	P05023;P13637;P20648;P50993;P54707;Q13733;P05023-2;P05023-3;P05023-4;P13637-2;P13637-3;P54707-2	AT1A1_HUMAN;AT1A2_HUMAN	ATP1A1;ATP1A2	Sodium/potassium-transporting ATPase subunit alpha-1	239440	132710	217139	0
P05026;P05026-2	P05026;P05026-2	AT1B1_HUMAN	ATP1B1	Sodium/potassium-transporting ATPase subunit beta-1	241504	198383	304617	7
P05067;P05067-11;P05067-7;P05067-8;P05067-9	P05067;P05067-4;P05067-10;P05067-11;P05067-3;P05067-5;P05067-6;P05067-7;P05067-8;P05067-9	A4_HUMAN	APP	Amyloid-beta precursor protein	55185.6	44997.5	53020	6
P05089;P05089-2	P05089;P05089-2	ARGI1_HUMAN	ARG1	Arginase-1	41665.2	37273.5	36353.4	4
P05091	P05091;P05091-2	ALDH2_HUMAN	ALDH2	Aldehyde dehydrogenase, mitochondrial	3148370	1980050	2679860	21
P05106;P05106-2;P05106-3	P05106;P05106-2;P05106-3	ITB3_HUMAN	ITGB3	Integrin beta-3	12685.2	12652.1	19857.8	5
P05107	P05107	ITB2_HUMAN	ITGB2	Integrin beta-2	363328	238232	305064	27
P05109	P05109	S10A8_HUMAN	S100A8	Protein S100-A8	3470540	4269230	3778110	7
P05114	P05114	HMGN1_HUMAN	HMGN1	Non-histone chromosomal protein HMG-14	19612	23212.7	51046.1	6
P05121	P05121	PAI1_HUMAN	SERPINE1	Plasminogen activator inhibitor 1	51098.9	44050	30168.2	2
P05141;P12235	P05141;P12235	ADT1_HUMAN;ADT2_HUMAN	SLC25A4;SLC25A5	ADP/ATP translocase 2	233811	57206.2	161142	0
P05141;P12235;P12236	P05141;P12235;P12236;Q9H0C2	ADT1_HUMAN;ADT2_HUMAN;ADT3_HUMAN	SLC25A4;SLC25A5;SLC25A6	ADP/ATP translocase 2	1060320	397633	420154	0
P05141;P12236	P05141;P12236	ADT2_HUMAN;ADT3_HUMAN	SLC25A5;SLC25A6	ADP/ATP translocase 2	361198	213305	194634	0
P05154	P05154	IPSP_HUMAN	SERPINA5	Plasma serine protease inhibitor	19044.1	18349.5	10803.2	1
P05155;P05155-3	P05155;P05155-3	IC1_HUMAN	SERPING1	Plasma protease C1 inhibitor	148794	124158	86208.4	7
P05156	P05156	CFAI_HUMAN	CFI	Complement factor I	60844.2	50082.8	68703.4	5
P05160	P05160	F13B_HUMAN	F13B	Coagulation factor XIII B chain	7904.44	11299.9	3517.4	1
P05161	P05161	ISG15_HUMAN	ISG15	Ubiquitin-like protein ISG15	28219	33200.5	29550.3	2
P05164;P05164-2;P05164-3	P05164;P05164-2;P05164-3	PERM_HUMAN	MPO	Myeloperoxidase	1036890	871952	784815	22
P05165;P05165-2	P05165;P05165-2;P05165-3	PCCA_HUMAN	PCCA	Propionyl-CoA carboxylase alpha chain, mitochondrial	184370	165321	157230	17
P05166;P05166-2	P05166;P05166-2	PCCB_HUMAN	PCCB	Propionyl-CoA carboxylase beta chain, mitochondrial	250218	205126	217191	14
P05186;P05186-3	P05186;P05186-3	PPBT_HUMAN	ALPL	Alkaline phosphatase, tissue-nonspecific isozyme	186986	126161	177331	4
P05198	P05198	IF2A_HUMAN	EIF2S1	Eukaryotic translation initiation factor 2 subunit 1	373187	429639	383425	16
P05204	P05204;Q15651;Q15651-2	HMGN2_HUMAN	HMGN2	Non-histone chromosomal protein HMG-17	37712.7	10815.3	48448.7	1
P05362	P05362	ICAM1_HUMAN	ICAM1	Intercellular adhesion molecule 1	693685	388956	565941	20
P05386	P05386	RLA1_HUMAN	RPLP1	Large ribosomal subunit protein P1	18758.6	22035.2	26379.5	2
P05386;P05387	P05386;P05387;P05386-2	RLA1_HUMAN;RLA2_HUMAN	RPLP1;RPLP2	Large ribosomal subunit protein P1	21391.9	10598.3	21577.3	0
P05387	P05387	RLA2_HUMAN	RPLP2	Large ribosomal subunit protein P2	3248640	2259820	2924850	9
P05388;P05388-2	P05388;P05388-2	RLA0_HUMAN	RPLP0	Large ribosomal subunit protein uL10	819719	775630	618079	4
P05412	P05412	JUN_HUMAN	JUN	Transcription factor Jun	13556.1	7741.17	12084.6	1
P05413	P05413	FABPH_HUMAN	FABP3	Fatty acid-binding protein, heart	31238.7	37471.6	27405.5	3
P05452	P05452	TETN_HUMAN	CLEC3B	Tetranectin	NA	9327.33	5703.58	2
P05455	P05455	LA_HUMAN	SSB	Lupus La protein	130625	147872	146613	11
P05546	P05546	HEP2_HUMAN	SERPIND1	Heparin cofactor 2	50016.3	42702.4	37658.5	4
P05556	P05556	ITB1_HUMAN	ITGB1	Integrin beta-1	550443	395737	411217	26
P05771-2	P05771;P05771-2	KPCB_HUMAN	PRKCB	Isoform Beta-II of Protein kinase C beta type	45095.5	73051.2	62194.3	7
P05771-2;P17252	P05771;P17252;P05771-2	KPCA_HUMAN;KPCB_HUMAN	PRKCA;PRKCB	Isoform Beta-II of Protein kinase C beta type	42610.5	43694.5	44175.4	0
P05783	P05783	K1C18_HUMAN	KRT18	Keratin, type I cytoskeletal 18	2754500	3336860	3453150	37
P05783;P08727	P05783;P08727	K1C18_HUMAN;K1C19_HUMAN	KRT18;KRT19	Keratin, type I cytoskeletal 18	149259	NA	93463	0
P05787;P05787-2	P05787;P05787-2	K2C8_HUMAN	KRT8	Keratin, type II cytoskeletal 8	2441910	2692940	3811020	61
P05787;P05787-2;P08670;P08729;P13647;P78386	O43790;O95678;P02538;P04259;P05787;P08670;P08729;P12035;P13647;P14136;P48668;P78385;P78386;Q01546;Q14533;Q5XKE5;Q8N1N4;Q9NSB2;P05787-2;P14136-3;Q8N1N4-2;P14136-2	K2C5_HUMAN;K2C7_HUMAN;K2C8_HUMAN;KRT85_HUMAN;VIME_HUMAN	KRT5;KRT7;KRT8;KRT85;VIM	Keratin, type II cytoskeletal 8	2518480	1734450	1444710	0
P05787;P05787-2;P08670;P08729;P17661	P05787;P08670;P08729;P17661;P41219;Q9NSB2;P05787-2;P41219-2	DESM_HUMAN;K2C7_HUMAN;K2C8_HUMAN;VIME_HUMAN	DES;KRT7;KRT8;VIM	Keratin, type II cytoskeletal 8	3400660	3228290	3610350	0
P05787;P05787-2;P08729;P13647;P35908;Q14CN4;Q14CN4-2;Q14CN4-3	O95678;P02538;P04259;P05787;P08729;P12035;P13647;P19013;P35908;P48668;Q01546;Q14CN4;Q3SY84;Q5XKE5;Q7RTS7;Q7Z794;Q86Y46;Q9NSB2;P05787-2;Q14CN4-2;Q14CN4-3;Q86Y46-2	K22E_HUMAN;K2C5_HUMAN;K2C72_HUMAN;K2C7_HUMAN;K2C8_HUMAN	KRT2;KRT5;KRT7;KRT72;KRT8	Keratin, type II cytoskeletal 8	97761.9	131461	39601.6	0
P05997	P05997	CO5A2_HUMAN	COL5A2	Collagen alpha-2(V) chain	17783.1	11231	25443.9	2
P06132	P06132	DCUP_HUMAN	UROD	Uroporphyrinogen decarboxylase	13651.2	14346.1	18582.1	3
P06213;P06213-2	P06213;P06213-2	INSR_HUMAN	INSR	Insulin receptor	2439.96	NA	2234.3	2
P06280	P06280	AGAL_HUMAN	GLA	Alpha-galactosidase A	16113.6	9319.77	19429.9	3
P06396	P06396;P06396-2;P06396-3;P06396-4	GELS_HUMAN	GSN	Gelsolin	2203130	1676600	2160360	34
P06400	P06400	RB_HUMAN	RB1	Retinoblastoma-associated protein	5259.55	7625.09	4871.41	1
P06454;P06454-2	P06454;P06454-2	PTMA_HUMAN	PTMA	Prothymosin alpha	113508	111058	160736	5
P06493;P06493-2	P06493;P06493-2	CDK1_HUMAN	CDK1	Cyclin-dependent kinase 1	19429.5	40327.2	26496.5	1
P06576	P06576	ATPB_HUMAN	ATP5F1B	ATP synthase subunit beta, mitochondrial	2696920	1642720	2388870	43
P06681;P06681-2;P06681-3	P06681;P06681-2;P06681-3	CO2_HUMAN	C2	Complement C2	31524.5	17884	28728.5	2
P06702	P06702	S10A9_HUMAN	S100A9	Protein S100-A9	501088	500305	678711	11
P06703	P06703	S10A6_HUMAN	S100A6	Protein S100-A6	5798130	5397100	4270340	4
P06727	P06727	APOA4_HUMAN	APOA4	Apolipoprotein A-IV	180291	142471	140587	11
P06730;P06730-2;P06730-3	P06730;P06730-2;P06730-3	IF4E_HUMAN	EIF4E	Eukaryotic translation initiation factor 4E	4642.11	8755.41	12186.7	1
P06732	P06732	KCRM_HUMAN	CKM	Creatine kinase M-type	17072.3	17086.4	13009.3	3
P06733	P06733	ENOA_HUMAN	ENO1	Alpha-enolase	1825880	2044800	2051700	13
P06733;P06733-2	P06733;P06733-2	ENOA_HUMAN	ENO1	Alpha-enolase	2490490	2058660	1586510	18
P06733;P06733-2;P09104	P06733;P09104;P13929;P06733-2;P09104-2;P13929-2;P13929-3	ENOA_HUMAN;ENOG_HUMAN	ENO1;ENO2	Alpha-enolase	160541	179071	249443	0
P06733;P09104	P06733;P09104;P13929;P09104-2;P13929-2;P13929-3	ENOA_HUMAN;ENOG_HUMAN	ENO1;ENO2	Alpha-enolase	2616380	2995070	1731590	0
P06737;P06737-2	P06737;P06737-2	PYGL_HUMAN	PYGL	Glycogen phosphorylase, liver form	72150.7	98176.5	70526.7	15
P06737;P06737-2;P11216;P11217	P06737;P11216;P11217;P06737-2;P11217-2	PYGB_HUMAN;PYGL_HUMAN;PYGM_HUMAN	PYGB;PYGL;PYGM	Glycogen phosphorylase, liver form	535086	495386	376201	0
P06744;P06744-2	P06744;P06744-2	G6PI_HUMAN	GPI	Glucose-6-phosphate isomerase	433728	446812	462965	17
P06748;P06748-2	P06748;P06748-2;P06748-3	NPM_HUMAN	NPM1	Nucleophosmin	535457	384018	687026	14
P06753-2	P06753;P06753-2;P06753-3;P06753-4;P06753-5;P06753-6;P06753-7	TPM3_HUMAN	TPM3	Isoform 2 of Tropomyosin alpha-3 chain	1027930	843093	1255470	22
P06753-2;P07951;P07951-2;P09493;P09493-5;P09493-8;P67936;P67936-2	P06753;P07951;P09493;P09493-10;P67936;P07951-2;P09493-5;P06753-2;P06753-3;P09493-2;P09493-3;P09493-4;P09493-6;P09493-7;P09493-8;P09493-9;P06753-4;P06753-5;P06753-6;P07951-3;P67936-2	TPM1_HUMAN;TPM2_HUMAN;TPM3_HUMAN;TPM4_HUMAN	TPM1;TPM2;TPM3;TPM4	Isoform 2 of Tropomyosin alpha-3 chain	1223800	550399	1064100	0
P06753-2;P07951;P07951-2;P67936;P67936-2	P06753;P07951;P67936;P07951-2;P06753-2;P06753-3;P06753-4;P06753-5;P06753-6;P06753-7;P07951-3;P67936-2	TPM2_HUMAN;TPM3_HUMAN;TPM4_HUMAN	TPM2;TPM3;TPM4	Isoform 2 of Tropomyosin alpha-3 chain	NA	4660.88	23668.8	0
P06753-2;P67936;P67936-2	P06753;P67936;P06753-2;P06753-3;P06753-4;P06753-5;P06753-6;P06753-7;P67936-2	TPM3_HUMAN;TPM4_HUMAN	TPM3;TPM4	Isoform 2 of Tropomyosin alpha-3 chain	361767	39861.4	451455	0
P06756;P06756-3	P06756;P06756-2;P06756-3	ITAV_HUMAN	ITGAV	Integrin alpha-V	134600	92058.8	88784.7	18
P06858	P06858	LIPL_HUMAN	LPL	Lipoprotein lipase	20734.8	20446.5	14577.7	3
P06865	P06865	HEXA_HUMAN	HEXA	Beta-hexosaminidase subunit alpha	306260	244826	246925	14
P07099	P07099	HYEP_HUMAN	EPHX1	Epoxide hydrolase 1	532922	466133	622502	17
P07108;P07108-2;P07108-3;P07108-4;P07108-5	P07108;P07108-2;P07108-3;P07108-4;P07108-5;P07108-6	ACBP_HUMAN	DBI	Acyl-CoA-binding protein	82951.7	91619.7	105411	5
P07195	P07195	LDHB_HUMAN	LDHB	L-lactate dehydrogenase B chain	1297100	1210790	1419970	17
P07203	P07203	GPX1_HUMAN	GPX1	Glutathione peroxidase 1	250219	233166	227927	11
P07204	P07204	TRBM_HUMAN	THBD	Thrombomodulin	39780.9	36946.7	39063.5	5
P07225	P07225	PROS_HUMAN	PROS1	Vitamin K-dependent protein S	75810.6	50402.8	105316	11
P07237	P07237	PDIA1_HUMAN	P4HB	Protein disulfide-isomerase	5763150	3752050	5034390	40
P07305	P07305;P07305-2	H10_HUMAN	H1-0	Histone H1.0	381920	263121	224876	4
P07311	P07311	ACYP1_HUMAN	ACYP1	Acylphosphatase-1	10792.1	12325.2	6970.84	1
P07315;P07316;P11844	P07315;P07316;P11844	CRGA_HUMAN;CRGB_HUMAN;CRGC_HUMAN	CRYGA;CRYGB;CRYGC	Gamma-crystallin C	266929	487570	181805	0
P07332;P07332-2;P07332-3;P07332-4	P07332;P07332-2;P07332-3;P07332-4	FES_HUMAN	FES	Tyrosine-protein kinase Fes/Fps	12622.6	13409	14183.4	1
P07333;P07333-2	P07333;P07333-2	CSF1R_HUMAN	CSF1R	Macrophage colony-stimulating factor 1 receptor	22699.1	32108.9	19959.7	1
P07339	P07339	CATD_HUMAN	CTSD	Cathepsin D	2661490	2306600	1810710	26
P07355	A6NMY6;P07355;P07355-2	ANXA2_HUMAN	ANXA2	Annexin A2	3920320	3149760	3120270	13
P07357	P07357	CO8A_HUMAN	C8A	Complement component C8 alpha chain	46223.1	44252.8	52943.8	11
P07358	P07358	CO8B_HUMAN	C8B	Complement component C8 beta chain	17987	17544.5	25411.6	5
P07360	P07360	CO8G_HUMAN	C8G	Complement component C8 gamma chain	426961	361384	499414	9
P07384	P07384	CAN1_HUMAN	CAPN1	Calpain-1 catalytic subunit	506932	650784	501206	22
P07437	P07437	TBB5_HUMAN	TUBB	Tubulin beta chain	1439760	1415220	1077030	4
P07437;P68371	P04350;P07437;P68371	TBB4B_HUMAN;TBB5_HUMAN	TUBB;TUBB4B	Tubulin beta chain	60841.3	30567.5	64443.3	0
P07437;P68371;Q13509	P04350;P07437;P68371;Q13509;Q13509-2	TBB3_HUMAN;TBB4B_HUMAN;TBB5_HUMAN	TUBB;TUBB3;TUBB4B	Tubulin beta chain	65798.5	61435.2	33571.8	0
P07437;P68371;Q13509;Q13885	P04350;P07437;P68371;Q13509;Q13885;Q9BVA1;Q13509-2	TBB2A_HUMAN;TBB3_HUMAN;TBB4B_HUMAN;TBB5_HUMAN	TUBB;TUBB2A;TUBB3;TUBB4B	Tubulin beta chain	169467	206451	250483	0
P07437;P68371;Q13509;Q13885;Q9BUF5	P04350;P07437;P68371;Q13509;Q13885;Q9BUF5;Q9BVA1;Q13509-2	TBB2A_HUMAN;TBB3_HUMAN;TBB4B_HUMAN;TBB5_HUMAN;TBB6_HUMAN	TUBB;TUBB2A;TUBB3;TUBB4B;TUBB6	Tubulin beta chain	120190	135998	82492.5	0
P07437;P68371;Q13885	A6NNZ2;P04350;P07437;P68371;Q13885;Q3ZCM7;Q9BVA1	TBB2A_HUMAN;TBB4B_HUMAN;TBB5_HUMAN	TUBB;TUBB2A;TUBB4B	Tubulin beta chain	195333	226709	174932	0
P07437;Q13509;Q13885	P07437;Q13509;Q13885;Q9BVA1	TBB2A_HUMAN;TBB3_HUMAN;TBB5_HUMAN	TUBB;TUBB2A;TUBB3	Tubulin beta chain	1178680	2244220	1142110	0
P07451	P07451	CAH3_HUMAN	CA3	Carbonic anhydrase 3	173219	228271	138323	3
P07585	P07585;P07585-4	PGS2_HUMAN	DCN	Decorin	2544470	2213680	1394570	10
P07585;P21810	P07585;P21810;P07585-2;P07585-3	PGS1_HUMAN;PGS2_HUMAN	BGN;DCN	Decorin	77644.1	41797.4	59721.3	0
P07602;P07602-2;P07602-3	P07602;P07602-2;P07602-3	SAP_HUMAN	PSAP	Prosaposin	4580510	3779060	3460760	19
P07686	P07686	HEXB_HUMAN	HEXB	Beta-hexosaminidase subunit beta	354642	299085	293678	11
P07711;P07711-3	P07711;P07711-3	CATL1_HUMAN	CTSL	Procathepsin L	17248.5	14400.5	15990.8	1
P07737	P07737	PROF1_HUMAN	PFN1	Profilin-1	2923940	2860750	2659880	14
P07738	P07738	PMGE_HUMAN	BPGM	Bisphosphoglycerate mutase	38978.1	72600.4	108568	5
P07741	P07741	APT_HUMAN	APRT	Adenine phosphoribosyltransferase	288859	353351	213107	7
P07814	P07814	SYEP_HUMAN	EPRS1	Bifunctional glutamate/proline--tRNA ligase	309388	330963	315671	42
P07858	P07858	CATB_HUMAN	CTSB	Cathepsin B	2073150	1559420	3084360	18
P07864	P07864	LDHC_HUMAN	LDHC	L-lactate dehydrogenase C chain	25759.4	27491.6	NA	1
P07900;P07900-2	P07900;P07900-2	HS90A_HUMAN	HSP90AA1	Heat shock protein HSP 90-alpha	302327	325712	311791	19
P07900;P07900-2;P08238	P07900;P08238;Q58FF7;Q58FF8;P07900-2	HS90A_HUMAN;HS90B_HUMAN	HSP90AA1;HSP90AB1	Heat shock protein HSP 90-alpha	1144000	1299840	1610240	0
P07900;P07900-2;P08238;Q14568	P07900;P08238;Q14568;Q58FF8;P07900-2	HS902_HUMAN;HS90A_HUMAN;HS90B_HUMAN	HSP90AA1;HSP90AA2P;HSP90AB1	Heat shock protein HSP 90-alpha	1572920	2077190	1433960	0
P07900;P07900-2;Q14568	P07900;Q14568;P07900-2	HS902_HUMAN;HS90A_HUMAN	HSP90AA1;HSP90AA2P	Heat shock protein HSP 90-alpha	NA	35275	49948.8	0
P07902	P07902	GALT_HUMAN	GALT	Galactose-1-phosphate uridylyltransferase	10752.6	7018.92	11947.8	1
P07910-2	P07910;P07910-2;P07910-3;P07910-4	HNRPC_HUMAN	HNRNPC	Isoform C1 of Heterogeneous nuclear ribonucleoproteins C1/C2	1900230	1774690	2093460	12
P07919	P07919	QCR6_HUMAN	UQCRH	Cytochrome b-c1 complex subunit 6, mitochondrial	259770	127411	376020	3
P07942	P07942	LAMB1_HUMAN	LAMB1	Laminin subunit beta-1	292834	242293	242869	41
P07947	P07947	YES_HUMAN	YES1	Tyrosine-protein kinase Yes	32916.7	74222.9	24520	1
P07947;P07948;P07948-2	P06239;P06241;P06241-3;P07947;P07948;P08631;P08631-2;P09769;P11362;P11362-14;P11362-19;P11362-2;P11362-20;P11362-21;P11362-3;P11362-4;P11362-5;P11362-6;P11362-7;P20794;P21802;P21802-3;P22455;P22607;P51451;Q8IZL9;Q9UPZ9;P21802-15;P21802-16;P21802-17;P21802-18;P21802-2;P21802-20;P21802-21;P21802-22;P21802-23;P21802-4;P21802-5;P21802-6;P21802-8;P06239-3;P06241-2;P07948-2;P08631-3;P08631-4;P20794-2;P…	LYN_HUMAN;YES_HUMAN	LYN;YES1	Tyrosine-protein kinase Yes	98857.6	124807	35966.4	0
P07947;P07948;P07948-2;P12931;P12931-2;P12931-3	P06241;P06241-3;P07947;P07948;P08631;P08631-2;P12931;P06241-2;P07948-2;P08631-3;P08631-4;P12931-2;P12931-3	LYN_HUMAN;SRC_HUMAN;YES_HUMAN	LYN;SRC;YES1	Tyrosine-protein kinase Yes	99000.8	67888.5	50456.1	0
P07947;P12931;P12931-2;P12931-3	P06239;P06241;P06241-3;P07947;P12931;P06239-3;P06241-2;P12931-2;P12931-3	SRC_HUMAN;YES_HUMAN	SRC;YES1	Tyrosine-protein kinase Yes	116692	152587	111918	0
P07948	P07948	LYN_HUMAN	LYN	Tyrosine-protein kinase Lyn	4225.7	5814.3	14208.6	1
P07948;P07948-2	P07948;P08631;P08631-2;P07948-2;P08631-3;P08631-4	LYN_HUMAN	LYN	Tyrosine-protein kinase Lyn	131889	91765.2	98422.2	6
P07951	P07951	TPM2_HUMAN	TPM2	Tropomyosin beta chain	16161.5	11337.6	15472.3	1
P07951-2	P07951-2;P07951-3	TPM2_HUMAN	TPM2	Isoform 2 of Tropomyosin beta chain	1579130	882332	1747850	9
P07951;P07951-2	P07951;P07951-2	TPM2_HUMAN	TPM2	Tropomyosin beta chain	361279	205263	312848	9
P07951;P07951-2;P09493	P07951;P09493;P09493-10;P07951-2;P09493-3;P09493-4;P09493-9	TPM1_HUMAN;TPM2_HUMAN	TPM1;TPM2	Tropomyosin beta chain	1475890	729234	1345930	0
P07951;P07951-2;P67936-2	P07951;P07951-2;P67936-2	TPM2_HUMAN;TPM4_HUMAN	TPM2;TPM4	Tropomyosin beta chain	804322	430162	717720	0
P07951;P07951-2;P67936;P67936-2	P07951;P67936;P07951-2;P07951-3;P67936-2	TPM2_HUMAN;TPM4_HUMAN	TPM2;TPM4	Tropomyosin beta chain	4801100	2899180	4513300	0
P07951;P67936;P67936-2	P07951;P67936;P67936-2	TPM2_HUMAN;TPM4_HUMAN	TPM2;TPM4	Tropomyosin beta chain	NA	NA	11888.1	0
P07954;P07954-2	P07954;P07954-2	FUMH_HUMAN	FH	Fumarate hydratase, mitochondrial	577046	418774	454635	20
P07988	P07988	PSPB_HUMAN	SFTPB	Pulmonary surfactant-associated protein B	359645	429322	435249	12
P07996	P07996;P07996-2	TSP1_HUMAN	THBS1	Thrombospondin-1	238808	211096	249239	28
P07998	P07998	RNAS1_HUMAN	RNASE1	Ribonuclease pancreatic	11901.8	8401.29	18837.7	3
P08047;P08047-2;P08047-3	P08047;P08047-2;P08047-3	SP1_HUMAN	SP1	Transcription factor Sp1	7503.3	1504.23	6102.19	1
P08123	P08123	CO1A2_HUMAN	COL1A2	Collagen alpha-2(I) chain	284344	181992	246188	13
P08133	P08133	ANXA6_HUMAN	ANXA6	Annexin A6	2300270	2355930	2687210	59
P08174;P08174-2;P08174-3;P08174-4;P08174-5;P08174-6;P08174-7	P08174;P08174-2;P08174-3;P08174-4;P08174-5;P08174-6;P08174-7	DAF_HUMAN	CD55	Complement decay-accelerating factor	282337	224489	166490	8
P08195;P08195-2;P08195-3;P08195-4;P08195-5	P08195;P08195-4;P08195-2;P08195-3;P08195-5	4F2_HUMAN	SLC3A2	Amino acid transporter heavy chain SLC3A2	202916	87430.4	158885	10
P08237;P08237-3	P08237;P08237-2;P08237-3	PFKAM_HUMAN	PFKM	ATP-dependent 6-phosphofructokinase, muscle type	42297.6	55971.3	35004.4	6
P08237;P08237-3;P17858	P08237;P17858;P08237-3;P17858-2	PFKAL_HUMAN;PFKAM_HUMAN	PFKL;PFKM	ATP-dependent 6-phosphofructokinase, muscle type	28916.4	16717.1	48715.6	0
P08237;P08237-3;P17858;Q01813-2	P08237;P17858;Q01813;P08237-3;P17858-2;Q01813-2	PFKAL_HUMAN;PFKAM_HUMAN;PFKAP_HUMAN	PFKL;PFKM;PFKP	ATP-dependent 6-phosphofructokinase, muscle type	127539	115047	80978.7	0
P08238	P08238	HS90B_HUMAN	HSP90AB1	Heat shock protein HSP 90-beta	1005340	957232	1280530	15
P08238;P14625	P08238;P14625	ENPL_HUMAN;HS90B_HUMAN	HSP90AB1;HSP90B1	Heat shock protein HSP 90-beta	1362770	1104570	671522	0
P08240;P08240-2	P08240;P08240-2	SRPRA_HUMAN	SRPRA	Signal recognition particle receptor subunit alpha	103578	99552.8	85259.2	10
P08246	P08246	ELNE_HUMAN	ELANE	Neutrophil elastase	1237060	1270460	674781	3
P08253	P08253;P08253-2;P08253-3	MMP2_HUMAN	MMP2	72 kDa type IV collagenase	94061.9	138723	108088	10
P08294	P08294	SODE_HUMAN	SOD3	Extracellular superoxide dismutase [Cu-Zn]	247496	173001	112065	3
P08311	P08311	CATG_HUMAN	CTSG	Cathepsin G	590742	453943	449080	8
P08397;P08397-2;P08397-3;P08397-4	P08397;P08397-2;P08397-3;P08397-4	HEM3_HUMAN	HMBS	Porphobilinogen deaminase	25882.4	30373.1	20635.8	3
P08473	P08473	NEP_HUMAN	MME	Neprilysin	10160.7	12178.9	5140.79	1
P08493;P08493-2	P08493;P08493-2	MGP_HUMAN	MGP	Matrix Gla protein	111565	123383	115850	1
P08514;P08514-2;P08514-3	P08514;P08514-2;P08514-3	ITA2B_HUMAN	ITGA2B	Integrin alpha-IIb	31592.9	33672.5	23950	4
P08559;P08559-2;P08559-3;P08559-4	P08559;P08559-2;P08559-3;P08559-4	ODPA_HUMAN	PDHA1	Pyruvate dehydrogenase E1 component subunit alpha, somatic form, mitochondrial	1046880	783692	1022620	10
P08567	P08567	PLEK_HUMAN	PLEK	Pleckstrin	22714.6	26656.7	43315.7	4
P08571	P08571	CD14_HUMAN	CD14	Monocyte differentiation antigen CD14	226734	156544	106987	8
P08572	P08572	CO4A2_HUMAN	COL4A2	Collagen alpha-2(IV) chain	321807	236007	387920	7
P08574	P08574	CY1_HUMAN	CYC1	Cytochrome c1, heme protein, mitochondrial	30380.7	19655.7	17398.8	4
P08575;P08575-10;P08575-4;P08575-5;P08575-6;P08575-7;P08575-8;P08575-9	P08575;P08575-10;P08575-4;P08575-5;P08575-6;P08575-7;P08575-8;P08575-9	PTPRC_HUMAN	PTPRC	Receptor-type tyrosine-protein phosphatase C	160876	103833	169633	23
P08579	P08579	RU2B_HUMAN	SNRPB2	U2 small nuclear ribonucleoprotein B''	117144	126508	130474	9
P08579;P09012	P08579;P09012	RU2B_HUMAN;SNRPA_HUMAN	SNRPA;SNRPB2	U2 small nuclear ribonucleoprotein B''	177357	200132	94388	0
P08581	P08581;P08581-2;P08581-3	MET_HUMAN	MET	Hepatocyte growth factor receptor	9797.78	1906.68	5878.12	3
P08590	P05976;P08590;P05976-2	MYL3_HUMAN	MYL3	Myosin light chain 3	310611	234693	360140	2
P08603	P08603	CFAH_HUMAN	CFH	Complement factor H	253387	191805	220025	28
P08603;Q03591	P08603;Q03591	CFAH_HUMAN;FHR1_HUMAN	CFH;CFHR1	Complement factor H	39032	46282.2	58896.2	0
P08621	P08621;P08621-4	RU17_HUMAN	SNRNP70	U1 small nuclear ribonucleoprotein 70 kDa	703644	488239	613932	15
P08648	P08648	ITA5_HUMAN	ITGA5	Integrin alpha-5	132817	97154.9	74617.1	10
P08651;P08651-2;P08651-3;P08651-4;P08651-5;P08651-6	P08651;P08651-2;P08651-3;P08651-4;P08651-5;P08651-6	NFIC_HUMAN	NFIC	Nuclear factor 1 C-type	56530.6	43904.3	39493.2	1
P08670	P08670	VIME_HUMAN	VIM	Vimentin	3794890	3031610	2881920	63
P08670;P17661	P08670;P17661	DESM_HUMAN;VIME_HUMAN	DES;VIM	Vimentin	4228530	3321640	3480840	0
P08697	P08697;P08697-2	A2AP_HUMAN	SERPINF2	Alpha-2-antiplasmin	92652.8	91644.4	87614.9	5
P08708	P08708	RS17_HUMAN	RPS17	Small ribosomal subunit protein eS17	260561	300331	401474	12
P08727	P08727	K1C19_HUMAN	KRT19	Keratin, type I cytoskeletal 19	1683850	1443100	2622750	36
P08727;P13646;P13646-3	P08727;P13646;P13646-2;P13646-3	K1C13_HUMAN;K1C19_HUMAN	KRT13;KRT19	Keratin, type I cytoskeletal 19	248155	219862	318370	0
P08727;Q04695	P08727;Q04695	K1C17_HUMAN;K1C19_HUMAN	KRT17;KRT19	Keratin, type I cytoskeletal 19	457452	560203	772749	0
P08729	P08729	K2C7_HUMAN	KRT7	Keratin, type II cytoskeletal 7	2186020	2015260	1934680	30
P08729;Q14CN4;Q14CN4-2;Q14CN4-3	P08729;Q14CN4;Q14CN4-2;Q14CN4-3	K2C72_HUMAN;K2C7_HUMAN	KRT7;KRT72	Keratin, type II cytoskeletal 7	115166	127682	197577	0
P08754	P08754	GNAI3_HUMAN	GNAI3	Guanine nucleotide-binding protein G(i) subunit alpha-3	294608	255952	283067	9
P08758	P08758	ANXA5_HUMAN	ANXA5	Annexin A5	3329800	3183130	2381590	18
P08865	P08865;A0A8I5KQE6	RSSA_HUMAN	RPSA	Small ribosomal subunit protein uS2	2430340	2331340	2049480	3
P09001	P09001	RM03_HUMAN	MRPL3	Large ribosomal subunit protein uL3m	6289.03	2561.79	14336.1	1
P09012	P09012	SNRPA_HUMAN	SNRPA	U1 small nuclear ribonucleoprotein A	207823	212345	269891	5
P09104	P09104;P09104-2	ENOG_HUMAN	ENO2	Gamma-enolase	57279.3	67130.3	55198.7	6
P09110	P09110;P09110-2	THIK_HUMAN	ACAA1	3-ketoacyl-CoA thiolase, peroxisomal	176601	137634	241674	21
P09132	P09132	SRP19_HUMAN	SRP19	Signal recognition particle 19 kDa protein	46447.6	51840.7	77196.3	4
P09211	P09211	GSTP1_HUMAN	GSTP1	Glutathione S-transferase P	837558	680881	692596	11
P09234	P09234	RU1C_HUMAN	SNRPC	U1 small nuclear ribonucleoprotein C	67695.6	77367	71970.3	2
P09382	P09382	LEG1_HUMAN	LGALS1	Galectin-1	1880960	1485140	1367770	10
P09417	P09417;P09417-2	DHPR_HUMAN	QDPR	Dihydropteridine reductase	57069.9	66858.5	112690	6
P09429	P09429	HMGB1_HUMAN	HMGB1	High mobility group protein B1	37407.5	36494.8	68468.9	1
P09429;P23497	P09429;P23497;B2RPK0	HMGB1_HUMAN;SP100_HUMAN	HMGB1;SP100	High mobility group protein B1	78025	86444.8	68488.8	0
P09429;P26583	P09429;P26583	HMGB1_HUMAN;HMGB2_HUMAN	HMGB1;HMGB2	High mobility group protein B1	15723.6	25986.6	10462.2	0
P09455;P09455-2;P09455-3	P09455;P09455-2;P09455-3	RET1_HUMAN	RBP1	Retinol-binding protein 1	34705.2	48014.4	32824.7	1
P09467	P09467	F16P1_HUMAN	FBP1	Fructose-1,6-bisphosphatase 1	244659	270078	254302	16
P09486	P09486	SPRC_HUMAN	SPARC	SPARC	248345	184724	249272	13
P09488;P09488-2;P46439	P09488;P46439;P09488-2	GSTM1_HUMAN;GSTM5_HUMAN	GSTM1;GSTM5	Glutathione S-transferase Mu 1	76357.8	102227	53769.8	0
P09493	P09493;P09493-10;P09493-3;P09493-4;P09493-9	TPM1_HUMAN	TPM1	Tropomyosin alpha-1 chain	26566.9	18412.5	42390.8	1
P09493-5	P09493-5	TPM1_HUMAN	TPM1	Isoform 5 of Tropomyosin alpha-1 chain	328573	168342	263281	4
P09493-8	P09493-6;P09493-7;P09493-8	TPM1_HUMAN	TPM1	Isoform 8 of Tropomyosin alpha-1 chain	1335280	696380	841159	10
P09493;P09493-5	P06753;P09493;P09493-5;P09493-6;P09493-7;P09493-9;P06753-4;P06753-5;P06753-7	TPM1_HUMAN	TPM1	Tropomyosin alpha-1 chain	359424	168566	137996	0
P09493;P09493-5;P09493-8	P09493;P09493-10;P09493-5;P09493-2;P09493-3;P09493-4;P09493-6;P09493-7;P09493-8;P09493-9	TPM1_HUMAN	TPM1	Tropomyosin alpha-1 chain	158803	95881.5	225899	12
P09496-2	P09496;P09496-2;P09496-3;P09496-4	CLCA_HUMAN	CLTA	Isoform Non-brain of Clathrin light chain A	1763940	1641790	1417610	5
P09497-2	P09497;P09497-2	CLCB_HUMAN	CLTB	Isoform Non-brain of Clathrin light chain B	430363	443400	442258	5
P09525;P09525-3	P09525;P09525-2;P09525-3	ANXA4_HUMAN	ANXA4	Annexin A4	1270960	1191150	879722	18
P09543;P09543-2	P09543;P09543-2	CN37_HUMAN	CNP	2',3'-cyclic-nucleotide 3'-phosphodiesterase	132817	118777	116813	9
P09601	P09601	HMOX1_HUMAN	HMOX1	Heme oxygenase 1	177992	157323	161873	12
P09619	P09619	PGFRB_HUMAN	PDGFRB	Platelet-derived growth factor receptor beta	47433.5	28017	37700.9	7
P09619;P16234;P17948;P27361;P27361-2;P27361-3;P28482	P09619;P10721;P16234;P17948;P27361;P28482;P35916;P35968;P36888;Q9UBE8;P17948-5;P17948-6;P17948-7;P17948-8;P10721-2;P10721-4;P27361-2;P27361-3;P28482-2;P35916-1	MK01_HUMAN;MK03_HUMAN;PGFRA_HUMAN;PGFRB_HUMAN;VGFR1_HUMAN	FLT1;MAPK1;MAPK3;PDGFRA;PDGFRB	Platelet-derived growth factor receptor beta	315193	532020	211532	0
P09622	P09622;P09622-2;P09622-3	DLDH_HUMAN	DLD	Dihydrolipoyl dehydrogenase, mitochondrial	199527	111594	193990	9
P09651;P09651-2	P09651;A0A2R8Y4L2;P09651-2;P09651-3	ROA1_HUMAN	HNRNPA1	Heterogeneous nuclear ribonucleoprotein A1	772218	701251	1065140	0
P09661	P09661	RU2A_HUMAN	SNRPA1	U2 small nuclear ribonucleoprotein A'	485753	385899	448027	12
P09668	P09668	CATH_HUMAN	CTSH	Pro-cathepsin H	526452	317159	567714	11
P09669	P09669	COX6C_HUMAN	COX6C	Cytochrome c oxidase subunit 6C	52266.7	53068.5	19725.1	1
P09758	P09758	TACD2_HUMAN	TACSTD2	Tumor-associated calcium signal transducer 2	66021.7	76317.2	58218.5	6
P09769	P09769	FGR_HUMAN	FGR	Tyrosine-protein kinase Fgr	28543.4	NA	20099.1	1
P09871	P09871	C1S_HUMAN	C1S	Complement C1s subcomponent	286221	250233	303800	16
P09874	P09874	PARP1_HUMAN	PARP1	Poly [ADP-ribose] polymerase 1	70420.5	64302.1	101581	19
P09913	P09913	IFIT2_HUMAN	IFIT2	Interferon-induced protein with tetratricopeptide repeats 2	NA	9702.9	5955.78	1
P09914;P09914-2	P09914;P09914-2	IFIT1_HUMAN	IFIT1	Interferon-induced protein with tetratricopeptide repeats 1	28148.6	53626.2	31291.6	5
P09917	P09917;P09917-2;P09917-3	LOX5_HUMAN	ALOX5	Polyunsaturated fatty acid 5-lipoxygenase	58622.3	70144.9	53968.9	10
P09936	P09936	UCHL1_HUMAN	UCHL1	Ubiquitin carboxyl-terminal hydrolase isozyme L1	33037.6	21821.7	24382.8	1
P09960	P09960;P09960-4	LKHA4_HUMAN	LTA4H	Leukotriene A-4 hydrolase	347822	273635	319928	20
P09972	P09972	ALDOC_HUMAN	ALDOC	Fructose-bisphosphate aldolase C	235071	250766	182453	8
P0C0L4;P0C0L4-2	P0C0L4;P0C0L5;P0C0L4-2	CO4A_HUMAN	C4A	Complement C4-A	91245.4	82185.8	69576.7	1
P0CAP2;P0CAP2-2;P0CAP2-3	P0CAP2;P0CAP2-2;P0CAP2-3	GRL1A_HUMAN	POLR2M	DNA-directed RNA polymerase II subunit GRINL1A	9034.52	21283.7	11579.1	1
P0CG23;Q96MX3	Q96MX3;P0CG23	ZN853_HUMAN;ZNF48_HUMAN	ZNF48;ZNF853	Zinc finger protein 853	NA	NA	17751.9	0
P0DMM9;P0DMM9-3;P0DMN0	P0DMM9;P0DMN0;P0DMM9-3	ST1A3_HUMAN;ST1A4_HUMAN	SULT1A3;SULT1A4	Sulfotransferase 1A3	5284.48	7072.32	7840.31	0
P0DMV8;P0DMV9	P0DMV8;P0DMV9;P0DMV8-2	HS71A_HUMAN;HS71B_HUMAN	HSPA1A;HSPA1B	Heat shock 70 kDa protein 1A	1600900	1289990	1498950	0
P0DMV8;P0DMV9;P17066	P0DMV8;P0DMV9;P17066;P48741;P0DMV8-2	HS71A_HUMAN;HS71B_HUMAN;HSP76_HUMAN	HSPA1A;HSPA1B;HSPA6	Heat shock 70 kDa protein 1A	1284180	928685	903010	0
P0DOX2	P0DOX2	IGA2_HUMAN	NA	Immunoglobulin alpha-2 heavy chain	10744.1	5200.91	6797.26	2
P0DOX7	P0DOX7	IGK_HUMAN	NA	Immunoglobulin kappa light chain	36474.4	40441.4	22368.2	3
P0DOY2;P0DOY3	P0DOY2;P0DOY3	IGLC2_HUMAN;IGLC3_HUMAN	IGLC2;IGLC3	Immunoglobulin lambda constant 2	457287	485460	326022	0
P0DP23;P0DP24;P0DP25	P0DP23;P0DP24;P0DP25	CALM1_HUMAN;CALM2_HUMAN;CALM3_HUMAN	CALM1;CALM2;CALM3	Calmodulin-1	2551360	1851600	2561610	0
P0DPB6	P0DPB6	RPAC2_HUMAN	POLR1D	DNA-directed RNA polymerases I and III subunit RPAC2	78316.1	119426	65709	1
P0DTL6;P0DTL6-1;P0DTL6-2;P0DTL6-4	P0DTL6;P0DTL6-1;P0DTL6-2;P0DTL6-4	ZTRF1_HUMAN	ZFTRAF1	Zinc finger TRAF-type-containing protein 1	16776.2	16165	11771.7	1
P10109	P10109	ADX_HUMAN	FDX1	Adrenodoxin, mitochondrial	43822.2	35549.8	51331.7	3
P10124	P10124	SRGN_HUMAN	SRGN	Serglycin	4579.54	NA	4115.52	1
P10153	P10153	RNAS2_HUMAN	RNASE2	Non-secretory ribonuclease	6499.34	7173.56	11845.3	1
P10155	P10155;P10155-3;P10155-4;P10155-5	RO60_HUMAN	RO60	RNA-binding protein RO60	84371.5	96647.6	93749	8
P10242;P10242-10;P10242-11;P10242-12;P10242-2;P10242-3;P10242-4;P10242-5;P10242-6;P10242-7;P10242-8;P10242-9;P10243;P10243-2	P10242;P10243;P10242-10;P10242-11;P10242-12;P10242-2;P10242-3;P10242-4;P10242-5;P10242-6;P10242-7;P10242-8;P10242-9;P10243-2	MYBA_HUMAN;MYB_HUMAN	MYB;MYBL1	Transcriptional activator Myb	NA	97507.9	NA	0
P10253	P10253	LYAG_HUMAN	GAA	Lysosomal alpha-glucosidase	98750.5	95375.2	100081	14
P10301	P10301	RRAS_HUMAN	RRAS	Ras-related protein R-Ras	457481	416281	274596	7
P10301;P62070;P62070-4	P10301;P62070;P62070-4	RRAS2_HUMAN;RRAS_HUMAN	RRAS;RRAS2	Ras-related protein R-Ras	511558	542114	335892	0
P10321	P10321;P10321-2	HLAC_HUMAN	HLA-C	HLA class I histocompatibility antigen, C alpha chain	40997.4	47608.4	50027.9	3
P10412	P10412	H14_HUMAN	H1-4	Histone H1.4	664850	390731	385800	2
P10412;P16401;P16402;P16403	P10412;P16401;P16402;P16403;P22492;Q02539	H12_HUMAN;H13_HUMAN;H14_HUMAN;H15_HUMAN	H1-2;H1-3;H1-4;H1-5	Histone H1.4	464365	NA	200319	0
P10412;P16402;P16403	P10412;P16402;P16403	H12_HUMAN;H13_HUMAN;H14_HUMAN	H1-2;H1-3;H1-4	Histone H1.4	5761660	3180250	3038540	0
P10515	P10515	ODP2_HUMAN	DLAT	Dihydrolipoyllysine-residue acetyltransferase component of pyruvate dehydrogenase complex, mitochondrial	476279	406745	386591	14
P10586;P10586-2	P10586;P10586-2	PTPRF_HUMAN	PTPRF	Receptor-type tyrosine-protein phosphatase F	28530.6	32955.1	25781	7
P10599;P10599-2	P10599;P10599-2	THIO_HUMAN	TXN	Thioredoxin	1058250	893341	802405	3
P10606	P10606	COX5B_HUMAN	COX5B	Cytochrome c oxidase subunit 5B, mitochondrial	881770	453031	880257	8
P10619;P10619-2	P10619;P10619-2	PPGB_HUMAN	CTSA	Lysosomal protective protein	81687.8	73252.5	59710.2	2
P10620;P10620-2	P10620;P10620-2	MGST1_HUMAN	MGST1	Microsomal glutathione S-transferase 1	72111.3	48760.1	91296.3	3
P10643	P10643	CO7_HUMAN	C7	Complement component C7	54078.1	36751.4	46574.5	8
P10644	P10644;P10644-2	KAP0_HUMAN	PRKAR1A	cAMP-dependent protein kinase type I-alpha regulatory subunit	293878	296284	259501	10
P10646;P10646-2	P10646;P10646-2	TFPI1_HUMAN	TFPI	Tissue factor pathway inhibitor	21308.5	20198.2	34599.8	1
P10746	P10746	HEM4_HUMAN	UROS	Uroporphyrinogen-III synthase	1673.6	2388.21	1899.38	1
P10768	P10768	ESTD_HUMAN	ESD	S-formylglutathione hydrolase	66125.5	54960.9	84390.1	7
P10809	P10809	CH60_HUMAN	HSPD1	60 kDa heat shock protein, mitochondrial	2222460	1252670	1677290	40
P10909;P10909-2;P10909-4;P10909-5;P10909-6	P10909;P10909-4;P10909-6;P10909-2;P10909-3;P10909-5	CLUS_HUMAN	CLU	Clusterin	878593	517526	952948	15
P10916	P10916	MLRV_HUMAN	MYL2	Myosin regulatory light chain 2, ventricular/cardiac muscle isoform	39363.6	8247	22334.4	1
P11021	P11021	BIP_HUMAN	HSPA5	Endoplasmic reticulum chaperone BiP	5237680	3104800	4401110	54
P11021;P11142;P34931;P54652	P0DMV8;P0DMV9;P11021;P11142;P34931;P54652;P0DMV8-2;P11142-2	BIP_HUMAN;HS71L_HUMAN;HSP72_HUMAN;HSP7C_HUMAN	HSPA1L;HSPA2;HSPA5;HSPA8	Endoplasmic reticulum chaperone BiP	3418800	2965180	2506180	0
P11047	P11047	LAMC1_HUMAN	LAMC1	Laminin subunit gamma-1	229827	169367	203456	42
P11117	P11117	PPAL_HUMAN	ACP2	Lysosomal acid phosphatase	52509.5	36454.1	23232.7	1
P11137;P11137-3	P11137;P11137-3	MTAP2_HUMAN	MAP2	Microtubule-associated protein 2	34501.7	38948.2	31689.6	8
P11142	P11142	HSP7C_HUMAN	HSPA8	Heat shock cognate 71 kDa protein	1185630	1130960	1304770	27
P11142;P34931;P54652	P0DMV8;P0DMV9;P11142;P17066;P34931;P54652;P48741;P0DMV8-2;P11142-2	HS71L_HUMAN;HSP72_HUMAN;HSP7C_HUMAN	HSPA1L;HSPA2;HSPA8	Heat shock cognate 71 kDa protein	540404	527136	545889	0
P11142;P54652	P11142;P54652;P11142-2	HSP72_HUMAN;HSP7C_HUMAN	HSPA2;HSPA8	Heat shock cognate 71 kDa protein	1936650	1755870	2236690	0
P11166	P11166	GTR1_HUMAN	SLC2A1	Solute carrier family 2, facilitated glucose transporter member 1	123380	122683	98531	1
P11169;Q8TDB8;Q8TDB8-2;Q8TDB8-4;Q8TDB8-5	P11169;Q8TDB8;Q8TDB8-2;Q8TDB8-4;Q8TDB8-5	GTR14_HUMAN;GTR3_HUMAN	SLC2A14;SLC2A3	Solute carrier family 2, facilitated glucose transporter member 3	30065.8	19765.6	11829.8	0
P11171;P11171-2;P11171-3;P11171-4	P11171;P11171-2;P11171-3;P11171-4;P11171-5;P11171-6	EPB41_HUMAN	EPB41	Protein 4.1	65192.4	48501.4	65357.8	4
P11171;P11171-2;P11171-3;P11171-4;Q9Y2J2-2	P11171;Q9Y2J2;P11171-2;P11171-3;P11171-4;P11171-5;P11171-6;Q9Y2J2-2	E41L3_HUMAN;EPB41_HUMAN	EPB41;EPB41L3	Protein 4.1	1756.65	3153.03	4606.03	0
P11172;P11172-3	P11172;P11172-3	UMPS_HUMAN	UMPS	Uridine 5'-monophosphate synthase	38357.9	34610.5	22638.2	3
P11177;P11177-2;P11177-3	P11177;P11177-2;P11177-3	ODPB_HUMAN	PDHB	Pyruvate dehydrogenase E1 component subunit beta, mitochondrial	716446	553249	542778	15
P11182	P11182	ODB2_HUMAN	DBT	Lipoamide acyltransferase component of branched-chain alpha-keto acid dehydrogenase complex, mitochondrial	110837	90632.1	89315.3	9
P11215;P11215-2	P11215;P11215-2	ITAM_HUMAN	ITGAM	Integrin alpha-M	116889	83705.8	88332.1	17
P11215;P11215-2;P20702	P11215;P20702;Q13349;P11215-2	ITAM_HUMAN;ITAX_HUMAN	ITGAM;ITGAX	Integrin alpha-M	127538	117120	77024.2	0
P11216	P11216	PYGB_HUMAN	PYGB	Glycogen phosphorylase, brain form	245814	272648	268756	23
P11216;P11217	P11216;P11217	PYGB_HUMAN;PYGM_HUMAN	PYGB;PYGM	Glycogen phosphorylase, brain form	64960	76915	108519	0
P11217	P11217;P11217-2	PYGM_HUMAN	PYGM	Glycogen phosphorylase, muscle form	84151.1	36659.1	58453	2
P11233	P11233	RALA_HUMAN	RALA	Ras-related protein Ral-A	53003.3	42440.9	46927.5	4
P11233;P11234;P11234-2;P11234-3	P11233;P11234;P11234-2;P11234-3	RALA_HUMAN;RALB_HUMAN	RALA;RALB	Ras-related protein Ral-A	84933.4	45459.9	57886.4	0
P11234;P11234-2;P11234-3	P11234;P11234-2;P11234-3	RALB_HUMAN	RALB	Ras-related protein Ral-B	146799	116359	146320	4
P11274;P11274-2	P11274;P11274-2	BCR_HUMAN	BCR	Breakpoint cluster region protein	10897.2	17566.1	13360.3	2
P11277;P11277-2;P11277-3	P11277;P11277-2;P11277-3	SPTB1_HUMAN	SPTB	Spectrin beta chain, erythrocytic	28538	28189.3	16997.9	9
P11277;P11277-2;P11277-3;Q01082	O15020;P11277;Q01082;O15020-2;P11277-2;P11277-3;Q01082-2;Q01082-3	SPTB1_HUMAN;SPTB2_HUMAN	SPTB;SPTBN1	Spectrin beta chain, erythrocytic	11563.9	23811.4	20176.9	0
P11279	P11279	LAMP1_HUMAN	LAMP1	Lysosome-associated membrane glycoprotein 1	1453090	817791	1081320	4
P11310;P11310-2	P11310;P11310-2	ACADM_HUMAN	ACADM	Medium-chain specific acyl-CoA dehydrogenase, mitochondrial	575411	353328	385146	11
P11387	P11387	TOP1_HUMAN	TOP1	DNA topoisomerase 1	130382	79513.2	144724	9
P11388;P11388-2;P11388-3;P11388-4	P11388;P11388-2;P11388-3;P11388-4	TOP2A_HUMAN	TOP2A	DNA topoisomerase 2-alpha	4053.09	NA	4938.27	1
P11413;P11413-2;P11413-3	P11413;P11413-2;P11413-3	G6PD_HUMAN	G6PD	Glucose-6-phosphate 1-dehydrogenase	632656	601305	621745	14
P11441	P11441	UBL4A_HUMAN	UBL4A	Ubiquitin-like protein 4A	84838.8	100365	82010.2	4
P11498	P11498;P11498-2	PYC_HUMAN	PC	Pyruvate carboxylase, mitochondrial	92802.1	61648	81372.1	13
P11532;P11532-11;P11532-2;P11532-3;P11532-4	P11532;P11532-11;P11532-2;P11532-3;P11532-4	DMD_HUMAN	DMD	Dystrophin	49684.3	58375.5	29462.3	2
P11532;P11532-11;P11532-2;P11532-3;P11532-4;P46939	P11532;P46939;P11532-5;P11532-11;P11532-12;P11532-13;P11532-14;P11532-15;P11532-16;P11532-17;P11532-2;P11532-3;P11532-4;P11532-6;P11532-7;P11532-8;P11532-9;P46939-2;P46939-3;P46939-4	DMD_HUMAN;UTRN_HUMAN	DMD;UTRN	Dystrophin	26105.8	17331	34370	0
P11586	P11586	C1TC_HUMAN	MTHFD1	C-1-tetrahydrofolate synthase, cytoplasmic	198119	265059	189661	19
P11678	P11678	PERE_HUMAN	EPX	Eosinophil peroxidase	52505.1	53713	31509.1	2
P11686	P11686	PSPC_HUMAN	SFTPC	Pulmonary surfactant-associated protein C	56474.4	75539.9	47310.5	6
P11717	P11717	MPRI_HUMAN	IGF2R	Cation-independent mannose-6-phosphate receptor	89791.9	69075.1	67299.5	27
P11766	P11766	ADHX_HUMAN	ADH5	Alcohol dehydrogenase class-3	247074	262194	258153	12
P11908;P11908-2	P11908;P21108;P11908-2	PRPS2_HUMAN	PRPS2	Ribose-phosphate pyrophosphokinase 2	128991	107750	139068	3
P11908;P11908-2;P60891	P11908;P60891;P11908-2;P60891-2	PRPS1_HUMAN;PRPS2_HUMAN	PRPS1;PRPS2	Ribose-phosphate pyrophosphokinase 2	128207	122901	110422	0
P11940;P11940-2	P11940;Q9H361;P11940-2	PABP1_HUMAN	PABPC1	Polyadenylate-binding protein 1	354416	332147	394811	7
P11940;P11940-2;Q13310;Q13310-2;Q13310-3	P11940;Q13310;P11940-2;Q13310-2;Q13310-3	PABP1_HUMAN;PABP4_HUMAN	PABPC1;PABPC4	Polyadenylate-binding protein 1	158594	223752	144396	0
P12004	P12004	PCNA_HUMAN	PCNA	Proliferating cell nuclear antigen	132811	127420	141871	10
P12081;P12081-4	P12081;P12081-4	HARS1_HUMAN	HARS1	Histidine--tRNA ligase, cytoplasmic	139519	150081	126148	6
P12081;P12081-4;P49590;P49590-2	P12081;P49590;P12081-2;P12081-3;P12081-4;P49590-2	HARS1_HUMAN;SYHM_HUMAN	HARS1;HARS2	Histidine--tRNA ligase, cytoplasmic	233707	286710	164805	0
P12109	P12109	CO6A1_HUMAN	COL6A1	Collagen alpha-1(VI) chain	255617	134448	201537	19
P12110	P12110	CO6A2_HUMAN	COL6A2	Collagen alpha-2(VI) chain	307667	183761	244132	6
P12110-2	P12110-2	CO6A2_HUMAN	COL6A2	Isoform 2C2A of Collagen alpha-2(VI) chain	22033.4	19202.2	21965.8	1
P12110;P12110-2	P12110;P12110-2;P12110-3	CO6A2_HUMAN	COL6A2	Collagen alpha-2(VI) chain	223999	133764	178160	9
P12111-4	P12111-4	CO6A3_HUMAN	COL6A3	Isoform 4 of Collagen alpha-3(VI) chain	15216.9	16732.3	18959.5	1
P12111;P12111-2	P12111;P12111-2;P12111-5	CO6A3_HUMAN	COL6A3	Collagen alpha-3(VI) chain	248753	222977	225393	10
P12111;P12111-2;P12111-4	P12111;P12111-2;P12111-4	CO6A3_HUMAN	COL6A3	Collagen alpha-3(VI) chain	640414	443682	413827	75
P12235	P12235	ADT1_HUMAN	SLC25A4	ADP/ATP translocase 1	118166	80335.5	52695.7	1
P12236	P12236	ADT3_HUMAN	SLC25A6	ADP/ATP translocase 3	56412.7	21643.6	44501.3	3
P12268	P12268	IMDH2_HUMAN	IMPDH2	Inosine-5'-monophosphate dehydrogenase 2	383194	451071	438578	16
P12268;P20839;P20839-3;P20839-5;P20839-6;P20839-7	P12268;P20839;P20839-3;P20839-2;P20839-4;P20839-5;P20839-6;P20839-7	IMDH1_HUMAN;IMDH2_HUMAN	IMPDH1;IMPDH2	Inosine-5'-monophosphate dehydrogenase 2	21610	31663.1	13506.8	0
P12270	P12270	TPR_HUMAN	TPR	Nucleoprotein TPR	391322	374457	456142	61
P12277	P12277	KCRB_HUMAN	CKB	Creatine kinase B-type	143678	126293	106708	9
P12314;P12314-2;Q92637;Q92637-2	P12314;Q92637;P12314-2;Q92637-2	FCGR1_HUMAN;FCGRB_HUMAN	FCGR1A;FCGR1BP	High affinity immunoglobulin gamma Fc receptor I	17745.6	11328.5	19477.3	0
P12318;P12318-2;P31994;P31994-2;P31994-3;P31994-4;P31994-5;P31995;P31995-2;P31995-3;P31995-4	P12318;P31994;P31995;P12318-2;P31994-2;P31994-3;P31994-4;P31994-5;P31995-2;P31995-3;P31995-4	FCG2A_HUMAN;FCG2B_HUMAN;FCG2C_HUMAN	FCGR2A;FCGR2B;FCGR2C	Low affinity immunoglobulin gamma Fc region receptor II-a	31284.3	26146.8	16851	0
P12429	P12429	ANXA3_HUMAN	ANXA3	Annexin A3	436057	462437	466688	14
P12532;P12532-2	P12532;P12532-2	KCRU_HUMAN	CKMT1A	Creatine kinase U-type, mitochondrial	178532	96924.9	143775	4
P12532;P12532-2;P17540	P12532;P17540;P12532-2	KCRS_HUMAN;KCRU_HUMAN	CKMT1A;CKMT2	Creatine kinase U-type, mitochondrial	6880.3	NA	6168.82	0
P12694	P12694;P12694-2	ODBA_HUMAN	BCKDHA	2-oxoisovalerate dehydrogenase subunit alpha, mitochondrial	215675	196307	169332	9
P12724	P12724	ECP_HUMAN	RNASE3	Eosinophil cationic protein	44358.2	36508.9	28794.7	1
P12814	P12814;P12814-2;P12814-3	ACTN1_HUMAN	ACTN1	Alpha-actinin-1	126932	120007	184101	7
P12814-4	P12814-2;P12814-3;P12814-4	ACTN1_HUMAN	ACTN1	Isoform 4 of Alpha-actinin-1	7192.78	10946.6	17890.3	1
P12814;P12814-4	P12814;P12814-2;P12814-3;P12814-4	ACTN1_HUMAN	ACTN1	Alpha-actinin-1	311695	327494	441555	43
P12814;P12814-4;P35609;P35609-2	P12814;P35609;P12814-2;P12814-3;P12814-4;P35609-2	ACTN1_HUMAN;ACTN2_HUMAN	ACTN1;ACTN2	Alpha-actinin-1	15357.9	33340.8	57261.5	0
P12821	P12821;P12821-3;P12821-2;P12821-4	ACE_HUMAN	ACE	Angiotensin-converting enzyme	52077.8	41598.3	36092.2	7
P12829	P12829	MYL4_HUMAN	MYL4	Myosin light chain 4	85396.5	70983.7	69470	1
P12830	P12830;P12830-2	CADH1_HUMAN	CDH1	Cadherin-1	361371	268107	324548	10
P12883	P12883	MYH7_HUMAN	MYH7	Myosin-7	30016.3	32267.3	34594.1	4
P12883;P35579;P35580;P35580-2;P35580-3;P35580-4;P35580-5;P35749;Q7Z406;Q7Z406-2;Q7Z406-6	A7E2Y1;P11055;P12882;P12883;P13533;P13535;P35579;P35580;P35749;Q7Z406;Q9UKX2;Q9UKX3;Q9Y623;A7E2Y1-4;P35579-2;P35580-2;P35580-3;P35580-4;P35580-5;P35749-2;P35749-3;P35749-4;Q7Z406-2;Q7Z406-4;Q7Z406-5;Q7Z406-6	MYH10_HUMAN;MYH11_HUMAN;MYH14_HUMAN;MYH7_HUMAN;MYH9_HUMAN	MYH10;MYH11;MYH14;MYH7;MYH9	Myosin-7	73492	32286.9	32449.8	0
P12931;P12931-2;P12931-3	P12931;P12931-2;P12931-3	SRC_HUMAN	SRC	Proto-oncogene tyrosine-protein kinase Src	10948.6	24557.8	9532.16	1
P12955	P12955;P12955-2;P12955-3	PEPD_HUMAN	PEPD	Xaa-Pro dipeptidase	90735.6	104684	74312	10
P12956	P12956;P12956-2	XRCC6_HUMAN	XRCC6	X-ray repair cross-complementing protein 6	479820	516236	623817	35
P13010	P13010	XRCC5_HUMAN	XRCC5	X-ray repair cross-complementing protein 5	140631	97760.5	196921	22
P13051;P13051-2	P13051;P13051-2	UNG_HUMAN	UNG	Uracil-DNA glycosylase	3665.94	5600.82	9397.21	1
P13073	P13073	COX41_HUMAN	COX4I1	Cytochrome c oxidase subunit 4 isoform 1, mitochondrial	356917	215735	232653	4
P13284	P13284	GILT_HUMAN	IFI30	Gamma-interferon-inducible lysosomal thiol reductase	94726.2	133416	126945	7
P13489	P13489	RINI_HUMAN	RNH1	Ribonuclease inhibitor	265287	293410	289735	18
P13497	P13497	BMP1_HUMAN	BMP1	Bone morphogenetic protein 1	20626.4	21849.5	16788.3	3
P13498	P13498	CY24A_HUMAN	CYBA	Cytochrome b-245 light chain	29472.2	12126.1	48478.7	2
P13584;P13584-2	P13584;P13584-2	CP4B1_HUMAN	CYP4B1	Cytochrome P450 4B1	46197.1	40622.9	18755.2	1
P13611;P13611-5	P13611;P13611-2;P13611-3;P13611-4;P13611-5	CSPG2_HUMAN	VCAN	Versican core protein	632715	599887	538464	21
P13612	P13612	ITA4_HUMAN	ITGA4	Integrin alpha-4	21348.7	16268.1	12345.3	2
P13639	P13639	EF2_HUMAN	EEF2	Elongation factor 2	1572790	1720240	1985490	48
P13639;Q15029;Q15029-2	P13639;Q15029;Q15029-2;Q15029-3	EF2_HUMAN;U5S1_HUMAN	EEF2;EFTUD2	Elongation factor 2	1496760	1316960	1072920	0
P13645	P13645	K1C10_HUMAN	KRT10	Keratin, type I cytoskeletal 10	48359.9	25253.5	56964.4	8
P13645;P13646;P13646-3	P13645;P13646;P13646-2;P13646-3	K1C10_HUMAN;K1C13_HUMAN	KRT10;KRT13	Keratin, type I cytoskeletal 10	159180	361351	177968	0
P13646;P13646-3	P13646;P13646-2;P13646-3	K1C13_HUMAN	KRT13	Keratin, type I cytoskeletal 13	40027.5	45724	29135.9	2
P13646;P13646-3;P19012	P13646;P19012;P13646-2;P13646-3	K1C13_HUMAN;K1C15_HUMAN	KRT13;KRT15	Keratin, type I cytoskeletal 13	78309.9	188440	16157.5	0
P13647	P13647	K2C5_HUMAN	KRT5	Keratin, type II cytoskeletal 5	136703	166729	165370	3
P13647;P35908	O95678;P02538;P04259;P12036;P13647;P35908;P48668;Q01546;Q7RTS7;Q86Y46;Q8N1N4;P12036-2;Q8N1N4-2	K22E_HUMAN;K2C5_HUMAN	KRT2;KRT5	Keratin, type II cytoskeletal 5	124423	129717	79412.4	0
P13667	P13667	PDIA4_HUMAN	PDIA4	Protein disulfide-isomerase A4	1605830	1205650	1631510	52
P13671	P13671	CO6_HUMAN	C6	Complement component C6	73280.7	54183.6	74698	4
P13674	P13674;P13674-2;P13674-3	P4HA1_HUMAN	P4HA1	Prolyl 4-hydroxylase subunit alpha-1	187358	172232	174250	10
P13686	P13686	PPA5_HUMAN	ACP5	Tartrate-resistant acid phosphatase type 5	115899	24859	120027	1
P13693	P13693;P13693-2;Q56UQ5	TCTP_HUMAN	TPT1	Translationally-controlled tumor protein	34920.2	44607.9	32128.6	8
P13716;P13716-2	P13716;P13716-2	HEM2_HUMAN	ALAD	Delta-aminolevulinic acid dehydratase	68444.8	66276.6	99223.8	3
P13747	P13747	HLAE_HUMAN	HLA-E	HLA class I histocompatibility antigen, alpha chain E	27758.6	19638.3	24390.6	2
P13796	P13796	PLSL_HUMAN	LCP1	Plastin-2	654953	775505	778498	35
P13796;P13797;P13797-2	P13796;P13797;P13797-2;P13797-3	PLSL_HUMAN;PLST_HUMAN	LCP1;PLS3	Plastin-2	449384	466023	450715	0
P13796;P13797;P13797-2;Q14651	P13796;P13797;Q14651;P13797-2;P13797-3	PLSI_HUMAN;PLSL_HUMAN;PLST_HUMAN	LCP1;PLS1;PLS3	Plastin-2	1311370	1663840	1302230	0
P13797	P13797	PLST_HUMAN	PLS3	Plastin-3	57214.3	66205.2	72903.3	5
P13797;P13797-2	P13797;P13797-2;P13797-3	PLST_HUMAN	PLS3	Plastin-3	210653	277611	260291	19
P13797;P13797-2;Q14651	P13797;Q14651;P13797-2;P13797-3	PLSI_HUMAN;PLST_HUMAN	PLS1;PLS3	Plastin-3	232028	309292	237157	0
P13798	P13798	ACPH_HUMAN	APEH	Acylamino-acid-releasing enzyme	130972	149558	121209	9
P13804	P13804;P13804-2	ETFA_HUMAN	ETFA	Electron transfer flavoprotein subunit alpha, mitochondrial	501733	397522	417101	18
P13807;P13807-2	P13807;P13807-2	GYS1_HUMAN	GYS1	Glycogen [starch] synthase, muscle	46847	60692.1	45248.9	7
P13861;P13861-2	P13861;P13861-2	KAP2_HUMAN	PRKAR2A	cAMP-dependent protein kinase type II-alpha regulatory subunit	189286	196769	234460	14
P13928;Q5VT79	P13928;Q5VT79;P13928-2;Q5VT79-2	ANXA8_HUMAN;AXA81_HUMAN	ANXA8;ANXA8L1	Annexin A8	8874.93	5064.98	19845.2	0
P13984	P13984	T2FB_HUMAN	GTF2F2	General transcription factor IIF subunit 2	14128.7	13686.6	20800.4	1
P13987;P13987-2	P13987;P13987-2	CD59_HUMAN	CD59	CD59 glycoprotein	242592	194541	267933	6
P13995;P13995-2	P13995;P13995-2	MTDC_HUMAN	MTHFD2	Bifunctional methylenetetrahydrofolate dehydrogenase/cyclohydrolase, mitochondrial	101306	98888.5	103977	4
P14091;P14091-2;P14091-3	P14091;P14091-3;P14091-2	CATE_HUMAN	CTSE	Cathepsin E	16589.5	18127.8	67194.3	4
P14207	P14207	FOLR2_HUMAN	FOLR2	Folate receptor beta	105004	90830.7	63426.7	1
P14209;P14209-3	P14209;P14209-3	CD99_HUMAN	CD99	CD99 antigen	4898.92	2737.82	10544.7	1
P14314;P14314-2	P14314;P14314-2	GLU2B_HUMAN	PRKCSH	Glucosidase 2 subunit beta	733882	580955	761088	21
P14317	P14317;P14317-2	HCLS1_HUMAN	HCLS1	Hematopoietic lineage cell-specific protein	88542.5	97243.5	88804.7	9
P14324;P14324-2	P14324;P14324-2	FPPS_HUMAN	FDPS	Farnesyl pyrophosphate synthase	116222	118774	111458	6
P14384	P14384	CBPM_HUMAN	CPM	Carboxypeptidase M	107693	83441.5	121085	8
P14406	P14406	CX7A2_HUMAN	COX7A2	Cytochrome c oxidase subunit 7A2, mitochondrial	559118	263595	375079	2
P14543	P14543;P14543-2	NID1_HUMAN	NID1	Nidogen-1	250365	186196	256895	26
P14550	P14550	AK1A1_HUMAN	AKR1A1	Aldo-keto reductase family 1 member A1	90762.1	61139.9	103765	10
P14616	P14616	INSRR_HUMAN	INSRR	Insulin receptor-related protein	NA	NA	2400.18	1
P14618	P14618;P14618-3	KPYM_HUMAN	PKM	Pyruvate kinase PKM	394789	324544	321781	4
P14618-2	P14618-2	KPYM_HUMAN	PKM	Isoform M1 of Pyruvate kinase PKM	170652	91650.1	88883.7	1
P14618;P14618-2	P14618;P14618-2;P14618-3	KPYM_HUMAN	PKM	Pyruvate kinase PKM	3188910	2620540	3227900	39
P14621	P14621	ACYP2_HUMAN	ACYP2	Acylphosphatase-2	23177.9	23007.4	12445.3	2
P14625	P14625	ENPL_HUMAN	HSP90B1	Endoplasmin	2754160	1860640	2639160	54
P14678;P14678-2;P14678-3	P14678;P14678-2;P63162;P14678-3;P63162-2	RSMB_HUMAN	SNRPB	Small nuclear ribonucleoprotein-associated proteins B and B'	283679	267941	296791	0
P14735	P14735	IDE_HUMAN	IDE	Insulin-degrading enzyme	78991.4	96788.9	91085.7	5
P14780	P14780	MMP9_HUMAN	MMP9	Matrix metalloproteinase-9	172203	186037	150337	13
P14854	P14854	CX6B1_HUMAN	COX6B1	Cytochrome c oxidase subunit 6B1	145935	115561	155498	4
P14859;P14859-2;P14859-3;P14859-4;P14859-5;P14859-6	P14859;P14859-6;P14859-2;P14859-3;P14859-4;P14859-5	PO2F1_HUMAN	POU2F1	POU domain, class 2, transcription factor 1	6539.19	10761.4	8185.66	2
P14866	P14866	HNRPL_HUMAN	HNRNPL	Heterogeneous nuclear ribonucleoprotein L	325404	378095	539927	19
P14866;Q8WVV9;Q8WVV9-4;Q8WVV9-5	P14866;Q8WVV9;Q8WVV9-4;Q8WVV9-5;P14866-2	HNRLL_HUMAN;HNRPL_HUMAN	HNRNPL;HNRNPLL	Heterogeneous nuclear ribonucleoprotein L	396684	483976	263389	0
P14868	P14868	SYDC_HUMAN	DARS1	Aspartate--tRNA ligase, cytoplasmic	352121	360273	353876	22
P14923	P14923	PLAK_HUMAN	JUP	Junction plakoglobin	47103	41146.6	75162.9	7
P14923;P35222	P14923;P35222	CTNB1_HUMAN;PLAK_HUMAN	CTNNB1;JUP	Junction plakoglobin	8697.64	4972.24	31512.7	0
P14927	P14927	QCR7_HUMAN	UQCRB	Cytochrome b-c1 complex subunit 7	348913	169481	493470	3
P15088	P15088	CBPA3_HUMAN	CPA3	Mast cell carboxypeptidase A	104594	52948.6	29087.3	2
P15090	P02689;P15090	FABP4_HUMAN	FABP4	Fatty acid-binding protein, adipocyte	46417.1	61696.7	29759.8	1
P15104	P15104	GLNA_HUMAN	GLUL	Glutamine synthetase	224720	291475	239341	7
P15121	P15121	ALDR_HUMAN	AKR1B1	Aldo-keto reductase family 1 member B1	193858	196907	125845	7
P15144	P15144	AMPN_HUMAN	ANPEP	Aminopeptidase N	121006	80148.5	111331	14
P15153	P15153	RAC2_HUMAN	RAC2	Ras-related C3 botulinum toxin substrate 2	230870	206635	251607	2
P15153;P60953;P63000;P63000-2;P84095	P15153;P17081;P60763;P60953;P63000;P84095;Q9H4E5;P60953-1;P63000-2;Q9H4E5-2	CDC42_HUMAN;RAC1_HUMAN;RAC2_HUMAN;RHOG_HUMAN	CDC42;RAC1;RAC2;RHOG	Ras-related C3 botulinum toxin substrate 2	370189	215864	251705	0
P15153;P63000;P63000-2	P15153;P60763;P63000;P63000-2	RAC1_HUMAN;RAC2_HUMAN	RAC1;RAC2	Ras-related C3 botulinum toxin substrate 2	499410	288380	471456	0
P15170;P15170-2;P15170-3	P15170;P15170-2;P15170-3	ERF3A_HUMAN	GSPT1	Eukaryotic peptide chain release factor GTP-binding subunit ERF3A	107968	137177	156189	10
P15170;P15170-2;P15170-3;Q8IYD1	P15170;Q8IYD1;P15170-2;P15170-3	ERF3A_HUMAN;ERF3B_HUMAN	GSPT1;GSPT2	Eukaryotic peptide chain release factor GTP-binding subunit ERF3A	62670.9	90671	112173	0
P15260	P15260	INGR1_HUMAN	IFNGR1	Interferon gamma receptor 1	23900.8	17767	21434.2	1
P15289;P15289-2	P15289;P15289-2	ARSA_HUMAN	ARSA	Arylsulfatase A	118318	98528	90266.1	5
P15291;P15291-2	P15291;P15291-2	B4GT1_HUMAN	B4GALT1	Beta-1,4-galactosyltransferase 1	4174.42	4366.03	3819.65	1
P15311	P15311	EZRI_HUMAN	EZR	Ezrin	1113300	1466830	1107470	21
P15311;P26038;P35241	P15311;P26038;P35241;P35241-3;P35241-5	EZRI_HUMAN;MOES_HUMAN;RADI_HUMAN	EZR;MSN;RDX	Ezrin	1764370	1906050	1885460	0
P15311;P35241	P15311;P35241;P35241-3;P35241-5	EZRI_HUMAN;RADI_HUMAN	EZR;RDX	Ezrin	189106	193193	248919	0
P15313	P15313	VATB1_HUMAN	ATP6V1B1	V-type proton ATPase subunit B, kidney isoform	66736.4	33847	59013.9	1
P15328	P15328	FOLR1_HUMAN	FOLR1	Folate receptor alpha	251786	181151	124211	1
P15336;P15336-5	P15336;P15336-3;P15336-5;P15336-7	ATF2_HUMAN	ATF2	Cyclic AMP-dependent transcription factor ATF-2	6975.08	4623.95	9989.73	2
P15374	P15374	UCHL3_HUMAN	UCHL3	Ubiquitin carboxyl-terminal hydrolase isozyme L3	48953.9	70604.4	38348.8	1
P15408;P15408-3	P15408;P15408-2;P15408-3	FOSL2_HUMAN	FOSL2	Fos-related antigen 2	10217.5	5383.71	16357.7	3
P15428	P15428;P15428-2;P15428-4	PGDH_HUMAN	HPGD	15-hydroxyprostaglandin dehydrogenase [NAD(+)]	15611.7	23850.4	12467.8	3
P15498;P15498-2	P15498;P15498-2	VAV_HUMAN	VAV1	Proto-oncogene vav	26355	37184.7	27340.2	3
P15502-1;P15502-2;P15502-4;P15502-5	P15502-1;P15502-2;P15502-4;P15502-5	ELN_HUMAN	ELN	Isoform 1 of Elastin	43783.7	48150.2	26231.9	2
P15529-2;P15529-3;P15529-4;P15529-5;P15529-6;P15529-7	P15529;P15529-3;P15529-10;P15529-11;P15529-12;P15529-13;P15529-14;P15529-15;P15529-16;P15529-2;P15529-4;P15529-5;P15529-6;P15529-7;P15529-8;P15529-9	MCP_HUMAN	CD46	Isoform B of Membrane cofactor protein	33683.8	34135.3	39789.2	6
P15531;P15531-2	P15531;P15531-2	NDKA_HUMAN	NME1	Nucleoside diphosphate kinase A	24792.9	26597.8	67762	2
P15531;P15531-2;P22392;P22392-2	P15531;P22392;P22392-2;P15531-2	NDKA_HUMAN;NDKB_HUMAN	NME1;NME2	Nucleoside diphosphate kinase A	641467	259759	693965	0
P15559;P15559-2;P15559-3	P15559;P15559-2;P15559-3	NQO1_HUMAN	NQO1	NAD(P)H dehydrogenase [quinone] 1	39678.3	51654.6	33478.8	2
P15586;P15586-2	P15586;P15586-2	GNS_HUMAN	GNS	N-acetylglucosamine-6-sulfatase	181051	128710	164533	4
P15848	P15848;P15848-2	ARSB_HUMAN	ARSB	Arylsulfatase B	39128.9	38915.3	27823.6	2
P15880	P15880	RS2_HUMAN	RPS2	Small ribosomal subunit protein uS5	561274	909057	456662	6
P15907	P15907	SIAT1_HUMAN	ST6GAL1	Beta-galactoside alpha-2,6-sialyltransferase 1	8897.32	7002.4	4937.6	1
P15924;P15924-2;P15924-3	P15924;P15924-2;P15924-3	DESP_HUMAN	DSP	Desmoplakin	29679.7	26163.2	15728.7	3
P15927;P15927-2;P15927-3	P15927;P15927-2;P15927-3	RFA2_HUMAN	RPA2	Replication protein A 32 kDa subunit	31750.6	52021.9	43334.2	7
P15941;P15941-11;P15941-15;P15941-2;P15941-3;P15941-4;P15941-6;P15941-7;P15941-8	P15941;P15941-10;P15941-11;P15941-12;P15941-15;P15941-16;P15941-17;P15941-2;P15941-3;P15941-4;P15941-6;P15941-7;P15941-8;P15941-9	MUC1_HUMAN	MUC1	Mucin-1	504660	406573	562225	4
P15954	P15954	COX7C_HUMAN	COX7C	Cytochrome c oxidase subunit 7C, mitochondrial	88459.4	62979.6	66344.9	1
P16035	P16035	TIMP2_HUMAN	TIMP2	Metalloproteinase inhibitor 2	24967.7	12182.8	18488.5	4
P16070;P16070-10;P16070-11;P16070-12;P16070-13;P16070-14;P16070-16;P16070-17;P16070-18;P16070-3;P16070-4;P16070-5;P16070-6;P16070-7;P16070-8	P16070;P16070-10;P16070-11;P16070-12;P16070-13;P16070-14;P16070-15;P16070-16;P16070-17;P16070-18;P16070-3;P16070-4;P16070-5;P16070-6;P16070-7;P16070-8;P16070-9	CD44_HUMAN	CD44	CD44 antigen	736391	615827	765536	10
P16083	P16083	NQO2_HUMAN	NQO2	Ribosyldihydronicotinamide dehydrogenase [quinone]	72957.1	68235.3	88973.4	5
P16109	P16109	LYAM3_HUMAN	SELP	P-selectin	7935.81	7989.36	9552.51	2
P16144;P16144-2;P16144-3;P16144-4	P16144;P16144-2;P16144-3;P16144-4	ITB4_HUMAN	ITGB4	Integrin beta-4	25979.1	16972.1	21545.7	5
P16152	P16152	CBR1_HUMAN	CBR1	Carbonyl reductase [NADPH] 1	202607	230154	191117	9
P16157;P16157-10;P16157-11;P16157-12;P16157-13;P16157-14;P16157-15;P16157-16;P16157-21;P16157-3;P16157-4;P16157-5;P16157-6;P16157-7;P16157-8;P16157-9	P16157;P16157-10;P16157-11;P16157-12;P16157-13;P16157-14;P16157-15;P16157-16;P16157-2;P16157-21;P16157-3;P16157-4;P16157-5;P16157-6;P16157-7;P16157-8;P16157-9	ANK1_HUMAN	ANK1	Ankyrin-1	28096.8	37673.5	22624.5	8
P16219	P16219	ACADS_HUMAN	ACADS	Short-chain specific acyl-CoA dehydrogenase, mitochondrial	199594	188818	199429	4
P16220-1	P16220;P18846;Q03060-21;Q03060-23;Q03060-24;Q03060-26;Q03060-31;Q03060-32;Q03060-6;Q03060-8;Q03060-9;P16220-1;P16220-3;P18846-2	CREB1_HUMAN	CREB1	Isoform 2 of Cyclic AMP-responsive element-binding protein 1	61450.1	28998.4	58847.7	3
P16234	P16234;P16234-2;P16234-3	PGFRA_HUMAN	PDGFRA	Platelet-derived growth factor receptor alpha	3973.63	3411.39	6749.2	2
P16278-3	P16278;P16278-2;P16278-3	BGAL_HUMAN	GLB1	Isoform 3 of Beta-galactosidase	218678	172550	159949	7
P16284;P16284-2;P16284-3	P16284;P16284-6;P16284-2;P16284-3;P16284-4;P16284-5	PECA1_HUMAN	PECAM1	Platelet endothelial cell adhesion molecule	393439	235108	298686	15
P16298;P16298-4	P16298;P16298-2;P16298-3;P16298-4	PP2BB_HUMAN	PPP3CB	Serine/threonine-protein phosphatase 2B catalytic subunit beta isoform	37810.7	73668.3	30730	3
P16298;P16298-4;P48454;P48454-2;P48454-3;Q08209-2	P16298;P48454;Q08209;Q08209-2;P16298-2;P16298-3;P16298-4;P48454-2;P48454-3;Q08209-4;Q08209-5	PP2BA_HUMAN;PP2BB_HUMAN;PP2BC_HUMAN	PPP3CA;PPP3CB;PPP3CC	Serine/threonine-protein phosphatase 2B catalytic subunit beta isoform	5967.03	21516.5	7427.1	0
P16298;P16298-4;Q08209-2	P16298;Q08209;Q08209-2;P16298-2;P16298-3;P16298-4;Q08209-3;Q08209-4;Q08209-5	PP2BA_HUMAN;PP2BB_HUMAN	PPP3CA;PPP3CB	Serine/threonine-protein phosphatase 2B catalytic subunit beta isoform	48377.1	20342.7	43073.1	0
P16333	P16333;P16333-2	NCK1_HUMAN	NCK1	SH2/SH3 adapter protein NCK1	29485	25856.7	34685.6	1
P16401	P16401	H15_HUMAN	H1-5	Histone H1.5	3168600	1950490	2055330	6
P16403	P16403	H12_HUMAN	H1-2	Histone H1.2	602951	374223	455927	2
P16422	P16422	EPCAM_HUMAN	EPCAM	Epithelial cell adhesion molecule	59002.4	39531.4	89414.8	10
P16435	P16435	NCPR_HUMAN	POR	NADPH--cytochrome P450 reductase	169039	110293	196159	16
P16452;P16452-2;P16452-3	P16452;P16452-2;P16452-3	EPB42_HUMAN	EPB42	Protein 4.2	17190.9	32664.8	20909.2	2
P16473;P16473-2;P16473-3	P16473;P16473-2;P16473-3	TSHR_HUMAN	TSHR	Thyrotropin receptor	37664.4	43638.6	44385	1
P16615	P16615;P16615-2;P16615-3;P16615-4;P16615-5	AT2A2_HUMAN	ATP2A2	Sarcoplasmic/endoplasmic reticulum calcium ATPase 2	234113	158683	191509	18
P16615;Q93084;Q93084-1;Q93084-3;Q93084-4;Q93084-5;Q93084-6;Q93084-7	P16615;Q93084;P16615-2;P16615-3;P16615-4;P16615-5;Q93084-1;Q93084-3;Q93084-4;Q93084-5;Q93084-6;Q93084-7	AT2A2_HUMAN;AT2A3_HUMAN	ATP2A2;ATP2A3	Sarcoplasmic/endoplasmic reticulum calcium ATPase 2	311555	183852	196975	0
P16671;P16671-3;P16671-4	P16671;P16671-2;P16671-3;P16671-4	CD36_HUMAN	CD36	Platelet glycoprotein 4	24102.6	45444.4	16290.5	3
P16885	P16885	PLCG2_HUMAN	PLCG2	1-phosphatidylinositol 4,5-bisphosphate phosphodiesterase gamma-2	NA	9821.46	6713.35	3
P16949;P16949-2	P16949;P16949-2	STMN1_HUMAN	STMN1	Stathmin	79520.2	93820.2	80787.8	5
P16989;P16989-2	P16989;P16989-2;P16989-3	YBOX3_HUMAN	YBX3	Y-box-binding protein 3	247622	211783	323778	6
P16989;P16989-2;P67809	P16989;P67809;Q9Y2T7;P16989-2;P16989-3	YBOX1_HUMAN;YBOX3_HUMAN	YBX1;YBX3	Y-box-binding protein 3	441877	319567	608789	0
P17050	P17050	NAGAB_HUMAN	NAGA	Alpha-N-acetylgalactosaminidase	233271	326534	187318	6
P17096;P17096-3	P17096;P17096-3	HMGA1_HUMAN	HMGA1	High mobility group protein HMG-I/HMG-Y	NA	NA	7429.95	1
P17098	P17098	ZNF8_HUMAN	ZNF8	Zinc finger protein 8	NA	1063.95	1992.57	1
P17174	P17174	AATC_HUMAN	GOT1	Aspartate aminotransferase, cytoplasmic	85437.9	131841	84718.1	11
P17213	P17213	BPI_HUMAN	BPI	Bactericidal permeability-increasing protein	127773	93884.5	80530	4
P17252	P17252	KPCA_HUMAN	PRKCA	Protein kinase C alpha type	69762.8	91467.3	57912.7	6
P17275	P17275	JUNB_HUMAN	JUNB	Transcription factor JunB	9969.93	4762.91	17201.3	1
P17301	P17301	ITA2_HUMAN	ITGA2	Integrin alpha-2	176934	120351	123868	15
P17480;P17480-2	P17480;P17480-2	UBF1_HUMAN	UBTF	Nucleolar transcription factor 1	88566.6	99912.8	83217.6	5
P17535	P17535	JUND_HUMAN	JUND	Transcription factor JunD	21107.8	24173.8	20096.4	1
P17540	P17540	KCRS_HUMAN	CKMT2	Creatine kinase S-type, mitochondrial	2436.39	NA	3331.08	2
P17544;P17544-1;P17544-2;P17544-3;P17544-4	P17544;P17544-4;P17544-5;P17544-1;P17544-2;P17544-3	ATF7_HUMAN	ATF7	Cyclic AMP-dependent transcription factor ATF-7	10054.2	7678.02	19321.6	2
P17612;P17612-2	P17612;P17612-2	KAPCA_HUMAN	PRKACA	cAMP-dependent protein kinase catalytic subunit alpha	381131	517336	425290	2
P17612;P17612-2;P22612	P17612;P22612;P22694;P22694-10;P22694-2;P22694-3;P22694-4;P22694-5;P22694-6;P22694-7;P22694-9;P17612-2	KAPCA_HUMAN;KAPCG_HUMAN	PRKACA;PRKACG	cAMP-dependent protein kinase catalytic subunit alpha	27431.2	41007.1	30929.2	0
P17655	P17655	CAN2_HUMAN	CAPN2	Calpain-2 catalytic subunit	35356.8	46748.2	37283.9	3
P17655;P17655-2	P17655;P17655-2	CAN2_HUMAN	CAPN2	Calpain-2 catalytic subunit	214895	296176	304962	14
P17661	P17661	DESM_HUMAN	DES	Desmin	263329	164732	153118	16
P17676;P17676-2	P17676;P17676-2;P17676-3	CEBPB_HUMAN	CEBPB	CCAAT/enhancer-binding protein beta	110852	37872.8	97026	2
P17812;P17812-2	P17812;P17812-2	PYRG1_HUMAN	CTPS1	CTP synthase 1	87766.5	120532	85126.7	4
P17812;P17812-2;Q9NRF8	P17812;Q9NRF8;P17812-2	PYRG1_HUMAN;PYRG2_HUMAN	CTPS1;CTPS2	CTP synthase 1	3479.48	4028.4	5561.08	0
P17813;P17813-2	P17813;P17813-2	EGLN_HUMAN	ENG	Endoglin	42044.1	24006.8	32808.4	2
P17844;P17844-2	P17844;P17844-2	DDX5_HUMAN	DDX5	Probable ATP-dependent RNA helicase DDX5	567864	540909	502064	12
P17844;P17844-2;Q92841;Q92841-1;Q92841-3	P17844;Q92841;P17844-2;Q92841-1;Q92841-2;Q92841-3	DDX17_HUMAN;DDX5_HUMAN	DDX17;DDX5	Probable ATP-dependent RNA helicase DDX5	576809	426655	530905	0
P17858	P17858;P17858-2	PFKAL_HUMAN	PFKL	ATP-dependent 6-phosphofructokinase, liver type	176811	213571	195390	7
P17900	P17900	SAP3_HUMAN	GM2A	Ganglioside GM2 activator	98703	80982.4	72367.5	4
P17927;Q2VPA4;Q2VPA4-2;Q2VPA4-3	P17927;Q2VPA4;Q2VPA4-2;Q2VPA4-3	CR1L_HUMAN;CR1_HUMAN	CR1;CR1L	Complement receptor type 1	13972.2	8763.75	14834.9	0
P17931	P17931	LEG3_HUMAN	LGALS3	Galectin-3	684612	475120	650092	12
P17936;P17936-2	P17936;P17936-2	IBP3_HUMAN	IGFBP3	Insulin-like growth factor-binding protein 3	9726.77	16431.4	8977.78	1
P17948	P17948;P17948-2;P17948-3;P17948-4	VGFR1_HUMAN	FLT1	Vascular endothelial growth factor receptor 1	15418.6	31119.3	8879.96	1
P17980	P17980	PRS6A_HUMAN	PSMC3	26S proteasome regulatory subunit 6A	259407	299240	278562	27
P17987	P17987	TCPA_HUMAN	TCP1	T-complex protein 1 subunit alpha	439440	543573	495571	31
P18031	P18031	PTN1_HUMAN	PTPN1	Tyrosine-protein phosphatase non-receptor type 1	115986	121416	119464	9
P18065	P18065	IBP2_HUMAN	IGFBP2	Insulin-like growth factor-binding protein 2	41359.8	57083.2	47161.7	2
P18074	P18074;P18074-2	ERCC2_HUMAN	ERCC2	General transcription and DNA repair factor IIH helicase subunit XPD	24092.1	24575.7	17421.1	4
P18077	P18077	RL35A_HUMAN	RPL35A	Large ribosomal subunit protein eL33	342796	391711	356195	5
P18084	P18084	ITB5_HUMAN	ITGB5	Integrin beta-5	6299.46	5236.24	10198.6	3
P18085	P18085	ARF4_HUMAN	ARF4	ADP-ribosylation factor 4	382884	492914	437187	5
P18085;P84085	P18085;P61204;P84077;P84085	ARF4_HUMAN;ARF5_HUMAN	ARF4;ARF5	ADP-ribosylation factor 4	210826	190700	148125	0
P18124	P18124	RL7_HUMAN	RPL7	Large ribosomal subunit protein uL30	330288	348593	392779	16
P18206;P18206-2	P18206;P18206-2	VINC_HUMAN	VCL	Vinculin	1250340	1181890	1050870	50
P18206;P18206-2;P18206-3	P18206;P18206-2;P18206-3	VINC_HUMAN	VCL	Vinculin	477547	503283	342574	15
P18428	P18428	LBP_HUMAN	LBP	Lipopolysaccharide-binding protein	17016.7	9139.86	12965.5	3
P18433;P18433-6	P18433;P18433-6	PTPRA_HUMAN	PTPRA	Receptor-type tyrosine-protein phosphatase alpha	6140.88	5649.67	8315.51	1
P18510;P18510-2;P18510-3;P18510-4	P18510;P18510-2;P18510-3;P18510-4	IL1RA_HUMAN	IL1RN	Interleukin-1 receptor antagonist protein	8830.89	9647.51	7211.35	1
P18564	P18564	ITB6_HUMAN	ITGB6	Integrin beta-6	35836.8	29497.2	46672.5	9
P18583-6	P18583-6	SON_HUMAN	SON	Isoform E of Protein SON	9268.54	NA	10888.5	1
P18583;P18583-10;P18583-2;P18583-4;P18583-5;P18583-6;P18583-7;P18583-9	P18583;P18583-10;P18583-2;P18583-3;P18583-4;P18583-5;P18583-6;P18583-7;P18583-8;P18583-9	SON_HUMAN	SON	Protein SON	109768	80996.2	105197	21
P18583;P18583-10;P18583-2;P18583-4;P18583-5;P18583-7;P18583-9	P18583;P18583-10;P18583-2;P18583-3;P18583-4;P18583-5;P18583-7;P18583-9	SON_HUMAN	SON	Protein SON	48628.1	29957.7	38399.2	2
P18615;P18615-3	P18615;P18615-3;P18615-4	NELFE_HUMAN	NELFE	Negative elongation factor E	8028.91	8307.5	10006.5	5
P18621;P18621-3	P18621;P18621-3	RL17_HUMAN	RPL17	Large ribosomal subunit protein uL22	291107	442712	413089	12
P18669	P18669	PGAM1_HUMAN	PGAM1	Phosphoglycerate mutase 1	191564	224120	272466	5
P18754;P18754-2	P18754;P18754-2	RCC1_HUMAN	RCC1	Regulator of chromosome condensation	130316	80658.5	182790	11
P18827	P18827	SDC1_HUMAN	SDC1	Syndecan-1	138312	172946	131736	1
P18859;P18859-2	P18859;P18859-2	ATP5J_HUMAN	ATP5PF	ATP synthase-coupling factor 6, mitochondrial	118840	62993.4	101159	9
P18887	P18887	XRCC1_HUMAN	XRCC1	DNA repair protein XRCC1	10918.6	12006.7	10757.7	2
P19012	P19012;P19012-2	K1C15_HUMAN	KRT15	Keratin, type I cytoskeletal 15	15866	10259.9	33205.3	1
P19174-2	P19174-2	PLCG1_HUMAN	PLCG1	Isoform 2 of 1-phosphatidylinositol 4,5-bisphosphate phosphodiesterase gamma-1	20629.3	29607.6	18824.5	4
P19256;P19256-2;P19256-3	P19256;P19256-2;P19256-3	LFA3_HUMAN	CD58	Lymphocyte function-associated antigen 3	14782.8	24326.2	10104.9	1
P19338	P19338	NUCL_HUMAN	NCL	Nucleolin	2066600	1797780	1634340	26
P19367;P19367-2;P19367-3;P19367-4	P19367;P19367-2;P19367-3;P19367-4	HXK1_HUMAN	HK1	Hexokinase-1	568121	501538	499780	24
P19367;P19367-2;P19367-3;P19367-4;P52789	P19367;P52789;P19367-2;P19367-3;P19367-4	HXK1_HUMAN;HXK2_HUMAN	HK1;HK2	Hexokinase-1	241251	226545	191968	0
P19387	P19387	RPB3_HUMAN	POLR2C	DNA-directed RNA polymerase II subunit RPB3	62932.7	67221.3	77980.6	7
P19388	P19388	RPAB1_HUMAN	POLR2E	DNA-directed RNA polymerases I, II, and III subunit RPABC1	88770.5	82371.8	55936.2	4
P19397	P19397	CD53_HUMAN	CD53	Leukocyte surface antigen CD53	139416	95673.7	118397	1
P19404	P19404	NDUV2_HUMAN	NDUFV2	NADH dehydrogenase [ubiquinone] flavoprotein 2, mitochondrial	117213	59298.6	96821.4	5
P19447	P19447	ERCC3_HUMAN	ERCC3	General transcription and DNA repair factor IIH helicase subunit XPB	9352.5	10141.3	11106.5	3
P19474;P19474-2	P19474;P19474-2	RO52_HUMAN	TRIM21	E3 ubiquitin-protein ligase TRIM21	22142.1	29593.7	28244.3	5
P19484;P19484-2	P19484;P19484-2	TFEB_HUMAN	TFEB	Transcription factor EB	12417.3	12285.8	19020.4	1
P19525;P19525-2	P19525;P19525-2	E2AK2_HUMAN	EIF2AK2	Interferon-induced, double-stranded RNA-activated protein kinase	54922.1	61493.4	52689.9	12
P19623	P19623	SPEE_HUMAN	SRM	Spermidine synthase	50623.9	80903	30096.6	2
P19634	P19634	SL9A1_HUMAN	SLC9A1	Sodium/hydrogen exchanger 1	3830.94	2868.19	NA	1
P19652	P19652	A1AG2_HUMAN	ORM2	Alpha-1-acid glycoprotein 2	17682.3	19053.6	14066.7	2
P19784	P19784	CSK22_HUMAN	CSNK2A2	Casein kinase II subunit alpha'	85588.1	127395	68658.6	2
P19793;P19793-2	P19793;P28702;P28702-3;P19793-2	RXRA_HUMAN	RXRA	Retinoic acid receptor RXR-alpha	22647.5	21514.8	27886.1	1
P19823	P19823	ITIH2_HUMAN	ITIH2	Inter-alpha-trypsin inhibitor heavy chain H2	330985	307189	289858	25
P19827	P19827;P19827-2	ITIH1_HUMAN	ITIH1	Inter-alpha-trypsin inhibitor heavy chain H1	123586	126785	136909	14
P19838;P19838-2	P19838;P19838-2	NFKB1_HUMAN	NFKB1	Nuclear factor NF-kappa-B p105 subunit	86029.6	84082.9	67294.1	12
P19878;P19878-3;P19878-4	P19878;P19878-2;P19878-3;P19878-4	NCF2_HUMAN	NCF2	Neutrophil cytosol factor 2	107589	81391.9	112015	9
P19971	P19971;P19971-2	TYPH_HUMAN	TYMP	Thymidine phosphorylase	604890	702588	434611	13
P20020;P20020-1;P20020-2;P20020-4;P20020-5;P20020-6	P20020;P20020-1;P20020-2;P20020-4;P20020-5;P20020-6	AT2B1_HUMAN	ATP2B1	Plasma membrane calcium-transporting ATPase 1	72902	50532.7	57376.2	5
P20020;P20020-1;P20020-2;P20020-4;P20020-5;P20020-6;P23634;P23634-6;P23634-7;P23634-8	P20020;P23634;P23634-2;P23634-3;P23634-4;P23634-5;P23634-6;P23634-7;P23634-8;P20020-1;P20020-2;P20020-4;P20020-5;P20020-6	AT2B1_HUMAN;AT2B4_HUMAN	ATP2B1;ATP2B4	Plasma membrane calcium-transporting ATPase 1	109495	98538.9	91109	0
P20036	P20036	DPA1_HUMAN	HLA-DPA1	HLA class II histocompatibility antigen, DP alpha 1 chain	13874.2	15003.9	12522	1
P20042	P20042	IF2B_HUMAN	EIF2S2	Eukaryotic translation initiation factor 2 subunit 2	473951	341705	514179	14
P20073;P20073-2	P20073;P20073-2	ANXA7_HUMAN	ANXA7	Annexin A7	374894	491022	342737	18
P20138;P20138-2	P20138;P20138-2	CD33_HUMAN	CD33	Myeloid cell surface antigen CD33	NA	3975.73	3955.39	1
P20142	P20142	PEPC_HUMAN	PGC	Gastricsin	176563	125019	136340	2
P20160	P20160	CAP7_HUMAN	AZU1	Azurocidin	NA	NA	8177.13	1
P20226;P20226-2	P20226;P20226-2	TBP_HUMAN	TBP	TATA-box-binding protein	9358.93	13440.4	5508	1
P20231;Q15661;Q15661-2	P20231;Q15661;Q15661-2	TRYB1_HUMAN;TRYB2_HUMAN	TPSAB1;TPSB2	Tryptase beta-2	1566960	1357510	1442910	0
P20290;P20290-2	P20290;P20290-2	BTF3_HUMAN	BTF3	Transcription factor BTF3	49664.8	48798.2	67601.4	3
P20292	P20292	AL5AP_HUMAN	ALOX5AP	Arachidonate 5-lipoxygenase-activating protein	504930	336508	264165	2
P20338	P20338	RAB4A_HUMAN	RAB4A	Ras-related protein Rab-4A	59971.4	47231.1	32617.5	2
P20339;P20339-2	P20339;P20339-2	RAB5A_HUMAN	RAB5A	Ras-related protein Rab-5A	33067.1	30267.4	39123.2	3
P20339;P20339-2;P51148;P51148-2;P61020	P20339;P51148;P61020;P51148-2;P20339-2;P61020-2	RAB5A_HUMAN;RAB5B_HUMAN;RAB5C_HUMAN	RAB5A;RAB5B;RAB5C	Ras-related protein Rab-5A	27495.3	19495.6	74695.3	0
P20340-2	P20340;P20340-2;P20340-3	RAB6A_HUMAN	RAB6A	Isoform 2 of Ras-related protein Rab-6A	164442	90054	146840	2
P20585	P20585	MSH3_HUMAN	MSH3	DNA mismatch repair protein Msh3	11175.2	9781.91	14891.1	2
P20591	P20591;P20591-2	MX1_HUMAN	MX1	Interferon-induced GTP-binding protein Mx1	147498	175252	156294	23
P20591;P20592	P20591;P20592;P20591-2;P20592-2	MX1_HUMAN;MX2_HUMAN	MX1;MX2	Interferon-induced GTP-binding protein Mx1	125879	166442	104348	0
P20592	P20592	MX2_HUMAN	MX2	Interferon-induced GTP-binding protein Mx2	85172	79130.9	83059	5
P20618	P20618	PSB1_HUMAN	PSMB1	Proteasome subunit beta type-1	200731	273062	271959	16
P20645	P20645	MPRD_HUMAN	M6PR	Cation-dependent mannose-6-phosphate receptor	113552	94831.6	93053.8	6
P20674	P20674	COX5A_HUMAN	COX5A	Cytochrome c oxidase subunit 5A, mitochondrial	962189	531332	741032	4
P20700	P20700	LMNB1_HUMAN	LMNB1	Lamin-B1	265241	180275	246124	22
P20700;Q03252	P20700;Q03252	LMNB1_HUMAN;LMNB2_HUMAN	LMNB1;LMNB2	Lamin-B1	135474	151004	50481	0
P20701;P20701-2;P20701-3	P20701;P20701-2;P20701-3	ITAL_HUMAN	ITGAL	Integrin alpha-L	23398.3	26569.4	18149.6	1
P20702	P20702	ITAX_HUMAN	ITGAX	Integrin alpha-X	59296.2	53630.3	46717.1	4
P20774	P20774	MIME_HUMAN	OGN	Mimecan	259951	178903	180164	8
P20810-10;P20810-5;P20810-6	P20810;P20810-10;P20810-2;P20810-3;P20810-4;P20810-5;P20810-6;P20810-7;P20810-8;P20810-9	ICAL_HUMAN	CAST	Isoform 10 of Calpastatin	412019	456060	485375	19
P20839;P20839-3;P20839-5;P20839-6;P20839-7	P20839;P20839-3;P20839-2;P20839-4;P20839-5;P20839-6;P20839-7	IMDH1_HUMAN	IMPDH1	Inosine-5'-monophosphate dehydrogenase 1	183486	182240	127308	3
P20851;P20851-2	P20851;P20851-2	C4BPB_HUMAN	C4BPB	C4b-binding protein beta chain	25336.9	24915.4	16371.1	1
P20908;P20908-2	P20908;P20908-2	CO5A1_HUMAN	COL5A1	Collagen alpha-1(V) chain	76616.6	56460.4	65388.5	11
P20936;P20936-2;P20936-3;P20936-4	P20936;P20936-2;P20936-3;P20936-4	RASA1_HUMAN	RASA1	Ras GTPase-activating protein 1	NA	3251.37	6628.31	1
P20962	P20962	PTMS_HUMAN	PTMS	Parathymosin	35169.6	39247.6	31899.7	2
P21127;P21127-10;P21127-12;P21127-2;P21127-3;P21127-4;P21127-5;P21127-6;P21127-8;P21127-9	P21127;Q9UQ88;P21127-10;P21127-12;P21127-2;P21127-3;P21127-4;P21127-5;P21127-6;P21127-8;P21127-9;Q9UQ88-10;Q9UQ88-2;Q9UQ88-3;Q9UQ88-4;Q9UQ88-9	CD11B_HUMAN	CDK11B	Cyclin-dependent kinase 11B	84391.1	81603.5	74671.4	1
P21266	P21266	GSTM3_HUMAN	GSTM3	Glutathione S-transferase Mu 3	23218.2	18256.3	12837.9	3
P21266;P28161;P28161-2	P21266;P28161;P46439;P28161-2	GSTM2_HUMAN;GSTM3_HUMAN	GSTM2;GSTM3	Glutathione S-transferase Mu 3	153991	220287	54826.9	0
P21281	P21281	VATB2_HUMAN	ATP6V1B2	V-type proton ATPase subunit B, brain isoform	250113	254520	281563	15
P21283	P21283	VATC1_HUMAN	ATP6V1C1	V-type proton ATPase subunit C 1	188383	186516	185873	15
P21291	P21291	CSRP1_HUMAN	CSRP1	Cysteine and glycine-rich protein 1	149754	77522.3	230014	11
P21333;P21333-2	P21333;P21333-2	FLNA_HUMAN	FLNA	Filamin-A	2379990	2149200	2549590	133
P21333;P21333-2;Q14315;Q14315-2	P21333;P21333-2;Q14315;Q14315-2	FLNA_HUMAN;FLNC_HUMAN	FLNA;FLNC	Filamin-A	155029	135529	177781	0
P21359;P21359-2;P21359-6	P21359;P21359-2;P21359-6	NF1_HUMAN	NF1	Neurofibromin	12855.1	15061.8	12831.1	2
P21397	P21397;P21397-2	AOFA_HUMAN	MAOA	Amine oxidase [flavin-containing] A	389593	373557	350806	10
P21397;P27338	P21397;P27338;P21397-2;P27338-2	AOFA_HUMAN;AOFB_HUMAN	MAOA;MAOB	Amine oxidase [flavin-containing] A	608010	488862	643626	0
P21399	P21399	ACOHC_HUMAN	ACO1	Cytoplasmic aconitate hydratase	54670.5	53202.2	49130.7	15
P21462	P21462	FPR1_HUMAN	FPR1	fMet-Leu-Phe receptor	6512.62	1983.44	2261.73	1
P21589;P21589-2	P21589;P21589-2	5NTD_HUMAN	NT5E	5'-nucleotidase	121718	80707.8	75983.9	6
P21730	P21730	C5AR1_HUMAN	C5AR1	C5a anaphylatoxin chemotactic receptor 1	160652	33242	119970	1
P21741;P21741-2	P21741;P21741-2	MK_HUMAN	MDK	Midkine	14892.9	19423.7	21192.7	1
P21757;P21757-3	P21757;P21757-3	MSRE_HUMAN	MSR1	Macrophage scavenger receptor types I and II	3820.97	2801.97	5633.75	1
P21796	P21796	VDAC1_HUMAN	VDAC1	Voltage-dependent anion-selective channel protein 1	754074	423552	545076	12
P21810	P21810	PGS1_HUMAN	BGN	Biglycan	1014190	845452	791609	17
P21912	P21912	SDHB_HUMAN	SDHB	Succinate dehydrogenase [ubiquinone] iron-sulfur subunit, mitochondrial	83522.9	44874.8	81534.4	4
P21926	P21926	CD9_HUMAN	CD9	CD9 antigen	309466	139715	309606	1
P21953	P21953	ODBB_HUMAN	BCKDHB	2-oxoisovalerate dehydrogenase subunit beta, mitochondrial	13088.7	15713.7	22477.6	4
P21964;P21964-2	P21964;P21964-2	COMT_HUMAN	COMT	Catechol O-methyltransferase	506742	337599	340341	7
P21980	P21980	TGM2_HUMAN	TGM2	Protein-glutamine gamma-glutamyltransferase 2	743776	644316	629980	21
P22033	P22033	MUTA_HUMAN	MMUT	Methylmalonyl-CoA mutase, mitochondrial	63227.6	44197.6	52876.1	11
P22059	P22059	OSBP1_HUMAN	OSBP	Oxysterol-binding protein 1	96015.5	80703.9	94060.2	12
P22061;P22061-2	P22061;P22061-2	PIMT_HUMAN	PCMT1	Protein-L-isoaspartate(D-aspartate) O-methyltransferase	223327	237252	223273	10
P22087	P22087	FBRL_HUMAN	FBL	rRNA 2'-O-methyltransferase fibrillarin	335426	236664	471582	13
P22090	P22090;Q8TD47	RS4Y1_HUMAN	RPS4Y1	Small ribosomal subunit protein eS4, Y isoform 1	34744.8	52296.6	47788.4	3
P22090;P62701	P62701;P22090;Q8TD47	RS4X_HUMAN;RS4Y1_HUMAN	RPS4X;RPS4Y1	Small ribosomal subunit protein eS4, Y isoform 1	19197.7	28069.6	36650	0
P22102	P22102;P22102-2	PUR2_HUMAN	GART	Trifunctional purine biosynthetic protein adenosine-3	140255	174699	141474	17
P22105;P22105-1;P22105-4	P22105;P22105-1;P22105-2;P22105-4	TENX_HUMAN	TNXB	Tenascin-X	95690.9	103503	76286.8	26
P22234;P22234-2	P22234;P22234-2	PUR6_HUMAN	PAICS	Bifunctional phosphoribosylaminoimidazole carboxylase/phosphoribosylaminoimidazole succinocarboxamide synthetase	124466	131067	226285	10
P22307	P22307;P22307-4;P22307-8	SCP2_HUMAN	SCP2	Sterol carrier protein 2	88505.6	60189.2	81080.9	10
P22307-2	P22307-2;P22307-5	SCP2_HUMAN	SCP2	Isoform SCP2 of Sterol carrier protein 2	48225.1	20925.6	30166.2	1
P22307;P22307-2	P22307;P22307-2;P22307-4;P22307-6;P22307-7;P22307-8	SCP2_HUMAN	SCP2	Sterol carrier protein 2	335852	227421	284582	19
P22314;P22314-2	P22314;P22314-2	UBA1_HUMAN	UBA1	Ubiquitin-like modifier-activating enzyme 1	518001	612544	485411	26
P22352	P22352	GPX3_HUMAN	GPX3	Glutathione peroxidase 3	510267	452554	398405	6
P22415;P22415-2	P22415;P22415-2	USF1_HUMAN	USF1	Upstream stimulatory factor 1	8134.97	11609.6	9092.35	2
P22570;P22570-3;P22570-4;P22570-7	P22570;P22570-2;P22570-3;P22570-4;P22570-5;P22570-6;P22570-7	ADRO_HUMAN	FDXR	NADPH:adrenodoxin oxidoreductase, mitochondrial	181476	146629	126596	17
P22612	P22612	KAPCG_HUMAN	PRKACG	cAMP-dependent protein kinase catalytic subunit gamma	NA	3428.73	9444.06	1
P22626	P22626;P22626-2	ROA2_HUMAN	HNRNPA2B1	Heterogeneous nuclear ribonucleoproteins A2/B1	2572790	2573830	2519610	29
P22670	P22670	RFX1_HUMAN	RFX1	MHC class II regulatory factor RFX1	28816.5	29293.3	21130.8	2
P22692;P22692-2	P22692;P22692-2	IBP4_HUMAN	IGFBP4	Insulin-like growth factor-binding protein 4	60234.3	23458.4	67122.7	5
P22695	P22695	QCR2_HUMAN	UQCRC2	Cytochrome b-c1 complex subunit 2, mitochondrial	246434	151488	198791	12
P22748;P22748-2	P22748;P22748-2	CAH4_HUMAN	CA4	Carbonic anhydrase 4	42474.1	27048.1	16430.8	1
P22749;P22749-2	P22749;P22749-2	GNLY_HUMAN	GNLY	Granulysin	5117.39	NA	2939.36	1
P22830;P22830-2	P22830;P22830-2	HEMH_HUMAN	FECH	Ferrochelatase, mitochondrial	84652.7	68123.7	69234.1	6
P22894	P22894	MMP8_HUMAN	MMP8	Neutrophil collagenase	103056	88862.4	80423.1	4
P22897	P22897;P22897-2	MRC1_HUMAN	MRC1	Macrophage mannose receptor 1	179667	156113	204111	15
P23141;P23141-2;P23141-3	P23141;P23141-3;P23141-2	EST1_HUMAN	CES1	Liver carboxylesterase 1	549544	329504	328152	13
P23141;P23141-2;P23141-3;Q9UKY3	P23141;P23141-3;Q9UKY3;P23141-2	CES1P_HUMAN;EST1_HUMAN	CES1;CES1P1	Liver carboxylesterase 1	361364	281094	269588	0
P23142	P23142	FBLN1_HUMAN	FBLN1	Fibulin-1	90013.6	127419	63649	6
P23142-4	P23142-4	FBLN1_HUMAN	FBLN1	Isoform C of Fibulin-1	54118.8	57473.9	38753	6
P23142;P23142-4	P23142;P23142-4;P23142-2;P23142-3	FBLN1_HUMAN	FBLN1	Fibulin-1	621264	639678	734431	19
P23193	P23193;Q15560;P23193-2;Q15560-2	TCEA1_HUMAN	TCEA1	Transcription elongation factor A protein 1	18884.8	25240.7	31323.4	6
P23219;P23219-2;P23219-3;P23219-4;P23219-5;P23219-6;P35354	P23219;P35354;P23219-2;P23219-3;P23219-4;P23219-5;P23219-6	PGH1_HUMAN;PGH2_HUMAN	PTGS1;PTGS2	Prostaglandin G/H synthase 1	12260.9	13364	7984.98	0
P23229;P23229-2;P23229-3;P23229-4;P23229-5;P23229-6;P23229-9	P23229;P23229-2;P23229-4;P23229-6;P23229-3;P23229-5;P23229-7;P23229-9	ITA6_HUMAN	ITGA6	Integrin alpha-6	70081.8	40285.2	58197.9	9
P23246	P23246;P23246-2	SFPQ_HUMAN	SFPQ	Splicing factor, proline- and glutamine-rich	533967	513718	464073	23
P23246;Q15233	P23246;Q15233;P23246-2;Q15233-2	NONO_HUMAN;SFPQ_HUMAN	NONO;SFPQ	Splicing factor, proline- and glutamine-rich	2221710	460914	819381	0
P23258;Q9NRH3	P23258;Q9NRH3	TBG1_HUMAN;TBG2_HUMAN	TUBG1;TUBG2	Tubulin gamma-1 chain	107911	119610	134304	0
P23284	P23284	PPIB_HUMAN	PPIB	Peptidyl-prolyl cis-trans isomerase B	2595380	1632270	2168240	17
P23368	P23368	MAOM_HUMAN	ME2	NAD-dependent malic enzyme, mitochondrial	593884	399271	338516	18
P23368;Q16798	P23368;Q16798;P23368-2;Q16798-2	MAOM_HUMAN;MAON_HUMAN	ME2;ME3	NAD-dependent malic enzyme, mitochondrial	528335	388367	262598	0
P23381	P23381;P23381-2	SYWC_HUMAN	WARS1	Tryptophan--tRNA ligase, cytoplasmic	158487	214183	166266	14
P23396;P23396-2	P23396;P23396-2	RS3_HUMAN	RPS3	Small ribosomal subunit protein uS3	1346470	1619280	1064560	15
P23434	P23434	GCSH_HUMAN	GCSH	Glycine cleavage system H protein, mitochondrial	8615.03	6409.21	7115.82	1
P23443;P23443-2;P23443-3;P23443-4;P23443-5	P23443;P23443-4;P23443-2;P23443-3;P23443-5	KS6B1_HUMAN	RPS6KB1	Ribosomal protein S6 kinase beta-1	97497.8	23528.1	106030	1
P23443;P23443-2;P23443-3;P23443-4;P23443-5;Q9UBS0	P23443;Q9UBS0;P23443-4;P23443-2;P23443-3;P23443-5	KS6B1_HUMAN;KS6B2_HUMAN	RPS6KB1;RPS6KB2	Ribosomal protein S6 kinase beta-1	32787.1	34717	18072.9	0
P23458	P23458	JAK1_HUMAN	JAK1	Tyrosine-protein kinase JAK1	18866.2	9923.64	15113.9	3
P23469;P23469-2;P23469-3	P23469;P23469-2;P23469-3	PTPRE_HUMAN	PTPRE	Receptor-type tyrosine-protein phosphatase epsilon	36450.3	21761.6	24422.8	3
P23470;P23470-2	P23470;P23470-2	PTPRG_HUMAN	PTPRG	Receptor-type tyrosine-protein phosphatase gamma	11712.5	7545.65	6485.15	2
P23497	P23497;P23497-2;P23497-3;P23497-4;P23497-5;P23497-6;P23497-7	SP100_HUMAN	SP100	Nuclear autoantigen Sp-100	51208.6	61168.5	70536.4	13
P23497;Q9H930;Q9H930-1;Q9H930-2	P23497;P23497-2;Q9H930;P23497-3;P23497-4;P23497-5;P23497-6;P23497-7;Q9H930-1;Q9H930-2	SP100_HUMAN;SP14L_HUMAN	SP100;SP140L	Nuclear autoantigen Sp-100	271725	137430	133567	0
P23526	P23526;P23526-2	SAHH_HUMAN	AHCY	Adenosylhomocysteinase	194674	266804	198866	12
P23528	P23528	COF1_HUMAN	CFL1	Cofilin-1	594131	665259	605082	11
P23528;P60981;Q9Y281;Q9Y281-3	P23528;P60981;Q9Y281;P60981-2;Q9Y281-3	COF1_HUMAN;COF2_HUMAN;DEST_HUMAN	CFL1;CFL2;DSTN	Cofilin-1	23806.2	31550.3	17339.7	0
P23588	P23588;P23588-2	IF4B_HUMAN	EIF4B	Eukaryotic translation initiation factor 4B	271097	220478	235148	8
P23634;P23634-6;P23634-7;P23634-8	P23634;P23634-2;P23634-3;P23634-4;P23634-5;P23634-6;P23634-7;P23634-8	AT2B4_HUMAN	ATP2B4	Plasma membrane calcium-transporting ATPase 4	108586	73495	94598.2	13
P23743	P23743	DGKA_HUMAN	DGKA	Diacylglycerol kinase alpha	25355.6	25649.1	21524	2
P23786	P23786	CPT2_HUMAN	CPT2	Carnitine O-palmitoyltransferase 2, mitochondrial	77841.3	49584.3	56978.4	11
P23919;P23919-2	P23919;P23919-2	KTHY_HUMAN	DTYMK	Thymidylate kinase	21257.6	16697.1	18555.8	3
P23921	P23921	RIR1_HUMAN	RRM1	Ribonucleoside-diphosphate reductase large subunit	12323.3	22394.1	20733.6	6
P24043	P24043	LAMA2_HUMAN	LAMA2	Laminin subunit alpha-2	74347.2	70127.4	64425.3	33
P24158	P24158	PRTN3_HUMAN	PRTN3	Myeloblastin	11658.3	11914.4	32273	2
P24310	P24310	CX7A1_HUMAN	COX7A1	Cytochrome c oxidase subunit 7A1, mitochondrial	17285.8	22510.2	9684.91	1
P24386	P24386	RAE1_HUMAN	CHM	Rab proteins geranylgeranyltransferase component A 1	6805.82	14272.6	16774.1	2
P24534	P24534	EF1B_HUMAN	EEF1B2	Elongation factor 1-beta	293921	318523	709242	5
P24534;P29692;P29692-3	P24534;P29692;P29692-2;P29692-3;P29692-4	EF1B_HUMAN;EF1D_HUMAN	EEF1B2;EEF1D	Elongation factor 1-beta	NA	NA	24655.8	0
P24539	P24539	AT5F1_HUMAN	ATP5PB	ATP synthase F(0) complex subunit B1, mitochondrial	13447.9	12522.1	18518.5	2
P24557;P24557-2;P24557-3	P24557;P24557-2;P24557-3;P24557-4	THAS_HUMAN	TBXAS1	Thromboxane-A synthase	50244.9	31890.5	49354.3	5
P24592	P24592	IBP6_HUMAN	IGFBP6	Insulin-like growth factor-binding protein 6	15742.5	11433.7	14482.8	1
P24666	P24666;P24666-4	PPAC_HUMAN	ACP1	Low molecular weight phosphotyrosine protein phosphatase	55778.9	71113.1	84148.1	4
P24752	P24752;P24752-2	THIL_HUMAN	ACAT1	Acetyl-CoA acetyltransferase, mitochondrial	1355330	900184	1155600	22
P24821	P24821;P24821-4	TENA_HUMAN	TNC	Tenascin	988293	954449	841806	12
P24821-2	P24821-2;P24821-4	TENA_HUMAN	TNC	Isoform 2 of Tenascin	94664.2	69136.8	72050.2	2
P24821;P24821-2	P24821;P24821-2;P24821-3;P24821-4;P24821-5;P24821-6	TENA_HUMAN	TNC	Tenascin	1945810	1710560	2557320	72
P24844	P24844	MYL9_HUMAN	MYL9	Myosin regulatory light polypeptide 9	1420700	1117830	1552050	3
P24928	P24928	RPB1_HUMAN	POLR2A	DNA-directed RNA polymerase II subunit RPB1	86173.9	83839	84151.3	22
P24941;P24941-2	P24941;P24941-2	CDK2_HUMAN	CDK2	Cyclin-dependent kinase 2	27715.3	29637.7	23011.9	2
P25098	P25098	ARBK1_HUMAN	GRK2	Beta-adrenergic receptor kinase 1	27668.5	28539.5	23020.2	1
P25105	P25105	PTAFR_HUMAN	PTAFR	Platelet-activating factor receptor	10168.5	3701.92	5864.16	1
P25205;P25205-2	P25205;P25205-2	MCM3_HUMAN	MCM3	DNA replication licensing factor MCM3	102175	102887	88645.2	12
P25208	P25208	NFYB_HUMAN	NFYB	Nuclear transcription factor Y subunit beta	25112.3	NA	6997.75	1
P25311	P25311	ZA2G_HUMAN	AZGP1	Zinc-alpha-2-glycoprotein	108316	119549	97531.4	4
P25325;P25325-2	P25325;P25325-2	THTM_HUMAN	MPST	3-mercaptopyruvate sulfurtransferase	85566.8	73035.8	72088.7	7
P25398	P25398	RS12_HUMAN	RPS12	Small ribosomal subunit protein eS12	1107280	1281690	1335870	11
P25440;P25440-2;P25440-3;P25440-4	P25440;P25440-2;P25440-3;P25440-4	BRD2_HUMAN	BRD2	Bromodomain-containing protein 2	17341.7	9699.57	8706.62	1
P25445;P25445-6	P25445;P25445-6	TNR6_HUMAN	FAS	Tumor necrosis factor receptor superfamily member 6	39952	40876	78532.8	4
P25490	P25490	TYY1_HUMAN	YY1	Transcriptional repressor protein YY1	6938.81	3022.42	5939.53	1
P25685;P25685-2	P25685;P25685-2	DNJB1_HUMAN	DNAJB1	DnaJ homolog subfamily B member 1	73611.7	66976.8	40391.9	4
P25686;P25686-2	P25686;P25686-2	DNJB2_HUMAN	DNAJB2	DnaJ homolog subfamily B member 2	12385.4	10189.2	11882.5	2
P25705	P25705;P25705-2	ATPA_HUMAN	ATP5F1A	ATP synthase subunit alpha, mitochondrial	3561200	2022010	2530830	29
P25774;P25774-2	P25774;P25774-2	CATS_HUMAN	CTSS	Cathepsin S	276025	274018	243896	7
P25786;P25786-2	P25786;P25786-2	PSA1_HUMAN	PSMA1	Proteasome subunit alpha type-1	231065	224903	270065	12
P25787	P25787	PSA2_HUMAN	PSMA2	Proteasome subunit alpha type-2	358638	347950	523234	11
P25788;P25788-2	P25788;P25788-2	PSA3_HUMAN	PSMA3	Proteasome subunit alpha type-3	302278	392920	346456	9
P25789	P25789;P25789-2	PSA4_HUMAN	PSMA4	Proteasome subunit alpha type-4	420448	507087	458838	8
P25815	P25815	S100P_HUMAN	S100P	Protein S100-P	290633	223155	169586	3
P25940	P25940	CO5A3_HUMAN	COL5A3	Collagen alpha-3(V) chain	6198.65	6152.77	3644.82	3
P25942;P25942-2	P25942;P25942-2	TNR5_HUMAN	CD40	Tumor necrosis factor receptor superfamily member 5	96814.8	75813.9	47565.6	2
P26006;P26006-1	P26006;P26006-1	ITA3_HUMAN	ITGA3	Integrin alpha-3	179397	178265	167706	5
P26022	P26022	PTX3_HUMAN	PTX3	Pentraxin-related protein PTX3	168626	80510.6	205387	8
P26038	P26038	MOES_HUMAN	MSN	Moesin	3832370	3685740	3621880	51
P26038;P35241	P26038;P35241;P35241-4;P35241-5	MOES_HUMAN;RADI_HUMAN	MSN;RDX	Moesin	66182.1	82930.4	100949	0
P26196	P26196	DDX6_HUMAN	DDX6	Probable ATP-dependent RNA helicase DDX6	96663.5	86390.7	143038	11
P26232-3	P26232;P26232-2;P26232-3;P26232-5	CTNA2_HUMAN	CTNNA2	Isoform 3 of Catenin alpha-2	75388.9	66787.4	70763.7	1
P26232-3;P35221	P26232;P35221;P26232-2;P26232-3;P26232-4;P26232-5;P26232-6;P35221-2;P35221-3	CTNA1_HUMAN;CTNA2_HUMAN	CTNNA1;CTNNA2	Isoform 3 of Catenin alpha-2	357433	288637	373936	0
P26358;P26358-2;P26358-3	P26358;P26358-2;P26358-3	DNMT1_HUMAN	DNMT1	DNA (cytosine-5)-methyltransferase 1	50005.3	73274.6	52617.9	9
P26368;P26368-2	P26368;P26368-2	U2AF2_HUMAN	U2AF2	Splicing factor U2AF 65 kDa subunit	584119	603263	588768	11
P26373	P26373;P26373-2	RL13_HUMAN	RPL13	Large ribosomal subunit protein eL13	1339710	1104050	931537	5
P26440	P26440;P26440-2	IVD_HUMAN	IVD	Isovaleryl-CoA dehydrogenase, mitochondrial	455648	268480	416769	15
P26447	P26447	S10A4_HUMAN	S100A4	Protein S100-A4	609245	658120	491985	6
P26572	P26572	MGAT1_HUMAN	MGAT1	Alpha-1,3-mannosyl-glycoprotein 2-beta-N-acetylglucosaminyltransferase	28808.9	26629.8	21488.1	2
P26583	P26583	HMGB2_HUMAN	HMGB2	High mobility group protein B2	38242.6	75396.8	118628	4
P26599;P26599-1;P26599-2	P26599;P26599-1;P26599-2	PTBP1_HUMAN	PTBP1	Polypyrimidine tract-binding protein 1	375963	398988	493174	15
P26639;P26639-2	P26639;P26639-2	SYTC_HUMAN	TARS1	Threonine--tRNA ligase 1, cytoplasmic	140146	152767	119998	16
P26640	P26640	SYVC_HUMAN	VARS1	Valine--tRNA ligase	225666	279371	221580	34
P26641	P26641;P26641-2	EF1G_HUMAN	EEF1G	Elongation factor 1-gamma	612650	635534	584379	13
P26885	P26885	FKBP2_HUMAN	FKBP2	Peptidyl-prolyl cis-trans isomerase FKBP2	599171	372823	513223	4
P27105	P27105	STOM_HUMAN	STOM	Stomatin	349578	338951	218488	14
P27144	P27144	KAD4_HUMAN	AK4	Adenylate kinase 4, mitochondrial	66546.8	58696.9	34489.3	2
P27169	P27169	PON1_HUMAN	PON1	Serum paraoxonase/arylesterase 1	69402.3	74772.3	49086.9	5
P27338	P27338;P27338-2	AOFB_HUMAN	MAOB	Amine oxidase [flavin-containing] B	87140.8	72960.4	43509.8	4
P27348	P27348	1433T_HUMAN	YWHAQ	14-3-3 protein theta	405043	471356	564138	14
P27348;P31946;P31946-2;P31947;P61981;P62258;P63104;Q04917	P27348;P31946;P31947;P61981;P62258;P63104;Q04917;P31946-2;P31947-2;P62258-2	1433B_HUMAN;1433E_HUMAN;1433F_HUMAN;1433G_HUMAN;1433S_HUMAN;1433T_HUMAN;1433Z_HUMAN	SFN;YWHAB;YWHAE;YWHAG;YWHAH;YWHAQ;YWHAZ	14-3-3 protein theta	1351090	927758	736347	0
P27348;P31946;P31946-2;P63104	P27348;P31946;P63104;P31946-2;P63104-2	1433B_HUMAN;1433T_HUMAN;1433Z_HUMAN	YWHAB;YWHAQ;YWHAZ	14-3-3 protein theta	41377.8	37682.5	42647.5	0
P27361;P27361-2;P27361-3	P27361;P27361-2;P27361-3	MK03_HUMAN	MAPK3	Mitogen-activated protein kinase 3	120147	125606	126635	5
P27361;P27361-2;P27361-3;P28482	P27361;P28482;P27361-2;P27361-3;P28482-2	MK01_HUMAN;MK03_HUMAN	MAPK1;MAPK3	Mitogen-activated protein kinase 3	28713.8	46669.8	44066.2	0
P27448-8	P27448;P27448-2;P27448-3;P27448-4;P27448-8	MARK3_HUMAN	MARK3	Isoform 7 of MAP/microtubule affinity-regulating kinase 3	3187.71	1237.6	3294.46	2
P27448-8;Q7KZI7;Q7KZI7-10;Q7KZI7-11;Q7KZI7-12;Q7KZI7-13;Q7KZI7-14;Q7KZI7-15;Q7KZI7-16;Q7KZI7-2;Q7KZI7-3;Q7KZI7-4;Q7KZI7-5;Q7KZI7-6;Q7KZI7-7;Q7KZI7-8;Q7KZI7-9	P27448;Q7KZI7;Q96L34;Q9P0L2;Q7KZI7-10;Q7KZI7-11;Q7KZI7-12;Q7KZI7-13;Q7KZI7-14;Q7KZI7-15;Q7KZI7-16;Q7KZI7-2;Q7KZI7-3;Q7KZI7-4;Q7KZI7-5;Q7KZI7-6;Q7KZI7-7;Q7KZI7-8;Q7KZI7-9;P27448-2;P27448-3;P27448-4;P27448-6;P27448-7;P27448-8;Q96L34-2	MARK2_HUMAN;MARK3_HUMAN	MARK2;MARK3	Isoform 7 of MAP/microtubule affinity-regulating kinase 3	19652.7	NA	30341.9	0
P27487	P27487	DPP4_HUMAN	DPP4	Dipeptidyl peptidase 4	29215.6	31539.4	24284.1	1
P27635	P27635	RL10_HUMAN	RPL10	Large ribosomal subunit protein uL16	414792	371978	348782	8
P27694	P27694	RFA1_HUMAN	RPA1	Replication protein A 70 kDa DNA-binding subunit	75365.9	78520.1	84731.2	8
P27695	P27695	APEX1_HUMAN	APEX1	DNA repair nuclease/redox regulator APEX1	90384.9	111527	155778	13
P27701;P27701-2	P27701;P27701-2	CD82_HUMAN	CD82	CD82 antigen	13767.1	12914.5	11176.8	1
P27707	P27707	DCK_HUMAN	DCK	Deoxycytidine kinase	21234.3	18138.3	19179.1	2
P27708	P27708	PYR1_HUMAN	CAD	Multifunctional protein CAD	71710.7	94674.2	80181.3	27
P27797	P27797	CALR_HUMAN	CALR	Calreticulin	1295140	753163	1921760	21
P27816;P27816-6	P27816;P27816-2;P27816-4;P27816-5;P27816-6	MAP4_HUMAN	MAP4	Microtubule-associated protein 4	267924	257413	258904	34
P27824;P27824-2	P27824;P27824-2;P27824-3	CALX_HUMAN	CANX	Calnexin	463900	317538	397482	11
P27918	P27918	PROP_HUMAN	CFP	Properdin	29093.9	21056.9	35228.1	1
P27930;P27930-2	P27930;P27930-2	IL1R2_HUMAN	IL1R2	Interleukin-1 receptor type 2	37611.7	30187.6	17198.8	1
P28062;P28062-2	P28062;P28062-2	PSB8_HUMAN	PSMB8	Proteasome subunit beta type-8	148858	147985	164907	6
P28065;P28065-2	P28065;P28065-2	PSB9_HUMAN	PSMB9	Proteasome subunit beta type-9	94077.1	128378	115985	3
P28066	P28066	PSA5_HUMAN	PSMA5	Proteasome subunit alpha type-5	399873	408918	417683	5
P28070	P28070	PSB4_HUMAN	PSMB4	Proteasome subunit beta type-4	437973	425618	400622	9
P28072	P28072	PSB6_HUMAN	PSMB6	Proteasome subunit beta type-6	301776	234591	196161	3
P28074	P28074;P28074-3	PSB5_HUMAN	PSMB5	Proteasome subunit beta type-5	74955.6	60132.8	135820	6
P28161;P28161-2	P28161;P28161-2	GSTM2_HUMAN	GSTM2	Glutathione S-transferase Mu 2	45403.9	55165.7	28102.1	2
P28288	P28288	ABCD3_HUMAN	ABCD3	ATP-binding cassette sub-family D member 3	42461.2	22284.8	39478.6	3
P28289	P28289	TMOD1_HUMAN	TMOD1	Tropomodulin-1	36284.1	24098.8	27322.5	6
P28289;Q9NYL9	P28289;Q9NYL9;P28289-2	TMOD1_HUMAN;TMOD3_HUMAN	TMOD1;TMOD3	Tropomodulin-1	259429	51617.5	208048	0
P28290;P28290-2;P28290-3	P28290;P28290-2;P28290-3	ITPI2_HUMAN	ITPRID2	Protein ITPRID2	51134.5	36548.2	37044.8	7
P28330	P28330	ACADL_HUMAN	ACADL	Long-chain specific acyl-CoA dehydrogenase, mitochondrial	166733	124496	129670	8
P28331;P28331-2;P28331-4	P28331;P28331-2;P28331-3;P28331-4;P28331-5	NDUS1_HUMAN	NDUFS1	NADH-ubiquinone oxidoreductase 75 kDa subunit, mitochondrial	232494	151630	145284	21
P28340	P28340	DPOD1_HUMAN	POLD1	DNA polymerase delta catalytic subunit	964181	1153940	765674	3
P28370;P28370-2	P28370;P28370-2	SMCA1_HUMAN	SMARCA1	Probable global transcription activator SNF2L1	22711.1	24836.9	20788.5	2
P28482	P28482;P28482-2	MK01_HUMAN	MAPK1	Mitogen-activated protein kinase 1	282721	292561	415829	8
P28676	P28676	GRAN_HUMAN	GCA	Grancalcin	291985	253239	287393	7
P28715	P28715	ERCC5_HUMAN	ERCC5	DNA excision repair protein ERCC-5	6838.36	7624.2	8057.74	1
P28799	P28799;P28799-2	GRN_HUMAN	GRN	Progranulin	61660.2	50795.2	91956.1	9
P28827;P28827-2	P28827;P28827-2	PTPRM_HUMAN	PTPRM	Receptor-type tyrosine-protein phosphatase mu	25207.2	22864.4	34147.6	3
P28838;P28838-2	P28838;P28838-2	AMPL_HUMAN	LAP3	Cytosol aminopeptidase	318523	337688	334037	21
P28906	P28906	CD34_HUMAN	CD34	Hematopoietic progenitor cell antigen CD34	43902.1	22160.9	26501.1	1
P29083	P29083	T2EA_HUMAN	GTF2E1	General transcription factor IIE subunit 1	43065.7	78456.6	36063.2	3
P29084	P29084	T2EB_HUMAN	GTF2E2	Transcription initiation factor IIE subunit beta	6261.57	5824.67	6243.16	1
P29122;P29122-2;P29122-3;P29122-4;P29122-5;P29122-6;P29122-7;P29122-8	P29122;P29122-2;P29122-3;P29122-4;P29122-5;P29122-6;P29122-7;P29122-8	PCSK6_HUMAN	PCSK6	Proprotein convertase subtilisin/kexin type 6	121330	63717.5	NA	1
P29144	P29144	TPP2_HUMAN	TPP2	Tripeptidyl-peptidase 2	220914	246693	239671	26
P29218;P29218-3	P29218;P29218-3;P29218-2	IMPA1_HUMAN	IMPA1	Inositol monophosphatase 1	97896.5	98498	96600.9	5
P29350;P29350-3;P29350-4	P29350;P29350-2;P29350-3;P29350-4	PTN6_HUMAN	PTPN6	Tyrosine-protein phosphatase non-receptor type 6	72338.5	85800.5	70913	12
P29353;P29353-2;P29353-3;P29353-5;P29353-6;P29353-7	P29353;P29353-2;P29353-7;P29353-3;P29353-5;P29353-6	SHC1_HUMAN	SHC1	SHC-transforming protein 1	5771.15	13237.6	4329.23	2
P29372;P29372-2;P29372-4;P29372-5	P29372;P29372-4;P29372-2;P29372-5	3MG_HUMAN	MPG	DNA-3-methyladenine glycosylase	27433.4	23290.7	16717.3	2
P29374;P29374-2;P29374-3	P29374;P29374-2;P29374-3	ARI4A_HUMAN	ARID4A	AT-rich interactive domain-containing protein 4A	8904.15	12636.9	12992.3	2
P29401;P29401-2	P29401;P29401-2	TKT_HUMAN	TKT	Transketolase	913008	1100790	1164140	31
P29466;P29466-2	P29466;P29466-2	CASP1_HUMAN	CASP1	Caspase-1	50360.3	74498.5	39063.9	3
P29536;P29536-2	P29536;P29536-2	LMOD1_HUMAN	LMOD1	Leiomodin-1	28122.7	20610.9	22427.2	2
P29590	P29590;P29590-2;P29590-3;P29590-4;P29590-5;P29590-8;P29590-9	PML_HUMAN	PML	Protein PML	40491	29372.7	34605.8	1
P29590-11	P29590-11;P29590-12;P29590-13	PML_HUMAN	PML	Isoform PML-11 of Protein PML	8128.86	8605.89	8483.82	1
P29590;P29590-11	P29590;P29590-11	PML_HUMAN	PML	Protein PML	428496	387422	355561	19
P29622	P29622	KAIN_HUMAN	SERPINA4	Kallistatin	16513.5	7709.78	12135.1	2
P29692	P29692;P29692-2	EF1D_HUMAN	EEF1D	Elongation factor 1-delta	421880	433274	604703	2
P29692-3	P29692-3	EF1D_HUMAN	EEF1D	Isoform 3 of Elongation factor 1-delta	7272.68	13102.2	25160.7	1
P29692;P29692-3	P29692;P29692-2;P29692-3;P29692-4	EF1D_HUMAN	EEF1D	Elongation factor 1-delta	1113070	1516870	1686980	15
P29728;P29728-2	P29728;P29728-2	OAS2_HUMAN	OAS2	2'-5'-oligoadenylate synthase 2	27388.4	28190.4	28841.7	5
P29966	P29966	MARCS_HUMAN	MARCKS	Myristoylated alanine-rich C-kinase substrate	160184	119402	205703	8
P29972;P29972-2;P29972-3;P29972-4	P29972;P29972-2;P29972-3;P29972-4	AQP1_HUMAN	AQP1	Aquaporin-1	3157.25	4343.42	14884.7	2
P29992	P29992	GNA11_HUMAN	GNA11	Guanine nucleotide-binding protein subunit alpha-11	66419.7	92408.1	45919.9	3
P29992;P50148;Q14344	O95837;P19086;P29992;P50148;Q03113;Q14344;Q03113-2;Q03113-3;Q14344-2	GNA11_HUMAN;GNA13_HUMAN;GNAQ_HUMAN	GNA11;GNA13;GNAQ	Guanine nucleotide-binding protein subunit alpha-11	49909.3	58231.1	40839.6	0
P30038	P30038;P30038-2;P30038-3	AL4A1_HUMAN	ALDH4A1	Delta-1-pyrroline-5-carboxylate dehydrogenase, mitochondrial	395838	277368	267887	12
P30039;P30039-2	P30039;P30039-2	PBLD_HUMAN	PBLD	Phenazine biosynthesis-like domain-containing protein	NA	NA	6900.7	1
P30040	P30040	ERP29_HUMAN	ERP29	Endoplasmic reticulum resident protein 29	814659	564327	577010	9
P30041	P30041	PRDX6_HUMAN	PRDX6	Peroxiredoxin-6	349731	390303	348798	16
P30043	P30043	BLVRB_HUMAN	BLVRB	Flavin reductase (NADPH)	248971	335909	369537	7
P30044;P30044-2	P30044;P30044-2;P30044-3	PRDX5_HUMAN	PRDX5	Peroxiredoxin-5, mitochondrial	2078810	1439540	1526320	13
P30048;P30048-2	P30048;P30048-2	PRDX3_HUMAN	PRDX3	Thioredoxin-dependent peroxide reductase, mitochondrial	2187530	1193950	1404930	7
P30049	P30049	ATPD_HUMAN	ATP5F1D	ATP synthase subunit delta, mitochondrial	2007620	1369510	1493910	2
P30050	P30050	RL12_HUMAN	RPL12	Large ribosomal subunit protein uL11	1851250	1447460	1662970	11
P30084	P30084	ECHM_HUMAN	ECHS1	Enoyl-CoA hydratase, mitochondrial	624658	373315	492550	15
P30085;P30085-3	P30085;P30085-3	KCY_HUMAN	CMPK1	UMP-CMP kinase	76173.2	129943	82973.9	8
P30086	P30086	PEBP1_HUMAN	PEBP1	Phosphatidylethanolamine-binding protein 1	239451	286748	249455	6
P30101	P30101	PDIA3_HUMAN	PDIA3	Protein disulfide-isomerase A3	2565570	2258550	2881310	49
P30153	P30153	2AAA_HUMAN	PPP2R1A	Serine/threonine-protein phosphatase 2A 65 kDa regulatory subunit A alpha isoform	365098	498681	366490	17
P30153;P30154-3	P30153;P30154;P30154-2;P30154-3;P30154-4;P30154-5	2AAA_HUMAN;2AAB_HUMAN	PPP2R1A;PPP2R1B	Serine/threonine-protein phosphatase 2A 65 kDa regulatory subunit A alpha isoform	104977	114451	116736	0
P30154-3	P30154;P30154-2;P30154-3;P30154-4	2AAB_HUMAN	PPP2R1B	Isoform 3 of Serine/threonine-protein phosphatase 2A 65 kDa regulatory subunit A beta isoform	8259.79	5639.44	8108.48	3
P30260;P30260-2	P30260;P30260-2	CDC27_HUMAN	CDC27	Cell division cycle protein 27 homolog	11488	22847.9	13755.1	1
P30273	P30273	FCERG_HUMAN	FCER1G	High affinity immunoglobulin epsilon receptor subunit gamma	454675	365435	362375	3
P30405	P30405;P30405-2	PPIF_HUMAN	PPIF	Peptidyl-prolyl cis-trans isomerase F, mitochondrial	30016.7	18780.6	30715.6	4
P30414	P30414	NKTR_HUMAN	NKTR	NK-tumor recognition protein	NA	32480.4	17619.1	1
P30419	P30419	NMT1_HUMAN	NMT1	Glycylpeptide N-tetradecanoyltransferase 1	38484.2	40562.7	38887.6	2
P30419;P30419-2	P30419;P30419-2	NMT1_HUMAN	NMT1	Glycylpeptide N-tetradecanoyltransferase 1	43403.7	51221.5	48231.6	2
P30519	P30519	HMOX2_HUMAN	HMOX2	Heme oxygenase 2	22528.9	11235	17423.3	4
P30520	P30520	PURA2_HUMAN	ADSS2	Adenylosuccinate synthetase isozyme 2	49757.2	62677.3	52788.1	7
P30533	P30533	AMRP_HUMAN	LRPAP1	Alpha-2-macroglobulin receptor-associated protein	255539	170821	276667	14
P30536	P30536	TSPO_HUMAN	TSPO	Translocator protein	103499	96604	107637	2
P30566	P30566;P30566-2	PUR8_HUMAN	ADSL	Adenylosuccinate lyase	40189	44398.1	59857.1	6
P30622;P30622-1;P30622-2	P30622;P30622-1;P30622-2	CLIP1_HUMAN	CLIP1	CAP-Gly domain-containing linker protein 1	32579.2	28623.9	41397.2	14
P30622;P30622-1;P30622-2;Q9UDT6;Q9UDT6-2	P30622;Q9UDT6;P30622-1;P30622-2;Q9UDT6-2	CLIP1_HUMAN;CLIP2_HUMAN	CLIP1;CLIP2	CAP-Gly domain-containing linker protein 1	53839.7	41466.3	45304.2	0
P30626;P30626-2	P30626;P30626-2;P30626-3	SORCN_HUMAN	SRI	Sorcin	220860	171184	212940	7
P30711	P30711;P30711-2	GSTT1_HUMAN	GSTT1	Glutathione S-transferase theta-1	20389.1	13836.9	29393.9	2
P30740	P30740;P30740-2	ILEU_HUMAN	SERPINB1	Leukocyte elastase inhibitor	42216.8	48024.6	67450.6	10
P30837	P30837	AL1B1_HUMAN	ALDH1B1	Aldehyde dehydrogenase X, mitochondrial	185425	107643	96442.3	14
P30876	P30876	RPB2_HUMAN	POLR2B	DNA-directed RNA polymerase II subunit RPB2	61556.6	68119.9	71444.9	14
P31040;P31040-2	P31040;P31040-2;P31040-3	SDHA_HUMAN	SDHA	Succinate dehydrogenase [ubiquinone] flavoprotein subunit, mitochondrial	243014	131506	281622	19
P31146	P31146	COR1A_HUMAN	CORO1A	Coronin-1A	320060	318748	303739	16
P31150	P31150	GDIA_HUMAN	GDI1	Rab GDP dissociation inhibitor alpha	103829	150589	98668.2	9
P31150;P50395	P31150;P50395;P50395-2	GDIA_HUMAN;GDIB_HUMAN	GDI1;GDI2	Rab GDP dissociation inhibitor alpha	267870	450558	899587	0
P31153	P31153;P31153-2	METK2_HUMAN	MAT2A	S-adenosylmethionine synthase isoform type-2	76980.8	108884	93172.7	5
P31321	P31321	KAP1_HUMAN	PRKAR1B	cAMP-dependent protein kinase type I-beta regulatory subunit	157795	15783.2	122286	2
P31323	P31323	KAP3_HUMAN	PRKAR2B	cAMP-dependent protein kinase type II-beta regulatory subunit	29143	21202.9	19420.2	5
P31431;P31431-2	P31431;P31431-2	SDC4_HUMAN	SDC4	Syndecan-4	78840.5	78443.6	123949	3
P31483-2;Q01085;Q01085-2	Q01085;Q01085-2;P31483-2	TIA1_HUMAN;TIAR_HUMAN	TIA1;TIAL1	Isoform Short of Cytotoxic granule associated RNA binding protein TIA1	15599	23783.1	51602.8	0
P31483;P31483-3	P31483;P31483-3	TIA1_HUMAN	TIA1	Cytotoxic granule associated RNA binding protein TIA1	9048.33	9771.65	18471.1	3
P31513	P31513	FMO3_HUMAN	FMO3	Flavin-containing monooxygenase 3	10914.1	9021.97	8192.72	2
P31645;P31645-2	P31645;P31645-2	SC6A4_HUMAN	SLC6A4	Sodium-dependent serotonin transporter	55240	67548.9	32896.7	2
P31689	P31689	DNJA1_HUMAN	DNAJA1	DnaJ homolog subfamily A member 1	23639.3	31276.8	24088.7	7
P31749	P31749	AKT1_HUMAN	AKT1	RAC-alpha serine/threonine-protein kinase	24851.4	21184.5	15630.9	1
P31930	P31930	QCR1_HUMAN	UQCRC1	Cytochrome b-c1 complex subunit 1, mitochondrial	444042	264419	367236	13
P31937	P31937	3HIDH_HUMAN	HIBADH	3-hydroxyisobutyrate dehydrogenase, mitochondrial	151460	120822	137675	6
P31939;P31939-2	P31939;P31939-2	PUR9_HUMAN	ATIC	Bifunctional purine biosynthesis protein ATIC	165320	168093	177525	24
P31942;P31942-2	P31942;P31942-2;P31942-3;P31942-4;P31942-5;P31942-6	HNRH3_HUMAN	HNRNPH3	Heterogeneous nuclear ribonucleoprotein H3	495648	405297	394500	6
P31942;P31942-2;P31943;P55795	P31942;P31943;P55795;P31942-2	HNRH1_HUMAN;HNRH2_HUMAN;HNRH3_HUMAN	HNRNPH1;HNRNPH2;HNRNPH3	Heterogeneous nuclear ribonucleoprotein H3	1274950	248707	277249	0
P31943	P31943	HNRH1_HUMAN	HNRNPH1	Heterogeneous nuclear ribonucleoprotein H	334862	249889	583983	9
P31943;P52597	P31943;P52597	HNRH1_HUMAN;HNRPF_HUMAN	HNRNPF;HNRNPH1	Heterogeneous nuclear ribonucleoprotein H	946894	735656	597837	0
P31943;P52597;P55795	P31943;P52597;P55795	HNRH1_HUMAN;HNRH2_HUMAN;HNRPF_HUMAN	HNRNPF;HNRNPH1;HNRNPH2	Heterogeneous nuclear ribonucleoprotein H	1083400	1053150	1338080	0
P31943;P55795	P31943;P55795	HNRH1_HUMAN;HNRH2_HUMAN	HNRNPH1;HNRNPH2	Heterogeneous nuclear ribonucleoprotein H	372652	302837	511422	0
P31946;P31946-2	P31946;P31946-2	1433B_HUMAN	YWHAB	14-3-3 protein beta/alpha	1003810	1162340	1248670	9
P31946;P31946-2;P61981	P31946;P61981;P31946-2	1433B_HUMAN;1433G_HUMAN	YWHAB;YWHAG	14-3-3 protein beta/alpha	25636.1	44591.3	21837.3	0
P31947	P31947;P31947-2	1433S_HUMAN	SFN	14-3-3 protein sigma	754123	988469	1145020	18
P31948;P31948-2	P31948;P31948-2	STIP1_HUMAN	STIP1	Stress-induced-phosphoprotein 1	571376	783663	624926	27
P31949	P31949	S10AB_HUMAN	S100A11	Protein S100-A11	817750	722436	474974	5
P32019;P32019-2;P32019-3	P32019;P32019-2;P32019-3	I5P2_HUMAN	INPP5B	Type II inositol 1,4,5-trisphosphate 5-phosphatase	3988.32	10438.8	4535.64	1
P32119	P32119	PRDX2_HUMAN	PRDX2	Peroxiredoxin-2	763769	819259	852317	9
P32119;Q06830	P32119;Q06830	PRDX1_HUMAN;PRDX2_HUMAN	PRDX1;PRDX2	Peroxiredoxin-2	2677630	2760420	1812410	0
P32121;P32121-3;P32121-4	P32121;P32121-2;P32121-3;P32121-4;P32121-5	ARRB2_HUMAN	ARRB2	Beta-arrestin-2	45289.5	49699.2	79078.8	6
P32189;P32189-1;P32189-2;P32189-4;Q14409	P32189;Q14409;P32189-1;P32189-2;P32189-4	GLPK3_HUMAN;GLPK_HUMAN	GK;GK3	Glycerol kinase	21206.1	17452.1	18569.6	0
P32320	P32320	CDD_HUMAN	CDA	Cytidine deaminase	21747.7	25657.3	28529.2	2
P32321;P32321-2	P32321;P32321-2	DCTD_HUMAN	DCTD	Deoxycytidylate deaminase	17181.3	16585	24744.4	1
P32322;P32322-3	P32322;P32322-3	P5CR1_HUMAN	PYCR1	Pyrroline-5-carboxylate reductase 1, mitochondrial	11509	7532.14	6797.37	2
P32455	P32455	GBP1_HUMAN	GBP1	Guanylate-binding protein 1	35176.5	53098.1	38744	4
P32455;P32456	P32455;P32456	GBP1_HUMAN;GBP2_HUMAN	GBP1;GBP2	Guanylate-binding protein 1	39708.8	35233.5	61339.9	0
P32456	P32456	GBP2_HUMAN	GBP2	Guanylate-binding protein 2	27695.5	33088.8	22165.1	2
P32519;P32519-2	P32519;P32519-2	ELF1_HUMAN	ELF1	ETS-related transcription factor Elf-1	4786.34	14059.7	6754.99	2
P32929;P32929-2;P32929-3	P32929;P32929-2;P32929-3	CGL_HUMAN	CTH	Cystathionine gamma-lyase	16945.4	15790.8	23586.3	3
P32942	P32942	ICAM3_HUMAN	ICAM3	Intercellular adhesion molecule 3	123916	76480.7	78310.4	2
P32969	P32969	RL9_HUMAN	RPL9	Large ribosomal subunit protein uL6	566982	695995	588176	6
P33121	P33121;P33121-2	ACSL1_HUMAN	ACSL1	Long-chain-fatty-acid--CoA ligase 1	345238	307815	267046	19
P33151	P33151;P33151-2	CADH5_HUMAN	CDH5	Cadherin-5	142214	134913	152669	6
P33176	P33176	KINH_HUMAN	KIF5B	Kinesin-1 heavy chain	169745	207273	226825	28
P33240;P33240-2	P33240;P33240-2	CSTF2_HUMAN	CSTF2	Cleavage stimulation factor subunit 2	183670	179894	140054	4
P33240;P33240-2;Q9H0L4	P33240;Q9H0L4;P33240-2	CSTF2_HUMAN;CSTFT_HUMAN	CSTF2;CSTF2T	Cleavage stimulation factor subunit 2	64758.8	51148.6	67221.4	0
P33241;P33241-3	P33241;P33241-2;P33241-3	LSP1_HUMAN	LSP1	Lymphocyte-specific protein 1	75743.5	63622.4	145968	6
P33316;P33316-2	P33316;P33316-2	DUT_HUMAN	DUT	Deoxyuridine 5'-triphosphate nucleotidohydrolase, mitochondrial	35351.4	29163.4	29233.6	4
P33527;P33527-2;P33527-3;P33527-5;P33527-9	P33527;P33527-2;P33527-3;P33527-4;P33527-5;P33527-6;P33527-7;P33527-8;P33527-9	MRP1_HUMAN	ABCC1	Multidrug resistance-associated protein 1	14213.3	9505.42	13842.2	2
P33908	P33908;P33908-2	MA1A1_HUMAN	MAN1A1	Mannosyl-oligosaccharide 1,2-alpha-mannosidase IA	97055.9	98627.1	73496.6	3
P33991	P33991	MCM4_HUMAN	MCM4	DNA replication licensing factor MCM4	48885.9	59036.4	64048.3	22
P33992	P33992	MCM5_HUMAN	MCM5	DNA replication licensing factor MCM5	122956	138152	124202	10
P33993	P33993;P33993-3	MCM7_HUMAN	MCM7	DNA replication licensing factor MCM7	119069	133205	141535	16
P34059	P34059	GALNS_HUMAN	GALNS	N-acetylgalactosamine-6-sulfatase	46744.4	26597.6	31359.4	3
P34096	P34096	RNAS4_HUMAN	RNASE4	Ribonuclease 4	3987.85	4331.77	6678.53	1
P34741	P34741	SDC2_HUMAN	SDC2	Syndecan-2	2569.1	2926.77	4454.73	2
P34896;P34896-2	P34896;P34896-2;P34896-3	GLYC_HUMAN	SHMT1	Serine hydroxymethyltransferase, cytosolic	58991.3	69453.9	73211.7	10
P34896;P34896-2;P34897;P34897-2;P34897-3	P34896;P34897;P34896-2;P34896-3;P34896-4;P34897-2;P34897-3	GLYC_HUMAN;GLYM_HUMAN	SHMT1;SHMT2	Serine hydroxymethyltransferase, cytosolic	18371	17608	13696.6	0
P34897;P34897-2;P34897-3	P34897;P34897-2;P34897-3	GLYM_HUMAN	SHMT2	Serine hydroxymethyltransferase, mitochondrial	358025	281138	342022	16
P34910;P34910-2	P34910;P34910-2	EVI2B_HUMAN	EVI2B	Protein EVI2B	13334.1	7913.01	23717.1	2
P34913;P34913-2;P34913-3	P34913;P34913-2;P34913-3	HYES_HUMAN	EPHX2	Bifunctional epoxide hydrolase 2	7762.17	7320.36	6564.72	3
P34931	P0DMV8;P0DMV9;P34931;P0DMV8-2	HS71L_HUMAN	HSPA1L	Heat shock 70 kDa protein 1-like	883888	1080370	1154680	2
P34931;P54652	P34931;P54652	HS71L_HUMAN;HSP72_HUMAN	HSPA1L;HSPA2	Heat shock 70 kDa protein 1-like	NA	256169	NA	0
P34932	P34932	HSP74_HUMAN	HSPA4	Heat shock 70 kDa protein 4	219145	239239	295172	36
P34932;Q92598;Q92598-2	P34932;Q92598;Q92598-2;Q92598-3;Q92598-4	HS105_HUMAN;HSP74_HUMAN	HSPA4;HSPH1	Heat shock 70 kDa protein 4	21301.4	20876.1	24635.8	0
P34949;P34949-2	P34949;P34949-2	MPI_HUMAN	MPI	Mannose-6-phosphate isomerase	17591.8	21568.4	21577.1	4
P35052	P35052	GPC1_HUMAN	GPC1	Glypican-1	32213.6	20305.4	28950.8	4
P35080;P35080-2	P35080;P35080-2	PROF2_HUMAN	PFN2	Profilin-2	87542.3	96182.3	101392	1
P35219	P35219	CAH8_HUMAN	CA8	Carbonic anhydrase-related protein	NA	7505.07	6733.69	1
P35221	P35221;P35221-2	CTNA1_HUMAN	CTNNA1	Catenin alpha-1	228581	187185	237295	31
P35222	P35222	CTNB1_HUMAN	CTNNB1	Catenin beta-1	71918.1	68577	81741	11
P35226	P35226	BMI1_HUMAN	BMI1	Polycomb complex protein BMI-1	3095.79	5397.21	4710.88	1
P35227	P35227	PCGF2_HUMAN	PCGF2	Polycomb group RING finger protein 2	NA	NA	2949.68	1
P35232	P35232;P35232-2	PHB1_HUMAN	PHB1	Prohibitin 1	268341	131733	141271	13
P35237	P35237;P50452;P50452-2	SPB6_HUMAN	SERPINB6	Serpin B6	100599	142551	92328	8
P35240-2	P35240-2	MERL_HUMAN	NF2	Isoform 2 of Merlin	15704	9346.7	16358.3	1
P35241	P35241;P35241-2;P35241-3;P35241-4;P35241-5	RADI_HUMAN	RDX	Radixin	432026	499467	541342	20
P35244	P35244	RFA3_HUMAN	RPA3	Replication protein A 14 kDa subunit	123676	105430	119172	4
P35247	P35247	SFTPD_HUMAN	SFTPD	Pulmonary surfactant-associated protein D	185367	120997	173510	9
P35249	P35249	RFC4_HUMAN	RFC4	Replication factor C subunit 4	26365.9	30712.4	23814	7
P35250	P35250;P35250-2	RFC2_HUMAN	RFC2	Replication factor C subunit 2	40912.5	67925	33902.8	5
P35251;P35251-2	P35251;P35251-2	RFC1_HUMAN	RFC1	Replication factor C subunit 1	12516.4	9069.53	8440.49	3
P35268	P35268	RL22_HUMAN	RPL22	Large ribosomal subunit protein eL22	1068810	1055210	935344	3
P35269	P35269	T2FA_HUMAN	GTF2F1	General transcription factor IIF subunit 1	21254.3	35539.3	32990.9	3
P35270	P35270	SPRE_HUMAN	SPR	Sepiapterin reductase	60011.1	68103.5	57956.8	5
P35442	P35442	TSP2_HUMAN	THBS2	Thrombospondin-2	35482.8	44812.3	39879.9	8
P35475	P35475	IDUA_HUMAN	IDUA	Alpha-L-iduronidase	35790.4	29517.2	26147.9	2
P35520;P35520-2	P35520;P35520-2	CBS_HUMAN	CBS	Cystathionine beta-synthase	16824	13547.8	15405.2	2
P35527	P35527	K1C9_HUMAN	KRT9	Keratin, type I cytoskeletal 9	12734.7	6921.44	18901.1	5
P35555	P35555	FBN1_HUMAN	FBN1	Fibrillin-1	958942	422796	723021	82
P35555;P35556-2	P35555;P35556;P35556-2	FBN1_HUMAN;FBN2_HUMAN	FBN1;FBN2	Fibrillin-1	98335.7	65003	59448.6	0
P35556-2	P35556;P35556-2	FBN2_HUMAN	FBN2	Isoform 2 of Fibrillin-2	141839	NA	NA	1
P35573	P35573;P35573-2;P35573-3	GDE_HUMAN	AGL	Glycogen debranching enzyme	53712.7	37077.2	61007	15
P35579	P35579;P35579-2	MYH9_HUMAN	MYH9	Myosin-9	349413	209162	377549	82
P35579;P35580;P35580-2;P35580-3;P35580-4;P35580-5	P35579;P35580;P35580-2;P35580-3;P35580-4;P35580-5	MYH10_HUMAN;MYH9_HUMAN	MYH10;MYH9	Myosin-9	101300	75231.3	62076.7	0
P35579;P35580;P35580-2;P35580-3;P35580-4;P35580-5;P35749	P35579;P35580;P35749;P35579-2;P35580-2;P35580-3;P35580-4;P35580-5;P35749-2;P35749-3;P35749-4	MYH10_HUMAN;MYH11_HUMAN;MYH9_HUMAN	MYH10;MYH11;MYH9	Myosin-9	64311.3	44557.1	80632.6	0
P35579;P35580;P35580-2;P35580-3;P35580-4;P35580-5;P35749;Q7Z406;Q7Z406-2;Q7Z406-6	P35579;P35580;P35749;Q7Z406;P35579-2;P35580-2;P35580-3;P35580-4;P35580-5;P35749-2;P35749-3;P35749-4;Q7Z406-2;Q7Z406-6	MYH10_HUMAN;MYH11_HUMAN;MYH14_HUMAN;MYH9_HUMAN	MYH10;MYH11;MYH14;MYH9	Myosin-9	63700.5	30538.1	56549.9	0
P35579;P35749	P35579;P35749;P35579-2;P35749-2;P35749-3;P35749-4	MYH11_HUMAN;MYH9_HUMAN	MYH11;MYH9	Myosin-9	20627.9	14205.4	20656.2	0
P35579;P35749;Q7Z406;Q7Z406-2;Q7Z406-6	P35579;P35749;Q7Z406;P35579-2;P35749-2;P35749-3;P35749-4;Q7Z406-2;Q7Z406-4;Q7Z406-5;Q7Z406-6	MYH11_HUMAN;MYH14_HUMAN;MYH9_HUMAN	MYH11;MYH14;MYH9	Myosin-9	136970	78019.3	117040	0
P35580;P35580-2;P35580-3;P35580-4;P35580-5	P35580;P35580-2;P35580-3;P35580-4;P35580-5	MYH10_HUMAN	MYH10	Myosin-10	26695.1	17303.9	24090.7	16
P35580;P35580-2;P35580-3;P35580-4;P35580-5;P35749	P35580;P35749;P35580-2;P35580-3;P35580-4;P35580-5;P35749-2;P35749-3;P35749-4	MYH10_HUMAN;MYH11_HUMAN	MYH10;MYH11	Myosin-10	35645.3	28363.7	24805.2	0
P35606;P35606-2	P35606;P35606-2	COPB2_HUMAN	COPB2	Coatomer subunit beta'	382783	465312	414898	24
P35609;P35609-2	P35609;P35609-2	ACTN2_HUMAN	ACTN2	Alpha-actinin-2	69873	NA	59151.9	1
P35610;P35610-2;P35610-3	P35610;P35610-2;P35610-3	SOAT1_HUMAN	SOAT1	Sterol O-acyltransferase 1	24077.3	16792.4	17483.7	2
P35611;P35611-2;P35611-3;P35611-4;P35611-6	P35611;P35611-2;P35611-3;P35611-4;P35611-5;P35611-6	ADDA_HUMAN	ADD1	Alpha-adducin	161699	172888	167343	11
P35613;P35613-2	P35613;P35613-2;P35613-3;P35613-4	BASI_HUMAN	BSG	Basigin	279194	163037	274343	6
P35637;P35637-2	P35637;P35637-2	FUS_HUMAN	FUS	RNA-binding protein FUS	88345.4	103239	164997	4
P35637;P35637-2;Q92804;Q92804-2	P35637;Q92804;P35637-2;Q92804-2	FUS_HUMAN;RBP56_HUMAN	FUS;TAF15	RNA-binding protein FUS	850220	696939	605632	0
P35658;P35658-2;P35658-3;P35658-4;P35658-5	P35658;P35658-2;P35658-3;P35658-4;P35658-5	NU214_HUMAN	NUP214	Nuclear pore complex protein Nup214	49503.1	42951.4	41520.4	10
P35659;P35659-2	P35659;P35659-2	DEK_HUMAN	DEK	Protein DEK	171169	167101	201956	5
P35749	P35749;P35749-2;P35749-3;P35749-4	MYH11_HUMAN	MYH11	Myosin-11	115984	77806.8	85509.6	33
P35754	P35754	GLRX1_HUMAN	GLRX	Glutaredoxin-1	78140.9	54830.8	59952	3
P35813;P35813-3	P35813;P35813-3	PPM1A_HUMAN	PPM1A	Protein phosphatase 1A	59091.8	57985.4	50940.7	6
P35869	P35869	AHR_HUMAN	AHR	Aryl hydrocarbon receptor	13583.5	11255.8	11143.4	1
P35908	P35908	K22E_HUMAN	KRT2	Keratin, type II cytoskeletal 2 epidermal	112811	139649	142311	6
P35914	P35914;P35914-2;P35914-3	HMGCL_HUMAN	HMGCL	Hydroxymethylglutaryl-CoA lyase, mitochondrial	88615.4	66936.3	95685.8	8
P35998	P35998;P35998-2	PRS7_HUMAN	PSMC2	26S proteasome regulatory subunit 7	202601	226984	179466	31
P36222	P36222	CH3L1_HUMAN	CHI3L1	Chitinase-3-like protein 1	13801	15000.7	10331.2	1
P36269;P36269-2;P36269-3	P36269;P36269-2;P36269-3	GGT5_HUMAN	GGT5	Glutathione hydrolase 5 proenzyme	45497.4	38355.3	35539.8	2
P36404;P36404-2	P36404;P36404-2	ARL2_HUMAN	ARL2	ADP-ribosylation factor-like protein 2	22320.3	18698.2	22823	2
P36405	P36405	ARL3_HUMAN	ARL3	ADP-ribosylation factor-like protein 3	13609.5	9293.66	13483.7	4
P36507	P36507	MP2K2_HUMAN	MAP2K2	Dual specificity mitogen-activated protein kinase kinase 2	33794	50971.4	34242.7	4
P36507;Q02750;Q02750-2	P36507;Q02750;Q02750-2	MP2K1_HUMAN;MP2K2_HUMAN	MAP2K1;MAP2K2	Dual specificity mitogen-activated protein kinase kinase 2	18979.1	19211.9	17671.9	0
P36542	P36542;P36542-2	ATPG_HUMAN	ATP5F1C	ATP synthase subunit gamma, mitochondrial	356180	182881	163434	5
P36543	P36543;Q96A05;P36543-2;P36543-3	VATE1_HUMAN	ATP6V1E1	V-type proton ATPase subunit E 1	181304	134691	156569	5
P36551	P36551	HEM6_HUMAN	CPOX	Oxygen-dependent coproporphyrinogen-III oxidase, mitochondrial	74448.5	62043.5	125847	10
P36578	P36578	RL4_HUMAN	RPL4	Large ribosomal subunit protein uL4	1006290	1492600	1006890	18
P36776;P36776-2;P36776-3	P36776;P36776-2;P36776-3	LONM_HUMAN	LONP1	Lon protease homolog, mitochondrial	231859	180056	197899	26
P36871	P36871;P36871-2;P36871-3	PGM1_HUMAN	PGM1	Phosphoglucomutase-1	121483	180698	101626	16
P36873;P36873-2	P36873;P36873-2	PP1G_HUMAN	PPP1CC	Serine/threonine-protein phosphatase PP1-gamma catalytic subunit	182841	182724	152722	4
P36873;P36873-2;P62136;P62136-2	P36873;P62136;P36873-2;P62136-2	PP1A_HUMAN;PP1G_HUMAN	PPP1CA;PPP1CC	Serine/threonine-protein phosphatase PP1-gamma catalytic subunit	7248.27	9124.94	9246.12	0
P36873;P36873-2;P62136;P62136-2;P62140	P36873;P62136;P62140;P36873-2;P62136-2;P62136-3	PP1A_HUMAN;PP1B_HUMAN;PP1G_HUMAN	PPP1CA;PPP1CB;PPP1CC	Serine/threonine-protein phosphatase PP1-gamma catalytic subunit	231995	243084	227719	0
P36915	P36915;P36915-2	GNL1_HUMAN	GNL1	Guanine nucleotide-binding protein-like 1	37441.1	56542.6	30486.3	5
P36954	P36954	RPB9_HUMAN	POLR2I	DNA-directed RNA polymerase II subunit RPB9	25569.5	20484.7	44053.2	6
P36955	P36955	PEDF_HUMAN	SERPINF1	Pigment epithelium-derived factor	140680	125987	89232.7	9
P36957	P36957;P36957-2	ODO2_HUMAN	DLST	Dihydrolipoyllysine-residue succinyltransferase component of 2-oxoglutarate dehydrogenase complex, mitochondrial	606597	520775	675830	10
P36959	P36959	GMPR1_HUMAN	GMPR	GMP reductase 1	11743.1	7840.98	17583.2	4
P36959;Q9P2T1;Q9P2T1-2;Q9P2T1-3	P36959;Q9P2T1;Q9P2T1-2;Q9P2T1-3	GMPR1_HUMAN;GMPR2_HUMAN	GMPR;GMPR2	GMP reductase 1	43497.4	28169	29142.7	0
P36969;P36969-2	P36969;P36969-2	GPX4_HUMAN	GPX4	Phospholipid hydroperoxide glutathione peroxidase GPX4	64990.5	56115.8	126179	5
P37023	P37023	ACVL1_HUMAN	ACVRL1	Serine/threonine-protein kinase receptor R3	18581.9	16983.8	20709	1
P37108	P37108	SRP14_HUMAN	SRP14	Signal recognition particle 14 kDa protein	743845	557836	700863	7
P37173;P37173-2	P37173;P37173-2	TGFR2_HUMAN	TGFBR2	TGF-beta receptor type-2	9526.28	10401.9	2947.7	3
P37198	P37198	NUP62_HUMAN	NUP62	Nuclear pore glycoprotein p62	127175	119168	186081	6
P37235	P37235	HPCL1_HUMAN	HPCAL1	Hippocalcin-like protein 1	260815	206242	346431	7
P37235;P61601	P37235;P61601;P84074	HPCL1_HUMAN;NCALD_HUMAN	HPCAL1;NCALD	Hippocalcin-like protein 1	1111030	1350290	765087	0
P37268;P37268-2;P37268-3;P37268-4;P37268-5	P37268;P37268-2;P37268-3;P37268-4;P37268-5	FDFT_HUMAN	FDFT1	Squalene synthase	60582.8	41537.7	44987.7	1
P37275;P37275-2;P37275-3;P37275-4;P37275-5	P37275;P37275-2;P37275-3;P37275-4;P37275-5	ZEB1_HUMAN	ZEB1	Zinc finger E-box-binding homeobox 1	NA	NA	5664.72	1
P37802;P37802-2	P37802;P37802-2	TAGL2_HUMAN	TAGLN2	Transgelin-2	482997	416618	487577	14
P37837	P37837;P37837-2	TALDO_HUMAN	TALDO1	Transaldolase	553576	745835	590458	12
P37840;P37840-2;P37840-3	P37840;P37840-2;P37840-3	SYUA_HUMAN	SNCA	Alpha-synuclein	2971.9	2627.31	4389.04	1
P38117	P38117	ETFB_HUMAN	ETFB	Electron transfer flavoprotein subunit beta	1889770	1234350	1139160	16
P38159	P38159;P38159-2	RBMX_HUMAN	RBMX	RNA-binding motif protein, X chromosome	417034	441009	404690	4
P38159;Q96E39	P38159;O75526;Q96E39;P38159-2;P38159-3	RBMX_HUMAN;RMXL1_HUMAN	RBMX;RBMXL1	RNA-binding motif protein, X chromosome	1013720	662636	922186	0
P38432	P38432	COIL_HUMAN	COIL	Coilin	13295.1	12636.9	11048.4	3
P38435;P38435-2	P38435;P38435-2	VKGC_HUMAN	GGCX	Vitamin K-dependent gamma-carboxylase	24124.7	27270.1	22368.4	1
P38570	P38570	ITAE_HUMAN	ITGAE	Integrin alpha-E	39701.4	NA	31244.4	1
P38571;P38571-2	P38571;P38571-2	LICH_HUMAN	LIPA	Lysosomal acid lipase/cholesteryl ester hydrolase	NA	10867.9	4467.86	1
P38606;P38606-2	P38606;P38606-2	VATA_HUMAN	ATP6V1A	V-type proton ATPase catalytic subunit A	154644	135105	172482	23
P38646	P38646	GRP75_HUMAN	HSPA9	Stress-70 protein, mitochondrial	1182120	831326	1171460	52
P38919	P38919	IF4A3_HUMAN	EIF4A3	Eukaryotic initiation factor 4A-III	271289	204314	297263	18
P38919;P60842;Q14240;Q14240-2	P38919;P60842;Q14240;Q14240-2;P60842-2	IF4A1_HUMAN;IF4A2_HUMAN;IF4A3_HUMAN	EIF4A1;EIF4A2;EIF4A3	Eukaryotic initiation factor 4A-III	50075	50443.5	49426	0
P39019	P39019	RS19_HUMAN	RPS19	Small ribosomal subunit protein eS19	626502	590757	734825	5
P39023	P39023	RL3_HUMAN	RPL3	Large ribosomal subunit protein uL3	350650	493144	629788	19
P39059	P39059	COFA1_HUMAN	COL15A1	Collagen alpha-1(XV) chain	38719.7	19612.2	24033.7	3
P39060;P39060-1;P39060-2	P39060;P39060-1;P39060-2	COIA1_HUMAN	COL18A1	Collagen alpha-1(XVIII) chain	478379	412752	274289	9
P39656	P39656;P39656-2;P39656-3	OST48_HUMAN	DDOST	Dolichyl-diphosphooligosaccharide--protein glycosyltransferase 48 kDa subunit	221577	155543	136763	7
P39687	P39687;O43423	AN32A_HUMAN	ANP32A	Acidic leucine-rich nuclear phosphoprotein 32 family member A	165498	186743	212416	4
P39687;Q92688;Q92688-2	P39687;Q92688;Q92688-2	AN32A_HUMAN;AN32B_HUMAN	ANP32A;ANP32B	Acidic leucine-rich nuclear phosphoprotein 32 family member A	146242	179784	186625	0
P39748	P39748;P39748-2	FEN1_HUMAN	FEN1	Flap endonuclease 1	90784.5	138359	123032	5
P39880-9	Q13948;P39880-9;Q13948-10;Q13948-2;Q13948-9	CUX1_HUMAN	CUX1	Isoform 11 of Homeobox protein cut-like 1	4271.15	NA	8676.18	1
P39880;P39880-2;P39880-3;P39880-4;P39880-5;P39880-6	P39880;P39880-2;P39880-3;P39880-4;P39880-5;P39880-6	CUX1_HUMAN	CUX1	Homeobox protein cut-like 1	10458.2	7800.91	10231.2	3
P39880;P39880-2;P39880-3;P39880-4;P39880-5;P39880-6;P39880-9	P39880;Q13948;P39880-2;P39880-3;P39880-4;P39880-5;P39880-6;P39880-9;Q13948-10;Q13948-2;Q13948-9	CUX1_HUMAN	CUX1	Homeobox protein cut-like 1	39482.9	44296.6	33733.5	8
P40121	P40121;P40121-2	CAPG_HUMAN	CAPG	Macrophage-capping protein	285468	357657	309925	18
P40123;P40123-2	P40123;P40123-2;P40123-3	CAP2_HUMAN	CAP2	Adenylyl cyclase-associated protein 2	53270.1	54521.3	29579	2
P40189;P40189-3	P40189;P40189-3	IL6RB_HUMAN	IL6ST	Interleukin-6 receptor subunit beta	12783.6	NA	8984.32	1
P40199	P40199	CEAM6_HUMAN	CEACAM6	Carcinoembryonic antigen-related cell adhesion molecule 6	7573.21	6005.09	4287.91	1
P40222	P40222	TXLNA_HUMAN	TXLNA	Alpha-taxilin	72638.9	71313	85818.4	6
P40227	P40227;P40227-2	TCPZ_HUMAN	CCT6A	T-complex protein 1 subunit zeta	395152	411833	445716	18
[truncated: 4,108 more rows]
