# Supplementary material for: A Single-Step Protein Extraction for Lung Extracellular Matrix Proteomics Enabled by the Photocleavable Surfactant Azo and timsTOF Pro
Source: Mol Cell Proteomics. 2025 Mar 17;24(8):100950. doi: 10.1016/j.mcpro.2025.100950 (PMC12535824; doi:10.1016/j.mcpro.2025.100950)
Supplement: Supplementary file 4 [file mmc4.xlsx]

## Sheet: Supplementary_file_3_DIANN_Azo_
Protein.Group	Protein.Ids	Protein.Names	Genes	First.Protein.Description	Proteotypic	Stripped.Sequence	Modified.Sequence	Precursor.Charge	Precursor.Id	E:\Anna Grace\AGT_017_04_30_24\Raw Data\Azo_1_Slot1-10_1_8851.d	E:\Anna Grace\AGT_017_04_30_24\Raw Data\Azo_2_Slot1-21_1_8866.d	E:\Anna Grace\AGT_017_04_30_24\Raw Data\Azo_5_Slot1-17_1_8861.d	E:\Anna Grace\AGT_017_04_30_24\Raw Data\Azo_7_Slot1-12_1_8855.d	E:\Anna Grace\AGT_017_04_30_24\Raw Data\Azo_8_Slot1-16_1_8860.d	E:\Anna Grace\AGT_017_04_30_24\Raw Data\Azo_9_Slot1-18_1_8862.d
P36578	P36578	RL4_HUMAN	RPL4	Large ribosomal subunit protein uL4	1	AAAAAAALQAK	AAAAAAALQAK	2	AAAAAAALQAK2	108727	15942.1	33726.4	45541.8	50208	45649.3
P09417	P09417;P09417-2	DHPR_HUMAN	QDPR	Dihydropteridine reductase	1	AAAAAAGEAR	(UniMod:1)AAAAAAGEAR	2	(UniMod:1)AAAAAAGEAR2	52678.7	22357.7	50006.2	11545.4		13722.6
O76031	O76031	CLPX_HUMAN	CLPX	ATP-dependent Clp protease ATP-binding subunit clpX-like, mitochondrial	1	AAAAADLANR	AAAAADLANR	2	AAAAADLANR2	30558	24287.9	26714.4	23516.6	31327.8	28545.2
O00410	O00410	IPO5_HUMAN	IPO5	Importin-5	1	AAAAAEQQQFYLLLGNLLSPDNVVR	(UniMod:1)AAAAAEQQQFYLLLGNLLSPDNVVR	3	(UniMod:1)AAAAAEQQQFYLLLGNLLSPDNVVR3	4817.6	16889.7	19426.4	11332.6	19392.7	19900.5
Q9H9P5-6	Q9H9P5;Q9H9P5-5;Q9H9P5-6	UNKL_HUMAN	UNKL	Isoform 6 of Putative E3 ubiquitin-protein ligase UNKL	1	AAAAALSGSPPQTEK	AAAAALSGSPPQTEK	2	AAAAALSGSPPQTEK2			8633.92
Q9Y2U8	Q9Y2U8	MAN1_HUMAN	LEMD3	Inner nuclear membrane protein Man1	1	AAAAASAPQQLSDEELFSQLRR	(UniMod:1)AAAAASAPQQLSDEELFSQLRR	3	(UniMod:1)AAAAASAPQQLSDEELFSQLRR3	22049.5	15521.6	14063.9	13085.6	33590.5	22186.5
Q9BTD8;Q9BTD8-2;Q9BTD8-3;Q9BTD8-4	Q9BTD8;Q9BTD8-2;Q9BTD8-3;Q9BTD8-4	RBM42_HUMAN	RBM42	RNA-binding protein 42	1	AAAAATVVPPMVGGPPFVGPVGFGPGDR	AAAAATVVPPMVGGPPFVGPVGFGPGDR	3	AAAAATVVPPMVGGPPFVGPVGFGPGDR3		7796.02	6923.24	23955.6	33621.4	39352.7
Q9BTD8;Q9BTD8-2;Q9BTD8-3;Q9BTD8-4	Q9BTD8;Q9BTD8-2;Q9BTD8-3;Q9BTD8-4	RBM42_HUMAN	RBM42	RNA-binding protein 42	1	AAAAATVVPPMVGGPPFVGPVGFGPGDR	AAAAATVVPPM(UniMod:35)VGGPPFVGPVGFGPGDR	3	AAAAATVVPPM(UniMod:35)VGGPPFVGPVGFGPGDR3		11111.2	9467.54	26285.7	8731.28	46530.3
O43324;O43324-2	O43324;O43324-2	MCA3_HUMAN	EEF1E1	Eukaryotic translation elongation factor 1 epsilon-1	1	AAAAELSLLEK	(UniMod:1)AAAAELSLLEK	2	(UniMod:1)AAAAELSLLEK2		131503			216246	252570
Q5U651	Q5U651	RAIN_HUMAN	RASIP1	Ras-interacting protein 1	1	AAAAGSGDLPPLGPATLLALCVQHSAR	AAAAGSGDLPPLGPATLLALC(UniMod:4)VQHSAR	3	AAAAGSGDLPPLGPATLLALC(UniMod:4)VQHSAR3	4711.65		4465.79	6146.55	6842.7
P55036	P55036	PSMD4_HUMAN	PSMD4	26S proteasome non-ATPase regulatory subunit 4	1	AAAASAAEAGIATTGTEDSDDALLK	AAAASAAEAGIATTGTEDSDDALLK	2	AAAASAAEAGIATTGTEDSDDALLK2	4336.84	4032.5	5905.29	8831	11644.1	14541.5
P55036	P55036	PSMD4_HUMAN	PSMD4	26S proteasome non-ATPase regulatory subunit 4	1	AAAASAAEAGIATTGTEDSDDALLK	AAAASAAEAGIATTGTEDSDDALLK	3	AAAASAAEAGIATTGTEDSDDALLK3	9315			2406
Q8TBC3	Q8TBC3;Q8TBC3-2	SHKB1_HUMAN	SHKBP1	SH3KBP1-binding protein 1	1	AAAATAAEGVPSRGPPGEVIHLNVGGK	(UniMod:1)AAAATAAEGVPSRGPPGEVIHLNVGGK	3	(UniMod:1)AAAATAAEGVPSRGPPGEVIHLNVGGK3	2564.16		1339.01
Q9BQE4	Q9BQE4	SELS_HUMAN	SELENOS	Selenoprotein S	1	AAAAVEPDVVVK	AAAAVEPDVVVK	2	AAAAVEPDVVVK2	11205.9		5307.65
Q15005	Q15005	SPCS2_HUMAN	SPCS2	Signal peptidase complex subunit 2	1	AAAAVQGGR	(UniMod:1)AAAAVQGGR	2	(UniMod:1)AAAAVQGGR2	339240	90250.4	190798	85871.1	41785.4	76491.6
Q8TDZ2;Q8TDZ2-4	Q8TDZ2;Q8TDZ2-4	MICA1_HUMAN	MICAL1	[F-actin]-monooxygenase MICAL1	1	AAADFATHGK	AAADFATHGK	2	AAADFATHGK2	20720.9	17037.9	13450.4	16585.1	21915.7	19719.2
P30153	P30153	2AAA_HUMAN	PPP2R1A	Serine/threonine-protein phosphatase 2A 65 kDa regulatory subunit A alpha isoform	1	AAADGDDSLYPIAVLIDELR	(UniMod:1)AAADGDDSLYPIAVLIDELR	2	(UniMod:1)AAADGDDSLYPIAVLIDELR2	13988.4	20863.6	15078.9	36721.1	26867.9	27291.8
Q9NQP4	Q9NQP4	PFD4_HUMAN	PFDN4	Prefoldin subunit 4	1	AAAEDVNVTFEDQQK	AAAEDVNVTFEDQQK	2	AAAEDVNVTFEDQQK2	4969.88		10753.9	17964.8	20093.5	29847.1
O15357	O15357	SHIP2_HUMAN	INPPL1	Phosphatidylinositol 3,4,5-trisphosphate 5-phosphatase 2	1	AAAEELLAR	AAAEELLAR	2	AAAEELLAR2	29955	38242.4		23691.6	33811.5	37245
Q01780;Q01780-2	Q01780;Q01780-2	EXOSX_HUMAN	EXOSC10	Exosome complex component 10	1	AAAEQAISVR	AAAEQAISVR	2	AAAEQAISVR2	5456.67	7664.38		12639	11822.9	13523.1
P02786	P02786	TFR1_HUMAN	TFRC	Transferrin receptor protein 1	1	AAAEVAGQFVIK	AAAEVAGQFVIK	2	AAAEVAGQFVIK2	156825		55860.9	72040.8
Q9Y490;Q9Y490-2	Q9Y490;Q9Y490-2	TLN1_HUMAN	TLN1	Talin-1	1	AAAFEEQENETVVVK	AAAFEEQENETVVVK	2	AAAFEEQENETVVVK2	71662.1	64300.9	71142.5	52729.6	45148.4	50982.6
O94826	O94826	TOM70_HUMAN	TOMM70	Mitochondrial import receptor subunit TOM70	1	AAAFEQLQK	AAAFEQLQK	2	AAAFEQLQK2	49915.2	62873.6	44863.5	84104.9	61792.6	70616.7
P35221	P35221;P35221-2	CTNA1_HUMAN	CTNNA1	Catenin alpha-1	1	AAAGEFADDPCSSVK	AAAGEFADDPC(UniMod:4)SSVK	2	AAAGEFADDPC(UniMod:4)SSVK2	108916	105802	130903	225352	156045	144112
P35221	P35221;P35221-2	CTNA1_HUMAN	CTNNA1	Catenin alpha-1	1	AAAGEFADDPCSSVKR	AAAGEFADDPC(UniMod:4)SSVKR	2	AAAGEFADDPC(UniMod:4)SSVKR2	6434.47	9440.74	8194.34	11089.1	8113.8	4868.06
P35221	P35221;P35221-2	CTNA1_HUMAN	CTNNA1	Catenin alpha-1	1	AAAGEFADDPCSSVKR	AAAGEFADDPC(UniMod:4)SSVKR	3	AAAGEFADDPC(UniMod:4)SSVKR3	59408.2	61151.3	60340.3	33367.4	35968.9	27862.7
Q96C19	Q96C19	EFHD2_HUMAN	EFHD2	EF-hand domain-containing protein D2	1	AAAGELQEDSGLCVLAR	AAAGELQEDSGLC(UniMod:4)VLAR	2	AAAGELQEDSGLC(UniMod:4)VLAR2	16319.2	26692.7	16486	26675	9539.09	28020.9
Q96T51	Q96T51;Q96T51-3	RUFY1_HUMAN	RUFY1	RUN and FYVE domain-containing protein 1	1	AAAGLGGGDSGDGTAR	AAAGLGGGDSGDGTAR	2	AAAGLGGGDSGDGTAR2	11282.5	8668.43	10122.5	16793	16584.5	21637.6
Q5VSL9	Q5VSL9;Q5VSL9-4	STRP1_HUMAN	STRIP1	Striatin-interacting protein 1	1	AAAGLLPGGK	AAAGLLPGGK	2	AAAGLLPGGK2	8872.28		10000.8	10283.5	7421.31	12199.3
P58107	P58107	EPIPL_HUMAN	EPPK1	Epiplakin	1	AAAGYPDPYSR	AAAGYPDPYSR	2	AAAGYPDPYSR2	49942.5	46755.3	52754.1	52454.3	61191.7	52093.6
P0DMV8;P0DMV9	P0DMV8;P0DMV9;P0DMV8-2	HS71A_HUMAN;HS71B_HUMAN	HSPA1A;HSPA1B	Heat shock 70 kDa protein 1A	0	AAAIGIDLGTTYSCVGVFQHGK	AAAIGIDLGTTYSC(UniMod:4)VGVFQHGK	3	AAAIGIDLGTTYSC(UniMod:4)VGVFQHGK3	26002.6	12003.4	52194.2	21832.6		132483
Q15063;Q15063-4;Q15063-5	Q15063;Q15063-10;Q15063-2;Q15063-3;Q15063-4;Q15063-5;Q15063-6;Q15063-7;Q15063-8;Q15063-9	POSTN_HUMAN	POSTN	Periostin	1	AAAITSDILEALGR	AAAITSDILEALGR	2	AAAITSDILEALGR2	55864.3	12451.6	6902.8	18580.5	28997.2	10542.6
Q8TAE8	Q8TAE8	G45IP_HUMAN	GADD45GIP1	Large ribosomal subunit protein mL64	1	AAALAAAVAQDPAASGAPSS	AAALAAAVAQDPAASGAPSS	2	AAALAAAVAQDPAASGAPSS2	36550.7	80158	57907.2	37335.1	86199.6	67399.8
Q16853	O75106;Q16853;Q16853-2;O75106-2	AOC3_HUMAN	AOC3	Amine oxidase [copper-containing] 3	0	AAALAHLDR	AAALAHLDR	2	AAALAHLDR2	41728.3			12444.3
O15269	O15269;O15269-2	SPTC1_HUMAN	SPTLC1	Serine palmitoyltransferase 1	1	AAALASLKK	AAALASLKK	2	AAALASLKK2	8805.9	10359.9	10377.2	19688.1	12073.6	15260.4
Q7Z392	Q7Z392;Q7Z392-3;Q7Z392-4	TPC11_HUMAN	TRAPPC11	Trafficking protein particle complex subunit 11	1	AAALCNACELSGK	AAALC(UniMod:4)NAC(UniMod:4)ELSGK	2	AAALC(UniMod:4)NAC(UniMod:4)ELSGK2	8255.36		6689.87	10024.8	11370.9	13820.6
P31948;P31948-2	P31948;P31948-2	STIP1_HUMAN	STIP1	Stress-induced-phosphoprotein 1	1	AAALEFLNR	AAALEFLNR	2	AAALEFLNR2	50194.9			83187.7	32974.5	63177.3
Q13423	Q13423	NNTM_HUMAN	NNT	NAD(P) transhydrogenase, mitochondrial	1	AAALEQFK	AAALEQFK	2	AAALEQFK2	121423	183381	99717.2	82279.5	91219.2	107275
Q12955	Q12955;Q12955-4;Q12955-5	ANK3_HUMAN	ANK3	Ankyrin-3	1	AAALLLQNDNNADVESK	AAALLLQNDNNADVESK	2	AAALLLQNDNNADVESK2	13397.8	21472.2	13437.3	10569.3	14180.8	11670.9
P62877	P62877	RBX1_HUMAN	RBX1	E3 ubiquitin-protein ligase RBX1	1	AAAMDVDTPSGTNSGAGK	(UniMod:1)AAAM(UniMod:35)DVDTPSGTNSGAGK	2	(UniMod:1)AAAM(UniMod:35)DVDTPSGTNSGAGK2	7477.35	14704.8	13893.4	14279	14776.8	12143.6
Q15042;Q15042-4	Q15042;Q15042-4	RB3GP_HUMAN	RAB3GAP1	Rab3 GTPase-activating protein catalytic subunit	1	AAAMTPPEEELKR	AAAM(UniMod:35)TPPEEELKR	3	AAAM(UniMod:35)TPPEEELKR3	10798.5	22469.3	19557.6	11859.7	13737.6	11879.3
Q9NX63	Q9NX63	MIC19_HUMAN	CHCHD3	MICOS complex subunit MIC19	1	AAANEQLTR	AAANEQLTR	2	AAANEQLTR2	229957	294958	202385	187015	216672	206425
P26641;P26641-2	P26641;P26641-2	EF1G_HUMAN	EEF1G	Elongation factor 1-gamma	1	AAAPAPEEEMDECEQALAAEPK	AAAPAPEEEMDEC(UniMod:4)EQALAAEPK	2	AAAPAPEEEMDEC(UniMod:4)EQALAAEPK2	4127.95	13398.4	7923.73	26576	36838.4	32573.8
P26641;P26641-2	P26641;P26641-2	EF1G_HUMAN	EEF1G	Elongation factor 1-gamma	1	AAAPAPEEEMDECEQALAAEPK	AAAPAPEEEMDEC(UniMod:4)EQALAAEPK	3	AAAPAPEEEMDEC(UniMod:4)EQALAAEPK3				8093.8	11094.9	10246.4
P20810-10;P20810-5;P20810-6	P20810;P20810-10;P20810-2;P20810-3;P20810-4;P20810-5;P20810-6;P20810-7;P20810-8;P20810-9	ICAL_HUMAN	CAST	Isoform 10 of Calpastatin	1	AAAPAPVSEAVCR	AAAPAPVSEAVC(UniMod:4)R	2	AAAPAPVSEAVC(UniMod:4)R2	14000.8			40833.7	42644.8	25086.4
Q96D96;Q96D96-4	Q96D96;Q96D96-3;Q96D96-4	HVCN1_HUMAN	HVCN1	Voltage-gated hydrogen channel 1	1	AAAPDVAPAPGPAPR	AAAPDVAPAPGPAPR	2	AAAPDVAPAPGPAPR2	157607	277744	164617	186256	250190	268037
O96005	O96005	CLPT1_HUMAN	CLPTM1	Putative lipid scramblase CLPTM1	1	AAAQEADGAR	(UniMod:1)AAAQEADGAR	2	(UniMod:1)AAAQEADGAR2	47344.3	39560.9	36030.1	32918.9	39242.9	43405.6
Q9NVA2;Q9NVA2-2	Q9NVA2;Q9NVA2-2	SEP11_HUMAN	SEPTIN11	Septin-11	1	AAAQLLQSQAQQSGAQQTK	AAAQLLQSQAQQSGAQQTK	2	AAAQLLQSQAQQSGAQQTK2	7178.7	7662.53	15727.3	29868.7	21140.4	20464.4
Q9NVA2;Q9NVA2-2	Q9NVA2;Q9NVA2-2	SEP11_HUMAN	SEPTIN11	Septin-11	1	AAAQLLQSQAQQSGAQQTK	AAAQLLQSQAQQSGAQQTK	3	AAAQLLQSQAQQSGAQQTK3	6748.87	1997.63	5499.99	14623	6434.82	4408.02
Q9NVA2;Q9NVA2-2	Q9NVA2;Q9NVA2-2	SEP11_HUMAN	SEPTIN11	Septin-11	1	AAAQLLQSQAQQSGAQQTKK	AAAQLLQSQAQQSGAQQTKK	3	AAAQLLQSQAQQSGAQQTKK3	3664.16		9344.18		2919.18	3173.78
Q96AB3;Q96AB3-2;Q96AB3-3	Q96AB3;Q96AB3-2;Q96AB3-3	ISOC2_HUMAN	ISOC2	Isochorismatase domain-containing protein 2	1	AAARPSLGR	(UniMod:1)AAARPSLGR	2	(UniMod:1)AAARPSLGR2	33845.8	28084.3	74233.1	27348.2	95920.9	55292.8
Q8N423;Q8N423-1;Q8N423-4	Q8N423;Q8N423-1;Q8N423-4	LIRB2_HUMAN	LILRB2	Leukocyte immunoglobulin-like receptor subfamily B member 2	1	AAASEAPQDVTYAQLHSLTLR	AAASEAPQDVTYAQLHSLTLR	3	AAASEAPQDVTYAQLHSLTLR3	6545.14
Q9H2M9	Q9H2M9	RBGPR_HUMAN	RAB3GAP2	Rab3 GTPase-activating protein non-catalytic subunit	1	AAASGNENIQPPPLAYK	AAASGNENIQPPPLAYK	2	AAASGNENIQPPPLAYK2	16969.4	22740.1	23497.7	18456.3	26414.7	32183.9
Q01831	Q01831;Q01831-2	XPC_HUMAN	XPC	DNA repair protein complementing XP-C cells	1	AAASHLFPFEQL	AAASHLFPFEQL	2	AAASHLFPFEQL2	19156.9		10175.2	9989.25	9949.02	11885.2
P08559;P08559-2;P08559-4	P08559;P08559-2;P08559-3;P08559-4	ODPA_HUMAN	PDHA1	Pyruvate dehydrogenase E1 component subunit alpha, somatic form, mitochondrial	1	AAASTDYYK	AAASTDYYK	2	AAASTDYYK2	30019.9	22784.5	21386.6	27553.3	28016.8	28728.1
Q99733;Q99733-2	Q99733;Q99733-2	NP1L4_HUMAN	NAP1L4	Nucleosome assembly protein 1-like 4	1	AAATAEEPDPK	AAATAEEPDPK	2	AAATAEEPDPK2	13581.9	15239.3	14398.1	15331.4	21471.7	19617.5
P14555	P14555	PA2GA_HUMAN	PLA2G2A	Phospholipase A2, membrane associated	1	AAATCFAR	AAATC(UniMod:4)FAR	2	AAATC(UniMod:4)FAR2	18269.8	16101		7042.85	38342.4	26060.9
Q8N1S5;Q8N1S5-2	Q8N1S5;Q8N1S5-2	S39AB_HUMAN	SLC39A11	Zinc transporter ZIP11	1	AAATGLPEGPAVPVPSR	AAATGLPEGPAVPVPSR	2	AAATGLPEGPAVPVPSR2	65576.3	37101.7	36474.1	35527.5	59320.7	65539.7
Q02040	Q02040;Q02040-3;Q02040-2	AK17A_HUMAN	AKAP17A	A-kinase anchor protein 17A	1	AAATIVHDTSEAVELCPAYGLYLKPITK	(UniMod:1)AAATIVHDTSEAVELC(UniMod:4)PAYGLYLKPITK	3	(UniMod:1)AAATIVHDTSEAVELC(UniMod:4)PAYGLYLKPITK3		1722.03	2592.57	1997.45		1322.83
P02730	P02730;P02730-2	B3AT_HUMAN	SLC4A1	Band 3 anion transport protein	1	AAATLMSER	AAATLMSER	2	AAATLMSER2	44197.4	60159.6	56802.8	57994.5	64922.2	41441.2
P02730	P02730;P02730-2	B3AT_HUMAN	SLC4A1	Band 3 anion transport protein	1	AAATLMSER	AAATLM(UniMod:35)SER	2	AAATLM(UniMod:35)SER2	62090	121862	92478.4	50528.9	54519.3	67852.9
Q03252	Q03252	LMNB2_HUMAN	LMNB2	Lamin-B2	1	AAATMATPLPGR	AAATM(UniMod:35)ATPLPGR	2	AAATM(UniMod:35)ATPLPGR2	46149	40377.3	56699.8	17535	25857.1	16559.7
P49006	P49006	MRP_HUMAN	MARCKSL1	MARCKS-related protein	1	AAATPESQEPQAK	AAATPESQEPQAK	2	AAATPESQEPQAK2	22563.3	35759	18484.2	45745.5	41584.9	54015.4
P11274;P11274-2	P11274;P11274-2	BCR_HUMAN	BCR	Breakpoint cluster region protein	1	AAATTSQPVLTSQQIETIFFK	AAATTSQPVLTSQQIETIFFK	3	AAATTSQPVLTSQQIETIFFK3				3454.68	2897.51	3682.49
Q9NS69	Q9NS69	TOM22_HUMAN	TOMM22	Mitochondrial import receptor subunit TOM22 homolog	1	AAAVAAAGAGEPQSPDELLPK	(UniMod:1)AAAVAAAGAGEPQSPDELLPK	3	(UniMod:1)AAAVAAAGAGEPQSPDELLPK3	3942.22				20051.1
Q12955	Q12955;Q12955-4;Q12955-5	ANK3_HUMAN	ANK3	Ankyrin-3	1	AAAVDFTAR	AAAVDFTAR	2	AAAVDFTAR2	51165.6	39906.2	48835.9	22192	25166.1	29547.3
Q8IYI6	Q8IYI6	EXOC8_HUMAN	EXOC8	Exocyst complex component 8	1	AAAVHTAIR	AAAVHTAIR	2	AAAVHTAIR2		7680.95	13105	4713.36		8136.15
P19404	P19404	NDUV2_HUMAN	NDUFV2	NADH dehydrogenase [ubiquinone] flavoprotein 2, mitochondrial	1	AAAVLPVLDLAQR	AAAVLPVLDLAQR	2	AAAVLPVLDLAQR2	250704			5789.34	17887.3	12926.3
O00468-6	O00468;O00468-2;O00468-3;O00468-4;O00468-5;O00468-6;O00468-7	AGRIN_HUMAN	AGRN	Isoform 6 of Agrin	1	AAAVSSGFDGAIQLVSLGGR	AAAVSSGFDGAIQLVSLGGR	2	AAAVSSGFDGAIQLVSLGGR2	82542.2	83740.8	118711	93168.3	70400.1	89571.5
O00468-6	O00468;O00468-2;O00468-3;O00468-4;O00468-5;O00468-6;O00468-7	AGRIN_HUMAN	AGRN	Isoform 6 of Agrin	1	AAAVSSGFDGAIQLVSLGGR	AAAVSSGFDGAIQLVSLGGR	3	AAAVSSGFDGAIQLVSLGGR3	31171.6	24894.9	38536.4	27481.4	30289.7	26222.6
P35749;P35749-3	P35749;P35749-2;P35749-3;P35749-4	MYH11_HUMAN	MYH11	Myosin-11	1	AAAYDKLEK	AAAYDKLEK	2	AAAYDKLEK2	180400				18026.5	22038.1
P17858	P17858;P17858-2	PFKAL_HUMAN	PFKL	ATP-dependent 6-phosphofructokinase, liver type	1	AAAYNLVQHGITNLCVIGGDGSLTGANIFR	AAAYNLVQHGITNLC(UniMod:4)VIGGDGSLTGANIFR	3	AAAYNLVQHGITNLC(UniMod:4)VIGGDGSLTGANIFR3	2921.08		4809.1
Q9H7E9;Q9H7E9-2	Q9H7E9;Q9H7E9-2	CH033_HUMAN	C8orf33	UPF0488 protein C8orf33	1	AAAYSAQVQPVDGATR	AAAYSAQVQPVDGATR	2	AAAYSAQVQPVDGATR2	3517.88	4381.32	4003.41	6772.58	8624.34	10213.7
P0C0L4;P0C0L4-2;P0C0L5	P0C0L4;P0C0L5;P0C0L4-2	CO4A_HUMAN;CO4B_HUMAN	C4A;C4B	Complement C4-A	0	AACAQLNDFLQEYGTQGCQV	AAC(UniMod:4)AQLNDFLQEYGTQGC(UniMod:4)QV	2	AAC(UniMod:4)AQLNDFLQEYGTQGC(UniMod:4)QV2	10156	17005.2	15793.3	15439.5
Q9BUH6	Q9BUH6	PAXX_HUMAN	PAXX	Protein PAXX	1	AACEQQAVALTLQEDR	AAC(UniMod:4)EQQAVALTLQEDR	2	AAC(UniMod:4)EQQAVALTLQEDR2	5579.86	8590.3	9983.89	7601.74	8937.78	5948.89
P13796	P13796	PLSL_HUMAN	LCP1	Plastin-2	1	AACLPLPGYR	AAC(UniMod:4)LPLPGYR	2	AAC(UniMod:4)LPLPGYR2	1.4647e+06	1.72344e+06	2.1551e+06	1.47227e+06	803438	1.3389e+06
Q53H12	Q53H12	AGK_HUMAN	AGK	Acylglycerol kinase, mitochondrial	1	AACQEAQVFGNQLIPPNAQVK	AAC(UniMod:4)QEAQVFGNQLIPPNAQVK	2	AAC(UniMod:4)QEAQVFGNQLIPPNAQVK2		56695.1	25382.1	20173.5	37923.6	36827.9
Q53H12	Q53H12	AGK_HUMAN	AGK	Acylglycerol kinase, mitochondrial	1	AACQEAQVFGNQLIPPNAQVK	AAC(UniMod:4)QEAQVFGNQLIPPNAQVK	3	AAC(UniMod:4)QEAQVFGNQLIPPNAQVK3	19663.5	20098.2	27597	23775.2		33410.1
Q9H019;Q9H019-3	Q9H019;Q9H019-3	MFR1L_HUMAN	MTFR1L	Mitochondrial fission regulator 1-like	1	AACSSSEEDDCVSLSK	AAC(UniMod:4)SSSEEDDC(UniMod:4)VSLSK	2	AAC(UniMod:4)SSSEEDDC(UniMod:4)VSLSK2	1929.97	2750.06		1928.44	2374.58	1449.06
Q14980-2	Q14980;Q14980-3;Q14980-4;Q14980-2	NUMA1_HUMAN	NUMA1	Isoform 2 of Nuclear mitotic apparatus protein 1	1	AADALEEQQR	AADALEEQQR	2	AADALEEQQR2	42514.2	68362	30571.7	57858.5	80806	71232
Q9UNF0;Q9UNF0-2	Q9UNF0;Q9UNF0-2	PACN2_HUMAN	PACSIN2	Protein kinase C and casein kinase substrate in neurons protein 2	1	AADAVEDLR	AADAVEDLR	2	AADAVEDLR2	60852.4	27055	48284.7	65046.8	48206.2	79639.4
Q53G44	Q53G44	IF44L_HUMAN	IFI44L	Interferon-induced protein 44-like	1	AADDFLEDLPLEETGAIER	AADDFLEDLPLEETGAIER	2	AADDFLEDLPLEETGAIER2		6071.15	5971.18	4636.16	4585.12	5094.8
P55060;P55060-3	P55060;P55060-3;P55060-4	XPO2_HUMAN	CSE1L	Exportin-2	1	AADEEAFEDNSEEYIR	AADEEAFEDNSEEYIR	2	AADEEAFEDNSEEYIR2	3886.36	5589.2	4869	6056.45		5433.94
P55060;P55060-3	P55060;P55060-3;P55060-4	XPO2_HUMAN	CSE1L	Exportin-2	1	AADEEAFEDNSEEYIRR	AADEEAFEDNSEEYIRR	3	AADEEAFEDNSEEYIRR3	26572.8	12154.4	41809.4	9881.37	8446.15
Q63HN8;Q63HN8-4	Q63HN8;Q63HN8-4	RN213_HUMAN	RNF213	E3 ubiquitin-protein ligase RNF213	1	AADFLSEPEGGPEMAK	AADFLSEPEGGPEMAK	2	AADFLSEPEGGPEMAK2	5177.32			9911.24	9451.4
Q9Y277;Q9Y277-2	Q9Y277;Q9Y277-2	VDAC3_HUMAN	VDAC3	Voltage-dependent anion-selective channel protein 3	1	AADFQLHTHVNDGTEFGGSIYQK	AADFQLHTHVNDGTEFGGSIYQK	3	AADFQLHTHVNDGTEFGGSIYQK3	18839.4		18543.9
Q9Y277;Q9Y277-2	Q9Y277;Q9Y277-2	VDAC3_HUMAN	VDAC3	Voltage-dependent anion-selective channel protein 3	1	AADFQLHTHVNDGTEFGGSIYQK	AADFQLHTHVNDGTEFGGSIYQK	4	AADFQLHTHVNDGTEFGGSIYQK4	64133.9		51249.1	5845.1
P53814;P53814-5;P53814-6	P53814;P53814-2;P53814-5;P53814-6	SMTN_HUMAN	SMTN	Smoothelin	1	AADGSAVSTVTK	AADGSAVSTVTK	2	AADGSAVSTVTK2	19663.9	9803.64	9708.52	13027.2	47928.7	32757.9
O43395	O43395	PRPF3_HUMAN	PRPF3	U4/U6 small nuclear ribonucleoprotein Prp3	1	AADHLKPFLDDSTLR	AADHLKPFLDDSTLR	3	AADHLKPFLDDSTLR3	7452.62			3231.02
Q86VP6	Q86VP6	CAND1_HUMAN	CAND1	Cullin-associated NEDD8-dissociated protein 1	1	AADIDQEVK	AADIDQEVK	2	AADIDQEVK2	27157.5		21414.6	37647.3	35264.4	31921.1
P98194-3;P98194-4	P98194;P98194-2;P98194-3;P98194-4;P98194-5;P98194-6;P98194-7;P98194-8;P98194-9	AT2C1_HUMAN	ATP2C1	Isoform 3 of Calcium-transporting ATPase type 2C member 1	1	AADIGVAMGQTGTDVCK	AADIGVAMGQTGTDVC(UniMod:4)K	2	AADIGVAMGQTGTDVC(UniMod:4)K2		9266.85		9195.43
P98194-3;P98194-4	P98194;P98194-2;P98194-3;P98194-4;P98194-5;P98194-6;P98194-7;P98194-8;P98194-9	AT2C1_HUMAN	ATP2C1	Isoform 3 of Calcium-transporting ATPase type 2C member 1	1	AADIGVAMGQTGTDVCK	AADIGVAM(UniMod:35)GQTGTDVC(UniMod:4)K	2	AADIGVAM(UniMod:35)GQTGTDVC(UniMod:4)K2	6008.07	11116.1	9021.7	9635.25	9706.56	7573.9
Q12888;Q12888-2;Q12888-3	Q12888;Q12888-2;Q12888-3	TP53B_HUMAN	TP53BP1	TP53-binding protein 1	1	AADISLDNLVEGK	AADISLDNLVEGK	2	AADISLDNLVEGK2	35321.9
Q8NBX0	Q8NBX0	SCPDL_HUMAN	SCCPDH	Saccharopine dehydrogenase-like oxidoreductase	1	AADKGVYIIGSSGFDSIPADLGVIYTR	AADKGVYIIGSSGFDSIPADLGVIYTR	3	AADKGVYIIGSSGFDSIPADLGVIYTR3	27617.1	5868.62	28488.2	4876.27
Q8TDL5	Q8TDL5	BPIB1_HUMAN	BPIFB1	BPI fold-containing family B member 1	1	AADKLGSTQIVK	AADKLGSTQIVK	3	AADKLGSTQIVK3		76633.4	27745	19094.7	52039.2
Q96FQ6	Q96FQ6	S10AG_HUMAN	S100A16	Protein S100-A16	1	AADKLIQNLDANHDGR	AADKLIQNLDANHDGR	3	AADKLIQNLDANHDGR3	14488.8		15394.7
Q15293	Q15293;Q15293-2	RCN1_HUMAN	RCN1	Reticulocalbin-1	1	AADLNGDLTATR	AADLNGDLTATR	2	AADLNGDLTATR2	120282	137289	100384	208583	201867	182476
O15382	O15382	BCAT2_HUMAN	BCAT2	Branched-chain-amino-acid aminotransferase, mitochondrial	1	AADLQLEMTQKPHK	AADLQLEMTQKPHK	3	AADLQLEMTQKPHK3			3433.52	3696.91
Q8IVT2	Q8IVT2	MISP_HUMAN	MISP	Mitotic interactor and substrate of PLK1	1	AADPAPEVR	AADPAPEVR	2	AADPAPEVR2	150995	164200	121328	104394	113961	139478
Q9BZL4;Q9BZL4-3	Q9BZL4;Q9BZL4-2;Q9BZL4-3;Q9BZL4-4	PP12C_HUMAN	PPP1R12C	Protein phosphatase 1 regulatory subunit 12C	1	AADPGPGAELDPAAPPPAR	AADPGPGAELDPAAPPPAR	2	AADPGPGAELDPAAPPPAR2	15804.7	30622	14899.9	27874.6	57012.5	49310.7
P67809	P67809	YBOX1_HUMAN	YBX1	Y-box-binding protein 1	1	AADPPAENSSAPEAEQGGAE	AADPPAENSSAPEAEQGGAE	2	AADPPAENSSAPEAEQGGAE2	10361.4	8155.56	9271.07	39777.9	43308.6	38372.1
P98196	P98196	AT11A_HUMAN	ATP11A	Phospholipid-transporting ATPase IH	1	AADTIEALQK	AADTIEALQK	2	AADTIEALQK2	13663.8	18760.6	15368.3	7129.29	9315.72	10083.9
P80723	P80723	BASP1_HUMAN	BASP1	Brain acid soluble protein 1	1	AAEAAAAPAESAAPAAGEEPSKEEGEPK	AAEAAAAPAESAAPAAGEEPSKEEGEPK	3	AAEAAAAPAESAAPAAGEEPSKEEGEPK3	4193.02	12689.8	9635.46	14810	10973.3	10337.7
Q9Y5Q8;Q9Y5Q8-2;Q9Y5Q8-3	Q9Y5Q8;Q9Y5Q8-2;Q9Y5Q8-3	TF3C5_HUMAN	GTF3C5	General transcription factor 3C polypeptide 5	1	AAEAADLGLGAAVPVELR	(UniMod:1)AAEAADLGLGAAVPVELR	2	(UniMod:1)AAEAADLGLGAAVPVELR2	6252.23				5147.88
O75569;O75569-2;O75569-3	O75569;O75569-2;O75569-3	PRKRA_HUMAN	PRKRA	Interferon-inducible double-stranded RNA-dependent protein kinase activator A	1	AAEAAINILK	AAEAAINILK	2	AAEAAINILK2	12046	6543.46	11596	16353.8	22346	23947.2
O75352;O75352-2	O75352;O75352-2	MPU1_HUMAN	MPDU1	Mannose-P-dolichol utilization defect 1 protein	1	AAEADGPLKR	(UniMod:1)AAEADGPLKR	2	(UniMod:1)AAEADGPLKR2	482852	387439	638821	553972	576954	547065
Q12929	Q12929;Q12929-2	EPS8_HUMAN	EPS8	Epidermal growth factor receptor kinase substrate 8	1	AAEAFSELSK	AAEAFSELSK	2	AAEAFSELSK2				12943.5	11577.5
P46821	P46821	MAP1B_HUMAN	MAP1B	Microtubule-associated protein 1B	1	AAEAGGAEEQYGFLTTPTK	AAEAGGAEEQYGFLTTPTK	2	AAEAGGAEEQYGFLTTPTK2	3451.29	7042.99	4565.45	13766.3	28623.8	23486
Q5TZA2	Q5TZA2;Q5TZA2-2	CROCC_HUMAN	CROCC	Rootletin	1	AAEAQLGGLR	AAEAQLGGLR	2	AAEAQLGGLR2	23039.8	17163.8	14851.1	9957.59	26688	12785
Q8N2S1-2	Q8N2S1;Q8N2S1-2;Q8N2S1-3	LTBP4_HUMAN	LTBP4	Isoform 2 of Latent-transforming growth factor beta-binding protein 4	1	AAECLDVDECHR	AAEC(UniMod:4)LDVDEC(UniMod:4)HR	2	AAEC(UniMod:4)LDVDEC(UniMod:4)HR2	5137.42	2593.19	3087.54	8031.83	3960.13	5641.69
Q8N2S1-2	Q8N2S1;Q8N2S1-2;Q8N2S1-3	LTBP4_HUMAN	LTBP4	Isoform 2 of Latent-transforming growth factor beta-binding protein 4	1	AAECLDVDECHR	AAEC(UniMod:4)LDVDEC(UniMod:4)HR	3	AAEC(UniMod:4)LDVDEC(UniMod:4)HR3	14333.6	13961	12068.1	12819.4	20387	13351.4
Q08211	Q08211	DHX9_HUMAN	DHX9	ATP-dependent RNA helicase A	1	AAECNIVVTQPR	AAEC(UniMod:4)NIVVTQPR	2	AAEC(UniMod:4)NIVVTQPR2	66546.2	73734.8	52153.1	109387	140969	154237
Q92817	Q92817	EVPL_HUMAN	EVPL	Envoplakin	1	AAEDAVYELQSK	AAEDAVYELQSK	2	AAEDAVYELQSK2	83986.1	39512.8	79599.9	104093	95817.2	77128.3
P06454;P06454-2	P06454;P06454-2	PTMA_HUMAN	PTMA	Prothymosin alpha	1	AAEDDEDDDVDTK	AAEDDEDDDVDTK	2	AAEDDEDDDVDTK2	1783.04			8538.57	5474.43	4581.44
P06454;P06454-2	P06454;P06454-2	PTMA_HUMAN	PTMA	Prothymosin alpha	1	AAEDDEDDDVDTKK	AAEDDEDDDVDTKK	3	AAEDDEDDDVDTKK3	3933.03	3546.48		8375.96	11773.4	6988.83
P35475;P35475-2	P35475;P35475-2	IDUA_HUMAN	IDUA	Alpha-L-iduronidase	1	AAEDPVAAAPR	AAEDPVAAAPR	2	AAEDPVAAAPR2						13549.2
Q01995	Q01995	TAGL_HUMAN	TAGLN	Transgelin	1	AAEDYGVIK	AAEDYGVIK	2	AAEDYGVIK2	22593	14898.4	12236.3	59271.4	150503	105320
Q15149;Q15149-3;Q15149-4;Q15149-8;Q15149-9	Q15149;Q15149-2;Q15149-3;Q15149-4;Q15149-5;Q15149-6;Q15149-7;Q15149-8;Q15149-9	PLEC_HUMAN	PLEC	Plectin	1	AAEEAEEAR	AAEEAEEAR	2	AAEEAEEAR2	32792.3	37956.1	39138.8	48988.8	22470.5	43351.9
Q05655	Q05655;Q05655-2	KPCD_HUMAN	PRKCD	Protein kinase C delta type	1	AAEEPVSEVTVGVSVLAER	AAEEPVSEVTVGVSVLAER	2	AAEEPVSEVTVGVSVLAER2	21481.1	18234.6	48503.8	9387.88	9881.45	11464.2
Q13751	Q13751	LAMB3_HUMAN	LAMB3	Laminin subunit beta-3	1	AAEESASQIQSSAQR	AAEESASQIQSSAQR	2	AAEESASQIQSSAQR2	195035	230221	201961	108261	93050.9	94633.8
Q13751	Q13751	LAMB3_HUMAN	LAMB3	Laminin subunit beta-3	1	AAEESASQIQSSAQR	AAEESASQIQSSAQR	3	AAEESASQIQSSAQR3	59394.8	62231.3	53313.9	29112.1	23952.5	16844.1
O95425-4	O95425;O95425-2;O95425-3;O95425-4	SVIL_HUMAN	SVIL	Isoform SV4 of Supervillin	1	AAEFGEPTSEQTGTAAGK	AAEFGEPTSEQTGTAAGK	2	AAEFGEPTSEQTGTAAGK2	20967.8	23706.3	16701.4	14443.3	24138.1	18456.3
Q9BZL4;Q9BZL4-3	Q9BZL4;Q9BZL4-2;Q9BZL4-3;Q9BZL4-4	PP12C_HUMAN	PPP1R12C	Protein phosphatase 1 regulatory subunit 12C	1	AAEFLAACAGGDLDEAR	AAEFLAAC(UniMod:4)AGGDLDEAR	2	AAEFLAAC(UniMod:4)AGGDLDEAR2	5922.2		7872.15	8348.51	9930.81	11127.8
P12111;P12111-4	P12111;P12111-2;P12111-3;P12111-4;P12111-5	CO6A3_HUMAN	COL6A3	Collagen alpha-3(VI) chain	1	AAEGIPKLLVLITGGK	AAEGIPKLLVLITGGK	3	AAEGIPKLLVLITGGK3	6753.31		5382.87
Q8IWB7	Q8IWB7	WDFY1_HUMAN	WDFY1	WD repeat and FYVE domain-containing protein 1	1	AAEIHSRPQSSRPVLLSK	(UniMod:1)AAEIHSRPQSSRPVLLSK	3	(UniMod:1)AAEIHSRPQSSRPVLLSK3	6644.52		5310.08
Q9NVM6	Q9NVM6	DJC17_HUMAN	DNAJC17	DnaJ homolog subfamily C member 17	1	AAELAVQNEVGLVDNPLK	AAELAVQNEVGLVDNPLK	2	AAELAVQNEVGLVDNPLK2			5386.14	13710.7	20559.7	18675.4
O94906	O94906;O94906-2	PRP6_HUMAN	PRPF6	Pre-mRNA-processing factor 6	1	AAELETDIR	AAELETDIR	2	AAELETDIR2	104331	105750	79049.6	75498.7	96137.2	128211
P35232	P35232	PHB1_HUMAN	PHB1	Prohibitin 1	1	AAELIANSLATAGDGLIELR	AAELIANSLATAGDGLIELR	2	AAELIANSLATAGDGLIELR2	281765	155616	147295	147980	145570	156956
P35232	P35232	PHB1_HUMAN	PHB1	Prohibitin 1	1	AAELIANSLATAGDGLIELR	AAELIANSLATAGDGLIELR	3	AAELIANSLATAGDGLIELR3	7398.04	14569.3	23595.9	8194.24	16745	7675.19
Q9Y5E2;Q9Y5G2	Q9NRJ7;Q9Y5E3;Q9Y5E9;Q9Y5F2;Q9UN66;Q9UN67;Q9Y5E1;Q9Y5E2;Q9Y5E4;Q9Y5E5;Q9Y5E6;Q9Y5E7;Q9Y5E8;Q9Y5F0;Q9Y5G0;Q9Y5G2;Q9Y5G3;Q96TA0;Q9Y5E9-2;Q9Y5F2-2;Q9Y5G0-2;Q9Y5G2-2;Q9Y5G3-2	PCDB7_HUMAN;PCDGE_HUMAN	PCDHB7;PCDHGB2	Protocadherin beta-7	0	AAEPGYLVTK	AAEPGYLVTK	2	AAEPGYLVTK2	15853.8
O60524;O60524-3;O60524-4;O60524-5	O60524;O60524-3;O60524-4;O60524-5	NEMF_HUMAN	NEMF	Ribosome quality control complex subunit NEMF	1	AAEPLLTLER	AAEPLLTLER	2	AAEPLLTLER2	10788.4			31034.1		16827.6
Q8N6H7	Q8N6H7	ARFG2_HUMAN	ARFGAP2	ADP-ribosylation factor GTPase-activating protein 2	1	AAEPNKTEIQTLFK	(UniMod:1)AAEPNKTEIQTLFK	2	(UniMod:1)AAEPNKTEIQTLFK2	22834.3	13501.2	6798.29	24176.9		36934.5
Q9C0C2	Q9C0C2;Q9C0C2-2	TB182_HUMAN	TNKS1BP1	182 kDa tankyrase-1-binding protein	1	AAEPQEQEFGK	AAEPQEQEFGK	2	AAEPQEQEFGK2	5365.31	18070.7	10439.5	32697.6	51952.3	47985.6
P35606;P35606-2	P35606;P35606-2	COPB2_HUMAN	COPB2	Coatomer subunit beta'	1	AAESLADPTEYENLFPGLK	AAESLADPTEYENLFPGLK	2	AAESLADPTEYENLFPGLK2	250096	291614	267636	341479	325462	397219
Q709C8;Q709C8-3	Q709C8;Q709C8-2;Q709C8-3;Q709C8-4	VP13C_HUMAN	VPS13C	Intermembrane lipid transfer protein VPS13C	1	AAEVPNEELINLLLK	AAEVPNEELINLLLK	2	AAEVPNEELINLLLK2	16561.2	19180.5	20601.6	17301.9	10768.3	24464.1
P31483;P31483-2;P31483-3	P31483;P31483-2;P31483-3	TIA1_HUMAN	TIA1	Cytotoxic granule associated RNA binding protein TIA1	1	AAFAPFGR	AAFAPFGR	2	AAFAPFGR2	51689.9		43183.2	36726.2
P62258	P62258;P62258-2	1433E_HUMAN	YWHAE	14-3-3 protein epsilon	1	AAFDDAIAELDTLSEESYK	AAFDDAIAELDTLSEESYK	2	AAFDDAIAELDTLSEESYK2	26835.5	36520.5	23276.3	92681.2	102762	90730.6
P62258	P62258;P62258-2	1433E_HUMAN	YWHAE	14-3-3 protein epsilon	1	AAFDDAIAELDTLSEESYK	AAFDDAIAELDTLSEESYK	3	AAFDDAIAELDTLSEESYK3	6793.31	6954.95	11178.9	45938.8	31348.6	34800.9
Q13439;Q13439-3;Q13439-4;Q13439-5	Q13439;Q13439-3;Q13439-4;Q13439-5	GOGA4_HUMAN	GOLGA4	Golgin subfamily A member 4	1	AAFEELEK	AAFEELEK	2	AAFEELEK2	23704.1		15931.1	18273.2	22406.5
P50416	P50416;P50416-2	CPT1A_HUMAN	CPT1A	Carnitine O-palmitoyltransferase 1, liver isoform	1	AAFFVTLDETEEGYRSEDPDTSMDSYAK	AAFFVTLDETEEGYRSEDPDTSMDSYAK	3	AAFFVTLDETEEGYRSEDPDTSMDSYAK3	4420.69		8928.14	2741.85
P50416	P50416;P50416-2	CPT1A_HUMAN	CPT1A	Carnitine O-palmitoyltransferase 1, liver isoform	1	AAFFVTLDETEEGYRSEDPDTSMDSYAK	AAFFVTLDETEEGYRSEDPDTSM(UniMod:35)DSYAK	3	AAFFVTLDETEEGYRSEDPDTSM(UniMod:35)DSYAK3	8395.1	8753.29	11775.8	1571.58
O00273;O00273-2	O00273;O00273-2	DFFA_HUMAN	DFFA	DNA fragmentation factor subunit alpha	1	AAFGEEVDAVDTGISR	AAFGEEVDAVDTGISR	2	AAFGEEVDAVDTGISR2				10633.2	17841.6	20269.7
Q9UQ35	Q9UQ35;Q9UQ35-2;Q9UQ35-3	SRRM2_HUMAN	SRRM2	Serine/arginine repetitive matrix protein 2	1	AAFGISDSYVDGSSFDPQR	AAFGISDSYVDGSSFDPQR	2	AAFGISDSYVDGSSFDPQR2	10768.5		14871.1	22200.8		14277.3
P31040-2	P31040;P31040-2;P31040-3	SDHA_HUMAN	SDHA	Isoform 2 of Succinate dehydrogenase [ubiquinone] flavoprotein subunit, mitochondrial	1	AAFGLSEAGFNTACVTK	AAFGLSEAGFNTAC(UniMod:4)VTK	2	AAFGLSEAGFNTAC(UniMod:4)VTK2	44412.3	60675.9	54472.5	53484.5		66494.8
Q08380	Q08380	LG3BP_HUMAN	LGALS3BP	Galectin-3-binding protein	1	AAFGQGSGPIMLDEVQCTGTEASLADCK	AAFGQGSGPIMLDEVQC(UniMod:4)TGTEASLADC(UniMod:4)K	3	AAFGQGSGPIMLDEVQC(UniMod:4)TGTEASLADC(UniMod:4)K3	5068.51	5629.4	11457.4	20043	21896.3	19844.9
Q08380	Q08380	LG3BP_HUMAN	LGALS3BP	Galectin-3-binding protein	1	AAFGQGSGPIMLDEVQCTGTEASLADCK	AAFGQGSGPIM(UniMod:35)LDEVQC(UniMod:4)TGTEASLADC(UniMod:4)K	3	AAFGQGSGPIM(UniMod:35)LDEVQC(UniMod:4)TGTEASLADC(UniMod:4)K3	4608.33	7258.34	5776.67	5253.9		7215.88
P08311	P08311	CATG_HUMAN	CTSG	Cathepsin G	1	AAFKGDSGGPLLCNNVAHGIVSYGK	AAFKGDSGGPLLC(UniMod:4)NNVAHGIVSYGK	3	AAFKGDSGGPLLC(UniMod:4)NNVAHGIVSYGK3	19145.8		31947.3	4962.2
P08311	P08311	CATG_HUMAN	CTSG	Cathepsin G	1	AAFKGDSGGPLLCNNVAHGIVSYGK	AAFKGDSGGPLLC(UniMod:4)NNVAHGIVSYGK	4	AAFKGDSGGPLLC(UniMod:4)NNVAHGIVSYGK4	105533		152834
Q9UHN6;Q9UHN6-2	Q9UHN6;Q9UHN6-2	CEIP2_HUMAN	CEMIP2	Inactive cell surface hyaluronidase CEMIP2	1	AAFPQYQPVVMLEK	AAFPQYQPVVMLEK	2	AAFPQYQPVVMLEK2	25641.5	46722.4	30508.4	49173.6	39650.9	43790.9
Q9UHN6;Q9UHN6-2	Q9UHN6;Q9UHN6-2	CEIP2_HUMAN	CEMIP2	Inactive cell surface hyaluronidase CEMIP2	1	AAFPQYQPVVMLEK	AAFPQYQPVVM(UniMod:35)LEK	2	AAFPQYQPVVM(UniMod:35)LEK2	24912	42907	24920.9	29082		29775.7
P05091	P05091	ALDH2_HUMAN	ALDH2	Aldehyde dehydrogenase, mitochondrial	1	AAFQLGSPWR	AAFQLGSPWR	2	AAFQLGSPWR2	45901.5		28881.6	56468.1		18444
Q8WX93;Q8WX93-3	Q8WX93;Q8WX93-3;Q8WX93-4;Q8WX93-5;Q8WX93-7;Q8WX93-8	PALLD_HUMAN	PALLD	Palladin	1	AAFQPEANPSHLTLNTALVESEDL	AAFQPEANPSHLTLNTALVESEDL	3	AAFQPEANPSHLTLNTALVESEDL3	14541.4	8149.98	11829.6	17277	27330.6	19825
P02768	P02768	ALBU_HUMAN	ALB	Albumin	1	AAFTECCQAADK	AAFTEC(UniMod:4)C(UniMod:4)QAADK	2	AAFTEC(UniMod:4)C(UniMod:4)QAADK2	179843	363267	282170	1.02821e+06	1.38514e+06	1.29671e+06
P02768	P02768	ALBU_HUMAN	ALB	Albumin	1	AAFTECCQAADKAACLLPK	AAFTEC(UniMod:4)C(UniMod:4)QAADKAAC(UniMod:4)LLPK	3	AAFTEC(UniMod:4)C(UniMod:4)QAADKAAC(UniMod:4)LLPK3	6763.01	9660.46	17494.6		26817.1
Q9UKD2	Q9UKD2	MRT4_HUMAN	MRTO4	mRNA turnover protein 4 homolog	1	AAFTVSLDPGPLEQFPHSMEPQLR	AAFTVSLDPGPLEQFPHSMEPQLR	3	AAFTVSLDPGPLEQFPHSMEPQLR3	8478.56	10233.1	10799	18757.8	11651	8492.44
Q9UKD2	Q9UKD2	MRT4_HUMAN	MRTO4	mRNA turnover protein 4 homolog	1	AAFTVSLDPGPLEQFPHSMEPQLR	AAFTVSLDPGPLEQFPHSM(UniMod:35)EPQLR	3	AAFTVSLDPGPLEQFPHSM(UniMod:35)EPQLR3	17385.3	16941.3	28288	27098.1	19422.6	15432.5
P19623	P19623	SPEE_HUMAN	SRM	Spermidine synthase	1	AAFVLPEFAR	AAFVLPEFAR	2	AAFVLPEFAR2	209453	73593.3	223173	167530	124183	151066
P26006	P26006;P26006-1	ITA3_HUMAN	ITGA3	Integrin alpha-3	1	AAFVSEQQQK	AAFVSEQQQK	2	AAFVSEQQQK2	143646	21874.7	82122.9	101543	127414	91119.2
Q9P206-2	Q9P206-2	NHSL3_HUMAN	NHSL3	Isoform 2 of NHS-like protein 3	1	AAGAEGAEPAAPR	AAGAEGAEPAAPR	2	AAGAEGAEPAAPR2			3702.92	6708.95	9868.84	7846.64
O75175	O75175	CNOT3_HUMAN	CNOT3	CCR4-NOT transcription complex subunit 3	1	AAGALLNGPPQFSTAPEIK	AAGALLNGPPQFSTAPEIK	2	AAGALLNGPPQFSTAPEIK2	5948.97		6857.95		12182.1	13875
Q9NSD9	Q9NSD9	SYFB_HUMAN	FARSB	Phenylalanine--tRNA ligase beta subunit	1	AAGASDVVLYK	AAGASDVVLYK	2	AAGASDVVLYK2	20027.5	18565.9	23073.1	14374.1	48030.8	46102.9
Q86UP2	Q86UP2;Q86UP2-3;Q86UP2-2;Q86UP2-4	KTN1_HUMAN	KTN1	Kinectin	1	AAGDTTVIENSDVSPETESSEK	AAGDTTVIENSDVSPETESSEK	2	AAGDTTVIENSDVSPETESSEK2				1320.5
P09758	P09758	TACD2_HUMAN	TACSTD2	Tumor-associated calcium signal transducer 2	1	AAGDVDIGDAAYYFER	AAGDVDIGDAAYYFER	2	AAGDVDIGDAAYYFER2	41349.3	57408.4	59707	55173.9		26866.1
Q9Y5K8	Q9Y5K8	VATD_HUMAN	ATP6V1D	V-type proton ATPase subunit D	1	AAGEVLEPANLLAEEKDEDLLFE	AAGEVLEPANLLAEEKDEDLLFE	3	AAGEVLEPANLLAEEKDEDLLFE3			2121.18			4963.33
Q9HC84	Q9HC84	MUC5B_HUMAN	MUC5B	Mucin-5B	1	AAGGAVCEQPLGLECR	AAGGAVC(UniMod:4)EQPLGLEC(UniMod:4)R	2	AAGGAVC(UniMod:4)EQPLGLEC(UniMod:4)R2	7430.93			13202.6	52882	16565.3
Q9Y490;Q9Y490-2	Q9Y490;Q9Y490-2	TLN1_HUMAN	TLN1	Talin-1	1	AAGHPGDPESQQR	AAGHPGDPESQQR	3	AAGHPGDPESQQR3	9308.49		5527.18	22521	16871.9	13967
Q99459	Q99459	CDC5L_HUMAN	CDC5L	Cell division cycle 5-like protein	1	AAGIEIQK	AAGIEIQK	2	AAGIEIQK2				9981.11		14256.3
O75533	O75533	SF3B1_HUMAN	SF3B1	Splicing factor 3B subunit 1	1	AAGLATMISTMRPDIDNMDEYVR	AAGLATMISTMRPDIDNMDEYVR	3	AAGLATMISTMRPDIDNMDEYVR3	7075.96		8386.89	8717.23	5968.13
O75533	O75533	SF3B1_HUMAN	SF3B1	Splicing factor 3B subunit 1	1	AAGLATMISTMRPDIDNMDEYVR	AAGLATMISTM(UniMod:35)RPDIDNMDEYVR	3	AAGLATMISTM(UniMod:35)RPDIDNMDEYVR3		5734.79	4980.27	10022.1	7265.12	12304.1
P39059	P39059	COFA1_HUMAN	COL15A1	Collagen alpha-1(XV) chain	1	AAGLLSTYR	AAGLLSTYR	2	AAGLLSTYR2	242232	256338	207984	142577	195789	126246
Q9BW92	Q9BW92;Q9BW92-2	SYTM_HUMAN	TARS2	Threonine--tRNA ligase, mitochondrial	1	AAGLVSDLDADSGLTLSR	AAGLVSDLDADSGLTLSR	2	AAGLVSDLDADSGLTLSR2	15412.5	18036.9	15712.4	9942.34	11120.5	12284.2
Q460N5;Q460N5-1;Q460N5-4	Q460N5;Q460N5-1;Q460N5-3;Q460N5-4	PAR14_HUMAN	PARP14	Protein mono-ADP-ribosyltransferase PARP14	1	AAGPELQADCDQIVK	AAGPELQADC(UniMod:4)DQIVK	2	AAGPELQADC(UniMod:4)DQIVK2	5925.6	14856.9	6416.68	16255.5	18182	15492.4
Q9BQ69	Q9BQ69	MACD1_HUMAN	MACROD1	ADP-ribose glycohydrolase MACROD1	1	AAGPLLTDECR	AAGPLLTDEC(UniMod:4)R	2	AAGPLLTDEC(UniMod:4)R2	34702.6	53509.2	38558.1	48190.6	65835.6	46658.3
P27694	P27694	RFA1_HUMAN	RPA1	Replication protein A 70 kDa DNA-binding subunit	1	AAGPSLSHTSGGTQSK	AAGPSLSHTSGGTQSK	3	AAGPSLSHTSGGTQSK3	10420.6	4658.79	5069.63	6904.48	4379.66	7380.88
O60313-10;O60313-2	O60313-10;O60313-2;O60313-9	OPA1_HUMAN	OPA1	Isoform 4 of Dynamin-like 120 kDa protein, mitochondrial	1	AAGQYSTSYAQQK	AAGQYSTSYAQQK	2	AAGQYSTSYAQQK2	5030.31			4554.31	3862.92
Q7L1T6	Q7L1T6	NB5R4_HUMAN	CYB5R4	Cytochrome b5 reductase 4	1	AAGSDGTELFDQVHR	AAGSDGTELFDQVHR	3	AAGSDGTELFDQVHR3	8159.8		7206.49
O75369-7	O75369;O75369-2;O75369-3;O75369-6;O75369-4;O75369-5;O75369-7;O75369-8;O75369-9	FLNB_HUMAN	FLNB	Isoform 7 of Filamin-B	1	AAGSGELGVTMK	AAGSGELGVTMK	2	AAGSGELGVTMK2	13412.6			8072.46	13499.3	7828.25
O75369-7	O75369;O75369-2;O75369-3;O75369-6;O75369-4;O75369-5;O75369-7;O75369-8;O75369-9	FLNB_HUMAN	FLNB	Isoform 7 of Filamin-B	1	AAGSGELGVTMK	AAGSGELGVTM(UniMod:35)K	2	AAGSGELGVTM(UniMod:35)K2	21837.9	19849.1	26959.8	37708.9	55155.6	42782.6
P05386	P05386	RLA1_HUMAN	RPLP1	Large ribosomal subunit protein P1	1	AAGVNVEPFWPGLFAK	AAGVNVEPFWPGLFAK	2	AAGVNVEPFWPGLFAK2	46893.4	38065.6	24288.5	75918.6	56058.8	48840.4
Q96SB3	Q96SB3	NEB2_HUMAN	PPP1R9B	Neurabin-2	1	AAGVPQVNSK	AAGVPQVNSK	2	AAGVPQVNSK2		18132.5	11560.5	16733.3	25219.6	24579.7
Q9Y230	Q9Y230;Q9Y230-2	RUVB2_HUMAN	RUVBL2	RuvB-like 2	1	AAGVVLEMIR	AAGVVLEMIR	2	AAGVVLEMIR2	22869.1	31204.7	35034.6	24862.6	21074.6	22321.5
Q9Y230	Q9Y230;Q9Y230-2	RUVB2_HUMAN	RUVBL2	RuvB-like 2	1	AAGVVLEMIR	AAGVVLEM(UniMod:35)IR	2	AAGVVLEM(UniMod:35)IR2	36799.7		18453.8	13232.5
Q15833;Q15833-2;Q15833-3	Q15833;Q15833-2;Q15833-3	STXB2_HUMAN	STXBP2	Syntaxin-binding protein 2	1	AAHIFFTDTCPEPLFSELGR	AAHIFFTDTC(UniMod:4)PEPLFSELGR	2	AAHIFFTDTC(UniMod:4)PEPLFSELGR2			3845.61
Q15833;Q15833-2;Q15833-3	Q15833;Q15833-2;Q15833-3	STXB2_HUMAN	STXBP2	Syntaxin-binding protein 2	1	AAHIFFTDTCPEPLFSELGR	AAHIFFTDTC(UniMod:4)PEPLFSELGR	3	AAHIFFTDTC(UniMod:4)PEPLFSELGR3	57718.3	12526.3	35766.5	9087.14	6033.85
O43795;O43795-2	O43795;O43795-2	MYO1B_HUMAN	MYO1B	Unconventional myosin-Ib	1	AAHIFNEALVCHQIR	AAHIFNEALVC(UniMod:4)HQIR	3	AAHIFNEALVC(UniMod:4)HQIR3	36620.5		38622.4			5092.94
O43795;O43795-2	O43795;O43795-2	MYO1B_HUMAN	MYO1B	Unconventional myosin-Ib	1	AAHIFNEALVCHQIR	AAHIFNEALVC(UniMod:4)HQIR	4	AAHIFNEALVC(UniMod:4)HQIR4	17923.5		18555.3
Q96AX1	Q96AX1	VP33A_HUMAN	VPS33A	Vacuolar protein sorting-associated protein 33A	1	AAHLSYGR	(UniMod:1)AAHLSYGR	2	(UniMod:1)AAHLSYGR2	35349.9	56056.6	42996.2	73140.3	64104.2	98066.6
P78371	P78371;P78371-2	TCPB_HUMAN	CCT2	T-complex protein 1 subunit beta	1	AAHSEGNTTAGLDMR	AAHSEGNTTAGLDMR	2	AAHSEGNTTAGLDMR2				2375.41	2759.48
P78371	P78371;P78371-2	TCPB_HUMAN	CCT2	T-complex protein 1 subunit beta	1	AAHSEGNTTAGLDMR	AAHSEGNTTAGLDMR	3	AAHSEGNTTAGLDMR3	16047.4	27625.9	32088.6	39480	33063.3	29277.5
P78371	P78371;P78371-2	TCPB_HUMAN	CCT2	T-complex protein 1 subunit beta	1	AAHSEGNTTAGLDMR	AAHSEGNTTAGLDM(UniMod:35)R	3	AAHSEGNTTAGLDM(UniMod:35)R3	15784.7	7510.46	8612.82		6966.05	11270.6
P61764;P61764-2	P61764;P61764-2	STXB1_HUMAN	STXBP1	Syntaxin-binding protein 1	1	AAHVFFTDSCPDALFNELVK	AAHVFFTDSC(UniMod:4)PDALFNELVK	3	AAHVFFTDSC(UniMod:4)PDALFNELVK3	10339.9	5396.68	11748	5051.12
P36269;P36269-2;P36269-3	P36269;P36269-2;P36269-3	GGT5_HUMAN	GGT5	Glutathione hydrolase 5 proenzyme	1	AAIAAPILHVNSK	AAIAAPILHVNSK	3	AAIAAPILHVNSK3	12048.6	11538.3	21094.7	10860.9
Q96PK6	Q96PK6;Q96PK6-2	RBM14_HUMAN	RBM14	RNA-binding protein 14	1	AAIAQLNGK	AAIAQLNGK	2	AAIAQLNGK2			11833.2	6319.13	7677.41	9949.8
Q8NB49;Q8NB49-2;Q8NB49-3;Q8NB49-4	Q8NB49;Q8NB49-2;Q8NB49-3;Q8NB49-4	AT11C_HUMAN	ATP11C	Phospholipid-transporting ATPase IG	1	AAIECEQPQPDLYK	AAIEC(UniMod:4)EQPQPDLYK	2	AAIEC(UniMod:4)EQPQPDLYK2	6559.32	9271.42	8303.23	9214.33	10737.8
Q9Y2W6	Q9Y2W6	TDRKH_HUMAN	TDRKH	Tudor and KH domain-containing protein	1	AAIHQILTENTPVSEQLSVPQR	AAIHQILTENTPVSEQLSVPQR	3	AAIHQILTENTPVSEQLSVPQR3	13791.3	11575.3	15904.5	14644.8	5092.04	7234.69
P35232	P35232	PHB1_HUMAN	PHB1	Prohibitin 1	1	AAIISAEGDSK	AAIISAEGDSK	2	AAIISAEGDSK2	1.55475e+06	1.65492e+06	1.20874e+06	1.30488e+06	1.52778e+06	1.4964e+06
Q7Z406;Q7Z406-2	Q7Z406;Q7Z406-2;Q7Z406-4;Q7Z406-6	MYH14_HUMAN	MYH14	Myosin-14	1	AAILEEKR	AAILEEKR	2	AAILEEKR2	111099	47487.8	110668	37786.6	58144.7	31424.9
Q9P2E9	Q9P2E9;Q9P2E9-3	RRBP1_HUMAN	RRBP1	Ribosome-binding protein 1	1	AAILETAPK	AAILETAPK	2	AAILETAPK2	136305	163925	182539	210047	265597	292047
Q02318	Q02318	CP27A_HUMAN	CYP27A1	Sterol 26-hydroxylase, mitochondrial	1	AAIPAALPSDK	AAIPAALPSDK	2	AAIPAALPSDK2	37354.2		26463.6	23285		52056.8
P04114	P04114	APOB_HUMAN	APOB	Apolipoprotein B-100	1	AAIQALRK	AAIQALRK	2	AAIQALRK2	64080.4	61280.4	58006.7	18689.6	35141.7	29057.3
O60645	O60645	EXOC3_HUMAN	EXOC3	Exocyst complex component 3	1	AAIQSQLDGVR	AAIQSQLDGVR	2	AAIQSQLDGVR2	16082.3		17557.9	36191.8	28995.7	29306.3
P19827	P19827	ITIH1_HUMAN	ITIH1	Inter-alpha-trypsin inhibitor heavy chain H1	1	AAISGENAGLVR	AAISGENAGLVR	2	AAISGENAGLVR2	301829	455762	465621	296079	175359	247952
P30273	P30273	FCERG_HUMAN	FCER1G	High affinity immunoglobulin epsilon receptor subunit gamma	1	AAITSYEK	AAITSYEK	2	AAITSYEK2	83192.4	70068.6	50299.9	55433.3	51910.2	67018.2
O43567	O43567	RNF13_HUMAN	RNF13	E3 ubiquitin-protein ligase RNF13	1	AAIVHNVDSDDLISMGSNDIEVLK	AAIVHNVDSDDLISMGSNDIEVLK	3	AAIVHNVDSDDLISMGSNDIEVLK3	8401.91	21106.6	10577.5	15148.5	12116.5	9316.25
O43567	O43567	RNF13_HUMAN	RNF13	E3 ubiquitin-protein ligase RNF13	1	AAIVHNVDSDDLISMGSNDIEVLK	AAIVHNVDSDDLISM(UniMod:35)GSNDIEVLK	3	AAIVHNVDSDDLISM(UniMod:35)GSNDIEVLK3	11733.2	9515.5	4904.65	7126.78		8811.53
Q14980-2	Q14980;Q14980-3;Q14980-4;Q14980-2	NUMA1_HUMAN	NUMA1	Isoform 2 of Nuclear mitotic apparatus protein 1	1	AAKLEILQQQLQVANEAR	AAKLEILQQQLQVANEAR	3	AAKLEILQQQLQVANEAR3	3034.66		4733.54
Q14643;Q14643-2;Q14643-3;Q14643-4;Q14643-5;Q14643-6;Q14643-7;Q14643-8	Q14643;Q14643-2;Q14643-3;Q14643-4;Q14643-5;Q14643-6;Q14643-7;Q14643-8	ITPR1_HUMAN	ITPR1	Inositol 1,4,5-trisphosphate receptor type 1	1	AAKPGANSTTDAVLLNK	AAKPGANSTTDAVLLNK	3	AAKPGANSTTDAVLLNK3	5161.43	5987.4	5537.71	5168.64
P46821	P46821	MAP1B_HUMAN	MAP1B	Microtubule-associated protein 1B	1	AAKPTTTPEVK	AAKPTTTPEVK	2	AAKPTTTPEVK2			2694.08	8254.04	7721.28	5580.04
Q9HA77	Q9HA77	SYCM_HUMAN	CARS2	Probable cysteine--tRNA ligase, mitochondrial	1	AALADDFDTPR	AALADDFDTPR	2	AALADDFDTPR2	7208.48
Q9HC35	Q9HC35;Q9HC35-2	EMAL4_HUMAN	EML4	Echinoderm microtubule-associated protein-like 4	1	AALADVLR	AALADVLR	2	AALADVLR2	12746.9		8148.01	39763.4		25306.1
Q14195-2	Q14195;Q14195-2	DPYL3_HUMAN	DPYSL3	Isoform LCRMP-4 of Dihydropyrimidinase-related protein 3	1	AALAGGTTMIIDHVVPEPESSLTEAYEK	AALAGGTTMIIDHVVPEPESSLTEAYEK	3	AALAGGTTMIIDHVVPEPESSLTEAYEK3				6974.1	7700.64	8821.28
Q15149;Q15149-3;Q15149-4;Q15149-8;Q15149-9	Q15149;Q15149-2;Q15149-3;Q15149-4;Q15149-5;Q15149-6;Q15149-7;Q15149-8;Q15149-9	PLEC_HUMAN	PLEC	Plectin	1	AALAHSEEVTASQVAATK	AALAHSEEVTASQVAATK	2	AALAHSEEVTASQVAATK2	20238.1		18101.9	13794.7
Q15149;Q15149-3;Q15149-4;Q15149-8;Q15149-9	Q15149;Q15149-2;Q15149-3;Q15149-4;Q15149-5;Q15149-6;Q15149-7;Q15149-8;Q15149-9	PLEC_HUMAN	PLEC	Plectin	1	AALAHSEEVTASQVAATK	AALAHSEEVTASQVAATK	3	AALAHSEEVTASQVAATK3	621466	42981.4	508364	226952	34521.7	91061.1
Q8IVF2;Q8IVF2-3	Q8IVF2;Q8IVF2-3	AHNK2_HUMAN	AHNAK2	Protein AHNAK2	1	AALAPELALEIPSGSQADIPLPK	AALAPELALEIPSGSQADIPLPK	2	AALAPELALEIPSGSQADIPLPK2		2386.43	2666.85	3467.19	10600	4314.44
Q6ZMZ3	Q6ZMZ3;Q6ZMZ3-2;Q6ZMZ3-3	SYNE3_HUMAN	SYNE3	Nesprin-3	1	AALASEEPR	AALASEEPR	2	AALASEEPR2	25305	29718.6	16752.3	25902.4		18739.5
Q9BQS8;Q9BQS8-4	Q9BQS8;Q9BQS8-4	FYCO1_HUMAN	FYCO1	FYVE and coiled-coil domain-containing protein 1	1	AALDDQDKVQSQLSMAEAVLR	AALDDQDKVQSQLSMAEAVLR	3	AALDDQDKVQSQLSMAEAVLR3	7276.96	7402.02	5219.17	6727.14	8310.41	3751.21
O75533	O75533;O75533-2	SF3B1_HUMAN	SF3B1	Splicing factor 3B subunit 1	1	AALDEAQGVGLDSTGYYDQEIYGGSDSR	AALDEAQGVGLDSTGYYDQEIYGGSDSR	3	AALDEAQGVGLDSTGYYDQEIYGGSDSR3	7610.75	12810.2	7445.87	22869.1		22600.4
P46019	P46019	KPB2_HUMAN	PHKA2	Phosphorylase b kinase regulatory subunit alpha, liver isoform	1	AALEAIDELDLFGAHGGRK	AALEAIDELDLFGAHGGRK	3	AALEAIDELDLFGAHGGRK3	9387.59		6213.88
O15061	O15061;O15061-2;O15061-3	SYNEM_HUMAN	SYNM	Synemin	1	AALEALLGR	AALEALLGR	2	AALEALLGR2	418901	174791	257004	157132	34873.7	65549.9
P08727	P08727	K1C19_HUMAN	KRT19	Keratin, type I cytoskeletal 19	1	AALEDTLAETEAR	AALEDTLAETEAR	2	AALEDTLAETEAR2	46264.9			8807.94
Q8NB16	Q8NB16;Q8NB16-2	MLKL_HUMAN	MLKL	Mixed lineage kinase domain-like protein	1	AALEEANGEIEK	AALEEANGEIEK	2	AALEEANGEIEK2	11614.3		9358.71	13150.6	12443.6
Q96FS4	Q96FS4	SIPA1_HUMAN	SIPA1	Signal-induced proliferation-associated protein 1	1	AALEEEVR	AALEEEVR	2	AALEEEVR2			432516
Q92922	Q92922	SMRC1_HUMAN	SMARCC1	SWI/SNF complex subunit SMARCC1	1	AALEEFSR	AALEEFSR	2	AALEEFSR2	46251.5	58129.4	51395	52659	64431.6	62823.8
Q96CW5;Q96CW5-2	Q96CW5;Q96CW5-2	GCP3_HUMAN	TUBGCP3	Gamma-tubulin complex component 3	1	AALEELQR	AALEELQR	2	AALEELQR2	41265.9	54261.3	43051.1	34104.6	44290.6	55766.5
P12081;P12081-2;P12081-3;P12081-4	P12081;P12081-2;P12081-3;P12081-4	HARS1_HUMAN	HARS1	Histidine--tRNA ligase, cytoplasmic	1	AALEELVK	AALEELVK	2	AALEELVK2	14247.4	20182.1	15050.4	22995.5	38607.8	21605.9
Q15057	Q15057	ACAP2_HUMAN	ACAP2	Arf-GAP with coiled-coil, ANK repeat and PH domain-containing protein 2	1	AALEEVEGDVAELELK	AALEEVEGDVAELELK	2	AALEEVEGDVAELELK2		10042.9		7070.82		6596.37
Q15149;Q15149-3;Q15149-4;Q15149-8;Q15149-9	Q15149;Q15149-2;Q15149-3;Q15149-4;Q15149-5;Q15149-6;Q15149-7;Q15149-8;Q15149-9	PLEC_HUMAN	PLEC	Plectin	1	AALEEVER	AALEEVER	2	AALEEVER2	481879	704812	527866	362993	544764	586527
Q9H0D6;Q9H0D6-2	Q9H0D6;Q9H0D6-2	XRN2_HUMAN	XRN2	5'-3' exoribonuclease 2	1	AALEEVYPDLTPEETR	AALEEVYPDLTPEETR	2	AALEEVYPDLTPEETR2	10450.1	15032.8	14504	17250.2		26213.7
Q9H0D6;Q9H0D6-2	Q9H0D6;Q9H0D6-2	XRN2_HUMAN	XRN2	5'-3' exoribonuclease 2	1	AALEEVYPDLTPEETRR	AALEEVYPDLTPEETRR	3	AALEEVYPDLTPEETRR3	32030.6	48518.7	44911.6	34297.1	54578	40899.7
Q9NRV9	Q9NRV9	HEBP1_HUMAN	HEBP1	Heme-binding protein 1	1	AALEGTATYR	AALEGTATYR	2	AALEGTATYR2	64823.1	110326	90017	79736.2	105728	78978.4
P09601	P09601	HMOX1_HUMAN	HMOX1	Heme oxygenase 1	1	AALEQDLAFWYGPR	AALEQDLAFWYGPR	2	AALEQDLAFWYGPR2	17859.9	8898.65	15482	14416	6349.86
O75643	O75643;O75643-2	U520_HUMAN	SNRNP200	U5 small nuclear ribonucleoprotein 200 kDa helicase	1	AALETDENLLLCAPTGAGK	AALETDENLLLC(UniMod:4)APTGAGK	2	AALETDENLLLC(UniMod:4)APTGAGK2	60850.9	71739.8	62132	62659.3		81364.1
Q9NRD9	Q9NRD9;Q9NRD9-2	DUOX1_HUMAN	DUOX1	Dual oxidase 1	1	AALGLSPITR	AALGLSPITR	2	AALGLSPITR2	89914.6	80858.6	105181	112777	146889	76139.4
P11172	P11172	UMPS_HUMAN	UMPS	Uridine 5'-monophosphate synthase	1	AALGPLVTGLYDVQAFK	AALGPLVTGLYDVQAFK	2	AALGPLVTGLYDVQAFK2	21379.3	13423.1	15905	14977.2	18218.2	14381.2
Q4KMQ1	Q4KMQ1	TPRN_HUMAN	TPRN	Taperin	1	AALGRPGSGPR	(UniMod:1)AALGRPGSGPR	2	(UniMod:1)AALGRPGSGPR2	15832.9		21952.2	13032.3		15484.5
Q8NEJ9;Q8NEJ9-2	Q8NEJ9;Q8NEJ9-2	NGDN_HUMAN	NGDN	Neuroguidin	1	AALGVLESDLPSAVTLLK	(UniMod:1)AALGVLESDLPSAVTLLK	2	(UniMod:1)AALGVLESDLPSAVTLLK2	2898.23			1051.05	4750.35	2157.4
Q14318-2	Q14318;Q14318-2;Q14318-3	FKBP8_HUMAN	FKBP8	Isoform 2 of Peptidyl-prolyl cis-trans isomerase FKBP8	1	AALKLEPSNK	AALKLEPSNK	2	AALKLEPSNK2	30888.3	38410.2	58578.5	18726.2	37232.1	31622.7
P07814	P07814	SYEP_HUMAN	EPRS1	Bifunctional glutamate/proline--tRNA ligase	1	AALLNQHYQVNFK	AALLNQHYQVNFK	3	AALLNQHYQVNFK3	6697.27		9578.54
P21941	P21941	MATN1_HUMAN	MATN1	Cartilage matrix protein	1	AALLQAVR	AALLQAVR	2	AALLQAVR2					44962.3
P35251;P35251-2	P35251;P35251-2	RFC1_HUMAN	RFC1	Replication factor C subunit 1	1	AALLSGPPGVGK	AALLSGPPGVGK	2	AALLSGPPGVGK2	8333.16	32064.1	16622.2	12091.5	15012.1	17082.2
Q14980-2	Q14980;Q14980-3;Q14980-4;Q14980-2	NUMA1_HUMAN	NUMA1	Isoform 2 of Nuclear mitotic apparatus protein 1	1	AALMESQGQQQEER	AALMESQGQQQEER	2	AALMESQGQQQEER2	2300.1	6488.34	5772.35	7891.07	5903.16	7633.44
Q14980-2	Q14980;Q14980-3;Q14980-4;Q14980-2	NUMA1_HUMAN	NUMA1	Isoform 2 of Nuclear mitotic apparatus protein 1	1	AALMESQGQQQEER	AALM(UniMod:35)ESQGQQQEER	2	AALM(UniMod:35)ESQGQQQEER2	7484.53	9090.27	11432.9	7243.69	8199.42	5941.21
Q3ZAQ7	Q3ZAQ7	VMA21_HUMAN	VMA21	Vacuolar ATPase assembly integral membrane protein VMA21	1	AALNALQPPEFR	AALNALQPPEFR	2	AALNALQPPEFR2	248030	36898.4	38846.5	301905	47707.9
O75558	O75558	STX11_HUMAN	STX11	Syntaxin-11	1	AALNEIESR	AALNEIESR	2	AALNEIESR2	64273.6	86354.5	76812.7	45179.1	30748	48282.7
O95602	O95602	RPA1_HUMAN	POLR1A	DNA-directed RNA polymerase I subunit RPA1	1	AALNLPEAASYDEVR	AALNLPEAASYDEVR	2	AALNLPEAASYDEVR2			7524.5	14817.4		15963.4
P12821	P12821;P12821-3;P12821-2;P12821-4	ACE_HUMAN	ACE	Angiotensin-converting enzyme	1	AALPAQELEEYNK	AALPAQELEEYNK	2	AALPAQELEEYNK2	30329.9	4406.08	4340.59
Q13217	Q13217	DNJC3_HUMAN	DNAJC3	DnaJ homolog subfamily C member 3	1	AALPDLTK	AALPDLTK	2	AALPDLTK2	105022	124059	102144	26803.1	40439.4	75086.8
Q99988	Q99988	GDF15_HUMAN	GDF15	Growth/differentiation factor 15	1	AALPEGLPEASR	AALPEGLPEASR	2	AALPEGLPEASR2	83220.9	27023.7	32945.7	50250	50091.2	26979.7
O95490;O95490-2;O95490-5;O95490-6;O95490-7	O95490;O95490-2;O95490-3;O95490-4;O95490-5;O95490-6;O95490-7	AGRL2_HUMAN	ADGRL2	Adhesion G protein-coupled receptor L2	1	AALPFGLVR	AALPFGLVR	2	AALPFGLVR2	48646.8	48458.2	47837.9	31529.5	30039.8	17473.3
Q7Z6Z7;Q7Z6Z7-2;Q7Z6Z7-3	Q7Z6Z7;Q7Z6Z7-2;Q7Z6Z7-3	HUWE1_HUMAN	HUWE1	E3 ubiquitin-protein ligase HUWE1	1	AALPLTTSDTK	AALPLTTSDTK	2	AALPLTTSDTK2	12860.9			17294.8		25968.1
P42858	P42858	HD_HUMAN	HTT	Huntingtin	1	AALPSLTNPPSLSPIR	AALPSLTNPPSLSPIR	2	AALPSLTNPPSLSPIR2	16999.6	25970.4	12760.8	23047.6	33271.1	47522.8
Q9NRN5	Q9NRN5;Q9NRN5-2	OLFL3_HUMAN	OLFML3	Olfactomedin-like protein 3	1	AALPYFPR	AALPYFPR	2	AALPYFPR2	504813	555693	569578	420769	110379	169301
Q9H444	Q96CF2;Q9H444	CHM4B_HUMAN	CHMP4B	Charged multivesicular body protein 4b	0	AALQALKR	AALQALKR	2	AALQALKR2	18917.6	31034.8	28765.7	32054.8	53194.2	24257
P49327	P49327	FAS_HUMAN	FASN	Fatty acid synthase	1	AALQEELQLCK	AALQEELQLC(UniMod:4)K	2	AALQEELQLC(UniMod:4)K2	27253.1			26028.5		10661.7
P62851	P62851	RS25_HUMAN	RPS25	Small ribosomal subunit protein eS25	1	AALQELLSK	AALQELLSK	2	AALQELLSK2	203813	180251	147994	402765	194136	258265
P62851	P62851	RS25_HUMAN	RPS25	Small ribosomal subunit protein eS25	1	AALQELLSKGLIKLVSK	AALQELLSKGLIKLVSK	3	AALQELLSKGLIKLVSK3	7673.33		2798.22
Q8IZA0;Q8IZA0-2	Q8IZA0;Q8IZA0-2	K319L_HUMAN	KIAA0319L	Dyslexia-associated protein KIAA0319-like protein	1	AALRPAVSSSDQQSLIR	AALRPAVSSSDQQSLIR	3	AALRPAVSSSDQQSLIR3	6486.94		3681.05
O95831;O95831-3	O95831;O95831-3;O95831-4	AIFM1_HUMAN	AIFM1	Apoptosis-inducing factor 1, mitochondrial	1	AALSASEGEEVPQDK	AALSASEGEEVPQDK	2	AALSASEGEEVPQDK2	38946	10687.9	10980.6	29440.3	10551.3	10382.6
Q04637-8	Q04637;Q04637-9;Q04637-3;Q04637-4;Q04637-5;Q04637-6;Q04637-7;Q04637-8	IF4G1_HUMAN	EIF4G1	Isoform 8 of Eukaryotic translation initiation factor 4 gamma 1	1	AALSEEELEK	AALSEEELEK	2	AALSEEELEK2	14373.9		19879.4	21741.5	34625.2	37609
Q04637-8	Q04637;Q04637-9;Q04637-3;Q04637-4;Q04637-5;Q04637-6;Q04637-7;Q04637-8	IF4G1_HUMAN	EIF4G1	Isoform 8 of Eukaryotic translation initiation factor 4 gamma 1	1	AALSEEELEKK	AALSEEELEKK	3	AALSEEELEKK3	12040.8	9902.83	10702.6	18617	27394.6	23535.7
Q07954	Q07954	LRP1_HUMAN	LRP1	Prolow-density lipoprotein receptor-related protein 1	1	AALSGANVLTLIEKDIR	AALSGANVLTLIEKDIR	3	AALSGANVLTLIEKDIR3	10036.7		6360.62
Q6Y7W6;Q6Y7W6-4;Q6Y7W6-5	Q6Y7W6;Q6Y7W6-3;Q6Y7W6-4;Q6Y7W6-5	GGYF2_HUMAN	GIGYF2	GRB10-interacting GYF protein 2	1	AALSSQQQQQLALLLQQFQTLK	AALSSQQQQQLALLLQQFQTLK	3	AALSSQQQQQLALLLQQFQTLK3	3584.43	2431.47	4783.44	3235.27	2949.1	5688.11
Q9P000;Q9P000-2	Q9P000;Q9P000-2	COMD9_HUMAN	COMMD9	COMM domain-containing protein 9	1	AALTAEHFAALQSLLK	(UniMod:1)AALTAEHFAALQSLLK	2	(UniMod:1)AALTAEHFAALQSLLK2	4848.36		1949.48	3695.46	6761.25	4208.66
Q9P000;Q9P000-2	Q9P000;Q9P000-2	COMD9_HUMAN	COMMD9	COMM domain-containing protein 9	1	AALTAEHFAALQSLLK	(UniMod:1)AALTAEHFAALQSLLK	3	(UniMod:1)AALTAEHFAALQSLLK3	2999.33	2577.55		4703.68	1109.68
P04114	P04114	APOB_HUMAN	APOB	Apolipoprotein B-100	1	AALTELSLGSAYQAMILGVDSK	AALTELSLGSAYQAMILGVDSK	2	AALTELSLGSAYQAMILGVDSK2	5365.41
P04114	P04114	APOB_HUMAN	APOB	Apolipoprotein B-100	1	AALTELSLGSAYQAMILGVDSK	AALTELSLGSAYQAM(UniMod:35)ILGVDSK	2	AALTELSLGSAYQAM(UniMod:35)ILGVDSK2	38260.1	52993.2	51032	28494.6	15460.2	37243.7
P55084;P55084-2	P55084;P55084-2	ECHB_HUMAN	HADHB	Trifunctional enzyme subunit beta, mitochondrial	1	AALTGLLHR	AALTGLLHR	2	AALTGLLHR2	1.32898e+06	197058	934429	559624	139361	54409.5
Q96KP4	Q96KP4;Q96KP4-2	CNDP2_HUMAN	CNDP2	Cytosolic non-specific dipeptidase	1	AALTTLFK	(UniMod:1)AALTTLFK	2	(UniMod:1)AALTTLFK2	9636	9278.19	11600.4	37580.6	48976.5	56641.2
Q96GQ5	Q96GQ5	RUSF1_HUMAN	RUSF1	RUS family member 1	1	AALTVHQAR	AALTVHQAR	2	AALTVHQAR2	12062.4	16555.1	21831.7	18808.8	18775.7	14153.9
Q9BS40	Q9BS40	LXN_HUMAN	LXN	Latexin	1	AALVAQNYINYQQGTPHR	AALVAQNYINYQQGTPHR	3	AALVAQNYINYQQGTPHR3	14330.5	8755.89	12109.4	7714.11
Q16891;Q16891-2;Q16891-4	Q16891;Q16891-2;Q16891-3;Q16891-4	MIC60_HUMAN	IMMT	MICOS complex subunit MIC60	1	AAMDNSEIAGEK	AAMDNSEIAGEK	2	AAMDNSEIAGEK2	6606.59	17895.9	7210.41	11637.8	17236.3	11362.1
Q16891;Q16891-2;Q16891-4	Q16891;Q16891-2;Q16891-3;Q16891-4	MIC60_HUMAN	IMMT	MICOS complex subunit MIC60	1	AAMDNSEIAGEK	AAM(UniMod:35)DNSEIAGEK	2	AAM(UniMod:35)DNSEIAGEK2	6722.81	7144.27	4836.78	6392.61	5238.73	6706.28
Q16891;Q16891-2;Q16891-4	Q16891;Q16891-2;Q16891-3;Q16891-4	MIC60_HUMAN	IMMT	MICOS complex subunit MIC60	1	AAMDNSEIAGEKK	AAMDNSEIAGEKK	3	AAMDNSEIAGEKK3	5320.42	8239.67	9369.29	14622	11892.7	10343.5
Q16891;Q16891-2;Q16891-4	Q16891;Q16891-2;Q16891-3;Q16891-4	MIC60_HUMAN	IMMT	MICOS complex subunit MIC60	1	AAMDNSEIAGEKK	AAM(UniMod:35)DNSEIAGEKK	3	AAM(UniMod:35)DNSEIAGEKK3	29279.8	20089.3	24533.4	10245.8	17100.5	6131.17
Q9Y490;Q9Y490-2	Q9Y490;Q9Y490-2	TLN1_HUMAN	TLN1	Talin-1	1	AAMEPIVISAK	AAMEPIVISAK	2	AAMEPIVISAK2	33534		6826.96	31275	29222.3
Q9Y490;Q9Y490-2	Q9Y490;Q9Y490-2	TLN1_HUMAN	TLN1	Talin-1	1	AAMEPIVISAK	AAM(UniMod:35)EPIVISAK	2	AAM(UniMod:35)EPIVISAK2	237082		23065.1	34747.4	42393.4
P35222	P35222	CTNB1_HUMAN	CTNNB1	Catenin beta-1	1	AAMFPETLDEGMQIPSTQFDAAHPTNVQR	AAMFPETLDEGMQIPSTQFDAAHPTNVQR	3	AAMFPETLDEGMQIPSTQFDAAHPTNVQR3	5639.51	17721.7	9201.82	17643.6	17453.4	10961.5
P35222	P35222	CTNB1_HUMAN	CTNNB1	Catenin beta-1	1	AAMFPETLDEGMQIPSTQFDAAHPTNVQR	AAMFPETLDEGMQIPSTQFDAAHPTNVQR	4	AAMFPETLDEGMQIPSTQFDAAHPTNVQR4		11376.8		12354.6	18544.8	6861.63
P35222	P35222	CTNB1_HUMAN	CTNNB1	Catenin beta-1	1	AAMFPETLDEGMQIPSTQFDAAHPTNVQR	AAMFPETLDEGM(UniMod:35)QIPSTQFDAAHPTNVQR	3	AAMFPETLDEGM(UniMod:35)QIPSTQFDAAHPTNVQR3		17195.7	9011.25	11450.9	14630.5	12727.4
P14923	P14923	PLAK_HUMAN	JUP	Junction plakoglobin	1	AAMIVNQLSK	AAM(UniMod:35)IVNQLSK	2	AAM(UniMod:35)IVNQLSK2	59323.3			5424.19
Q15746;Q15746-2;Q15746-3;Q15746-4;Q15746-6	Q15746;Q15746-7;Q15746-11;Q15746-2;Q15746-3;Q15746-4;Q15746-5;Q15746-6;Q15746-9	MYLK_HUMAN	MYLK	Myosin light chain kinase, smooth muscle	1	AAMPPQIIQFPEDQK	AAMPPQIIQFPEDQK	2	AAMPPQIIQFPEDQK2					74875.6
Q15746;Q15746-2;Q15746-3;Q15746-4;Q15746-6	Q15746;Q15746-7;Q15746-11;Q15746-2;Q15746-3;Q15746-4;Q15746-5;Q15746-6;Q15746-9	MYLK_HUMAN	MYLK	Myosin light chain kinase, smooth muscle	1	AAMPPQIIQFPEDQK	AAM(UniMod:35)PPQIIQFPEDQK	2	AAM(UniMod:35)PPQIIQFPEDQK2	34360.4	25137	29955.4	45901	11306.3	64325.2
Q96MM6	Q96MM6	HS12B_HUMAN	HSPA12B	Heat shock 70 kDa protein 12B	1	AAMQFGDTEIK	AAM(UniMod:35)QFGDTEIK	2	AAM(UniMod:35)QFGDTEIK2	27681.9
Q9Y4Y9	Q9Y4Y9	LSM5_HUMAN	LSM5	U6 snRNA-associated Sm-like protein LSm5	1	AANATTNPSQLLPLELVDK	(UniMod:1)AANATTNPSQLLPLELVDK	2	(UniMod:1)AANATTNPSQLLPLELVDK2				4889.24	4742.88	6391.53
Q9Y4Y9	Q9Y4Y9	LSM5_HUMAN	LSM5	U6 snRNA-associated Sm-like protein LSm5	1	AANATTNPSQLLPLELVDK	(UniMod:1)AANATTNPSQLLPLELVDK	3	(UniMod:1)AANATTNPSQLLPLELVDK3				6576.73	10087.8	12318.8
P42765	P42765	THIM_HUMAN	ACAA2	3-ketoacyl-CoA thiolase, mitochondrial	1	AANDAGYFNDEMAPIEVK	AANDAGYFNDEMAPIEVK	2	AANDAGYFNDEMAPIEVK2	33432.2	103037	58012.4	133581	10185.8	100881
P42765	P42765	THIM_HUMAN	ACAA2	3-ketoacyl-CoA thiolase, mitochondrial	1	AANDAGYFNDEMAPIEVK	AANDAGYFNDEM(UniMod:35)APIEVK	2	AANDAGYFNDEM(UniMod:35)APIEVK2	29696.6	89972.5	49713.9	57503.1	94780.9	90205
O60449-2;O60449-3	O60449;O60449-2;O60449-3	LY75_HUMAN	LY75	Isoform 2 of Lymphocyte antigen 75	1	AANDPFTIVHGNTGK	AANDPFTIVHGNTGK	3	AANDPFTIVHGNTGK3	5515.95		6645.1	4526.51
Q13449	Q13449	LSAMP_HUMAN	LSAMP	Limbic system-associated membrane protein	1	AANEVSSADVK	AANEVSSADVK	2	AANEVSSADVK2	18234.3	31486.9	16302.9	29511.3	18805.2	28191.4
P09769	P09769	FGR_HUMAN	FGR	Tyrosine-protein kinase Fgr	1	AANILVGER	AANILVGER	2	AANILVGER2	111958	147689	136447	62308.6	72536.5	107531
P08574	P08574	CY1_HUMAN	CYC1	Cytochrome c1, heme protein, mitochondrial	1	AANNGALPPDLSYIVR	AANNGALPPDLSYIVR	2	AANNGALPPDLSYIVR2	206140	143361	158472	96744.8	135573	139564
Q8IY81	Q8IY81	SPB1_HUMAN	FTSJ3	pre-rRNA 2'-O-ribose RNA methyltransferase FTSJ3	1	AANPVDFLSK	AANPVDFLSK	2	AANPVDFLSK2	26624.2	48979.7	35077.9	36518.8	27965.5	39068
Q9Y4L1	Q9Y4L1	HYOU1_HUMAN	HYOU1	Hypoxia up-regulated protein 1	1	AANSLEAFIFETQDK	AANSLEAFIFETQDK	2	AANSLEAFIFETQDK2	30047.1	37164.1	19588.7	34047.1	27333.2	31373
Q9Y4L1	Q9Y4L1	HYOU1_HUMAN	HYOU1	Hypoxia up-regulated protein 1	1	AANSLEAFIFETQDK	AANSLEAFIFETQDK	3	AANSLEAFIFETQDK3	47198.1	59714.6	38776.2	60441	44241.8	40893.6
Q9Y6E0-2	Q9Y6E0;Q9Y6E0-2	STK24_HUMAN	STK24	Isoform A of Serine/threonine-protein kinase 24	1	AANVLLSEHGEVK	AANVLLSEHGEVK	3	AANVLLSEHGEVK3	21320		22998.7	16117.7	12965.6
Q9NXG2	Q9NXG2	THUM1_HUMAN	THUMPD1	THUMP domain-containing protein 1	1	AAPAQQTTQPGGGK	(UniMod:1)AAPAQQTTQPGGGK	2	(UniMod:1)AAPAQQTTQPGGGK2	5206.53			4422.21	5668.24
Q8NF37	Q8NF37	PCAT1_HUMAN	LPCAT1	Lysophosphatidylcholine acyltransferase 1	1	AAPASSAGASDAR	AAPASSAGASDAR	2	AAPASSAGASDAR2	108909	164364	123211	87883.5	103618	94633.9
Q9Y639;Q9Y639-1;Q9Y639-3;Q9Y639-4;Q9Y639-5	Q9Y639;Q9Y639-1;Q9Y639-3;Q9Y639-4;Q9Y639-5	NPTN_HUMAN	NPTN	Neuroplastin	1	AAPDITGHK	AAPDITGHK	2	AAPDITGHK2	51950.2	53702	40021.7	58817.9	55141.1	48629.4
Q9Y639;Q9Y639-1;Q9Y639-3;Q9Y639-4;Q9Y639-5	Q9Y639;Q9Y639-1;Q9Y639-3;Q9Y639-4;Q9Y639-5	NPTN_HUMAN	NPTN	Neuroplastin	1	AAPDITGHKR	AAPDITGHKR	2	AAPDITGHKR2	10447.6	7768.22	7850.46	4929.43	6226.87	3425.23
P31146	P31146	COR1A_HUMAN	CORO1A	Coronin-1A	1	AAPEASGTPSSDAVSR	AAPEASGTPSSDAVSR	2	AAPEASGTPSSDAVSR2	817577	1.14476e+06	1.01708e+06	907061	810015	953101
P31146	P31146	COR1A_HUMAN	CORO1A	Coronin-1A	1	AAPEASGTPSSDAVSRLEEEMR	AAPEASGTPSSDAVSRLEEEMR	3	AAPEASGTPSSDAVSRLEEEMR3	16403.8	22865.3	47980.8	9682.82	18168.6	12507.1
P31146	P31146	COR1A_HUMAN	CORO1A	Coronin-1A	1	AAPEASGTPSSDAVSRLEEEMR	AAPEASGTPSSDAVSRLEEEM(UniMod:35)R	3	AAPEASGTPSSDAVSRLEEEM(UniMod:35)R3	21903.3	15089.2	54247.7	4543.46	13670.3	8877.71
Q96TA1;Q96TA1-2	Q96TA1;Q96TA1-2	NIBA2_HUMAN	NIBAN2	Protein Niban 2	1	AAPEASSPPASPLQHLLPGK	AAPEASSPPASPLQHLLPGK	3	AAPEASSPPASPLQHLLPGK3					12316.5	18217.3
Q9H0S4;Q9H0S4-2	Q9H0S4;Q9H0S4-2	DDX47_HUMAN	DDX47	Probable ATP-dependent RNA helicase DDX47	1	AAPEEHDSPTEASQPIVEEEETK	(UniMod:1)AAPEEHDSPTEASQPIVEEEETK	3	(UniMod:1)AAPEEHDSPTEASQPIVEEEETK3	4352.89	4557.41	4239.77	9481.14		7525.64
Q96CS3	Q96CS3	FAF2_HUMAN	FAF2	FAS-associated factor 2	1	AAPEERDLTQEQTEK	(UniMod:1)AAPEERDLTQEQTEK	2	(UniMod:1)AAPEERDLTQEQTEK2	1371.68	2672.81	4159.37
Q92947	Q92947;Q92947-2	GCDH_HUMAN	GCDH	Glutaryl-CoA dehydrogenase, mitochondrial	1	AAPEMVSLLK	AAPEM(UniMod:35)VSLLK	2	AAPEM(UniMod:35)VSLLK2				16140.1		20251.1
A0FGR8-2	A0FGR8-2	ESYT2_HUMAN	ESYT2	Isoform 2 of Extended synaptotagmin-2	1	AAPENPGGVLSVELPGLLAQLAR	AAPENPGGVLSVELPGLLAQLAR	3	AAPENPGGVLSVELPGLLAQLAR3			3008.25	1515.32
P53420	P53420	CO4A4_HUMAN	COL4A4	Collagen alpha-4(IV) chain	1	AAPFLECQGR	AAPFLEC(UniMod:4)QGR	2	AAPFLEC(UniMod:4)QGR2	228033	188026	269772	56244.6	38321.8	62391.6
Q15181	Q15181	IPYR_HUMAN	PPA1	Inorganic pyrophosphatase	1	AAPFSLEYR	AAPFSLEYR	2	AAPFSLEYR2	124818	138426	127624	163919	75379	151037
Q15233	Q15233;Q15233-2	NONO_HUMAN	NONO	Non-POU domain-containing octamer-binding protein	1	AAPGAEFAPNK	AAPGAEFAPNK	2	AAPGAEFAPNK2	25912.9	23427.4	17760.3	38559.8	45760.8	37206.2
Q15233	Q15233;Q15233-2	NONO_HUMAN	NONO	Non-POU domain-containing octamer-binding protein	1	AAPGAEFAPNKR	AAPGAEFAPNKR	3	AAPGAEFAPNKR3	32984.6		36263.9	24933.9	29082.3	33350.5
Q5K4L6	Q5K4L6;Q5K4L6-2;Q5K4L6-3	S27A3_HUMAN	SLC27A3	Long-chain fatty acid transport protein 3	1	AAPGAGDAAAGSGAEFAGGDGAAR	AAPGAGDAAAGSGAEFAGGDGAAR	2	AAPGAGDAAAGSGAEFAGGDGAAR2	44348.3	61528.6	52787.6	41083.6	31399.1	26425.2
Q5K4L6	Q5K4L6;Q5K4L6-2;Q5K4L6-3	S27A3_HUMAN	SLC27A3	Long-chain fatty acid transport protein 3	1	AAPGAGDAAAGSGAEFAGGDGAAR	AAPGAGDAAAGSGAEFAGGDGAAR	3	AAPGAGDAAAGSGAEFAGGDGAAR3	27965.8	35105.3	19627.7	20918.5	24632.8	20465.4
P35658;P35658-2;P35658-3;P35658-4;P35658-5	P35658;P35658-2;P35658-3;P35658-4;P35658-5	NU214_HUMAN	NUP214	Nuclear pore complex protein Nup214	1	AAPGPGPSTFSFVPPSK	AAPGPGPSTFSFVPPSK	2	AAPGPGPSTFSFVPPSK2	46806	36323.7	47721.3	37100.6	39648.8	46311.4
O00391	O00391	QSOX1_HUMAN	QSOX1	Sulfhydryl oxidase 1	1	AAPGQEPPEHMAELQR	AAPGQEPPEHMAELQR	3	AAPGQEPPEHMAELQR3	11019.7	10978.7	15957.3	13012.7	8285.88	5556.14
O00391	O00391	QSOX1_HUMAN	QSOX1	Sulfhydryl oxidase 1	1	AAPGQEPPEHMAELQR	AAPGQEPPEHM(UniMod:35)AELQR	3	AAPGQEPPEHM(UniMod:35)AELQR3	41807.9	49216.9	52727.9	19422.2	18871.5	15802.6
Q08AM6	Q08AM6;Q08AM6-2	VAC14_HUMAN	VAC14	Protein VAC14 homolog	1	AAPKSQKADSPSIDYAELLQHFEK	AAPKSQKADSPSIDYAELLQHFEK	4	AAPKSQKADSPSIDYAELLQHFEK4					7618.82
P49327	P49327	FAS_HUMAN	FASN	Fatty acid synthase	1	AAPLDSIHSLAAYYIDCIR	AAPLDSIHSLAAYYIDC(UniMod:4)IR	3	AAPLDSIHSLAAYYIDC(UniMod:4)IR3	6126.23		7146.98
Q9UBC2;Q9UBC2-2;Q9UBC2-3	Q9UBC2;Q9UBC2-2;Q9UBC2-3;Q9UBC2-4	EP15R_HUMAN	EPS15L1	Epidermal growth factor receptor substrate 15-like 1	1	AAPLIPLSQQIPTGNSLYESYYK	(UniMod:1)AAPLIPLSQQIPTGNSLYESYYK	3	(UniMod:1)AAPLIPLSQQIPTGNSLYESYYK3	3017.07	10030	3148.04	9530.33	14621.2	21029.9
Q92610	Q92610	ZN592_HUMAN	ZNF592	Zinc finger protein 592	1	AAPLIVEVFNK	AAPLIVEVFNK	2	AAPLIVEVFNK2					9617.14	5291.51
P12111;P12111-4	P12111;P12111-2;P12111-3;P12111-4;P12111-5	CO6A3_HUMAN	COL6A3	Collagen alpha-3(VI) chain	1	AAPLQGMLPGLLAPLR	AAPLQGMLPGLLAPLR	2	AAPLQGMLPGLLAPLR2	192694	215293	99790.6	132099	128391	119910
P12111;P12111-4	P12111;P12111-2;P12111-3;P12111-4;P12111-5	CO6A3_HUMAN	COL6A3	Collagen alpha-3(VI) chain	1	AAPLQGMLPGLLAPLR	AAPLQGMLPGLLAPLR	3	AAPLQGMLPGLLAPLR3	119885	115504	71691.6	72566.2	51225.2	44606.1
P12111;P12111-4	P12111;P12111-2;P12111-3;P12111-4;P12111-5	CO6A3_HUMAN	COL6A3	Collagen alpha-3(VI) chain	1	AAPLQGMLPGLLAPLR	AAPLQGM(UniMod:35)LPGLLAPLR	2	AAPLQGM(UniMod:35)LPGLLAPLR2	314648	126498	115219	120398	76223.8	131963
P12111;P12111-4	P12111;P12111-2;P12111-3;P12111-4;P12111-5	CO6A3_HUMAN	COL6A3	Collagen alpha-3(VI) chain	1	AAPLQGMLPGLLAPLR	AAPLQGM(UniMod:35)LPGLLAPLR	3	AAPLQGM(UniMod:35)LPGLLAPLR3	396407	552279	349043	255058	249169	254280
P12111-4	P12111-4	CO6A3_HUMAN	COL6A3	Isoform 4 of Collagen alpha-3(VI) chain	1	AAPLQGMLPGLLAPLRTLSGTPEESK	AAPLQGMLPGLLAPLRTLSGTPEESK	4	AAPLQGMLPGLLAPLRTLSGTPEESK4	10294.7	16124.9	9176.51	8579.96	9617.64	9024.36
P12111-4	P12111-4	CO6A3_HUMAN	COL6A3	Isoform 4 of Collagen alpha-3(VI) chain	1	AAPLQGMLPGLLAPLRTLSGTPEESKR	AAPLQGM(UniMod:35)LPGLLAPLRTLSGTPEESKR	4	AAPLQGM(UniMod:35)LPGLLAPLRTLSGTPEESKR4	21569.7	11959.2	26254.1	2927.11	2636.9
Q5RI15;Q5RI15-2	Q5RI15;Q5RI15-2	COX20_HUMAN	COX20	Cytochrome c oxidase assembly protein COX20, mitochondrial	1	AAPPEPGEPEER	(UniMod:1)AAPPEPGEPEER	2	(UniMod:1)AAPPEPGEPEER2	105018	132707	118622	91775.6	93392.4	97928.5
Q9HAF1;Q9HAF1-2;Q9HAF1-3;Q9HAF1-4	Q9HAF1;Q9HAF1-2;Q9HAF1-3;Q9HAF1-4	EAF6_HUMAN	MEAF6	Chromatin modification-related protein MEAF6	1	AAPPQIPDTR	AAPPQIPDTR	2	AAPPQIPDTR2	8531.83			17373.4	16725.3	19111.9
Q9H334;Q9H334-3;Q9H334-4;Q9H334-6;Q9H334-7;Q9H334-8	Q9H334;Q9H334-3;Q9H334-4;Q9H334-6;Q9H334-7;Q9H334-8	FOXP1_HUMAN	FOXP1	Forkhead box protein P1	1	AAPQPLNLVSSVTLSK	AAPQPLNLVSSVTLSK	2	AAPQPLNLVSSVTLSK2	24527	28795.6	26377.6	14572.8	35459	24176.5
O75694	O75694;O75694-2	NU155_HUMAN	NUP155	Nuclear pore complex protein Nup155	1	AAPQSPSVPK	AAPQSPSVPK	2	AAPQSPSVPK2	35365	33589.2	31234.8	23262.4	22843.8	23211.7
Q9HCB6	Q9HCB6	SPON1_HUMAN	SPON1	Spondin-1	1	AAPSAEFSVDR	AAPSAEFSVDR	2	AAPSAEFSVDR2	19327.3	20693.9		29782	53625.4	25697.8
Q4VC31	Q4VC31	MIX23_HUMAN	MIX23	Protein MIX23	1	AAPSGGVNCEEFAEFQELLK	(UniMod:1)AAPSGGVNC(UniMod:4)EEFAEFQELLK	2	(UniMod:1)AAPSGGVNC(UniMod:4)EEFAEFQELLK2	2367.65	10985.9	2447.6	11536.3	22327	20370.8
P0DOY2;P0DOY3	A0M8Q6;P0DOY2;P0DOY3;P0CF74	IGLC2_HUMAN;IGLC3_HUMAN	IGLC2;IGLC3	Immunoglobulin lambda constant 2	0	AAPSVTLFPPSSEELQANK	AAPSVTLFPPSSEELQANK	2	AAPSVTLFPPSSEELQANK2		253283	230124	383938	517588	572655
P0DOY2;P0DOY3	A0M8Q6;P0DOY2;P0DOY3;P0CF74	IGLC2_HUMAN;IGLC3_HUMAN	IGLC2;IGLC3	Immunoglobulin lambda constant 2	0	AAPSVTLFPPSSEELQANK	AAPSVTLFPPSSEELQANK	3	AAPSVTLFPPSSEELQANK3	16922.9	20696.3	17543.1	27609.8	36351.9	47632.9
Q9BRP8;Q9BRP8-2	Q9BRP8;Q9BRP8-2	PYM1_HUMAN	PYM1	Partner of Y14 and mago	1	AAPTAASDQPDSAATTEK	AAPTAASDQPDSAATTEK	2	AAPTAASDQPDSAATTEK2	5436.92	3196.34	3149.64	22891.6	30156.5	24873.8
Q16401;Q16401-2	Q16401;Q16401-2	PSMD5_HUMAN	PSMD5	26S proteasome non-ATPase regulatory subunit 5	1	AAQALALLR	(UniMod:1)AAQALALLR	2	(UniMod:1)AAQALALLR2	84728.2		12860.7	52782.9	59649	45446.2
P11586	P11586	C1TC_HUMAN	MTHFD1	C-1-tetrahydrofolate synthase, cytoplasmic	1	AAQAPSSFQLLYDLK	AAQAPSSFQLLYDLK	2	AAQAPSSFQLLYDLK2	49757.2	41800	41141	52419	12663.6	35784
P37837	P37837;P37837-2	TALDO_HUMAN	TALDO1	Transaldolase	1	AAQASDLEK	AAQASDLEK	2	AAQASDLEK2	106383	80279.7	84476.8	114044	119245	131085
P06132	P06132	DCUP_HUMAN	UROD	Uroporphyrinogen decarboxylase	1	AAQDFFSTCR	AAQDFFSTC(UniMod:4)R	2	AAQDFFSTC(UniMod:4)R2	11224			17044.5	17779.3	11239.8
O94906	O94906;O94906-2	PRP6_HUMAN	PRPF6	Pre-mRNA-processing factor 6	1	AAQDLCEEALR	AAQDLC(UniMod:4)EEALR	2	AAQDLC(UniMod:4)EEALR2	16468.1	30806.4	28401.4	55476	55623.8	50385.9
P62995;P62995-3	P62995;P62995-3	TRA2B_HUMAN	TRA2B	Transformer-2 protein homolog beta	1	AAQDRDQIYR	AAQDRDQIYR	3	AAQDRDQIYR3	18697.4	18314	18652.5	47534.6	46164.3	40521.6
P04075	P04075;P04075-2	ALDOA_HUMAN	ALDOA	Fructose-bisphosphate aldolase A	1	AAQEEYVK	AAQEEYVK	2	AAQEEYVK2	33522.4			55068.2	38730.6	50874.6
P04075	P04075;P04075-2	ALDOA_HUMAN	ALDOA	Fructose-bisphosphate aldolase A	1	AAQEEYVKR	AAQEEYVKR	2	AAQEEYVKR2	84188.7	13649.4	59504.1	67832.9	98756.8	63830.6
P12318;P12318-2;P31995	P12318;P31995;P12318-2	FCG2A_HUMAN;FCG2C_HUMAN	FCGR2A;FCGR2C	Low affinity immunoglobulin gamma Fc region receptor II-a	0	AAQFEPPGR	AAQFEPPGR	2	AAQFEPPGR2	129535	160343	121022	117632	118522	150608
P04040	P04040	CATA_HUMAN	CAT	Catalase	1	AAQKADVLTTGAGNPVGDK	AAQKADVLTTGAGNPVGDK	3	AAQKADVLTTGAGNPVGDK3	4626.85		8902.42
P55268	P55268	LAMB2_HUMAN	LAMB2	Laminin subunit beta-2	1	AAQLDGLEAR	AAQLDGLEAR	2	AAQLDGLEAR2	116838
P43353;P43353-2	P43353;P43353-2	AL3B1_HUMAN	ALDH3B1	Aldehyde dehydrogenase family 3 member B1	1	AAQLQGLGR	AAQLQGLGR	2	AAQLQGLGR2	60754.6	41105	58339.3	35727.2	38037.1	41442.6
O75071	O75071	EFC14_HUMAN	EFCAB14	EF-hand calcium-binding domain-containing protein 14	1	AAQLRPISLPGVSSTEDLQDLFR	AAQLRPISLPGVSSTEDLQDLFR	3	AAQLRPISLPGVSSTEDLQDLFR3	4634.12	7509.88	6838.22	4427.72	4602.54	3823.28
Q969V3;Q969V3-2	Q969V3;Q969V3-2	NCLN_HUMAN	NCLN	BOS complex subunit NCLN	1	AAQLVDKDSTFLSTLEHHLSR	AAQLVDKDSTFLSTLEHHLSR	4	AAQLVDKDSTFLSTLEHHLSR4	42751.5		41131.8
P07942	P07942	LAMB1_HUMAN	LAMB1	Laminin subunit beta-1	1	AAQNSGEAEYIEK	AAQNSGEAEYIEK	2	AAQNSGEAEYIEK2	58244.9	58581.5	66936.9	45950.4	54415.5	41019.1
P35914	P35914	HMGCL_HUMAN	HMGCL	Hydroxymethylglutaryl-CoA lyase, mitochondrial	1	AAQSANISVR	AAQSANISVR	2	AAQSANISVR2	26363.6	53577.7	44638.6	43938.7	33212.7	45205.9
Q8IVM0;Q8IVM0-2	Q8IVM0;Q8IVM0-2	CCD50_HUMAN	CCDC50	Coiled-coil domain-containing protein 50	1	AAQVAQDEEIAR	AAQVAQDEEIAR	2	AAQVAQDEEIAR2	8989.41		4983.97	14735.5	15146.1	14063.1
P01023	P01023	A2MG_HUMAN	A2M	Alpha-2-macroglobulin	1	AAQVTIQSSGTFSSK	AAQVTIQSSGTFSSK	2	AAQVTIQSSGTFSSK2	26157.2
O96011;O96011-2	O96011;O96011-2	PX11B_HUMAN	PEX11B	Peroxisomal membrane protein 11B	1	AAQYACSLLGHALQR	AAQYAC(UniMod:4)SLLGHALQR	2	AAQYAC(UniMod:4)SLLGHALQR2	7259.79		8763.25
P58107	P58107	EPIPL_HUMAN	EPPK1	Epiplakin	1	AAREELLAEFGSGTLDLPALTR	AAREELLAEFGSGTLDLPALTR	3	AAREELLAEFGSGTLDLPALTR3	44756.2	10667	50309.4	5195.83	4055.75	3640.67
Q9Y4F9;Q9Y4F9-2	Q9Y4F9;Q9Y4F9-2	RIPR2_HUMAN	RIPOR2	Rho family-interacting cell polarization regulator 2	1	AARESLTEINR	AARESLTEINR	2	AARESLTEINR2	3644.81
Q13263	Q13263;Q13263-2	TIF1B_HUMAN	TRIM28	Transcription intermediary factor 1-beta	1	AASAAAASAAAASAASGSPGPGEGSAGGEK	(UniMod:1)AASAAAASAAAASAASGSPGPGEGSAGGEK	3	(UniMod:1)AASAAAASAAAASAASGSPGPGEGSAGGEK3	7471.81	21706.4	8573.89	32381.6	46453.9	34977.4
O00116	O00116	ADAS_HUMAN	AGPS	Alkyldihydroxyacetonephosphate synthase, peroxisomal	1	AASAATAAPTATPAAQESGTIPK	AASAATAAPTATPAAQESGTIPK	2	AASAATAAPTATPAAQESGTIPK2	31715.7	61128.9	28024.9	28169.1	21887.6	31697
O75367;O75367-1;O75367-3	O75367;O75367-1;O75367-3	H2AY_HUMAN	MACROH2A1	Core histone macro-H2A.1	1	AASADSTTEGTPADGFTVLSTK	AASADSTTEGTPADGFTVLSTK	2	AASADSTTEGTPADGFTVLSTK2	236713	310309	281947	186294	202865	184040
O75367;O75367-1;O75367-3	O75367;O75367-1;O75367-3	H2AY_HUMAN	MACROH2A1	Core histone macro-H2A.1	1	AASADSTTEGTPADGFTVLSTK	AASADSTTEGTPADGFTVLSTK	3	AASADSTTEGTPADGFTVLSTK3	8811.95
Q96HY6	Q96HY6;Q96HY6-2	DDRGK_HUMAN	DDRGK1	DDRGK domain-containing protein 1	1	AASAGQEPLHNEELAGAGR	AASAGQEPLHNEELAGAGR	3	AASAGQEPLHNEELAGAGR3	21783.8	27483.1	42519.6	13961.5	9089.95	12641.3
Q9BSJ2;Q9BSJ2-4	Q9BSJ2;Q9BSJ2-3;Q9BSJ2-4	GCP2_HUMAN	TUBGCP2	Gamma-tubulin complex component 2	1	AASAPYFEVLEK	AASAPYFEVLEK	2	AASAPYFEVLEK2	14522.9		10035.9	10028.4
Q16787	Q16787;Q16787-1;Q16787-3;Q16787-4	LAMA3_HUMAN	LAMA3	Laminin subunit alpha-3	1	AASASESALQTVIK	AASASESALQTVIK	2	AASASESALQTVIK2	49256.4	2866.13	3388.89	5436.02
Q16787	Q16787;Q16787-1;Q16787-3;Q16787-4	LAMA3_HUMAN	LAMA3	Laminin subunit alpha-3	1	AASASESALQTVIKEDLPR	AASASESALQTVIKEDLPR	3	AASASESALQTVIKEDLPR3	207299	177300	205237	71213.4	127869	109888
P13861;P13861-2	P13861;P13861-2	KAP2_HUMAN	PRKAR2A	cAMP-dependent protein kinase type II-alpha regulatory subunit	1	AASAYAVGDVK	AASAYAVGDVK	2	AASAYAVGDVK2	31742.1	33250.2	32604	29775.7	34046.8	37686.5
Q9HBL0;Q9HBL0-1	Q9HBL0;Q9HBL0-1	TENS1_HUMAN	TNS1	Tensin-1	1	AASDGQYENQSPEATSPR	AASDGQYENQSPEATSPR	2	AASDGQYENQSPEATSPR2	7922.47	7348.7	9042.8	7071.5	9564.21	6719.6
P62258	P62258;P62258-2	1433E_HUMAN	YWHAE	14-3-3 protein epsilon	1	AASDIAMTELPPTHPIR	AASDIAMTELPPTHPIR	3	AASDIAMTELPPTHPIR3		31047.5	9177.98	31783.5	68915.9	17854.9
P62258	P62258;P62258-2	1433E_HUMAN	YWHAE	14-3-3 protein epsilon	1	AASDIAMTELPPTHPIR	AASDIAM(UniMod:35)TELPPTHPIR	3	AASDIAM(UniMod:35)TELPPTHPIR3	17601.7	40103.6	26827.4	39246.8	41312.1	84443.8
Q8IXQ6;Q8IXQ6-2;Q8IXQ6-3	Q8IXQ6;Q8IXQ6-2;Q8IXQ6-3	PARP9_HUMAN	PARP9	Protein mono-ADP-ribosyltransferase PARP9	1	AASEFILGK	AASEFILGK	2	AASEFILGK2	19655.4	11763.7	17339.7	19493.3	19009.8	12140
P09525;P09525-3	P09525;P09525-3	ANXA4_HUMAN	ANXA4	Annexin A4	1	AASGFNAMEDAQTLRK	AASGFNAMEDAQTLRK	3	AASGFNAMEDAQTLRK3	5834.03	9391.71	11826.7	9903.27		9396.43
P09525;P09525-3	P09525;P09525-3	ANXA4_HUMAN	ANXA4	Annexin A4	1	AASGFNAMEDAQTLRK	AASGFNAM(UniMod:35)EDAQTLRK	3	AASGFNAM(UniMod:35)EDAQTLRK3	19384.7	12515.3	21030.6	17639.7	9720.16	5407.48
P98160	P98160	PGBM_HUMAN	HSPG2	Basement membrane-specific heparan sulfate proteoglycan core protein	1	AASGPGPEQEASFTVTVPPSEGSSYR	AASGPGPEQEASFTVTVPPSEGSSYR	3	AASGPGPEQEASFTVTVPPSEGSSYR3	68227.9	61454.3	38156.1		22267.9	41432.7
P10643	P10643	CO7_HUMAN	C7	Complement component C7	1	AASGTQNNVLR	AASGTQNNVLR	2	AASGTQNNVLR2	76501.1	82359	73021.8	43683.7	30291.2	40245.5
Q9Y5B9	Q9Y5B9	SP16H_HUMAN	SUPT16H	FACT complex subunit SPT16	1	AASITSEVFNK	AASITSEVFNK	2	AASITSEVFNK2	48257.6	53020.4	29629.5	36950	24391.8	32098.6
Q99571;Q99571-2;Q99571-3	Q99571;Q99571-2;Q99571-3	P2RX4_HUMAN	P2RX4	P2X purinoceptor 4	1	AASLCLPR	AASLC(UniMod:4)LPR	2	AASLC(UniMod:4)LPR2	43767.1	86170.7	46576	72011	92806.3	153030
Q96N66	Q96N66;Q96N66-2;Q96N66-3	MBOA7_HUMAN	MBOAT7	Lysophospholipid acyltransferase 7	1	AASLEYDYETIR	AASLEYDYETIR	2	AASLEYDYETIR2	172825		29478.6	66236.8
P11182	P11182	ODB2_HUMAN	DBT	Lipoamide acyltransferase component of branched-chain alpha-keto acid dehydrogenase complex, mitochondrial	1	AASLGLLQFPILNASVDENCQNITYK	AASLGLLQFPILNASVDENC(UniMod:4)QNITYK	3	AASLGLLQFPILNASVDENC(UniMod:4)QNITYK3		15185.7		6425.09	9655.72	9393.42
Q9BY32	Q9BY32;Q9BY32-3	ITPA_HUMAN	ITPA	Inosine triphosphate pyrophosphatase	1	AASLVGKK	(UniMod:1)AASLVGKK	2	(UniMod:1)AASLVGKK2	6172.69	5155.74	10737.4	3942.46	17922.7	14737.5
Q8N3V7-2	Q8N3V7;Q8N3V7-2;Q8N3V7-3	SYNPO_HUMAN	SYNPO	Isoform 2 of Synaptopodin	1	AASPAKPSSLDLVPNLPK	AASPAKPSSLDLVPNLPK	3	AASPAKPSSLDLVPNLPK3	62690	82556.4	50296.1	26947.5	79365.6	58368.8
Q9UBV2	Q9UBV2	SE1L1_HUMAN	SEL1L	Protein sel-1 homolog 1	1	AASQGYTVAR	AASQGYTVAR	2	AASQGYTVAR2	28374.3	39302.4	31788.7	14946.1	13251.8	23676.7
Q8IYJ3	Q8IYJ3;Q8IYJ3-2	SYTL1_HUMAN	SYTL1	Synaptotagmin-like protein 1	1	AASQILENGEEAPGPDPSLDR	AASQILENGEEAPGPDPSLDR	2	AASQILENGEEAPGPDPSLDR2	5708.05	3104.64	13338.6	10654.1	6411.68	9034.2
Q96N66	Q96N66;Q96N66-2	MBOA7_HUMAN	MBOAT7	Lysophospholipid acyltransferase 7	1	AASQPTSLAPEK	AASQPTSLAPEK	2	AASQPTSLAPEK2	127539		21841.1	58423	45859.6	54127
O15127	O15127	SCAM2_HUMAN	SCAMP2	Secretory carrier-associated membrane protein 2	1	AASSAAQGAFQGN	AASSAAQGAFQGN	2	AASSAAQGAFQGN2	30857.8	35650.2	25662.1	24809	19412.3	20666.1
O95819;O95819-2;O95819-3;O95819-4;O95819-5;O95819-6	O95819;O95819-2;O95819-3;O95819-4;O95819-5;O95819-6	M4K4_HUMAN	MAP4K4	Mitogen-activated protein kinase kinase kinase kinase 4	1	AASSLNLSNGETESVK	AASSLNLSNGETESVK	2	AASSLNLSNGETESVK2	2901			5197.12	3873.47	6434.41
Q92538;Q92538-1;Q92538-2;Q92538-3	Q92538;Q92538-1;Q92538-2;Q92538-3	GBF1_HUMAN	GBF1	Golgi-specific brefeldin A-resistance guanine nucleotide exchange factor 1	1	AASSSSPGSPVASSPSR	AASSSSPGSPVASSPSR	2	AASSSSPGSPVASSPSR2	5264.58	5574.75	2379.72	3947.31	4194.96	6428.54
Q16363;Q16363-2	Q16363;Q16363-2	LAMA4_HUMAN	LAMA4	Laminin subunit alpha-4	1	AASYFFDGSGYAVVR	AASYFFDGSGYAVVR	2	AASYFFDGSGYAVVR2	85990.3	46504.2	79916.2	18825.2	15231.5
Q9Y3F4;Q9Y3F4-2	Q9Y3F4;Q9Y3F4-2	STRAP_HUMAN	STRAP	Serine-threonine kinase receptor-associated protein	1	AATAAADFTAK	AATAAADFTAK	2	AATAAADFTAK2	49486.6	36727.5	42985.8	35728.5	35493.8	31053.5
Q15084;Q15084-2;Q15084-3;Q15084-4;Q15084-5	Q15084;Q15084-2;Q15084-3;Q15084-4;Q15084-5	PDIA6_HUMAN	PDIA6	Protein disulfide-isomerase A6	1	AATALKDVVK	AATALKDVVK	2	AATALKDVVK2	30831.1
Q8WUK0	Q8WUK0;Q8WUK0-2;Q8WUK0-3	PTPM1_HUMAN	PTPMT1	Phosphatidylglycerophosphatase and protein-tyrosine phosphatase 1	1	AATALLEAGLAR	AATALLEAGLAR	2	AATALLEAGLAR2	8954.34
P82094;P82094-2	P82094;P82094-2	TMF1_HUMAN	TMF1	TATA element modulatory factor	1	AATEELLANK	AATEELLANK	2	AATEELLANK2	7429.98	12567	14151.9	11310.6	12891.4	15273.3
Q6P1J9	Q6P1J9	CDC73_HUMAN	CDC73	Parafibromin	1	AATENIPVVR	AATENIPVVR	2	AATENIPVVR2	15425.1	8646.77	12477.7	18562.1	28144.1	21835.2
Q9HCL2	Q9HCL2	GPAT1_HUMAN	GPAM	Glycerol-3-phosphate acyltransferase 1, mitochondrial	1	AATETNLPLLFLPVHR	AATETNLPLLFLPVHR	3	AATETNLPLLFLPVHR3	13521.6	12509	14599.3	10005.7	3711.61	3025.87
O95456;O95456-2	O95456;O95456-2	PSMG1_HUMAN	PSMG1	Proteasome assembly chaperone 1	1	AATFFGEVVK	(UniMod:1)AATFFGEVVK	2	(UniMod:1)AATFFGEVVK2	25446.6			14763	19756.6	16908.9
P35232	P35232	PHB1_HUMAN	PHB1	Prohibitin 1	1	AATFGLILDDVSLTHLTFGK	AATFGLILDDVSLTHLTFGK	3	AATFGLILDDVSLTHLTFGK3	10970.8		7878.88
Q16831	Q16831	UPP1_HUMAN	UPP1	Uridine phosphorylase 1	1	AATGANAEKAESHNDCPVR	(UniMod:1)AATGANAEKAESHNDC(UniMod:4)PVR	3	(UniMod:1)AATGANAEKAESHNDC(UniMod:4)PVR3	8191.42	5422.41	13823.5	1657.41	4229.38	2232.75
P01042-2	P01042;P01042-2;P01042-3	KNG1_HUMAN	KNG1	Isoform LMW of Kininogen-1	1	AATGECTATVGK	AATGEC(UniMod:4)TATVGK	2	AATGEC(UniMod:4)TATVGK2	25916.7	32367.3	36547.4	43359.9	25400.8	23133.1
P01042-2	P01042;P01042-2;P01042-3	KNG1_HUMAN	KNG1	Isoform LMW of Kininogen-1	1	AATGECTATVGKR	AATGEC(UniMod:4)TATVGKR	2	AATGEC(UniMod:4)TATVGKR2	9664.87	1542.27		1322.93	2203.35
P01042-2	P01042;P01042-2;P01042-3	KNG1_HUMAN	KNG1	Isoform LMW of Kininogen-1	1	AATGECTATVGKR	AATGEC(UniMod:4)TATVGKR	3	AATGEC(UniMod:4)TATVGKR3	29777.4	23378.9	34568.3	10727.2	10845.7	7439.36
O15294	O15294;O15294-4;O15294-2;O15294-3	OGT1_HUMAN	OGT	UDP-N-acetylglucosamine--peptide N-acetylglucosaminyltransferase 110 kDa subunit	1	AATGEEVPR	AATGEEVPR	2	AATGEEVPR2	16505.2		12407.8	16582	17564.3	20003
Q9HCC0;Q9HCC0-2	Q9HCC0;Q9HCC0-2	MCCB_HUMAN	MCCC2	Methylcrotonoyl-CoA carboxylase beta chain, mitochondrial	1	AATGEEVSAEDLGGADLHCR	AATGEEVSAEDLGGADLHC(UniMod:4)R	3	AATGEEVSAEDLGGADLHC(UniMod:4)R3	24818		6689.79	14095.8
P58107	P58107	EPIPL_HUMAN	EPPK1	Epiplakin	1	AATGYRDPATGDTIPLFQAMQK	AATGYRDPATGDTIPLFQAMQK	3	AATGYRDPATGDTIPLFQAMQK3	35854.3	35984	33509.3	41863.8	31845.3	38681.4
P58107	P58107	EPIPL_HUMAN	EPPK1	Epiplakin	1	AATGYRDPATGDTIPLFQAMQK	AATGYRDPATGDTIPLFQAM(UniMod:35)QK	3	AATGYRDPATGDTIPLFQAM(UniMod:35)QK3	34518.1	20374.3	36911.1	17625.7	22357.8	23123
Q96GQ5	Q96GQ5;Q96GQ5-2	RUSF1_HUMAN	RUSF1	RUS family member 1	1	AATHGLMLGALQGDGPLPAELEELR	AATHGLMLGALQGDGPLPAELEELR	3	AATHGLMLGALQGDGPLPAELEELR3	4585.42	4262.57	5241.83	2896.04
Q96GQ5	Q96GQ5;Q96GQ5-2	RUSF1_HUMAN	RUSF1	RUS family member 1	1	AATHGLMLGALQGDGPLPAELEELR	AATHGLM(UniMod:35)LGALQGDGPLPAELEELR	3	AATHGLM(UniMod:35)LGALQGDGPLPAELEELR3	17997.8	26483	38531.7	17717.2	10582.9	14169
Q13423	Q13423	NNTM_HUMAN	NNT	NAD(P) transhydrogenase, mitochondrial	1	AATITPFRK	AATITPFRK	2	AATITPFRK2	64960.1	55247.8	98462	21712.5	35463.4	21464.8
Q14683	Q14683	SMC1A_HUMAN	SMC1A	Structural maintenance of chromosomes protein 1A	1	AATLAQELEK	AATLAQELEK	2	AATLAQELEK2	66481.4	64337.3	57558.2	69049.8	71406.3	46275.8
Q9H8G2;Q9H8G2-2	Q9H8G2;Q9H8G2-2	CAAP1_HUMAN	CAAP1	Caspase activity and apoptosis inhibitor 1	1	AATLAVPPPEDVQPSAQQLELLELEMR	AATLAVPPPEDVQPSAQQLELLELEMR	3	AATLAVPPPEDVQPSAQQLELLELEMR3	3077.65	4986.15		9637.6	10514.2	11112.3
Q9H8G2;Q9H8G2-2	Q9H8G2;Q9H8G2-2	CAAP1_HUMAN	CAAP1	Caspase activity and apoptosis inhibitor 1	1	AATLAVPPPEDVQPSAQQLELLELEMR	AATLAVPPPEDVQPSAQQLELLELEM(UniMod:35)R	3	AATLAVPPPEDVQPSAQQLELLELEM(UniMod:35)R3		6722.3		5435.6	8666.6	6544.8
Q86TX2	Q86TX2;Q3I5F7	ACOT1_HUMAN	ACOT1	Acyl-coenzyme A thioesterase 1	0	AATLILEPAGR	AATLILEPAGR	2	AATLILEPAGR2	21124.8	83193.9	62039.9	61646.8	53243.5	77166.5
Q9Y3Q8	Q9Y3Q8	T22D4_HUMAN	TSC22D4	TSC22 domain family protein 4	1	AATPLPSLR	AATPLPSLR	2	AATPLPSLR2	13400.6		14992.7	18769.6		28917.8
P24821	P24821;P24821-4	TENA_HUMAN	TNC	Tenascin	1	AATPYTVSIYGVIQGYR	AATPYTVSIYGVIQGYR	2	AATPYTVSIYGVIQGYR2	64007.3	87356.4	82789.9	68902.1	71332.2	61702.5
P24821	P24821;P24821-4	TENA_HUMAN	TNC	Tenascin	1	AATPYTVSIYGVIQGYR	AATPYTVSIYGVIQGYR	3	AATPYTVSIYGVIQGYR3	55147.1	19645.5	42378.8	32702.6	29872.1	14631.6
P80303;P80303-2	P80303;P80303-2	NUCB2_HUMAN	NUCB2	Nucleobindin-2	1	AATSDLEHYDK	AATSDLEHYDK	3	AATSDLEHYDK3	4347.28	6109.16		8500.76	6370.99	6103.53
Q96PE2	Q96PE2	ARHGH_HUMAN	ARHGEF17	Rho guanine nucleotide exchange factor 17	1	AATSEEPTGFSVDSNLLGSLSPK	AATSEEPTGFSVDSNLLGSLSPK	2	AATSEEPTGFSVDSNLLGSLSPK2					6359	6415.64
P51608;P51608-2	P51608;P51608-2	MECP2_HUMAN	MECP2	Methyl-CpG-binding protein 2	1	AATSEGVQVK	AATSEGVQVK	2	AATSEGVQVK2	48520.7	69400.9	49079.8	48736.3	54628.4	63326.3
Q14204	Q14204	DYHC1_HUMAN	DYNC1H1	Cytoplasmic dynein 1 heavy chain 1	1	AATSPALFNR	AATSPALFNR	2	AATSPALFNR2	78103.4	67540.5	72174.6	131229	127609	121698
P13611	P13611;P13611-2;P13611-3;P13611-4;P13611-5	CSPG2_HUMAN	VCAN	Versican core protein	1	AATSRYTLNFEAAQK	AATSRYTLNFEAAQK	3	AATSRYTLNFEAAQK3	25682.6		22128.3		14820.7
Q9BXK5	Q9BXK5;Q9BXK5-4	B2L13_HUMAN	BCL2L13	Bcl-2-like protein 13	1	AATTEPTEVEEVVPALEPTETLLSEK	AATTEPTEVEEVVPALEPTETLLSEK	3	AATTEPTEVEEVVPALEPTETLLSEK3				2969.6		4435.13
Q15582	Q15582	BGH3_HUMAN	TGFBI	Transforming growth factor-beta-induced protein ig-h3	1	AAVAASGLNTMLEGNGQYTLLAPTNEAFEK	AAVAASGLNTMLEGNGQYTLLAPTNEAFEK	3	AAVAASGLNTMLEGNGQYTLLAPTNEAFEK3	36830.4	58281.9	41380.9	179217	117054	147453
Q15582	Q15582	BGH3_HUMAN	TGFBI	Transforming growth factor-beta-induced protein ig-h3	1	AAVAASGLNTMLEGNGQYTLLAPTNEAFEK	AAVAASGLNTM(UniMod:35)LEGNGQYTLLAPTNEAFEK	3	AAVAASGLNTM(UniMod:35)LEGNGQYTLLAPTNEAFEK3	60301.8	99685.1	49749.8	190548	149254	176759
Q6Y1H2	Q6Y1H2	HACD2_HUMAN	HACD2	Very-long-chain (3R)-3-hydroxyacyl-CoA dehydratase 2	1	AAVAATAAAK	AAVAATAAAK	2	AAVAATAAAK2	71354.6	37287.5	52018.5	29731.8	25151.3	38187.6
P07910-2	O60812;P07910;B2RXH8;B7ZW38;P07910-2;P07910-4;P0DMR1	HNRPC_HUMAN	HNRNPC	Isoform C1 of Heterogeneous nuclear ribonucleoproteins C1/C2	0	AAVAGEDGR	AAVAGEDGR	2	AAVAGEDGR2	48547.7		56823.4	124412	59211.7	129421
P22314;P22314-2	P22314;P22314-2	UBA1_HUMAN	UBA1	Ubiquitin-like modifier-activating enzyme 1	1	AAVATFLQSVQVPEFTPK	AAVATFLQSVQVPEFTPK	2	AAVATFLQSVQVPEFTPK2	54070.1	65078.4	49717	50537.9	62841.4	75450.8
P22314;P22314-2	P22314;P22314-2	UBA1_HUMAN	UBA1	Ubiquitin-like modifier-activating enzyme 1	1	AAVATFLQSVQVPEFTPK	AAVATFLQSVQVPEFTPK	3	AAVATFLQSVQVPEFTPK3	9095.1	14796	18898.6	24829.2	31066.6	25809.3
P13804	P13804;P13804-2	ETFA_HUMAN	ETFA	Electron transfer flavoprotein subunit alpha, mitochondrial	1	AAVDAGFVPNDMQVGQTGK	AAVDAGFVPNDMQVGQTGK	2	AAVDAGFVPNDMQVGQTGK2	80613.7	203514	133182	216090	231803	221614
P13804	P13804;P13804-2	ETFA_HUMAN	ETFA	Electron transfer flavoprotein subunit alpha, mitochondrial	1	AAVDAGFVPNDMQVGQTGK	AAVDAGFVPNDM(UniMod:35)QVGQTGK	2	AAVDAGFVPNDM(UniMod:35)QVGQTGK2	32701.4	50106	54319	46444.3	47760.1	38475.8
P01911;Q30154	P01911;Q30154	DRB1_HUMAN;DRB5_HUMAN	HLA-DRB1;HLA-DRB5	HLA class II histocompatibility antigen, DRB1 beta chain	0	AAVDTYCR	AAVDTYC(UniMod:4)R	2	AAVDTYC(UniMod:4)R2	404610	470753	344844	487480	380341	479997
Q5VTR2	Q5VTR2	BRE1A_HUMAN	RNF20	E3 ubiquitin-protein ligase BRE1A	1	AAVEDSGTTVETIK	AAVEDSGTTVETIK	2	AAVEDSGTTVETIK2	4904.97		3811.23	11864.1	13137.1	7489.03
P10809	P10809	CH60_HUMAN	HSPD1	60 kDa heat shock protein, mitochondrial	1	AAVEEGIVLGGGCALLR	AAVEEGIVLGGGC(UniMod:4)ALLR	2	AAVEEGIVLGGGC(UniMod:4)ALLR2	900671	709055	789084	1.21745e+06	1.40498e+06	1.38559e+06
P10809	P10809	CH60_HUMAN	HSPD1	60 kDa heat shock protein, mitochondrial	1	AAVEEGIVLGGGCALLR	AAVEEGIVLGGGC(UniMod:4)ALLR	3	AAVEEGIVLGGGC(UniMod:4)ALLR3	214438	76759.5	124759	469954	155942	232553
O94906	O94906;O94906-2	PRP6_HUMAN	PRPF6	Pre-mRNA-processing factor 6	1	AAVELEEPEDAR	AAVELEEPEDAR	2	AAVELEEPEDAR2	46138.4	93744.4	62065.8	71381.5	83759.1	75807.7
Q14974	Q14974	IMB1_HUMAN	KPNB1	Importin subunit beta-1	1	AAVENLPTFLVELSR	AAVENLPTFLVELSR	2	AAVENLPTFLVELSR2	151398	187644	149601	147597	192355	191068
Q14974	Q14974	IMB1_HUMAN	KPNB1	Importin subunit beta-1	1	AAVENLPTFLVELSR	AAVENLPTFLVELSR	3	AAVENLPTFLVELSR3	17632.3	21334.6	26465.2	17332.4	22120.8	21315.2
A1L0T0	A1L0T0	HACL2_HUMAN	ILVBL	2-hydroxyacyl-CoA lyase 2	1	AAVETLGVPCFLGGMAR	AAVETLGVPC(UniMod:4)FLGGMAR	2	AAVETLGVPC(UniMod:4)FLGGMAR2	21133.4	32648.9	14827.1	49726.1	30465.7	23481.5
A1L0T0	A1L0T0	HACL2_HUMAN	ILVBL	2-hydroxyacyl-CoA lyase 2	1	AAVETLGVPCFLGGMAR	AAVETLGVPC(UniMod:4)FLGGM(UniMod:35)AR	2	AAVETLGVPC(UniMod:4)FLGGM(UniMod:35)AR2	81426.3	93846.5	59754	60256.8	63960.1	71171.1
P12110	P12110	CO6A2_HUMAN	COL6A2	Collagen alpha-2(VI) chain	1	AAVFHEK	AAVFHEK	2	AAVFHEK2	458961	544204	388584	391563	194238	241414
P12110	P12110	CO6A2_HUMAN	COL6A2	Collagen alpha-2(VI) chain	1	AAVFHEKDYDSLAQPGFFDR	AAVFHEKDYDSLAQPGFFDR	3	AAVFHEKDYDSLAQPGFFDR3	43525.4		64441
P12110	P12110	CO6A2_HUMAN	COL6A2	Collagen alpha-2(VI) chain	1	AAVFHEKDYDSLAQPGFFDR	AAVFHEKDYDSLAQPGFFDR	4	AAVFHEKDYDSLAQPGFFDR4	307376		380559
Q9H2X3;Q9H2X3-10;Q9H2X3-2;Q9H2X3-3;Q9H2X3-4;Q9H2X3-5;Q9H2X3-6;Q9H2X3-7;Q9H2X3-8;Q9H2X3-9;Q9NNX6;Q9NNX6-10;Q9NNX6-11;Q9NNX6-12;Q9NNX6-2;Q9NNX6-3;Q9NNX6-5;Q9NNX6-6;Q9NNX6-7;Q9NNX6-8	Q9H2X3;Q9NNX6;Q9NNX6-10;Q9H2X3-10;Q9H2X3-2;Q9H2X3-3;Q9H2X3-4;Q9H2X3-5;Q9H2X3-6;Q9H2X3-7;Q9H2X3-8;Q9H2X3-9;Q9NNX6-11;Q9NNX6-12;Q9NNX6-2;Q9NNX6-3;Q9NNX6-5;Q9NNX6-6;Q9NNX6-7;Q9NNX6-8	CD209_HUMAN;CLC4M_HUMAN	CD209;CLEC4M	C-type lectin domain family 4 member M	0	AAVGELPEK	AAVGELPEK	2	AAVGELPEK2	15796.5	11064.3	10394.3	18685.2	8679.98
P02549	P02549;P02549-2	SPTA1_HUMAN	SPTA1	Spectrin alpha chain, erythrocytic 1	1	AAVGQEEIQLR	AAVGQEEIQLR	2	AAVGQEEIQLR2	28169.9	32835.9	23108.8	79187.6	39077	39698.4
P18206;P18206-2	P18206;P18206-2	VINC_HUMAN	VCL	Vinculin	1	AAVHLEGK	AAVHLEGK	2	AAVHLEGK2	60104.3	57945	60351.5	96674.1	172298	124307
Q9NR30	Q9NR30;Q9NR30-2	DDX21_HUMAN	DDX21	Nucleolar RNA helicase 2	1	AAVIGDVIR	AAVIGDVIR	2	AAVIGDVIR2	108347	104026	79172.8	31993.5		61103.1
P58107	P58107	EPIPL_HUMAN	EPPK1	Epiplakin	1	AAVIGPDVFAK	AAVIGPDVFAK	2	AAVIGPDVFAK2	181700	121167	148749	201131	161013	171014
Q2TAY7	Q2TAY7;Q2TAY7-2	SMU1_HUMAN	SMU1	WD40 repeat-containing protein SMU1	1	AAVKDVEEEKFPTQLSR	AAVKDVEEEKFPTQLSR	3	AAVKDVEEEKFPTQLSR3	13097.4		18475.6	3644.08
Q2TAY7	Q2TAY7;Q2TAY7-2	SMU1_HUMAN	SMU1	WD40 repeat-containing protein SMU1	1	AAVKDVEEEKFPTQLSR	AAVKDVEEEKFPTQLSR	4	AAVKDVEEEKFPTQLSR4	13453.3		23905.6	11151.3
Q9UKM9;Q9UKM9-2	Q9UKM9;Q9UKM9-2	RALY_HUMAN	RALY	RNA-binding protein Raly	1	AAVLGENGR	AAVLGENGR	2	AAVLGENGR2	66357.3	26168.8	37871.3	45714.1		55923.1
Q13435	Q13435	SF3B2_HUMAN	SF3B2	Splicing factor 3B subunit 2	1	AAVLLEQER	AAVLLEQER	2	AAVLLEQER2	212265		44414.1	185314	133059	118488
P12270	P12270;P12270-2	TPR_HUMAN	TPR	Nucleoprotein TPR	1	AAVLQQVLER	(UniMod:1)AAVLQQVLER	2	(UniMod:1)AAVLQQVLER2	274340	56518.1	142942	75366.4	18396.6	161762
P35222	P35222	CTNB1_HUMAN	CTNNB1	Catenin beta-1	1	AAVMVHQLSK	AAVMVHQLSK	2	AAVMVHQLSK2	39138.8			7437.18
P35222	P35222	CTNB1_HUMAN	CTNNB1	Catenin beta-1	1	AAVMVHQLSK	AAVM(UniMod:35)VHQLSK	2	AAVM(UniMod:35)VHQLSK2	29667.1		6177.41	7991.18	6383.16	5329.6
Q8N8S7-2;Q8N8S7-3	Q8N8S7;Q8N8S7-2;Q8N8S7-3	ENAH_HUMAN	ENAH	Isoform 2 of Protein enabled homolog	1	AAVMVYDDANKK	AAVM(UniMod:35)VYDDANKK	3	AAVM(UniMod:35)VYDDANKK3	3860.4	5512.73	6109.84	8590.57	10288.9	11289.1
P05023;P05023-4	P05023;P13637;P50993;P05023-2;P05023-3;P05023-4;P13637-2;P13637-3	AT1A1_HUMAN	ATP1A1	Sodium/potassium-transporting ATPase subunit alpha-1	0	AAVPDAVGK	AAVPDAVGK	2	AAVPDAVGK2	147206	93021.2	101740	47043.8	39491.8	67935.6
Q9Y5X3	Q9Y5X3;Q9Y5X3-2	SNX5_HUMAN	SNX5	Sorting nexin-5	1	AAVPELLQQQEEDR	(UniMod:1)AAVPELLQQQEEDR	2	(UniMod:1)AAVPELLQQQEEDR2		93375.9			129790	154635
Q9Y5X3	Q9Y5X3;Q9Y5X3-2	SNX5_HUMAN	SNX5	Sorting nexin-5	1	AAVPELLQQQEEDRSK	(UniMod:1)AAVPELLQQQEEDRSK	2	(UniMod:1)AAVPELLQQQEEDRSK2	32014.7	4011.83	26227.5	14491.5		12314.6
P54098	P54098	DPOG1_HUMAN	POLG	DNA polymerase subunit gamma-1	1	AAVPGQPLALTAR	AAVPGQPLALTAR	2	AAVPGQPLALTAR2	17175.1	7893.08	11841.7	14436.5
P39060;P39060-1;P39060-2	P39060;P39060-1;P39060-2	COIA1_HUMAN	COL18A1	Collagen alpha-1(XVIII) chain	1	AAVPIVNLK	AAVPIVNLK	2	AAVPIVNLK2	19934.2		8823.15	19778.5
P06733;P09104;P09104-2	P06733;P09104;P13929;P09104-2;P13929-2;P13929-3	ENOA_HUMAN;ENOG_HUMAN	ENO1;ENO2	Alpha-enolase	0	AAVPSGASTGIYEALELR	AAVPSGASTGIYEALELR	2	AAVPSGASTGIYEALELR2	1.47232e+06	1.90967e+06	1.60955e+06	2.33387e+06	2.24718e+06	2.44761e+06
P06733;P09104;P09104-2	P06733;P09104;P13929;P09104-2;P13929-2;P13929-3	ENOA_HUMAN;ENOG_HUMAN	ENO1;ENO2	Alpha-enolase	0	AAVPSGASTGIYEALELR	AAVPSGASTGIYEALELR	3	AAVPSGASTGIYEALELR3	88134.5	146898	68039.4	258008	326138	320792
P06733	P06733	ENOA_HUMAN	ENO1	Alpha-enolase	1	AAVPSGASTGIYEALELRDNDK	AAVPSGASTGIYEALELRDNDK	3	AAVPSGASTGIYEALELRDNDK3	38338.3	28688.8	68891.1	19426.1	120608	100673
P06733	P06733	ENOA_HUMAN	ENO1	Alpha-enolase	1	AAVPSGASTGIYEALELRDNDKTR	AAVPSGASTGIYEALELRDNDKTR	4	AAVPSGASTGIYEALELRDNDKTR4	15802.2		42002.7
P49768;P49768-2;P49768-7	P49768;P49768-2;P49768-7	PSN1_HUMAN	PSEN1	Presenilin-1	1	AAVQELSSSILAGEDPEER	AAVQELSSSILAGEDPEER	2	AAVQELSSSILAGEDPEER2	23855	30395	34091.8	24236.6		26575.9
Q9BQS8;Q9BQS8-4	Q9BQS8;Q9BQS8-2;Q9BQS8-3;Q9BQS8-4	FYCO1_HUMAN	FYCO1	FYVE and coiled-coil domain-containing protein 1	1	AAVSQQGEQLQTER	AAVSQQGEQLQTER	2	AAVSQQGEQLQTER2	5364.99	5059.33	9062.51	7179.72	17564	10242.9
Q92785	Q92785;Q92785-2	REQU_HUMAN	DPF2	Zinc finger protein ubi-d4	1	AAVVENVVK	(UniMod:1)AAVVENVVK	2	(UniMod:1)AAVVENVVK2		37771.1	28733.5	36128.4		49943.5
Q8NFQ8	Q8NFQ8	TOIP2_HUMAN	TOR1AIP2	Torsin-1A-interacting protein 2	1	AAVVHHFESFPAGSTLIFYK	AAVVHHFESFPAGSTLIFYK	3	AAVVHHFESFPAGSTLIFYK3	22785		29912.6
P35611;P35611-2;P35611-3;P35611-4;P35611-6	P35611;P35611-2;P35611-3;P35611-4;P35611-5;P35611-6	ADDA_HUMAN	ADD1	Alpha-adducin	1	AAVVTSPPPTTAPHK	AAVVTSPPPTTAPHK	3	AAVVTSPPPTTAPHK3	19560.3	18131.4	12145.4	20387.6	32520.4	28164.5
P01024	P01024	CO3_HUMAN	C3	Complement C3	1	AAVYHHFISDGVR	AAVYHHFISDGVR	3	AAVYHHFISDGVR3	109753		113392
O75955	O75955;O75955-2	FLOT1_HUMAN	FLOT1	Flotillin-1	1	AAYDIEVNTR	AAYDIEVNTR	2	AAYDIEVNTR2	187021	214801	205259	115236		127282
Q15311	Q15311	RBP1_HUMAN	RALBP1	RalA-binding protein 1	1	AAYDREESTNLEDYEPNTVASLLK	AAYDREESTNLEDYEPNTVASLLK	3	AAYDREESTNLEDYEPNTVASLLK3	5806.86	2747.64		8344.86	6925.67	5633.54
P02545	P02545;P02545-2;P02545-3;P02545-6	LMNA_HUMAN	LMNA	Prelamin-A/C	1	AAYEAELGDAR	AAYEAELGDAR	2	AAYEAELGDAR2	1.4898e+06	1.84791e+06	1.51403e+06	1.474e+06	1.2868e+06	1.2726e+06
P02545	P02545;P02545-2;P02545-3;P02545-6	LMNA_HUMAN	LMNA	Prelamin-A/C	1	AAYEAELGDARK	AAYEAELGDARK	3	AAYEAELGDARK3	399077	578994	556538	332640	456207	258272
P51649;P51649-2	P51649;P51649-2	SSDH_HUMAN	ALDH5A1	Succinate-semialdehyde dehydrogenase, mitochondrial	1	AAYEAFCR	AAYEAFC(UniMod:4)R	2	AAYEAFC(UniMod:4)R2	8046.21	9492.84		11822.7	8999.58	5644.7
P49821;P49821-2	P49821;P49821-2	NDUV1_HUMAN	NDUFV1	NADH dehydrogenase [ubiquinone] flavoprotein 1, mitochondrial	1	AAYIYIR	AAYIYIR	2	AAYIYIR2	46687.4		30063.5
P04083	P04083	ANXA1_HUMAN	ANXA1	Annexin A1	1	AAYLQETGKPLDETLK	AAYLQETGKPLDETLK	2	AAYLQETGKPLDETLK2	5479.38	5523.69	7000.56	12417.8
P04083	P04083	ANXA1_HUMAN	ANXA1	Annexin A1	1	AAYLQETGKPLDETLK	AAYLQETGKPLDETLK	3	AAYLQETGKPLDETLK3	23395.2	17175.7	23548.8	51634	41878.4	25843
P04083	P04083	ANXA1_HUMAN	ANXA1	Annexin A1	1	AAYLQETGKPLDETLKK	AAYLQETGKPLDETLKK	3	AAYLQETGKPLDETLKK3	184266	86488.8	234124	193141		8970.51
P04083	P04083	ANXA1_HUMAN	ANXA1	Annexin A1	1	AAYLQETGKPLDETLKK	AAYLQETGKPLDETLKK	4	AAYLQETGKPLDETLKK4	53186.4	30178.8	71739.9	57207.9
P78527	P78527	PRKDC_HUMAN	PRKDC	DNA-dependent protein kinase catalytic subunit	1	AAYLSDPR	AAYLSDPR	2	AAYLSDPR2	24161.9	24566.8	24304.3	27619.8	22819.5	24236.4
P54136	P54136;P54136-2	SYRC_HUMAN	RARS1	Arginine--tRNA ligase, cytoplasmic	1	AAYPDLENPPLLVTPSQQAK	AAYPDLENPPLLVTPSQQAK	2	AAYPDLENPPLLVTPSQQAK2	15648.8	30081.4	19287.4	62795.6	32515	60205.6
P54136	P54136;P54136-2	SYRC_HUMAN	RARS1	Arginine--tRNA ligase, cytoplasmic	1	AAYPDLENPPLLVTPSQQAK	AAYPDLENPPLLVTPSQQAK	3	AAYPDLENPPLLVTPSQQAK3						9360.3
O43861;O43861-2	O43861;O43861-2	ATP9B_HUMAN	ATP9B	Probable phospholipid-transporting ATPase IIB	1	AAYYSAAGPR	AAYYSAAGPR	2	AAYYSAAGPR2		19989.9
Q07954	Q07954	LRP1_HUMAN	LRP1	Prolow-density lipoprotein receptor-related protein 1	1	ACACAHGMLAEDGASCR	AC(UniMod:4)AC(UniMod:4)AHGM(UniMod:35)LAEDGASC(UniMod:4)R	3	AC(UniMod:4)AC(UniMod:4)AHGM(UniMod:35)LAEDGASC(UniMod:4)R3	8530.1	5815.29	5784.4	4459.23	1140.6	3840.89
P62873	P62873;P62873-2	GBB1_HUMAN	GNB1	Guanine nucleotide-binding protein G(I)/G(S)/G(T) subunit beta-1	1	ACADATLSQITNNIDPVGR	AC(UniMod:4)ADATLSQITNNIDPVGR	2	AC(UniMod:4)ADATLSQITNNIDPVGR2					69676.7	110499
P62873	P62873;P62873-2	GBB1_HUMAN	GNB1	Guanine nucleotide-binding protein G(I)/G(S)/G(T) subunit beta-1	1	ACADATLSQITNNIDPVGR	AC(UniMod:4)ADATLSQITNNIDPVGR	3	AC(UniMod:4)ADATLSQITNNIDPVGR3	10114.8	16326	15643.3	18273.2	11635.3	21629.6
P31040-2	P31040;P31040-2;P31040-3	SDHA_HUMAN	SDHA	Isoform 2 of Succinate dehydrogenase [ubiquinone] flavoprotein subunit, mitochondrial	1	ACALSIEESCRPGDK	AC(UniMod:4)ALSIEESC(UniMod:4)RPGDK	3	AC(UniMod:4)ALSIEESC(UniMod:4)RPGDK3	4465.42	9221.26	7161.01	9192.43
P00558	P00558;P00558-2	PGK1_HUMAN	PGK1	Phosphoglycerate kinase 1	1	ACANPAAGSVILLENLR	AC(UniMod:4)ANPAAGSVILLENLR	2	AC(UniMod:4)ANPAAGSVILLENLR2	348192	429000	457810	402976	530306	489796
P00558	P00558;P00558-2	PGK1_HUMAN	PGK1	Phosphoglycerate kinase 1	1	ACANPAAGSVILLENLR	AC(UniMod:4)ANPAAGSVILLENLR	3	AC(UniMod:4)ANPAAGSVILLENLR3				11113.2	11547.4	16748.4
P12111;P12111-4	P12111;P12111-2;P12111-4	CO6A3_HUMAN	COL6A3	Collagen alpha-3(VI) chain	1	ACCGVPCK	AC(UniMod:4)C(UniMod:4)GVPC(UniMod:4)K	2	AC(UniMod:4)C(UniMod:4)GVPC(UniMod:4)K2	221912	338753	227896	295243	293143	285790
Q53EP0	Q53EP0	FND3B_HUMAN	FNDC3B	Fibronectin type III domain-containing protein 3B	1	ACCISTGGHSQCSESLPVR	AC(UniMod:4)C(UniMod:4)ISTGGHSQC(UniMod:4)SESLPVR	3	AC(UniMod:4)C(UniMod:4)ISTGGHSQC(UniMod:4)SESLPVR3	7099.46	5244.53	13101.3	10556
Q13751	Q13751	LAMB3_HUMAN	LAMB3	Laminin subunit beta-3	1	ACDCDFR	AC(UniMod:4)DC(UniMod:4)DFR	2	AC(UniMod:4)DC(UniMod:4)DFR2	51322.8	65163.3	37438.9	39717.4	33700.9	27770.2
Q13751	Q13751	LAMB3_HUMAN	LAMB3	Laminin subunit beta-3	1	ACDCDFRGTEGPGCDK	AC(UniMod:4)DC(UniMod:4)DFRGTEGPGC(UniMod:4)DK	3	AC(UniMod:4)DC(UniMod:4)DFRGTEGPGC(UniMod:4)DK3		3547.04	14320.7
P48449;P48449-3	P48449;P48449-2;P48449-3	LSS_HUMAN	LSS	Lanosterol synthase	1	ACDFLLSR	AC(UniMod:4)DFLLSR	2	AC(UniMod:4)DFLLSR2	94048.6	83039.1	129506	75826.5	40701.3	50831.5
Q9H939	Q9H939;Q9H939-2	PPIP2_HUMAN	PSTPIP2	Proline-serine-threonine phosphatase-interacting protein 2	1	ACEAFEAQECER	AC(UniMod:4)EAFEAQEC(UniMod:4)ER	2	AC(UniMod:4)EAFEAQEC(UniMod:4)ER2	9057.59		9587.28	8215.61	7595.66	4985.8
P35555	P35555	FBN1_HUMAN	FBN1	Fibrillin-1	1	ACEDIDECSLPNICVFGTCHNLPGLFR	AC(UniMod:4)EDIDEC(UniMod:4)SLPNIC(UniMod:4)VFGTC(UniMod:4)HNLPGLFR	3	AC(UniMod:4)EDIDEC(UniMod:4)SLPNIC(UniMod:4)VFGTC(UniMod:4)HNLPGLFR3	25563.1	8617.72	22951.2		3878.83
Q9Y490;Q9Y490-2	Q9Y490;Q9Y490-2	TLN1_HUMAN	TLN1	Talin-1	1	ACEFAGFQCQIQFGPHNEQK	AC(UniMod:4)EFAGFQC(UniMod:4)QIQFGPHNEQK	3	AC(UniMod:4)EFAGFQC(UniMod:4)QIQFGPHNEQK3	11146.5		23470.7	10264.9	9573.77	7194.67
P01024	P01024	CO3_HUMAN	C3	Complement C3	1	ACEPGVDYVYK	AC(UniMod:4)EPGVDYVYK	2	AC(UniMod:4)EPGVDYVYK2	138932	170209	163858	185286	47304.7	82491.3
P35658;P35658-2;P35658-3;P35658-4;P35658-5	P35658;P35658-2;P35658-3;P35658-4;P35658-5	NU214_HUMAN	NUP214	Nuclear pore complex protein Nup214	1	ACFQVGTSEEMK	AC(UniMod:4)FQVGTSEEM(UniMod:35)K	2	AC(UniMod:4)FQVGTSEEM(UniMod:35)K2	6815.08	12731.9	7693.05	9109.04	13576.1	10420.4
P24821;P24821-2;P24821-5	P24821;P24821-2;P24821-3;P24821-4;P24821-5;P24821-6	TENA_HUMAN	TNC	Tenascin	1	ACGCAAAPDVK	AC(UniMod:4)GC(UniMod:4)AAAPDVK	2	AC(UniMod:4)GC(UniMod:4)AAAPDVK2	30239.8	34426	36406.7	166976	93396	111338
P62879	P62879	GBB2_HUMAN	GNB2	Guanine nucleotide-binding protein G(I)/G(S)/G(T) subunit beta-2	1	ACGDSTLTQITAGLDPVGR	AC(UniMod:4)GDSTLTQITAGLDPVGR	2	AC(UniMod:4)GDSTLTQITAGLDPVGR2	128861	236512	173374	229145	158303	165509
P62879	P62879	GBB2_HUMAN	GNB2	Guanine nucleotide-binding protein G(I)/G(S)/G(T) subunit beta-2	1	ACGDSTLTQITAGLDPVGR	AC(UniMod:4)GDSTLTQITAGLDPVGR	3	AC(UniMod:4)GDSTLTQITAGLDPVGR3	129947	133191	126004	172593	130883	180854
Q99536	Q99536	VAT1_HUMAN	VAT1	Synaptic vesicle membrane protein VAT-1 homolog	1	ACGLNFADLMAR	AC(UniMod:4)GLNFADLM(UniMod:35)AR	2	AC(UniMod:4)GLNFADLM(UniMod:35)AR2	116626	48892	42419.7	163787		104693
P09382	P09382	LEG1_HUMAN	LGALS1	Galectin-1	1	ACGLVASNLNLKPGECLR	AC(UniMod:4)GLVASNLNLKPGEC(UniMod:4)LR	3	AC(UniMod:4)GLVASNLNLKPGEC(UniMod:4)LR3	7630.25	6607.72	14338.7	10648.4
P09382	P09382	LEG1_HUMAN	LGALS1	Galectin-1	1	ACGLVASNLNLKPGECLR	(UniMod:1)AC(UniMod:4)GLVASNLNLKPGEC(UniMod:4)LR	3	(UniMod:1)AC(UniMod:4)GLVASNLNLKPGEC(UniMod:4)LR3	2.6316e+06	3.8768e+06	2.64235e+06	2.4315e+06	2.41546e+06	2.39956e+06
P22234	P22234;P22234-2	PUR6_HUMAN	PAICS	Bifunctional phosphoribosylaminoimidazole carboxylase/phosphoribosylaminoimidazole succinocarboxamide synthetase	1	ACGNFGIPCELR	AC(UniMod:4)GNFGIPC(UniMod:4)ELR	2	AC(UniMod:4)GNFGIPC(UniMod:4)ELR2	37371.4		9071.83	47005.5	38364.6	37561.4
P32121;P32121-3;P32121-4	P32121;P32121-2;P32121-3;P32121-4;P32121-5	ARRB2_HUMAN	ARRB2	Beta-arrestin-2	1	ACGVDFEIR	AC(UniMod:4)GVDFEIR	2	AC(UniMod:4)GVDFEIR2	44484.2	70840.1	60042.7	35151.3	45253	49470.4
P49407;P49407-2	P49407;P49407-2	ARRB1_HUMAN	ARRB1	Beta-arrestin-1	1	ACGVDYEVK	AC(UniMod:4)GVDYEVK	2	AC(UniMod:4)GVDYEVK2		9306.14	8476.04	21225		18763.2
Q9NQX4;Q9ULV0;Q9Y4I1;Q9Y4I1-2;Q9Y4I1-3	Q9NQX4;Q9ULV0;Q9Y4I1;Q9Y4I1-2;Q9Y4I1-3	MYO5A_HUMAN;MYO5B_HUMAN;MYO5C_HUMAN	MYO5A;MYO5B;MYO5C	Unconventional myosin-Vc	0	ACGVLETIR	AC(UniMod:4)GVLETIR	2	AC(UniMod:4)GVLETIR2	50055.4	55905.6	77491.5	57079.6
P55769	P55769	NH2L1_HUMAN	SNU13	NHP2-like protein 1	1	ACGVSRPVIACSVTIK	AC(UniMod:4)GVSRPVIAC(UniMod:4)SVTIK	3	AC(UniMod:4)GVSRPVIAC(UniMod:4)SVTIK3	30727.3	24115.3	29676.3	30179.1
P29144	P29144	TPP2_HUMAN	TPP2	Tripeptidyl-peptidase 2	1	ACIDSNEDGDLSK	AC(UniMod:4)IDSNEDGDLSK	2	AC(UniMod:4)IDSNEDGDLSK2	6833.54	7451.48	9163.57	21520.2	25658.4	26627.6
Q8NBX0	Q8NBX0	SCPDL_HUMAN	SCCPDH	Saccharopine dehydrogenase-like oxidoreductase	1	ACIENGASCIDISGEPQFLELMQLK	AC(UniMod:4)IENGASC(UniMod:4)IDISGEPQFLELMQLK	3	AC(UniMod:4)IENGASC(UniMod:4)IDISGEPQFLELMQLK3			8523.22	3938.15
Q8NBX0	Q8NBX0	SCPDL_HUMAN	SCCPDH	Saccharopine dehydrogenase-like oxidoreductase	1	ACIENGASCIDISGEPQFLELMQLK	AC(UniMod:4)IENGASC(UniMod:4)IDISGEPQFLELM(UniMod:35)QLK	3	AC(UniMod:4)IENGASC(UniMod:4)IDISGEPQFLELM(UniMod:35)QLK3	8991.18	18157.4	7743.71	8000.28	6389.45	8624.66
P22897	P22897	MRC1_HUMAN	MRC1	Macrophage mannose receptor 1	1	ACIGFGGNLVSIQNEK	AC(UniMod:4)IGFGGNLVSIQNEK	2	AC(UniMod:4)IGFGGNLVSIQNEK2	8973.46			36962.8		19221
Q01804-3;Q01804-5	Q01804-3;Q01804-4;Q01804-5	OTUD4_HUMAN	OTUD4	Isoform 3 of OTU domain-containing protein 4	1	ACIHYLR	AC(UniMod:4)IHYLR	2	AC(UniMod:4)IHYLR2	46894.8	88051.5	185120	17316.1	48122.1	29054.2
Q86TJ2;Q86TJ2-2;Q86TJ2-3	Q86TJ2;Q86TJ2-3;Q86TJ2-2	TAD2B_HUMAN	TADA2B	Transcriptional adapter 2-beta	1	ACIPDTIPNR	AC(UniMod:4)IPDTIPNR	2	AC(UniMod:4)IPDTIPNR2				8807.77		11746
Q96GQ7	Q96GQ7	DDX27_HUMAN	DDX27	Probable ATP-dependent RNA helicase DDX27	1	ACIPVGLLGK	AC(UniMod:4)IPVGLLGK	2	AC(UniMod:4)IPVGLLGK2				36322.2
P53801	P53801	PTTG_HUMAN	PTTG1IP	Pituitary tumor-transforming gene 1 protein-interacting protein	1	ACLDYPVTSVLPPASLCK	AC(UniMod:4)LDYPVTSVLPPASLC(UniMod:4)K	2	AC(UniMod:4)LDYPVTSVLPPASLC(UniMod:4)K2	61490.3	10314.3	61509.8	160703	124926	111312
Q93063;Q93063-2;Q93063-3	Q93063;Q93063-2;Q93063-3	EXT2_HUMAN	EXT2	Exostosin-2	1	ACLFVPSIDVLNQNTLR	AC(UniMod:4)LFVPSIDVLNQNTLR	2	AC(UniMod:4)LFVPSIDVLNQNTLR2	13697.7	20070	6833.98
Q96HD1;Q96HD1-2	Q96HD1;Q96HD1-2	CREL1_HUMAN	CRELD1	Protein disulfide isomerase CRELD1	1	ACLGCMGAGPGR	AC(UniMod:4)LGC(UniMod:4)M(UniMod:35)GAGPGR	2	AC(UniMod:4)LGC(UniMod:4)M(UniMod:35)GAGPGR2		9588.01	8868.03	13526.9	11880.8	11242.7
P12814	P12814	ACTN1_HUMAN	ACTN1	Alpha-actinin-1	1	ACLISLGYDIGNDPQGEAEFAR	AC(UniMod:4)LISLGYDIGNDPQGEAEFAR	2	AC(UniMod:4)LISLGYDIGNDPQGEAEFAR2	12134.2	30310.5	24635.3	35855.8	28033	19105.4
P12814	P12814	ACTN1_HUMAN	ACTN1	Alpha-actinin-1	1	ACLISLGYDIGNDPQGEAEFAR	AC(UniMod:4)LISLGYDIGNDPQGEAEFAR	3	AC(UniMod:4)LISLGYDIGNDPQGEAEFAR3	84340	86843.3	87318.6	167400	123515	102922
O43707	O43707;O43707-2;O43707-3	ACTN4_HUMAN	ACTN4	Alpha-actinin-4	1	ACLISLGYDVENDR	AC(UniMod:4)LISLGYDVENDR	2	AC(UniMod:4)LISLGYDVENDR2	109748	110074	69526.5	288689		120431
O43707	O43707;O43707-2;O43707-3	ACTN4_HUMAN	ACTN4	Alpha-actinin-4	1	ACLISLGYDVENDR	AC(UniMod:4)LISLGYDVENDR	3	AC(UniMod:4)LISLGYDVENDR3	15508.3	7880	8232.35	26865.5
O43707	O43707;O43707-2;O43707-3	ACTN4_HUMAN	ACTN4	Alpha-actinin-4	1	ACLISLGYDVENDRQGEAEFNR	AC(UniMod:4)LISLGYDVENDRQGEAEFNR	3	AC(UniMod:4)LISLGYDVENDRQGEAEFNR3	236913	119812	224896	160060	123938	112653
P12814-4	P12814-2;P12814-3;P12814-4	ACTN1_HUMAN	ACTN1	Isoform 4 of Alpha-actinin-1	1	ACLISMGYNMGEAEFAR	AC(UniMod:4)LISMGYNMGEAEFAR	2	AC(UniMod:4)LISMGYNMGEAEFAR2	6518.85	7448.64	9881.35	10045.8	16664.2	9369.13
P12814-4	P12814-2;P12814-3;P12814-4	ACTN1_HUMAN	ACTN1	Isoform 4 of Alpha-actinin-1	1	ACLISMGYNMGEAEFAR	AC(UniMod:4)LISMGYNM(UniMod:35)GEAEFAR	2	AC(UniMod:4)LISMGYNM(UniMod:35)GEAEFAR2					11539
Q709C8;Q709C8-3	Q709C8;Q709C8-3	VP13C_HUMAN	VPS13C	Intermembrane lipid transfer protein VPS13C	1	ACNAIEDAQSTR	AC(UniMod:4)NAIEDAQSTR	2	AC(UniMod:4)NAIEDAQSTR2	24774.5	20651.7	25630	35487.8	38191.9	36642.3
P11047	P11047	LAMC1_HUMAN	LAMC1	Laminin subunit gamma-1	1	ACNCNLYGTMK	AC(UniMod:4)NC(UniMod:4)NLYGTMK	2	AC(UniMod:4)NC(UniMod:4)NLYGTMK2	4481.44			13642.8	16310.9	13651.3
Q13753	Q13753;Q13753-2	LAMC2_HUMAN	LAMC2	Laminin subunit gamma-2	1	ACNCNPMGSEPVGCR	AC(UniMod:4)NC(UniMod:4)NPMGSEPVGC(UniMod:4)R	2	AC(UniMod:4)NC(UniMod:4)NPMGSEPVGC(UniMod:4)R2	3476.97	10228.7	9234.54	14123.3	7640.96	8025.18
Q13753	Q13753;Q13753-2	LAMC2_HUMAN	LAMC2	Laminin subunit gamma-2	1	ACNCNPMGSEPVGCR	AC(UniMod:4)NC(UniMod:4)NPM(UniMod:35)GSEPVGC(UniMod:4)R	2	AC(UniMod:4)NC(UniMod:4)NPM(UniMod:35)GSEPVGC(UniMod:4)R2	7985.7	31571.6	16716.7	8338.34	8148.64	6836.42
Q9HAV0	Q9HAV0	GBB4_HUMAN	GNB4	Guanine nucleotide-binding protein subunit beta-4	1	ACNDATLVQITSNMDSVGR	AC(UniMod:4)NDATLVQITSNMDSVGR	2	AC(UniMod:4)NDATLVQITSNMDSVGR2	3148.15			4374.56
P12111;P12111-4	P12111;P12111-2;P12111-4	CO6A3_HUMAN	COL6A3	Collagen alpha-3(VI) chain	1	ACNLDVILGFDGSR	AC(UniMod:4)NLDVILGFDGSR	2	AC(UniMod:4)NLDVILGFDGSR2					73501
P12111;P12111-4	P12111;P12111-2;P12111-4	CO6A3_HUMAN	COL6A3	Collagen alpha-3(VI) chain	1	ACNLDVILGFDGSR	AC(UniMod:4)NLDVILGFDGSR	3	AC(UniMod:4)NLDVILGFDGSR3	34210.3	53993.8	27630	20475.3	25669.8	25159.1
P12111;P12111-4	P12111;P12111-2;P12111-4	CO6A3_HUMAN	COL6A3	Collagen alpha-3(VI) chain	1	ACNLDVILGFDGSRDQNVFVAQK	AC(UniMod:4)NLDVILGFDGSRDQNVFVAQK	3	AC(UniMod:4)NLDVILGFDGSRDQNVFVAQK3	27933.2	26666.2	56798.3	5757.5	8386.97	5673.41
O94973;O94973-2;O95782;O95782-2	O94973;O95782;O94973-2;O94973-3;O95782-2	AP2A1_HUMAN;AP2A2_HUMAN	AP2A1;AP2A2	AP-2 complex subunit alpha-2	0	ACNQLGQFLQHR	AC(UniMod:4)NQLGQFLQHR	3	AC(UniMod:4)NQLGQFLQHR3	31368		30704.3	39894.8
Q16787	Q16787;Q16787-1;Q16787-3;Q16787-4	LAMA3_HUMAN	LAMA3	Laminin subunit alpha-3	1	ACPCPHTNSFATGCVVNGGDVR	AC(UniMod:4)PC(UniMod:4)PHTNSFATGC(UniMod:4)VVNGGDVR	3	AC(UniMod:4)PC(UniMod:4)PHTNSFATGC(UniMod:4)VVNGGDVR3	7054.49		7196.07	4259.22
P11717	P11717	MPRI_HUMAN	IGF2R	Cation-independent mannose-6-phosphate receptor	1	ACPPGTAACLVR	AC(UniMod:4)PPGTAAC(UniMod:4)LVR	2	AC(UniMod:4)PPGTAAC(UniMod:4)LVR2	101925	41645.9	55146.1	116872	128655	107311
Q16610;Q16610-4	Q16610;Q16610-4	ECM1_HUMAN	ECM1	Extracellular matrix protein 1	1	ACPSHQPDISSGLELPFPPGVPTLDNIK	AC(UniMod:4)PSHQPDISSGLELPFPPGVPTLDNIK	3	AC(UniMod:4)PSHQPDISSGLELPFPPGVPTLDNIK3	24030.2	27857	43885.5	54798.2	38898.9	44373.7
P35442	P35442	TSP2_HUMAN	THBS2	Thrombospondin-2	1	ACQGAPCPIDGR	AC(UniMod:4)QGAPC(UniMod:4)PIDGR	2	AC(UniMod:4)QGAPC(UniMod:4)PIDGR2		21483.2	17380.2	34408.5	25508.9	23522.6
P52272;P52272-2	P52272;P52272-2	HNRPM_HUMAN	HNRNPM	Heterogeneous nuclear ribonucleoprotein M	1	ACQIFVR	AC(UniMod:4)QIFVR	2	AC(UniMod:4)QIFVR2	21498.1	24726	18657.1	88927.1	45065.9	51666.2
Q9NRD9	Q9NRD9;Q9NRD9-2	DUOX1_HUMAN	DUOX1	Dual oxidase 1	1	ACQLINR	AC(UniMod:4)QLINR	2	AC(UniMod:4)QLINR2	41139.8	66927	42628.9	46769.6	44066.1	39598.6
P61247	P61247	RS3A_HUMAN	RPS3A	Small ribosomal subunit protein eS1	1	ACQSIYPLHDVFVR	AC(UniMod:4)QSIYPLHDVFVR	2	AC(UniMod:4)QSIYPLHDVFVR2	52365.8	45815.4	75659	93768.9
P61247	P61247	RS3A_HUMAN	RPS3A	Small ribosomal subunit protein eS1	1	ACQSIYPLHDVFVR	AC(UniMod:4)QSIYPLHDVFVR	3	AC(UniMod:4)QSIYPLHDVFVR3	149742	80743	151514	172716	161395	147128
P61247	P61247	RS3A_HUMAN	RPS3A	Small ribosomal subunit protein eS1	1	ACQSIYPLHDVFVRK	AC(UniMod:4)QSIYPLHDVFVRK	3	AC(UniMod:4)QSIYPLHDVFVRK3	4079.38		13457.1
P13584;P13584-2	P13584;P13584-2	CP4B1_HUMAN	CYP4B1	Cytochrome P450 4B1	1	ACQVAHDHTDQVIR	AC(UniMod:4)QVAHDHTDQVIR	3	AC(UniMod:4)QVAHDHTDQVIR3	2970.14	2387.53		2545.87
Q13045	Q13045;Q13045-2;Q13045-3	FLII_HUMAN	FLII	Protein flightless-1 homolog	1	ACSAIHAVNLR	AC(UniMod:4)SAIHAVNLR	3	AC(UniMod:4)SAIHAVNLR3	39380.1	27080.4	52117.7	31573.7	10723.4
P21757	P21757;P21757-3	MSRE_HUMAN	MSR1	Macrophage scavenger receptor types I and II	1	ACSHSEDAGVTCTL	AC(UniMod:4)SHSEDAGVTC(UniMod:4)TL	2	AC(UniMod:4)SHSEDAGVTC(UniMod:4)TL2	10270.1	12875.5	12081.9	13251.4	14034.3	14178.8
Q6UY14;Q6UY14-3	Q6UY14;Q6UY14-3;Q6UY14-2	ATL4_HUMAN	ADAMTSL4	ADAMTS-like protein 4	1	ACSQAPCPPEQPDPR	AC(UniMod:4)SQAPC(UniMod:4)PPEQPDPR	2	AC(UniMod:4)SQAPC(UniMod:4)PPEQPDPR2	8213.48	10920.6	6286.16		9472.91	5526.19
P98160	P98160	PGBM_HUMAN	HSPG2	Basement membrane-specific heparan sulfate proteoglycan core protein	1	ACTEAEFACHSYNECVALEYR	AC(UniMod:4)TEAEFAC(UniMod:4)HSYNEC(UniMod:4)VALEYR	3	AC(UniMod:4)TEAEFAC(UniMod:4)HSYNEC(UniMod:4)VALEYR3	8407.2		15049.3
P49368	P49368;P49368-2	TCPG_HUMAN	CCT3	T-complex protein 1 subunit gamma	1	ACTILLR	AC(UniMod:4)TILLR	2	AC(UniMod:4)TILLR2	43942.6	48532.1	33066.7	71812.6	95853.8	96387.8
Q6PCB0	Q6PCB0;Q6PCB0-2	VWA1_HUMAN	VWA1	von Willebrand factor A domain-containing protein 1	1	ACTPDGPRPR	AC(UniMod:4)TPDGPRPR	2	AC(UniMod:4)TPDGPRPR2	4770.69		6250.05	3071.89	8265.13
P35442	P35442	TSP2_HUMAN	THBS2	Thrombospondin-2	1	ACVGDVQER	AC(UniMod:4)VGDVQER	2	AC(UniMod:4)VGDVQER2	35981.3	35928.9		52745.6	38709.7	41436.6
P05023;P05023-4	P05023;P50993;P05023-3;P05023-4	AT1A1_HUMAN	ATP1A1	Sodium/potassium-transporting ATPase subunit alpha-1	0	ACVVHGSDLK	AC(UniMod:4)VVHGSDLK	2	AC(UniMod:4)VVHGSDLK2	45456.8
P05023;P05023-4	P05023;P05023-3;P05023-4	AT1A1_HUMAN	ATP1A1	Sodium/potassium-transporting ATPase subunit alpha-1	1	ACVVHGSDLKDMTSEQLDDILK	AC(UniMod:4)VVHGSDLKDMTSEQLDDILK	4	AC(UniMod:4)VVHGSDLKDMTSEQLDDILK4	36476.2	32225.2	48924.4	20511.7
P05023;P05023-4	P05023;P05023-3;P05023-4	AT1A1_HUMAN	ATP1A1	Sodium/potassium-transporting ATPase subunit alpha-1	1	ACVVHGSDLKDMTSEQLDDILK	AC(UniMod:4)VVHGSDLKDM(UniMod:35)TSEQLDDILK	4	AC(UniMod:4)VVHGSDLKDM(UniMod:35)TSEQLDDILK4	20941		29497
P61163	P61163	ACTZ_HUMAN	ACTR1A	Alpha-centractin	1	ACYLSINPQKDETLETEK	AC(UniMod:4)YLSINPQKDETLETEK	3	AC(UniMod:4)YLSINPQKDETLETEK3	25998.1	27475.9	47992.2	26704.8		12437.7
Q9Y6C9	Q9Y6C9	MTCH2_HUMAN	MTCH2	Mitochondrial carrier homolog 2	1	ADAASQVLLGSGLTILSQPLMYVK	(UniMod:1)ADAASQVLLGSGLTILSQPLMYVK	3	(UniMod:1)ADAASQVLLGSGLTILSQPLMYVK3	15294.1	26309.1	19229.9	13823.7	21121	26907.8
Q9Y6C9	Q9Y6C9	MTCH2_HUMAN	MTCH2	Mitochondrial carrier homolog 2	1	ADAASQVLLGSGLTILSQPLMYVK	(UniMod:1)ADAASQVLLGSGLTILSQPLM(UniMod:35)YVK	3	(UniMod:1)ADAASQVLLGSGLTILSQPLM(UniMod:35)YVK3	39222			5690.89	9704.81	8588.58
Q9H8Y8;Q9H8Y8-3	Q9H8Y8;Q9H8Y8-2;Q9H8Y8-3	GORS2_HUMAN	GORASP2	Golgi reassembly-stacking protein 2	1	ADAASSLTVDVTPPTAK	ADAASSLTVDVTPPTAK	2	ADAASSLTVDVTPPTAK2	57336.6	111719	80658.7	62899	102327	112203
O94905	O94905	ERLN2_HUMAN	ERLIN2	Erlin-2	1	ADAECYTAMK	ADAEC(UniMod:4)YTAM(UniMod:35)K	2	ADAEC(UniMod:4)YTAM(UniMod:35)K2		9957.3	7717.61	6304.05		6812.46
Q13409-2;Q13409-3;Q13409-6	Q13409;Q13409-3;Q13409-2;Q13409-5;Q13409-6;Q13409-7	DC1I2_HUMAN	DYNC1I2	Isoform 2B of Cytoplasmic dynein 1 intermediate chain 2	1	ADAEEEAATR	ADAEEEAATR	2	ADAEEEAATR2		11367		35608	12604.9	30155.4
Q9BYX2;Q9BYX2-2;Q9BYX2-3	Q9BYX2;Q9BYX2-2;Q9BYX2-3	TBD2A_HUMAN	TBC1D2	TBC1 domain family member 2A	1	ADAEEGIFEIK	ADAEEGIFEIK	2	ADAEEGIFEIK2	17251.9		10786.9	18882.9
Q9Y490;Q9Y490-2	Q9Y490;Q9Y490-2	TLN1_HUMAN	TLN1	Talin-1	1	ADAEGESDLENSR	ADAEGESDLENSR	2	ADAEGESDLENSR2	61292.9	53986.3	36175	115234	80644.6	101297
Q9Y490;Q9Y490-2	Q9Y490;Q9Y490-2	TLN1_HUMAN	TLN1	Talin-1	1	ADAEGESDLENSRK	ADAEGESDLENSRK	3	ADAEGESDLENSRK3	21595	16607.5	16484.4	29400.9	24449.7	25699.2
Q9NY47-3;Q9NY47-4;Q9NY47-5	Q9NY47;Q9NY47-2;Q9NY47-3;Q9NY47-4;Q9NY47-5	CA2D2_HUMAN	CACNA2D2	Isoform 3 of Voltage-dependent calcium channel subunit alpha-2/delta-2	1	ADAELDDPESEDVER	ADAELDDPESEDVER	2	ADAELDDPESEDVER2	7345.75	25945.2	13464.1	16705.7	14929.9	7549.27
P08758	P08758	ANXA5_HUMAN	ANXA5	Annexin A5	1	ADAETLRK	ADAETLRK	2	ADAETLRK2	33607.3	48305	31740.8	109850	83350	123810
P42285	P42285	MTREX_HUMAN	MTREX	Exosome RNA helicase MTR4	1	ADAFGDELFSVFEGDSTTAAGTK	(UniMod:1)ADAFGDELFSVFEGDSTTAAGTK	2	(UniMod:1)ADAFGDELFSVFEGDSTTAAGTK2	1559.36			1663.28	2269.8	2917.45
P42285	P42285	MTREX_HUMAN	MTREX	Exosome RNA helicase MTR4	1	ADAFGDELFSVFEGDSTTAAGTKK	(UniMod:1)ADAFGDELFSVFEGDSTTAAGTKK	3	(UniMod:1)ADAFGDELFSVFEGDSTTAAGTKK3			2168.92	2529.07	6296.4	4385.98
Q8NFQ8	Q8NFQ8	TOIP2_HUMAN	TOR1AIP2	Torsin-1A-interacting protein 2	1	ADAHLGSSSVALPK	ADAHLGSSSVALPK	3	ADAHLGSSSVALPK3	9249.24		12537.6	6155.69
P63027;Q15836	P63027;Q15836	VAMP2_HUMAN;VAMP3_HUMAN	VAMP2;VAMP3	Vesicle-associated membrane protein 2	0	ADALQAGASQFETSAAK	ADALQAGASQFETSAAK	2	ADALQAGASQFETSAAK2	140871	270428	170025	240940	116665	127183
P63027;Q15836	P63027;Q15836	VAMP2_HUMAN;VAMP3_HUMAN	VAMP2;VAMP3	Vesicle-associated membrane protein 2	0	ADALQAGASQFETSAAK	ADALQAGASQFETSAAK	3	ADALQAGASQFETSAAK3	20768.3	19262.3	12543.9	16134.5	5503.69	12809.8
P19878	P19878;P19878-2;P19878-3;P19878-4	NCF2_HUMAN	NCF2	Neutrophil cytosol factor 2	1	ADANNQTTEPQLK	ADANNQTTEPQLK	2	ADANNQTTEPQLK2	15017	20739.2	15292	33424.3	15588.7	21644.4
Q9BQ52;Q9BQ52-4	Q9BQ52;Q9BQ52-2;Q9BQ52-4	RNZ2_HUMAN	ELAC2	Zinc phosphodiesterase ELAC protein 2	1	ADAPVALVVHMAPASVLVDSR	ADAPVALVVHMAPASVLVDSR	3	ADAPVALVVHMAPASVLVDSR3		5113.29	3020.98	6233.59	6940.96	2990.71
P49411	P49411	EFTU_HUMAN	TUFM	Elongation factor Tu, mitochondrial	1	ADAVQDSEMVELVELEIR	ADAVQDSEMVELVELEIR	2	ADAVQDSEMVELVELEIR2	16436.9	21760.1	30956	8459.23	13856.8	9969.84
P49411	P49411	EFTU_HUMAN	TUFM	Elongation factor Tu, mitochondrial	1	ADAVQDSEMVELVELEIR	ADAVQDSEMVELVELEIR	3	ADAVQDSEMVELVELEIR3	27124.7	47624.6	75293.9	19045.9	25968	25157.4
P49411	P49411	EFTU_HUMAN	TUFM	Elongation factor Tu, mitochondrial	1	ADAVQDSEMVELVELEIR	ADAVQDSEM(UniMod:35)VELVELEIR	2	ADAVQDSEM(UniMod:35)VELVELEIR2	38348	29015.1	56951.3	8613.45	9289.07	11832.2
P49411	P49411	EFTU_HUMAN	TUFM	Elongation factor Tu, mitochondrial	1	ADAVQDSEMVELVELEIR	ADAVQDSEM(UniMod:35)VELVELEIR	3	ADAVQDSEM(UniMod:35)VELVELEIR3	37264.9	24586.6	42261.3	12657.1	8427.98	12780.8
P02788;P02788-2	P02788;P02788-2	TRFL_HUMAN	LTF	Lactotransferrin	1	ADAVTLDGGFIYEAGLAPYK	ADAVTLDGGFIYEAGLAPYK	2	ADAVTLDGGFIYEAGLAPYK2	20280.1	20529.4	24194.6	41522.4	21877.6	37480.3
Q9NZM1;Q9NZM1-6	Q9NZM1;Q9NZM1-2;Q9NZM1-3;Q9NZM1-5;Q9NZM1-6;Q9NZM1-7;Q9NZM1-8	MYOF_HUMAN	MYOF	Myoferlin	1	ADCLMGEFK	ADC(UniMod:4)LMGEFK	2	ADC(UniMod:4)LMGEFK2	13057.4	14618.9	16949.6	20579.6		16157.6
Q9NZM1;Q9NZM1-6	Q9NZM1;Q9NZM1-2;Q9NZM1-3;Q9NZM1-5;Q9NZM1-6;Q9NZM1-7;Q9NZM1-8	MYOF_HUMAN	MYOF	Myoferlin	1	ADCLMGEFK	ADC(UniMod:4)LM(UniMod:35)GEFK	2	ADC(UniMod:4)LM(UniMod:35)GEFK2	15517.8	22428.7	19368.9	17928.3	12623.7	9857.57
P22307	P22307;P22307-2;P22307-4;P22307-6;P22307-7;P22307-8	SCP2_HUMAN	SCP2	Sterol carrier protein 2	1	ADCTITMADSDFLALMTGK	ADC(UniMod:4)TITMADSDFLALMTGK	2	ADC(UniMod:4)TITMADSDFLALMTGK2	8064.86	11539.2	10496.8	25183.1	16362.2	12056.7
P22307	P22307;P22307-2;P22307-4;P22307-6;P22307-7;P22307-8	SCP2_HUMAN	SCP2	Sterol carrier protein 2	1	ADCTITMADSDFLALMTGK	ADC(UniMod:4)TITMADSDFLALMTGK	3	ADC(UniMod:4)TITMADSDFLALMTGK3	8560.57	11026.4	12427	24734	19589.4	21190.4
P22307	P22307;P22307-2;P22307-4;P22307-6;P22307-7;P22307-8	SCP2_HUMAN	SCP2	Sterol carrier protein 2	1	ADCTITMADSDFLALMTGK	ADC(UniMod:4)TITM(UniMod:35)ADSDFLALMTGK	2	ADC(UniMod:4)TITM(UniMod:35)ADSDFLALMTGK2	8311.68	22428.7	14971.8	23239.5	28676.9	23308.1
P22307	P22307;P22307-2;P22307-4;P22307-6;P22307-7;P22307-8	SCP2_HUMAN	SCP2	Sterol carrier protein 2	1	ADCTITMADSDFLALMTGK	ADC(UniMod:4)TITM(UniMod:35)ADSDFLALMTGK	3	ADC(UniMod:4)TITM(UniMod:35)ADSDFLALMTGK3	8728.68	12888.5	14705.3	24626.1	23167.2	20732.2
P22307	P22307;P22307-2;P22307-4;P22307-6;P22307-7;P22307-8	SCP2_HUMAN	SCP2	Sterol carrier protein 2	1	ADCTITMADSDFLALMTGK	ADC(UniMod:4)TITMADSDFLALM(UniMod:35)TGK	3	ADC(UniMod:4)TITMADSDFLALM(UniMod:35)TGK3		12126.5			10803.9	16355.2
P22307	P22307;P22307-2;P22307-4;P22307-6;P22307-7;P22307-8	SCP2_HUMAN	SCP2	Sterol carrier protein 2	1	ADCTITMADSDFLALMTGK	ADC(UniMod:4)TITM(UniMod:35)ADSDFLALM(UniMod:35)TGK	2	ADC(UniMod:4)TITM(UniMod:35)ADSDFLALM(UniMod:35)TGK2	8054.7	11421.7	9492.54	11132.8	7497.63	8647
Q7KZF4	Q7KZF4	SND1_HUMAN	SND1	Staphylococcal nuclease domain-containing protein 1	1	ADDADEFGYSR	ADDADEFGYSR	2	ADDADEFGYSR2	40140.3	12530.4	18945	72098.3	53345.3	42492.6
P02452	P02452	CO1A1_HUMAN	COL1A1	Collagen alpha-1(I) chain	1	ADDANVVR	ADDANVVR	2	ADDANVVR2	27443.4	45528.1	47704.2	41215.2	43379.3	57357.4
P04075	P04075;P04075-2	ALDOA_HUMAN	ALDOA	Fructose-bisphosphate aldolase A	1	ADDGRPFPQVIK	ADDGRPFPQVIK	3	ADDGRPFPQVIK3	20586.7	19730.8	23290.5	20265.4
Q14498;Q14498-2;Q14498-3	Q14498;Q14498-3;Q14498-2	RBM39_HUMAN	RBM39	RNA-binding protein 39	1	ADDIDIEAMLEAPYK	(UniMod:1)ADDIDIEAMLEAPYK	2	(UniMod:1)ADDIDIEAMLEAPYK2				6848.76	11299.9	5032.91
Q14498;Q14498-2;Q14498-3	Q14498;Q14498-3;Q14498-2	RBM39_HUMAN	RBM39	RNA-binding protein 39	1	ADDIDIEAMLEAPYKKDENK	(UniMod:1)ADDIDIEAMLEAPYKKDENK	3	(UniMod:1)ADDIDIEAMLEAPYKKDENK3	5898.03			10549.3	19710.3	8771.74
P39060;P39060-1;P39060-2	P39060;P39060-1;P39060-2	COIA1_HUMAN	COL18A1	Collagen alpha-1(XVIII) chain	1	ADDILASPPR	ADDILASPPR	2	ADDILASPPR2	133807	69285.6	84769	177750	105473	115501
L0R6Q1	L0R6Q1	S35U4_HUMAN	SLC35A4	SLC35A4 upstream open reading frame protein	1	ADDKDSLPK	(UniMod:1)ADDKDSLPK	2	(UniMod:1)ADDKDSLPK2	55629	13977.2	44381.7	33483	40720.3	40644
P02768	P02768;P02768-3;P02768-2	ALBU_HUMAN	ALB	Albumin	1	ADDKETCFAEEGK	ADDKETC(UniMod:4)FAEEGK	3	ADDKETC(UniMod:4)FAEEGK3	4976.84			13158.4	5685.26	8096.38
P02768	P02768;P02768-3;P02768-2	ALBU_HUMAN	ALB	Albumin	1	ADDKETCFAEEGKK	ADDKETC(UniMod:4)FAEEGKK	2	ADDKETC(UniMod:4)FAEEGKK2			1196.57	3307.55	3746.14	912.663
P02768	P02768;P02768-3;P02768-2	ALBU_HUMAN	ALB	Albumin	1	ADDKETCFAEEGKK	ADDKETC(UniMod:4)FAEEGKK	3	ADDKETC(UniMod:4)FAEEGKK3	39437.7	14459.4	40777.1	86392.5	73916.6	64966
P24043	P24043	LAMA2_HUMAN	LAMA2	Laminin subunit alpha-2	1	ADDKIYFGGLPTLR	ADDKIYFGGLPTLR	3	ADDKIYFGGLPTLR3	68220.2	67254.2	51452.4	16511.7	43377.7	32189.5
O95202	O95202	LETM1_HUMAN	LETM1	Mitochondrial proton/calcium exchanger protein	1	ADDKLIAEEGVDSLNVK	ADDKLIAEEGVDSLNVK	2	ADDKLIAEEGVDSLNVK2	12310.4	18884.5	13844	5951.39	13053.6
O95202	O95202	LETM1_HUMAN	LETM1	Mitochondrial proton/calcium exchanger protein	1	ADDKLIAEEGVDSLNVK	ADDKLIAEEGVDSLNVK	3	ADDKLIAEEGVDSLNVK3	53715.6	82195.9	47979.8	19145.8	22335.4	22802.2
P63241	P63241;Q6IS14	IF5A1_HUMAN	EIF5A	Eukaryotic translation initiation factor 5A-1	0	ADDLDFETGDAGASATFPMQCSALR	(UniMod:1)ADDLDFETGDAGASATFPMQC(UniMod:4)SALR	3	(UniMod:1)ADDLDFETGDAGASATFPMQC(UniMod:4)SALR3		16231.4		49733.6	39760	52091.5
P63241	P63241;Q6IS14	IF5A1_HUMAN	EIF5A	Eukaryotic translation initiation factor 5A-1	0	ADDLDFETGDAGASATFPMQCSALRK	(UniMod:1)ADDLDFETGDAGASATFPMQC(UniMod:4)SALRK	3	(UniMod:1)ADDLDFETGDAGASATFPMQC(UniMod:4)SALRK3		21688.8	12377.7	9738.49	42889.4	29439.7
O43290	O43290	SNUT1_HUMAN	SART1	U4/U6.U5 tri-snRNP-associated protein 1	1	ADDLLPLGDQTQDGDFGSR	ADDLLPLGDQTQDGDFGSR	2	ADDLLPLGDQTQDGDFGSR2	8717.14	33072.7	18502	41892.6		32988.6
Q12888;Q12888-2;Q12888-3	Q12888;Q12888-2;Q12888-3	TP53B_HUMAN	TP53BP1	TP53-binding protein 1	1	ADDPLRLDQELQQPQTQEK	ADDPLRLDQELQQPQTQEK	3	ADDPLRLDQELQQPQTQEK3	21428.9	17594.2	31417.1	26787.2	22069.7	21042.4
Q9Y2W2	Q9Y2W2	WBP11_HUMAN	WBP11	WW domain-binding protein 11	1	ADDTSAATIEK	ADDTSAATIEK	2	ADDTSAATIEK2		3847.91		10386.7	13312.4	11052.3
P62310	P62310	LSM3_HUMAN	LSM3	U6 snRNA-associated Sm-like protein LSm3	1	ADDVDQQQTTNTVEEPLDLIR	(UniMod:1)ADDVDQQQTTNTVEEPLDLIR	3	(UniMod:1)ADDVDQQQTTNTVEEPLDLIR3				10716.4		16670.4
P61421	P61421	VA0D1_HUMAN	ATP6V0D1	V-type proton ATPase subunit d 1	1	ADDYEQVK	ADDYEQVK	2	ADDYEQVK2	31930.3	22822.5		24840.9	17194.9	21076.6
Q9Y3Z3	Q9Y3Z3;Q9Y3Z3-3;Q9Y3Z3-4	SAMH1_HUMAN	SAMHD1	Deoxynucleoside triphosphate triphosphohydrolase SAMHD1	1	ADDYIEITGAGGK	ADDYIEITGAGGK	2	ADDYIEITGAGGK2	10623.8	33206.4	12004.9	24262	63858.7	64426.3
Q9Y3Z3	Q9Y3Z3;Q9Y3Z3-3;Q9Y3Z3-4	SAMH1_HUMAN	SAMHD1	Deoxynucleoside triphosphate triphosphohydrolase SAMHD1	1	ADDYIEITGAGGKK	ADDYIEITGAGGKK	3	ADDYIEITGAGGKK3	16719.9	12641	15627.9	19068.6	19346	14778.9
P49327	P49327	FAS_HUMAN	FASN	Fatty acid synthase	1	ADEASELACPTPK	ADEASELAC(UniMod:4)PTPK	2	ADEASELAC(UniMod:4)PTPK2	10431.4		7786.63	15952.6		16542.8
Q96L92;Q96L92-3	Q96L92;Q96L92-3	SNX27_HUMAN	SNX27	Sorting nexin-27	1	ADEDGEGIHPSAPHR	(UniMod:1)ADEDGEGIHPSAPHR	3	(UniMod:1)ADEDGEGIHPSAPHR3	9808.78	21644.2	17586.2	25197.1	19915.5	16801.8
P61970	P61970	NTF2_HUMAN	NUTF2	Nuclear transport factor 2	1	ADEDPIMGFHQMFLLK	ADEDPIMGFHQM(UniMod:35)FLLK	3	ADEDPIMGFHQM(UniMod:35)FLLK3				7185.43	6791.92	8414.08
Q06830	Q06830	PRDX1_HUMAN	PRDX1	Peroxiredoxin-1	1	ADEGISFR	ADEGISFR	2	ADEGISFR2	555146	748161	518320	796423	1.21082e+06	1.37539e+06
P13861;P13861-2	P13861;P13861-2	KAP2_HUMAN	PRKAR2A	cAMP-dependent protein kinase type II-alpha regulatory subunit	1	ADEHVIDQGDDGDNFYVIER	ADEHVIDQGDDGDNFYVIER	3	ADEHVIDQGDDGDNFYVIER3	103175	65186.2	123916	98677	51279.2	54041.1
P46939	P46939;P46939-2	UTRN_HUMAN	UTRN	Utrophin	1	ADELNQTGQILVEQMGK	ADELNQTGQILVEQMGK	2	ADELNQTGQILVEQMGK2	11109.6	23656.3	15747	27487.9		18316.1
Q8N201	Q8N201	INT1_HUMAN	INTS1	Integrator complex subunit 1	1	ADEQTTCEVLDYFLR	ADEQTTC(UniMod:4)EVLDYFLR	3	ADEQTTC(UniMod:4)EVLDYFLR3				5962.77
Q9NR34	Q9NR34	MA1C1_HUMAN	MAN1C1	Mannosyl-oligosaccharide 1,2-alpha-mannosidase IC	1	ADESQEPQSQVR	ADESQEPQSQVR	2	ADESQEPQSQVR2	3127.71	4181.95			7098.1
O75643	O75643;O75643-2	U520_HUMAN	SNRNP200	U5 small nuclear ribonucleoprotein 200 kDa helicase	1	ADEVLEILK	ADEVLEILK	2	ADEVLEILK2	15244.4		10653.5	16593.6
O75781;O75781-2	O75781;O75781-2	PALM_HUMAN	PALM	Paralemmin-1	1	ADEVTLSEAGSTAGAAETR	ADEVTLSEAGSTAGAAETR	2	ADEVTLSEAGSTAGAAETR2	7907.74	16980.5	7770.19	13245.3	12665	8298.09
Q6P1K1;Q6P1K1-2	Q6P1K1;Q6P1K1-2	HRG1_HUMAN	SLC48A1	Heme transporter HRG1	1	ADFADISILSDF	ADFADISILSDF	2	ADFADISILSDF2	7203.34	8328.92	5799.23	4856.13	7508.28	6861.81
P11498	P11498;P11498-2	PYC_HUMAN	PC	Pyruvate carboxylase, mitochondrial	1	ADFAQACQDAGVR	ADFAQAC(UniMod:4)QDAGVR	2	ADFAQAC(UniMod:4)QDAGVR2	25819.4		20240.5	26890.3	20482.2	15629.3
P35579;P35580;P35580-3	P35579;P35580;P35579-2;P35580-2;P35580-3;P35580-4;P35580-5	MYH10_HUMAN;MYH9_HUMAN	MYH10;MYH9	Myosin-9	0	ADFCIIHYAGK	ADFC(UniMod:4)IIHYAGK	3	ADFC(UniMod:4)IIHYAGK3	108333	56098	104577	46490.4		18458.7
P52907	P52907	CAZA1_HUMAN	CAPZA1	F-actin-capping protein subunit alpha-1	1	ADFDDRVSDEEKVR	(UniMod:1)ADFDDRVSDEEKVR	3	(UniMod:1)ADFDDRVSDEEKVR3	151242	128990	235850	46968	32729.9	32101.5
P00390;P00390-2;P00390-4	P00390;P00390-2;P00390-3;P00390-4;P00390-5	GSHR_HUMAN	GSR	Glutathione reductase, mitochondrial	1	ADFDNTVAIHPTSSEELVTLR	ADFDNTVAIHPTSSEELVTLR	3	ADFDNTVAIHPTSSEELVTLR3	28606.2	52206	36880.5	69957.4	104201	85860
O95573	O95573	ACSL3_HUMAN	ACSL3	Fatty acid CoA ligase Acsl3	1	ADFFEDENGQR	ADFFEDENGQR	2	ADFFEDENGQR2	42942	70391.7	61210.3	41582.1	40859.8	37402.9
P02730	P02730;P02730-2	B3AT_HUMAN	SLC4A1	Band 3 anion transport protein	1	ADFLEQPVLGFVR	ADFLEQPVLGFVR	2	ADFLEQPVLGFVR2	40794.4	38865.6		8380.59	16895.8	33766.2
P02730	P02730;P02730-2	B3AT_HUMAN	SLC4A1	Band 3 anion transport protein	1	ADFLEQPVLGFVR	ADFLEQPVLGFVR	3	ADFLEQPVLGFVR3	49300.1	56989.5	50243.8	41718.5	33177	30484.2
Q8IZA0;Q8IZA0-2	Q8IZA0;Q8IZA0-2;Q8IZA0-3	K319L_HUMAN	KIAA0319L	Dyslexia-associated protein KIAA0319-like protein	1	ADFLIFR	ADFLIFR	2	ADFLIFR2	26526.4		30058.5
Q5VIR6	Q5VIR6;Q5VIR6-1;Q5VIR6-2;Q5VIR6-3	VPS53_HUMAN	VPS53	Vacuolar protein sorting-associated protein 53 homolog	1	ADFNAVEYINTLFPTEQSLANIDEVVNK	ADFNAVEYINTLFPTEQSLANIDEVVNK	3	ADFNAVEYINTLFPTEQSLANIDEVVNK3			3499.54	3985.36	4276.44	4681.7
P26640	P26640	SYVC_HUMAN	VARS1	Valine--tRNA ligase	1	ADFPAGIPECGTDALR	ADFPAGIPEC(UniMod:4)GTDALR	2	ADFPAGIPEC(UniMod:4)GTDALR2	25065.3	45961	31134.4	70431.7		75678.4
Q9H8L6	Q9H8L6	MMRN2_HUMAN	MMRN2	Multimerin-2	1	ADFQELGAK	ADFQELGAK	2	ADFQELGAK2	42213	54321.7	37010.9	31480.8	30987.2	27666.9
P61803	P61803	DAD1_HUMAN	DAD1	Dolichyl-diphosphooligosaccharide--protein glycosyltransferase subunit DAD1	1	ADFQGISPER	ADFQGISPER	2	ADFQGISPER2	223170	158345	213495	189668	81859.5	121718
Q8N423;Q8N423-1;Q8N423-4;Q8NHL6;Q8NHL6-2	Q8N423;Q8NHL6;Q8N423-1;Q8N423-4;Q8NHL6-2;Q8NHL6-3;Q8NHL6-4	LIRB1_HUMAN;LIRB2_HUMAN	LILRB1;LILRB2	Leukocyte immunoglobulin-like receptor subfamily B member 2	0	ADFQHPAGAVGPEPTDR	ADFQHPAGAVGPEPTDR	3	ADFQHPAGAVGPEPTDR3	10382.4	6793.7	10282.6	13861.3	7007.15	6048.33
Q9H2M9	Q9H2M9	RBGPR_HUMAN	RAB3GAP2	Rab3 GTPase-activating protein non-catalytic subunit	1	ADFSPFGNSQGPSR	ADFSPFGNSQGPSR	2	ADFSPFGNSQGPSR2	18042.9	18947.7	15308.5	17275.8	16026.9	19905
Q14318-2	Q14318;Q14318-2	FKBP8_HUMAN	FKBP8	Isoform 2 of Peptidyl-prolyl cis-trans isomerase FKBP8	1	ADFVLAANSYDLAIK	ADFVLAANSYDLAIK	2	ADFVLAANSYDLAIK2	56961.7	20366.7	58140.8	17192.3	12129.5	24758.7
Q8N3D4	Q8N3D4	EH1L1_HUMAN	EHBP1L1	EH domain-binding protein 1-like protein 1	1	ADGAAPGVASR	ADGAAPGVASR	2	ADGAAPGVASR2				14786	19946.6	14523.8
Q07157;Q07157-2	Q07157;Q07157-2	ZO1_HUMAN	TJP1	Tight junction protein ZO-1	1	ADGATSDDLDLHDDR	ADGATSDDLDLHDDR	3	ADGATSDDLDLHDDR3		7360.43		10988.7	5238.07
P55083;P55083-2	P55083;P55083-2	MFAP4_HUMAN	MFAP4	Microfibril-associated glycoprotein 4	1	ADGEYWLGLQNMHLLTLK	ADGEYWLGLQNMHLLTLK	3	ADGEYWLGLQNMHLLTLK3	14346.6	16122.2	7747.56	9862.5	4551.87
P55083;P55083-2	P55083;P55083-2	MFAP4_HUMAN	MFAP4	Microfibril-associated glycoprotein 4	1	ADGEYWLGLQNMHLLTLK	ADGEYWLGLQNM(UniMod:35)HLLTLK	3	ADGEYWLGLQNM(UniMod:35)HLLTLK3	16205.8	10437.8	6768.46	6530.45
P15529-2;P15529-3;P15529-4;P15529-5;P15529-6;P15529-7	P15529-3;P15529-16;P15529-2;P15529-4;P15529-5;P15529-6;P15529-7	MCP_HUMAN	CD46	Isoform B of Membrane cofactor protein	1	ADGGAEYATYQTK	ADGGAEYATYQTK	2	ADGGAEYATYQTK2	24097	41611.2	30804.2	32920	27347.6	22945.2
P09622	P09622;P09622-2	DLDH_HUMAN	DLD	Dihydrolipoyl dehydrogenase, mitochondrial	1	ADGGTQVIDTK	ADGGTQVIDTK	2	ADGGTQVIDTK2	72909.9	121921	101685	131664	168039	152111
Q07954	Q07954	LRP1_HUMAN	LRP1	Prolow-density lipoprotein receptor-related protein 1	1	ADGSGSVVLR	ADGSGSVVLR	2	ADGSGSVVLR2	153865	149771	129863	159793	148337	164549
Q7Z6Z7;Q7Z6Z7-2;Q7Z6Z7-3	Q7Z6Z7;Q7Z6Z7-2;Q7Z6Z7-3	HUWE1_HUMAN	HUWE1	E3 ubiquitin-protein ligase HUWE1	1	ADGTATAPPPR	ADGTATAPPPR	2	ADGTATAPPPR2	8989.3	9015.79	9468.95	10012.3	11871.9	7432.05
O76024	O76024	WFS1_HUMAN	WFS1	Wolframin	1	ADGTGPTKGDMEIPFEEVLER	ADGTGPTKGDMEIPFEEVLER	3	ADGTGPTKGDMEIPFEEVLER3	31903.3	51535.6	42513.4	29846.6	21523.7	36281.4
O76024	O76024	WFS1_HUMAN	WFS1	Wolframin	1	ADGTGPTKGDMEIPFEEVLER	ADGTGPTKGDM(UniMod:35)EIPFEEVLER	3	ADGTGPTKGDM(UniMod:35)EIPFEEVLER3	52477	50721.4	52289.9	23185.6	46094.8	40850.1
O14548	O14548	COX7R_HUMAN	COX7A2L	Cytochrome c oxidase subunit 7A-related protein, mitochondrial	1	ADGVPVYLK	ADGVPVYLK	2	ADGVPVYLK2	34789.2	22943	8385.92	18959.6		21350
Q92692	Q92692;Q92692-2	NECT2_HUMAN	NECTIN2	Nectin-2	1	ADGVTVTCK	ADGVTVTC(UniMod:4)K	2	ADGVTVTC(UniMod:4)K2				10399.7		11081.8
P61247	P61247	RS3A_HUMAN	RPS3A	Small ribosomal subunit protein eS1	1	ADGYEPPVQESV	ADGYEPPVQESV	2	ADGYEPPVQESV2	45617.5	55850.6	19617.8	27499.6	28874.6	37070
P62241	P62241	RS8_HUMAN	RPS8	Small ribosomal subunit protein eS8	1	ADGYVLEGK	ADGYVLEGK	2	ADGYVLEGK2	100477	60081.5	79716	43424.5		38272
P62333	P62333	PRS10_HUMAN	PSMC6	26S proteasome regulatory subunit 10B	1	ADHDFVVQEDFMK	ADHDFVVQEDFMK	3	ADHDFVVQEDFMK3	7948.94	9963.9	19253.5	11942	11695.3
P62333	P62333	PRS10_HUMAN	PSMC6	26S proteasome regulatory subunit 10B	1	ADHDFVVQEDFMK	ADHDFVVQEDFM(UniMod:35)K	3	ADHDFVVQEDFM(UniMod:35)K3	46529	26131	65470.2	43892.1		19834.7
P08238	P08238	HS90B_HUMAN	HSP90AB1	Heat shock protein HSP 90-beta	1	ADHGEPIGR	ADHGEPIGR	2	ADHGEPIGR2	138608	160999	155631	174467	224526	217182
P08865	P08865;A0A8I5KQE6	RSSA_HUMAN	RPSA	Small ribosomal subunit protein uS2	0	ADHQPLTEASYVNLPTIALCNTDSPLR	ADHQPLTEASYVNLPTIALC(UniMod:4)NTDSPLR	3	ADHQPLTEASYVNLPTIALC(UniMod:4)NTDSPLR3	82046	95910.7	86394.1	179691	96934.5	123358
P08865	P08865;A0A8I5KQE6	RSSA_HUMAN	RPSA	Small ribosomal subunit protein uS2	0	ADHQPLTEASYVNLPTIALCNTDSPLR	ADHQPLTEASYVNLPTIALC(UniMod:4)NTDSPLR	4	ADHQPLTEASYVNLPTIALC(UniMod:4)NTDSPLR4				5937.16	8514.83	7229.66
Q99733;Q99733-2	Q99733;Q99733-2	NP1L4_HUMAN	NAP1L4	Nucleosome assembly protein 1-like 4	1	ADHSFSDGVPSDSVEAAK	(UniMod:1)ADHSFSDGVPSDSVEAAK	2	(UniMod:1)ADHSFSDGVPSDSVEAAK2	7990.69	11529.1	8702.21	12882	36398.2	27743
Q9UIA9	Q9UIA9	XPO7_HUMAN	XPO7	Exportin-7	1	ADHVQSLAQLENLCK	(UniMod:1)ADHVQSLAQLENLC(UniMod:4)K	2	(UniMod:1)ADHVQSLAQLENLC(UniMod:4)K2	12463.1	15370.6	20147	23711.3		21450.8
Q9ULC5;Q9ULC5-3	Q9ULC5;Q9ULC5-3;Q9ULC5-4	ACSL5_HUMAN	ACSL5	Long-chain-fatty-acid--CoA ligase 5	1	ADIAMVICDTPQK	ADIAMVIC(UniMod:4)DTPQK	2	ADIAMVIC(UniMod:4)DTPQK2	6593.41			9561.93
Q9NW15;Q9NW15-2	Q9NW15;Q9NW15-2;Q9NW15-3;Q9NW15-4;Q9NW15-5	ANO10_HUMAN	ANO10	Anoctamin-10	1	ADIDATLYEQVILEK	ADIDATLYEQVILEK	2	ADIDATLYEQVILEK2	9597.15
Q09666	Q09666	AHNK_HUMAN	AHNAK	Neuroblast differentiation-associated protein AHNAK	1	ADIDISGPNVDVDVPDVNIEGPDAK	ADIDISGPNVDVDVPDVNIEGPDAK	3	ADIDISGPNVDVDVPDVNIEGPDAK3		119112	167976	158769	225113	186338
P62269	P62269	RS18_HUMAN	RPS18	Small ribosomal subunit protein uS13	1	ADIDLTKR	ADIDLTKR	2	ADIDLTKR2	189137	249967	295316	118875	212771	166455
Q09666	Q09666	AHNK_HUMAN	AHNAK	Neuroblast differentiation-associated protein AHNAK	1	ADIDVSGPK	ADIDVSGPK	2	ADIDVSGPK2	382709	422550	313417	710361	724141	846459
Q09666	Q09666	AHNK_HUMAN	AHNAK	Neuroblast differentiation-associated protein AHNAK	1	ADIDVSGPKVDIDTPDIDIHGPEGK	ADIDVSGPKVDIDTPDIDIHGPEGK	3	ADIDVSGPKVDIDTPDIDIHGPEGK3	10661.8	20562.4	18289.4	11089.5	45602.3	26428.3
Q09666	Q09666	AHNK_HUMAN	AHNAK	Neuroblast differentiation-associated protein AHNAK	1	ADIDVSGPKVDIDTPDIDIHGPEGK	ADIDVSGPKVDIDTPDIDIHGPEGK	4	ADIDVSGPKVDIDTPDIDIHGPEGK4	34431.8	47310.8	52266.7	38006.4	124015	50017.4
Q09666	Q09666	AHNK_HUMAN	AHNAK	Neuroblast differentiation-associated protein AHNAK	1	ADIDVSGPKVDIEGPDVNIEGPEGK	ADIDVSGPKVDIEGPDVNIEGPEGK	3	ADIDVSGPKVDIEGPDVNIEGPEGK3	7811.48	27164.4			35233.2	22186.8
Q09666	Q09666	AHNK_HUMAN	AHNAK	Neuroblast differentiation-associated protein AHNAK	1	ADIDVSGPKVDVECPDVNIEGPEGK	ADIDVSGPKVDVEC(UniMod:4)PDVNIEGPEGK	3	ADIDVSGPKVDVEC(UniMod:4)PDVNIEGPEGK3	22838.7	46716.2	36041.4	47703.4	190700	108108
Q09666	Q09666	AHNK_HUMAN	AHNAK	Neuroblast differentiation-associated protein AHNAK	1	ADIDVSGPKVDVEVPDVSLEGPEGK	ADIDVSGPKVDVEVPDVSLEGPEGK	3	ADIDVSGPKVDVEVPDVSLEGPEGK3	100397	123576	144832	94595.4	403648	274684
Q09666	Q09666	AHNK_HUMAN	AHNAK	Neuroblast differentiation-associated protein AHNAK	1	ADIDVSGPSVDTDAPDLDIEGPEGK	ADIDVSGPSVDTDAPDLDIEGPEGK	3	ADIDVSGPSVDTDAPDLDIEGPEGK3	30637.9	43612.6	24798.9	63624	16317.4	92890.8
Q09666	Q09666	AHNK_HUMAN	AHNAK	Neuroblast differentiation-associated protein AHNAK	1	ADIEISGPK	ADIEISGPK	2	ADIEISGPK2	163024	225860	152343	408547	424374	468869
Q09666	Q09666	AHNK_HUMAN	AHNAK	Neuroblast differentiation-associated protein AHNAK	1	ADIEISGPKVDIDAPDVSIEGPDAK	ADIEISGPKVDIDAPDVSIEGPDAK	3	ADIEISGPKVDIDAPDVSIEGPDAK3		142863			100065
O75369-7	O75369;O75369-2;O75369-3;O75369-6;O75369-4;O75369-5;O75369-7;O75369-8;O75369-9	FLNB_HUMAN	FLNB	Isoform 7 of Filamin-B	1	ADIEMPFDPSK	ADIEMPFDPSK	2	ADIEMPFDPSK2	24471.2	36872.1	24732.4	72539.3		65271
Q13439;Q13439-3;Q13439-4;Q13439-5	Q13439;Q13439-3;Q13439-4;Q13439-5	GOGA4_HUMAN	GOLGA4	Golgin subfamily A member 4	1	ADIESLVTEK	ADIESLVTEK	2	ADIESLVTEK2	15848.9	21564.3	14922	23523.3	30016.5	28271.8
P05198	P05198	IF2A_HUMAN	EIF2S1	Eukaryotic translation initiation factor 2 subunit 1	1	ADIEVACYGYEGIDAVK	ADIEVAC(UniMod:4)YGYEGIDAVK	2	ADIEVAC(UniMod:4)YGYEGIDAVK2	5479.88	9041.08	12199.6	9879.86		13605.6
P61221	P61221	ABCE1_HUMAN	ABCE1	ATP-binding cassette sub-family E member 1	1	ADIFMFDEPSSYLDVK	ADIFMFDEPSSYLDVK	2	ADIFMFDEPSSYLDVK2	3969.03		3818.61	6709.34	5257.8	6501.41
P61221	P61221	ABCE1_HUMAN	ABCE1	ATP-binding cassette sub-family E member 1	1	ADIFMFDEPSSYLDVK	ADIFM(UniMod:35)FDEPSSYLDVK	2	ADIFM(UniMod:35)FDEPSSYLDVK2	6299.54				5109.37	6940.17
Q92896;Q92896-2;Q92896-3	Q92896;Q92896-2;Q92896-3	GSLG1_HUMAN	GLG1	Golgi apparatus protein 1	1	ADIFVDPVLHTACALDIK	ADIFVDPVLHTAC(UniMod:4)ALDIK	3	ADIFVDPVLHTAC(UniMod:4)ALDIK3	27002.4	33575.5	25002	76688.4	43479.7	40517.3
P01024	P01024	CO3_HUMAN	C3	Complement C3	1	ADIGCTPGSGK	ADIGC(UniMod:4)TPGSGK	2	ADIGC(UniMod:4)TPGSGK2	80773.1	92736.6	48300.3	118991	53179.5	77047.5
P05023;P05023-4	P05023;P13637;P05023-3;P05023-4;P13637-2;P13637-3	AT1A1_HUMAN	ATP1A1	Sodium/potassium-transporting ATPase subunit alpha-1	0	ADIGVAMGIAGSDVSK	ADIGVAM(UniMod:35)GIAGSDVSK	2	ADIGVAM(UniMod:35)GIAGSDVSK2	102299		13265.3	40132.5
P36542	P36542;P36542-2	ATPG_HUMAN	ATP5F1C	ATP synthase subunit gamma, mitochondrial	1	ADIKGPEDK	ADIKGPEDK	2	ADIKGPEDK2	136858	196746	171653	104346	110618	123896
Q09666	Q09666	AHNK_HUMAN	AHNAK	Neuroblast differentiation-associated protein AHNAK	1	ADIKSPSLDVTVPEAELNLETPEISVGGK	ADIKSPSLDVTVPEAELNLETPEISVGGK	3	ADIKSPSLDVTVPEAELNLETPEISVGGK3	2538.51		1505.28		4792.39	2712.82
P52272;P52272-2	P52272;P52272-2	HNRPM_HUMAN	HNRNPM	Heterogeneous nuclear ribonucleoprotein M	1	ADILEDKDGK	ADILEDKDGK	2	ADILEDKDGK2	161808	57395.3	164883	75000.4	168341	133377
Q9H074;Q9H074-2;Q9H074-3	Q9H074;Q9H074-2;Q9H074-3	PAIP1_HUMAN	PAIP1	Polyadenylate-binding protein-interacting protein 1	1	ADILQVGLR	ADILQVGLR	2	ADILQVGLR2	6077.94			32234.5
A6NMZ7	A6NMZ7;A6NMZ7-2	CO6A6_HUMAN	COL6A6	Collagen alpha-6(VI) chain	1	ADIMFLVDSSGSIGPENFSK	ADIMFLVDSSGSIGPENFSK	2	ADIMFLVDSSGSIGPENFSK2	43162.1	71157.2	53024.1	51209.9	31293.5	31858.8
A6NMZ7	A6NMZ7;A6NMZ7-2	CO6A6_HUMAN	COL6A6	Collagen alpha-6(VI) chain	1	ADIMFLVDSSGSIGPENFSK	ADIM(UniMod:35)FLVDSSGSIGPENFSK	2	ADIM(UniMod:35)FLVDSSGSIGPENFSK2	29338.6	39107	28366.7	32333.8	7823.66	17748.9
Q13740-2	Q13740;Q13740-2;Q13740-4	CD166_HUMAN	ALCAM	Isoform 2 of CD166 antigen	1	ADIQMPFTCSVTYYGPSGQK	ADIQMPFTC(UniMod:4)SVTYYGPSGQK	2	ADIQMPFTC(UniMod:4)SVTYYGPSGQK2	22198.4	30065.4	27033.9	28345.7	28393.5	27180.9
Q13740-2	Q13740;Q13740-2;Q13740-4	CD166_HUMAN	ALCAM	Isoform 2 of CD166 antigen	1	ADIQMPFTCSVTYYGPSGQK	ADIQMPFTC(UniMod:4)SVTYYGPSGQK	3	ADIQMPFTC(UniMod:4)SVTYYGPSGQK3	20852.8	38388	29342.3	35577.1	25751.5	33242
Q9NZD2	Q9NZD2	GLTP_HUMAN	GLTP	Glycolipid transfer protein	1	ADISGNITK	ADISGNITK	2	ADISGNITK2		14970.1		15052.7	14335.3	18952
O00291;O00291-3	O00291;O00291-3;O00291-4	HIP1_HUMAN	HIP1	Huntingtin-interacting protein 1	1	ADKDSPNLAQLQQASR	ADKDSPNLAQLQQASR	3	ADKDSPNLAQLQQASR3	17522	13794.5	23505	16916.1	10313.6	8575.64
P06748	P06748;P06748-2;P06748-3	NPM_HUMAN	NPM1	Nucleophosmin	1	ADKDYHFK	ADKDYHFK	2	ADKDYHFK2				16541.7		10595.4
Q09028;Q09028-3	Q09028;Q09028-3	RBBP4_HUMAN	RBBP4	Histone-binding protein RBBP4	1	ADKEAAFDDAVEER	(UniMod:1)ADKEAAFDDAVEER	2	(UniMod:1)ADKEAAFDDAVEER2	22474.8	56543.5	31408.4	60575.1	96318.6	94337.5
P56192	P56192	SYMC_HUMAN	MARS1	Methionine--tRNA ligase, cytoplasmic	1	ADKNEVAAEVAK	ADKNEVAAEVAK	2	ADKNEVAAEVAK2	4736.42			3350.87		1783.94
P63313	P63313	TYB10_HUMAN	TMSB10	Thymosin beta-10	1	ADKPDMGEIASFDK	(UniMod:1)ADKPDM(UniMod:35)GEIASFDK	2	(UniMod:1)ADKPDM(UniMod:35)GEIASFDK2	11745.3			15304.8	12668.4	16067.8
Q9H936	Q9H936	GHC1_HUMAN	SLC25A22	Mitochondrial glutamate carrier 1	1	ADKQISLPAK	(UniMod:1)ADKQISLPAK	2	(UniMod:1)ADKQISLPAK2	5013.74	11733.3	7169.31
Q969V3;Q969V3-2	Q969V3;Q969V3-2	NCLN_HUMAN	NCLN	BOS complex subunit NCLN	1	ADKRDPEFVFYDQLK	ADKRDPEFVFYDQLK	3	ADKRDPEFVFYDQLK3	25138.6		30442.3	2901.89	8223.84
P51688	P51688	SPHM_HUMAN	SGSH	N-sulphoglucosamine sulphohydrolase	1	ADLAAQYTTVGR	ADLAAQYTTVGR	2	ADLAAQYTTVGR2	16674.6		19869.8	51287.7	41477.5	36010.8
Q14204	Q14204	DYHC1_HUMAN	DYNC1H1	Cytoplasmic dynein 1 heavy chain 1	1	ADLAAVEAK	ADLAAVEAK	2	ADLAAVEAK2	62196.9	53316.5	65825.6	37350.2		53492.9
P68036	P68036;P68036-2;P68036-3	UB2L3_HUMAN	UBE2L3	Ubiquitin-conjugating enzyme E2 L3	1	ADLAEEYSK	ADLAEEYSK	2	ADLAEEYSK2		8002.08	6488.46	25052.5	17123.1	20670.6
Q9H6Z4;Q9H6Z4-2;Q9H6Z4-3	Q9H6Z4;Q9H6Z4-2;Q9H6Z4-3	RANB3_HUMAN	RANBP3	Ran-binding protein 3	1	ADLANEEKPAIAPPVFVFQK	(UniMod:1)ADLANEEKPAIAPPVFVFQK	2	(UniMod:1)ADLANEEKPAIAPPVFVFQK2				1281.29	4334.53	1844.25
Q8N1G4	Q8N1G4	LRC47_HUMAN	LRRC47	Leucine-rich repeat-containing protein 47	1	ADLATAPPHVTVVR	ADLATAPPHVTVVR	3	ADLATAPPHVTVVR3	10350.2		9358.12	18499.5
P36873;P36873-2	P36873;P36873-2	PP1G_HUMAN	PPP1CC	Serine/threonine-protein phosphatase PP1-gamma catalytic subunit	1	ADLDKLNIDSIIQR	(UniMod:1)ADLDKLNIDSIIQR	2	(UniMod:1)ADLDKLNIDSIIQR2	51505.5	70002	80590.1	89734.7	100889	107679
P36873;P36873-2	P36873;P36873-2	PP1G_HUMAN	PPP1CC	Serine/threonine-protein phosphatase PP1-gamma catalytic subunit	1	ADLDKLNIDSIIQR	(UniMod:1)ADLDKLNIDSIIQR	3	(UniMod:1)ADLDKLNIDSIIQR3	13852.5	13131.6	13917.3	23527.4	22907.4	22899
Q14571	Q14571	ITPR2_HUMAN	ITPR2	Inositol 1,4,5-trisphosphate receptor type 2	1	ADLDQLR	ADLDQLR	2	ADLDQLR2	67743.4	70044.8	54990.6	50456.5	39926.9	49958
Q09666	Q09666	AHNK_HUMAN	AHNAK	Neuroblast differentiation-associated protein AHNAK	1	ADLDVSGPK	ADLDVSGPK	2	ADLDVSGPK2		436133	293817	696220	709916	730918
Q09666	Q09666	AHNK_HUMAN	AHNAK	Neuroblast differentiation-associated protein AHNAK	1	ADLDVSGPKVDIDVPDVNIEGPDAK	ADLDVSGPKVDIDVPDVNIEGPDAK	3	ADLDVSGPKVDIDVPDVNIEGPDAK3	243077				902408
Q09666	Q09666	AHNK_HUMAN	AHNAK	Neuroblast differentiation-associated protein AHNAK	1	ADLDVSGPKVDIDVPDVNIEGPEGK	ADLDVSGPKVDIDVPDVNIEGPEGK	3	ADLDVSGPKVDIDVPDVNIEGPEGK3	299228	466861	424465	352765	1.04683e+06	860341
Q09666	Q09666	AHNK_HUMAN	AHNAK	Neuroblast differentiation-associated protein AHNAK	1	ADLDVSGPKVDVDVPDVNIEGPDAK	ADLDVSGPKVDVDVPDVNIEGPDAK	3	ADLDVSGPKVDVDVPDVNIEGPDAK3	106510	319156	244410	237882	638491	510889
P61106	P61106	RAB14_HUMAN	RAB14	Ras-related protein Rab-14	1	ADLEAQR	ADLEAQR	2	ADLEAQR2	139196	149240	110184	150747	132150	144967
P61106	P61106	RAB14_HUMAN	RAB14	Ras-related protein Rab-14	1	ADLEAQRDVTYEEAK	ADLEAQRDVTYEEAK	2	ADLEAQRDVTYEEAK2	2441.62		6026.32
P61106	P61106	RAB14_HUMAN	RAB14	Ras-related protein Rab-14	1	ADLEAQRDVTYEEAK	ADLEAQRDVTYEEAK	3	ADLEAQRDVTYEEAK3	12696.1	7690.51	17303.5
Q15031	Q15031	SYLM_HUMAN	LARS2	Leucine--tRNA ligase, mitochondrial	1	ADLEGSLDSK	ADLEGSLDSK	2	ADLEGSLDSK2	14083.7	27280.8	27769.3	29240.6	31962.4	30773
Q04695	Q04695	K1C17_HUMAN	KRT17	Keratin, type I cytoskeletal 17	1	ADLEMQIENLKEELAYLKK	ADLEMQIENLKEELAYLKK	3	ADLEMQIENLKEELAYLKK3	9311.85
Q8N573;Q8N573-2;Q8N573-5;Q8N573-8	Q8N573;Q8N573-2;Q8N573-4;Q8N573-5;Q8N573-7;Q8N573-8	OXR1_HUMAN	OXR1	Oxidation resistance protein 1	1	ADLESESFRPNLSDPSELLLPDQIEK	ADLESESFRPNLSDPSELLLPDQIEK	3	ADLESESFRPNLSDPSELLLPDQIEK3	10200.8	12618.1	12709.5	11418	16182.7	9410.64
O75691	O75691	UTP20_HUMAN	UTP20	Small subunit processome component 20 homolog	1	ADLFPILMR	ADLFPILMR	2	ADLFPILMR2		20106.1	16281.9		22727.8	10128.7
P04196	P04196	HRG_HUMAN	HRG	Histidine-rich glycoprotein	1	ADLFYDVEALDLESPK	ADLFYDVEALDLESPK	2	ADLFYDVEALDLESPK2	21072.7	25419.4	20802.2	18728.4	17091.9	14870.2
P04196	P04196	HRG_HUMAN	HRG	Histidine-rich glycoprotein	1	ADLFYDVEALDLESPK	ADLFYDVEALDLESPK	3	ADLFYDVEALDLESPK3	6017.22		5937.23		10502.8	6809
Q09666	Q09666	AHNK_HUMAN	AHNAK	Neuroblast differentiation-associated protein AHNAK	1	ADLGVSGPK	ADLGVSGPK	2	ADLGVSGPK2	136207	94180.6	104368	241671	243782	299400
Q09666	Q09666	AHNK_HUMAN	AHNAK	Neuroblast differentiation-associated protein AHNAK	1	ADLGVSGPKVDIDVPDVNLEAPEGK	ADLGVSGPKVDIDVPDVNLEAPEGK	3	ADLGVSGPKVDIDVPDVNLEAPEGK3	54780.7	54054.6	66386.1	12214.8	48539.7	80938.7
P99999	P99999	CYC_HUMAN	CYCS	Cytochrome c	1	ADLIAYLK	ADLIAYLK	2	ADLIAYLK2	74046.5	61392.6	84347.5	61477.4		43899.7
Q7Z406;Q7Z406-2	Q7Z406;Q7Z406-2;Q7Z406-4;Q7Z406-5;Q7Z406-6	MYH14_HUMAN	MYH14	Myosin-14	1	ADLLLEPCSHYR	ADLLLEPC(UniMod:4)SHYR	3	ADLLLEPC(UniMod:4)SHYR3	62095	27919.5	61407	44331		7377.32
P08195;P08195-3;P08195-4;P08195-5	P08195;P08195-4;P08195-2;P08195-3;P08195-5	4F2_HUMAN	SLC3A2	Amino acid transporter heavy chain SLC3A2	1	ADLLLSTQPGR	ADLLLSTQPGR	2	ADLLLSTQPGR2	36352.5			14551.1
P08195;P08195-3;P08195-4;P08195-5	P08195;P08195-4;P08195-2;P08195-3;P08195-5	4F2_HUMAN	SLC3A2	Amino acid transporter heavy chain SLC3A2	1	ADLLLSTQPGREEGSPLELER	ADLLLSTQPGREEGSPLELER	3	ADLLLSTQPGREEGSPLELER3	314455	477931	340122	340087	408155	350300
Q96C19	Q96C19	EFHD2_HUMAN	EFHD2	EF-hand domain-containing protein D2	1	ADLNQGIGEPQSPSR	ADLNQGIGEPQSPSR	2	ADLNQGIGEPQSPSR2	38573.7			10882.4	6289.6
Q96C19	Q96C19	EFHD2_HUMAN	EFHD2	EF-hand domain-containing protein D2	1	ADLNQGIGEPQSPSRR	ADLNQGIGEPQSPSRR	3	ADLNQGIGEPQSPSRR3	13823.7	12030.2	23731.9	14124.7	7671.6	4875.04
P46939	P46939;P46939-2	UTRN_HUMAN	UTRN	Utrophin	1	ADLNTITESSAALQNLIEGSEPILEER	ADLNTITESSAALQNLIEGSEPILEER	3	ADLNTITESSAALQNLIEGSEPILEER3	6422.76	5909.81	10330.5	8161.79	12361	9982.03
Q8IXI1	Q8IXI1	MIRO2_HUMAN	RHOT2	Mitochondrial Rho GTPase 2	1	ADLPEGVAVSGPSPAEFCR	ADLPEGVAVSGPSPAEFC(UniMod:4)R	2	ADLPEGVAVSGPSPAEFC(UniMod:4)R2	24333.2	38083.5	30372.9	28254.4		35096.7
P20701;P20701-2;P20701-3	P20701;P20701-2;P20701-3	ITAL_HUMAN	ITGAL	Integrin alpha-L	1	ADLQDDTFIGNEPLTPEVR	ADLQDDTFIGNEPLTPEVR	2	ADLQDDTFIGNEPLTPEVR2	18401.4	31398.8	31057.7	29785.1	23447.3	31542.5
P20701;P20701-2;P20701-3	P20701;P20701-2;P20701-3	ITAL_HUMAN	ITGAL	Integrin alpha-L	1	ADLQDDTFIGNEPLTPEVR	ADLQDDTFIGNEPLTPEVR	3	ADLQDDTFIGNEPLTPEVR3		12641.2	9774.75	9449.59		16381.1
P53420	P53420	CO4A4_HUMAN	COL4A4	Collagen alpha-4(IV) chain	1	ADLQFSSAPAPDTLKESQAQR	ADLQFSSAPAPDTLKESQAQR	3	ADLQFSSAPAPDTLKESQAQR3	3565.24		7565.03
Q15075	Q15075	EEA1_HUMAN	EEA1	Early endosome antigen 1	1	ADLQNHLDTAQNALQDK	ADLQNHLDTAQNALQDK	3	ADLQNHLDTAQNALQDK3	10284.8		9562.51	14663.3	12580.9
P01011	P01011	AACT_HUMAN	SERPINA3	Alpha-1-antichymotrypsin	1	ADLSGITGAR	ADLSGITGAR	2	ADLSGITGAR2	2.19706e+06	1.69426e+06	2.12228e+06	1.09361e+06	1.19717e+06	1.44693e+06
P30740	P30740;P30740-2	ILEU_HUMAN	SERPINB1	Leukocyte elastase inhibitor	1	ADLSGMSGAR	ADLSGMSGAR	2	ADLSGMSGAR2	30492.4	70606	51493.2	27067.5	36496.7	39709.6
P30740	P30740;P30740-2	ILEU_HUMAN	SERPINB1	Leukocyte elastase inhibitor	1	ADLSGMSGAR	ADLSGM(UniMod:35)SGAR	2	ADLSGM(UniMod:35)SGAR2	48288.4	72234.1	53436.1	22356.9	34884.1	33079.3
Q86X10;Q86X10-3	Q86X10;Q86X10-2;Q86X10-3	RLGPB_HUMAN	RALGAPB	Ral GTPase-activating protein subunit beta	1	ADLSIPDLHEIVTEELEER	ADLSIPDLHEIVTEELEER	3	ADLSIPDLHEIVTEELEER3	5006.24		9430.91	7425.8	5281.71
P27816;P27816-6	P27816;P27816-2;P27816-5;P27816-6;P27816-7	MAP4_HUMAN	MAP4	Microtubule-associated protein 4	1	ADLSLADALTEPSPDIEGEIKR	(UniMod:1)ADLSLADALTEPSPDIEGEIKR	3	(UniMod:1)ADLSLADALTEPSPDIEGEIKR3	12661.3	33079.8	24592.4	89214.5	134781	178277
Q9H3Q1;Q9H3Q1-2	Q9H3Q1;Q9H3Q1-2	BORG4_HUMAN	CDC42EP4	Cdc42 effector protein 4	1	ADLTAEMISAPLGDFR	ADLTAEMISAPLGDFR	2	ADLTAEMISAPLGDFR2				9334.2	17853.2	17116.2
Q13045	Q13045;Q13045-2;Q13045-3	FLII_HUMAN	FLII	Protein flightless-1 homolog	1	ADLTALFLPR	ADLTALFLPR	2	ADLTALFLPR2	121056	22377	118275	44373.4	76586.9	57560.5
P31930	P31930	QCR1_HUMAN	UQCRC1	Cytochrome b-c1 complex subunit 1, mitochondrial	1	ADLTEYLSTHYK	ADLTEYLSTHYK	3	ADLTEYLSTHYK3	153867	98070.2	200153	154111	56362.5	35637.3
Q9NSE4	Q9NSE4	SYIM_HUMAN	IARS2	Isoleucine--tRNA ligase, mitochondrial	1	ADLYLEGK	ADLYLEGK	2	ADLYLEGK2	42579.2	53943	31940.8	53916.3	73153.6	51386.9
Q06481;Q06481-2	Q06481;Q06481-5;Q06481-2;Q06481-3;Q06481-4;Q06481-6	APLP2_HUMAN	APLP2	Amyloid beta precursor like protein 2	1	ADMDQFTASISETPVDVR	ADMDQFTASISETPVDVR	2	ADMDQFTASISETPVDVR2	6961.16	18759.1	11892.9	16513.3		10809.4
Q06481;Q06481-2	Q06481;Q06481-5;Q06481-2;Q06481-3;Q06481-4;Q06481-6	APLP2_HUMAN	APLP2	Amyloid beta precursor like protein 2	1	ADMDQFTASISETPVDVR	ADM(UniMod:35)DQFTASISETPVDVR	2	ADM(UniMod:35)DQFTASISETPVDVR2	17254.8	32029.1	23014.8	20239		19666.4
P35580;P35580-3	P35580;P35580-2;P35580-3;P35580-4;P35580-5	MYH10_HUMAN	MYH10	Myosin-10	1	ADMEDLMSSK	ADMEDLM(UniMod:35)SSK	2	ADMEDLM(UniMod:35)SSK2	9129.6			11866.2	16679	9394.27
P35580;P35580-3	P35580;P35580-2;P35580-3;P35580-4;P35580-5	MYH10_HUMAN	MYH10	Myosin-10	1	ADMEDLMSSKDDVGK	ADM(UniMod:35)EDLM(UniMod:35)SSKDDVGK	3	ADM(UniMod:35)EDLM(UniMod:35)SSKDDVGK3		8619.36		5078.85		5773.25
P28838;P28838-2	P28838;P28838-2	AMPL_HUMAN	LAP3	Cytosol aminopeptidase	1	ADMGGAATICSAIVSAAK	ADMGGAATIC(UniMod:4)SAIVSAAK	2	ADMGGAATIC(UniMod:4)SAIVSAAK2	2679.32		4457.28	32281		19336.4
P28838;P28838-2	P28838;P28838-2	AMPL_HUMAN	LAP3	Cytosol aminopeptidase	1	ADMGGAATICSAIVSAAK	ADM(UniMod:35)GGAATIC(UniMod:4)SAIVSAAK	2	ADM(UniMod:35)GGAATIC(UniMod:4)SAIVSAAK2	9421.14	11356.2	9852.27	20033		23711.6
Q9NZN4	Q9NZN4;Q9NZN4-2	EHD2_HUMAN	EHD2	EH domain-containing protein 2	1	ADMVETQQLMR	ADMVETQQLMR	2	ADMVETQQLMR2	9403.9	21741.8		25682.6	24799.8	24728.7
Q9NZN4	Q9NZN4;Q9NZN4-2	EHD2_HUMAN	EHD2	EH domain-containing protein 2	1	ADMVETQQLMR	ADM(UniMod:35)VETQQLMR	2	ADM(UniMod:35)VETQQLMR2		19756.6		21850.7	33348	29934.5
Q9NZN4	Q9NZN4;Q9NZN4-2	EHD2_HUMAN	EHD2	EH domain-containing protein 2	1	ADMVETQQLMR	ADM(UniMod:35)VETQQLM(UniMod:35)R	2	ADM(UniMod:35)VETQQLM(UniMod:35)R2	11240.4		13753.9	26747.6	16410.2	27550.2
P40939	P40939	ECHA_HUMAN	HADHA	Trifunctional enzyme subunit alpha, mitochondrial	1	ADMVIEAVFEDLSLK	ADMVIEAVFEDLSLK	2	ADMVIEAVFEDLSLK2	17554.3	6678.8	20311.6	6149.54	11104.7	8335.32
P40939	P40939	ECHA_HUMAN	HADHA	Trifunctional enzyme subunit alpha, mitochondrial	1	ADMVIEAVFEDLSLK	ADM(UniMod:35)VIEAVFEDLSLK	2	ADM(UniMod:35)VIEAVFEDLSLK2	122564	108778	128687	49788	57696.6	51762.3
P40939	P40939	ECHA_HUMAN	HADHA	Trifunctional enzyme subunit alpha, mitochondrial	1	ADMVIEAVFEDLSLK	ADM(UniMod:35)VIEAVFEDLSLK	3	ADM(UniMod:35)VIEAVFEDLSLK3	42274.9	27263.7	51759.8	13392.6	24350.3	15763.3
P36871	P36871;P36871-2;P36871-3	PGM1_HUMAN	PGM1	Phosphoglucomutase-1	1	ADNFEYSDPVDGSISR	ADNFEYSDPVDGSISR	2	ADNFEYSDPVDGSISR2	39743.9	57427.1	53341.7	39536.4	34155	42886.5
Q92621	Q92621	NU205_HUMAN	NUP205	Nuclear pore complex protein Nup205	1	ADNVVNIAR	ADNVVNIAR	2	ADNVVNIAR2	25530.2	28519.7	27784.2	18703.1	18849	22801.2
P20591	P20591;P20591-2	MX1_HUMAN	MX1	Interferon-induced GTP-binding protein Mx1	1	ADPAAASHPLLLNGDATVAQK	ADPAAASHPLLLNGDATVAQK	3	ADPAAASHPLLLNGDATVAQK3	3980.35
P05771-2	P05771;P05771-2	KPCB_HUMAN	PRKCB	Isoform Beta-II of Protein kinase C beta type	1	ADPAAGPPPSEGEESTVR	(UniMod:1)ADPAAGPPPSEGEESTVR	2	(UniMod:1)ADPAAGPPPSEGEESTVR2	14128.5	37723.8	26870.9	28511.1	43596.5	37619.6
Q9NX24	Q9NX24	NHP2_HUMAN	NHP2	H/ACA ribonucleoprotein complex subunit 2	1	ADPDGPEAQAEACSGER	ADPDGPEAQAEAC(UniMod:4)SGER	2	ADPDGPEAQAEAC(UniMod:4)SGER2		6019.23		9857.59	11219.1	4495.77
O15484	O15484	CAN5_HUMAN	CAPN5	Calpain-5	1	ADPDNLQALHTLHLR	ADPDNLQALHTLHLR	3	ADPDNLQALHTLHLR3	11080.7
P29083	P29083	T2EA_HUMAN	GTF2E1	General transcription factor IIE subunit 1	1	ADPDVLTEVPAALKR	(UniMod:1)ADPDVLTEVPAALKR	2	(UniMod:1)ADPDVLTEVPAALKR2	10950.2	13585.3	13641.3	28207.8	22303.1	26640
O14773	O14773	TPP1_HUMAN	TPP1	Tripeptidyl-peptidase 1	1	ADPEEELSLTFALR	ADPEEELSLTFALR	3	ADPEEELSLTFALR3					4351.71
Q9Y6E0-2	Q9Y6E0;Q9Y6E0-2	STK24_HUMAN	STK24	Isoform A of Serine/threonine-protein kinase 24	1	ADPEELFTK	ADPEELFTK	2	ADPEELFTK2			11073.7	22603.4		19402.7
P54920	P54920	SNAA_HUMAN	NAPA	Alpha-soluble NSF attachment protein	1	ADPQEAINCLMR	ADPQEAINC(UniMod:4)LMR	2	ADPQEAINC(UniMod:4)LMR2	15177.9	31697.2	11612	15840.4		25309
P54920	P54920	SNAA_HUMAN	NAPA	Alpha-soluble NSF attachment protein	1	ADPQEAINCLMR	ADPQEAINC(UniMod:4)LM(UniMod:35)R	2	ADPQEAINC(UniMod:4)LM(UniMod:35)R2	34567.6	10015.1	27142.4	19079.5	17733.8	22518.1
Q15418;Q15418-2;Q15418-4	Q15418;Q15418-2;Q15418-4	KS6A1_HUMAN	RPS6KA1	Ribosomal protein S6 kinase alpha-1	1	ADPSHFELLK	ADPSHFELLK	2	ADPSHFELLK2	14375
Q567U6	Q567U6	CCD93_HUMAN	CCDC93	Coiled-coil domain-containing protein 93	1	ADPSILQNLR	ADPSILQNLR	2	ADPSILQNLR2	16245.7
P62166;P62166-2	P62166;P62166-2	NCS1_HUMAN	NCS1	Neuronal calcium sensor 1	1	ADPSIVQALSLYDGLV	ADPSIVQALSLYDGLV	2	ADPSIVQALSLYDGLV2		5477.83		7298.14	16228.2	10622.2
P09467	P09467	F16P1_HUMAN	FBP1	Fructose-1,6-bisphosphatase 1	1	ADQAPFDTDVNTLTR	(UniMod:1)ADQAPFDTDVNTLTR	2	(UniMod:1)ADQAPFDTDVNTLTR2	26370.7	45965.8	37325.7	145081
P31146	P31146	COR1A_HUMAN	CORO1A	Coronin-1A	1	ADQCYEDVR	ADQC(UniMod:4)YEDVR	2	ADQC(UniMod:4)YEDVR2	458227	563628	482146	476855	365155	398260
Q14683	Q14683	SMC1A_HUMAN	SMC1A	Structural maintenance of chromosomes protein 1A	1	ADQDRLDLEER	ADQDRLDLEER	3	ADQDRLDLEER3	29664.8	28872	29815.2	24135.7	29453.6	19886.7
Q9UHB6-4	Q9UHB6;Q9UHB6-4	LIMA1_HUMAN	LIMA1	Isoform 4 of LIM domain and actin-binding protein 1	1	ADQEEQIHPR	ADQEEQIHPR	2	ADQEEQIHPR2	21449.1	4770.25	14137.2	10674.3	12569	12366
Q9UHB6-4	Q9UHB6;Q9UHB6-4	LIMA1_HUMAN	LIMA1	Isoform 4 of LIM domain and actin-binding protein 1	1	ADQEEQIHPR	ADQEEQIHPR	3	ADQEEQIHPR3	20308.6	13385.4		8552.66	4568.17	10340.4
Q9HAV0	Q9HAV0	GBB4_HUMAN	GNB4	Guanine nucleotide-binding protein subunit beta-4	1	ADQELLLYSHDNIICGITSVAFSK	ADQELLLYSHDNIIC(UniMod:4)GITSVAFSK	3	ADQELLLYSHDNIIC(UniMod:4)GITSVAFSK3	5505.94		19639.4		2157.19
P62879	P62879;P62879-2	GBB2_HUMAN	GNB2	Guanine nucleotide-binding protein G(I)/G(S)/G(T) subunit beta-2	1	ADQELLMYSHDNIICGITSVAFSR	ADQELLMYSHDNIIC(UniMod:4)GITSVAFSR	3	ADQELLMYSHDNIIC(UniMod:4)GITSVAFSR3			25815.1		7900.52
P62879	P62879;P62879-2	GBB2_HUMAN	GNB2	Guanine nucleotide-binding protein G(I)/G(S)/G(T) subunit beta-2	1	ADQELLMYSHDNIICGITSVAFSR	ADQELLM(UniMod:35)YSHDNIIC(UniMod:4)GITSVAFSR	3	ADQELLM(UniMod:35)YSHDNIIC(UniMod:4)GITSVAFSR3	34258.3	18877.2	28923.7	8179.62	7745.32	4966.7
P62873	P62873;P62873-2	GBB1_HUMAN	GNB1	Guanine nucleotide-binding protein G(I)/G(S)/G(T) subunit beta-1	1	ADQELMTYSHDNIICGITSVSFSK	ADQELMTYSHDNIIC(UniMod:4)GITSVSFSK	3	ADQELMTYSHDNIIC(UniMod:4)GITSVSFSK3	14048.4	14632.2	25760.6	11654.5	3825.38	5865.18
P62873	P62873;P62873-2	GBB1_HUMAN	GNB1	Guanine nucleotide-binding protein G(I)/G(S)/G(T) subunit beta-1	1	ADQELMTYSHDNIICGITSVSFSK	ADQELM(UniMod:35)TYSHDNIIC(UniMod:4)GITSVSFSK	3	ADQELM(UniMod:35)TYSHDNIIC(UniMod:4)GITSVSFSK3	41094.2	30366.7	22410.7	17317.1	14699.6	9613.03
Q9HC35	Q9HC35;Q9HC35-2	EMAL4_HUMAN	EML4	Echinoderm microtubule-associated protein-like 4	1	ADQFLVGTSR	ADQFLVGTSR	2	ADQFLVGTSR2	38958.4		20473.7	42007.6		51383.1
Q9H4M9;Q9NZN3	Q9H4M9;Q9NZN3	EHD1_HUMAN;EHD3_HUMAN	EHD1;EHD3	EH domain-containing protein 1	0	ADQIETQQLMR	ADQIETQQLMR	2	ADQIETQQLMR2	19382.1		14717.8	58278.8	38054.8	40128.7
Q16594	Q16594;Q9HBM6	TAF9_HUMAN	TAF9	Transcription initiation factor TFIID subunit 9	0	ADQSFTSPPPR	ADQSFTSPPPR	2	ADQSFTSPPPR2			7443.38	8099.34
Q12805;Q12805-2;Q12805-3;Q12805-4;Q12805-5	Q12805;Q12805-2;Q12805-3;Q12805-4;Q12805-5	FBLN3_HUMAN	EFEMP1	EGF-containing fibulin-like extracellular matrix protein 1	1	ADQVCINLR	ADQVC(UniMod:4)INLR	2	ADQVC(UniMod:4)INLR2	863996	118515	237870	115586	899800	600528
Q9H223	Q9H223	EHD4_HUMAN	EHD4	EH domain-containing protein 4	1	ADQVDTQQLMR	ADQVDTQQLMR	2	ADQVDTQQLMR2	8135.53		12789.5	23134.1	29883.5	23740.2
Q9H223	Q9H223	EHD4_HUMAN	EHD4	EH domain-containing protein 4	1	ADQVDTQQLMR	ADQVDTQQLM(UniMod:35)R	2	ADQVDTQQLM(UniMod:35)R2	17924.2	13692	19221	32755	31949.6	27480.5
P62263	P62263	RS14_HUMAN	RPS14	Small ribosomal subunit protein uS11	1	ADRDESSPYAAMLAAQDVAQR	ADRDESSPYAAM(UniMod:35)LAAQDVAQR	3	ADRDESSPYAAM(UniMod:35)LAAQDVAQR3	32407.4	14350.7	23585.1	25983.9		15597.6
P02787	P02787	TRFE_HUMAN	TF	Serotransferrin	1	ADRDQYELLCLDNTR	ADRDQYELLC(UniMod:4)LDNTR	3	ADRDQYELLC(UniMod:4)LDNTR3	35134.9		25424.4	69946.8	39017.1	44419.2
Q9UKS6	Q9UKS6	PACN3_HUMAN	PACSIN3	Protein kinase C and casein kinase substrate in neurons protein 3	1	ADSAVSQEQLR	ADSAVSQEQLR	2	ADSAVSQEQLR2	26167.2	44984.1	32245	45291.2	44407.5	49249.1
O15027;O15027-5	O15027;O15027-2;O15027-3;O15027-4;O15027-5	SC16A_HUMAN	SEC16A	Protein transport protein Sec16A	1	ADSGPTQPPLSLSPAPETK	ADSGPTQPPLSLSPAPETK	2	ADSGPTQPPLSLSPAPETK2	18045.7	38417.2	17925.2	23527.1	47544.4	35930.9
Q14151;Q15424;Q15424-2;Q15424-3;Q15424-4	Q14151;Q15424;Q15424-2;Q15424-3;Q15424-4	SAFB1_HUMAN;SAFB2_HUMAN	SAFB;SAFB2	Scaffold attachment factor B2	0	ADSLLAVVK	ADSLLAVVK	2	ADSLLAVVK2	36347.6	58149.1	44589.3	123493	34306.3	62889.2
Q13753	Q13753;Q13753-2	LAMC2_HUMAN	LAMC2	Laminin subunit gamma-2	1	ADSLSSLVTR	ADSLSSLVTR	2	ADSLSSLVTR2	68072.8		18735.2			16758.3
Q08AM6	Q08AM6;Q08AM6-2	VAC14_HUMAN	VAC14	Protein VAC14 homolog	1	ADSPSIDYAELLQHFEK	ADSPSIDYAELLQHFEK	3	ADSPSIDYAELLQHFEK3	10105.2	6662.7	12471.6	10249.4	13944.8	11029.8
P14780	P14780	MMP9_HUMAN	MMP9	Matrix metalloproteinase-9	1	ADSTVMGGNSAGELCVFPFTFLGK	ADSTVMGGNSAGELC(UniMod:4)VFPFTFLGK	3	ADSTVMGGNSAGELC(UniMod:4)VFPFTFLGK3				7564.13	4138.7
P14780	P14780	MMP9_HUMAN	MMP9	Matrix metalloproteinase-9	1	ADSTVMGGNSAGELCVFPFTFLGK	ADSTVM(UniMod:35)GGNSAGELC(UniMod:4)VFPFTFLGK	3	ADSTVM(UniMod:35)GGNSAGELC(UniMod:4)VFPFTFLGK3	6865.91	8934.28	6255.86	12801.8	11176.9	14891.3
P04114	P04114	APOB_HUMAN	APOB	Apolipoprotein B-100	1	ADSVVDLLSYNVQGSGETTYDHK	ADSVVDLLSYNVQGSGETTYDHK	3	ADSVVDLLSYNVQGSGETTYDHK3	59471.3	45838.2	73552.8	45013.4	25957.2	30089
P02538;P48668	P02538;P04259;P48668	K2C6A_HUMAN;K2C6C_HUMAN	KRT6A;KRT6C	Keratin, type II cytoskeletal 6A	0	ADTLTDEINFLR	ADTLTDEINFLR	2	ADTLTDEINFLR2	1.69635e+06		7772.76	46920.1	390391	94418.6
Q9UHD8-5	Q9UHD8;Q9UHD8-2;Q9UHD8-3;Q9UHD8-4;Q9UHD8-5;Q9UHD8-7;Q9UHD8-8;Q9UHD8-9	SEPT9_HUMAN	SEPTIN9	Isoform 5 of Septin-9	1	ADTLTLEER	ADTLTLEER	2	ADTLTLEER2	167130	45350.2	40913.6	37969.9	64196.3	52903.8
Q16181;Q16181-2	Q16181;Q16181-2	SEPT7_HUMAN	SEPTIN7	Septin-7	1	ADTLTPEECQQFKK	ADTLTPEEC(UniMod:4)QQFKK	2	ADTLTPEEC(UniMod:4)QQFKK2	6674.09	5006.17	7122.72	15635.7	12575.2	9329.47
Q15833;Q15833-2;Q15833-3	Q15833;Q15833-2;Q15833-3	STXB2_HUMAN	STXBP2	Syntaxin-binding protein 2	1	ADTPSLGEGPEK	ADTPSLGEGPEK	2	ADTPSLGEGPEK2	107624	175901	165329	139418	143021	147432
Q8TB24	Q8TB24	RIN3_HUMAN	RIN3	Ras and Rab interactor 3	1	ADTQAQALCAQCAEK	ADTQAQALC(UniMod:4)AQC(UniMod:4)AEK	2	ADTQAQALC(UniMod:4)AQC(UniMod:4)AEK2	1194.91	1364.66	3363.36	2328.21	2334.93	4119.09
P84090	P84090	ERH_HUMAN	ERH	Enhancer of rudimentary homolog	1	ADTQTYQPYNK	ADTQTYQPYNK	2	ADTQTYQPYNK2		4937.51		50562	15287.5	16283.3
Q9NY33;Q9NY33-4	Q9NY33;Q9NY33-2;Q9NY33-4	DPP3_HUMAN	DPP3	Dipeptidyl peptidase 3	1	ADTQYILPNDIGVSSLDCR	(UniMod:1)ADTQYILPNDIGVSSLDC(UniMod:4)R	2	(UniMod:1)ADTQYILPNDIGVSSLDC(UniMod:4)R2		17528.3		23820.5	35654.1	37587.9
P52948;P52948-5;P52948-6	P52948;P52948-2;P52948-5;P52948-6	NUP98_HUMAN	NUP98	Nuclear pore complex protein Nup98-Nup96	1	ADTSQEICSPR	ADTSQEIC(UniMod:4)SPR	2	ADTSQEIC(UniMod:4)SPR2	10408.8	22729.7	27018.6	27754.2	31353.8	23491
P08575;P08575-10;P08575-4;P08575-5;P08575-6;P08575-7;P08575-8;P08575-9	P08575;P08575-10;P08575-4;P08575-5;P08575-6;P08575-7;P08575-8;P08575-9	PTPRC_HUMAN	PTPRC	Receptor-type tyrosine-protein phosphatase C	1	ADTTICLK	ADTTIC(UniMod:4)LK	2	ADTTIC(UniMod:4)LK2	39064.7	61960.4	37113.5	46393.5	55854.3	81442.7
Q9H9B1;Q9H9B1-3;Q9H9B1-4	Q9H9B1;Q9H9B1-3;Q9H9B1-4	EHMT1_HUMAN	EHMT1	Histone-lysine N-methyltransferase EHMT1	1	ADTTSTVTPVPGQEK	ADTTSTVTPVPGQEK	2	ADTTSTVTPVPGQEK2	7614.38	19550.7	13117.9	17089.7	17481	17009.9
Q8IZ52;Q8IZ52-4	Q8IZ52;Q8IZ52-4	CHSS2_HUMAN	CHPF	Chondroitin sulfate synthase 2	1	ADVADVLGTALEELNR	ADVADVLGTALEELNR	2	ADVADVLGTALEELNR2				7438.36		7203.87
Q8IZ52;Q8IZ52-4	Q8IZ52;Q8IZ52-4	CHSS2_HUMAN	CHPF	Chondroitin sulfate synthase 2	1	ADVADVLGTALEELNRR	ADVADVLGTALEELNRR	3	ADVADVLGTALEELNRR3			7327.93	6287.41
P17661	P17661	DESM_HUMAN	DES	Desmin	1	ADVDAATLAR	ADVDAATLAR	2	ADVDAATLAR2	1.71664e+06	1.33888e+06	965216	692788	889910	712894
Q09666	Q09666	AHNK_HUMAN	AHNAK	Neuroblast differentiation-associated protein AHNAK	1	ADVDISGPK	ADVDISGPK	2	ADVDISGPK2	457603		411258
Q09666	Q09666	AHNK_HUMAN	AHNAK	Neuroblast differentiation-associated protein AHNAK	1	ADVDISGPKVDIEGPDVNIEGPEGK	ADVDISGPKVDIEGPDVNIEGPEGK	3	ADVDISGPKVDIEGPDVNIEGPEGK3	13612.6	33356.2	20877	13501.1	66461.6	49265.4
Q9BZE4	Q9BZE4;Q9BZE4-2;Q9BZE4-3	GTPB4_HUMAN	GTPBP4	GTP-binding protein 4	1	ADVDVQPYAFTTK	ADVDVQPYAFTTK	2	ADVDVQPYAFTTK2	29644.3	10038.8	21107.3	10305.9	9161.35
Q09666	Q09666	AHNK_HUMAN	AHNAK	Neuroblast differentiation-associated protein AHNAK	1	ADVDVSGPK	ADVDVSGPK	2	ADVDVSGPK2	308079	304796	199384	664029	661197	635001
Q09666	Q09666	AHNK_HUMAN	AHNAK	Neuroblast differentiation-associated protein AHNAK	1	ADVDVSGPKMDAEVPDVNIEGPDAK	ADVDVSGPKM(UniMod:35)DAEVPDVNIEGPDAK	3	ADVDVSGPKM(UniMod:35)DAEVPDVNIEGPDAK3	24472.7	17241.1	21645.8	10804.9	23239.6	19685.7
Q09666	Q09666	AHNK_HUMAN	AHNAK	Neuroblast differentiation-associated protein AHNAK	1	ADVDVSGPKVDVEGPDVNIEGPEGK	ADVDVSGPKVDVEGPDVNIEGPEGK	3	ADVDVSGPKVDVEGPDVNIEGPEGK3	9643.79		16011.6	8329.09	16369.3
Q09666	Q09666	AHNK_HUMAN	AHNAK	Neuroblast differentiation-associated protein AHNAK	1	ADVDVSGPKVDVEVPDVSLEGPEGK	ADVDVSGPKVDVEVPDVSLEGPEGK	3	ADVDVSGPKVDVEVPDVSLEGPEGK3	162209	204296	213693	170656	587632	395719
Q9NW97	Q9NW97	TMM51_HUMAN	TMEM51	Transmembrane protein 51	1	ADVEASPGNPPDR	ADVEASPGNPPDR	2	ADVEASPGNPPDR2		7782.87	9846	11031.3	10792.2	9290.34
Q08945	Q08945	SSRP1_HUMAN	SSRP1	FACT complex subunit SSRP1	1	ADVIQATGDAICIFR	ADVIQATGDAIC(UniMod:4)IFR	2	ADVIQATGDAIC(UniMod:4)IFR2	18456	44182.2	39606.2	43584.5	31607.1	31052.9
Q08945	Q08945	SSRP1_HUMAN	SSRP1	FACT complex subunit SSRP1	1	ADVIQATGDAICIFR	ADVIQATGDAIC(UniMod:4)IFR	3	ADVIQATGDAIC(UniMod:4)IFR3	10812.7	20062.1	20003.2	20489.9	11989.9	14082
Q9Y5S9	Q9Y5S9;Q9Y5S9-2	RBM8A_HUMAN	RBM8A	RNA-binding protein 8A	1	ADVLDLHEAGGEDFAMDEDGDESIHK	(UniMod:1)ADVLDLHEAGGEDFAM(UniMod:35)DEDGDESIHK	3	(UniMod:1)ADVLDLHEAGGEDFAM(UniMod:35)DEDGDESIHK3				26424.4	30723.6	21555.2
Q6P1J9	Q6P1J9	CDC73_HUMAN	CDC73	Parafibromin	1	ADVLSVLR	(UniMod:1)ADVLSVLR	2	(UniMod:1)ADVLSVLR2		67519.3		44442.9	54899.3	76779.1
P04040	P04040	CATA_HUMAN	CAT	Catalase	1	ADVLTTGAGNPVGDK	ADVLTTGAGNPVGDK	2	ADVLTTGAGNPVGDK2	90212.3	192136	92754.4	385184	221321	228879
P04040	P04040	CATA_HUMAN	CAT	Catalase	1	ADVLTTGAGNPVGDKLNVITVGPR	ADVLTTGAGNPVGDKLNVITVGPR	3	ADVLTTGAGNPVGDKLNVITVGPR3	194626	281453	192904	310437	328600	362938
P19827	P19827;P19827-2;P19827-3	ITIH1_HUMAN	ITIH1	Inter-alpha-trypsin inhibitor heavy chain H1	1	ADVQAHGEGQEFSITCLVDEEEMK	ADVQAHGEGQEFSITC(UniMod:4)LVDEEEMK	3	ADVQAHGEGQEFSITC(UniMod:4)LVDEEEMK3	10898	9233.48	12536.9	12116.2	4260.17	5139.52
P19827	P19827;P19827-2;P19827-3	ITIH1_HUMAN	ITIH1	Inter-alpha-trypsin inhibitor heavy chain H1	1	ADVQAHGEGQEFSITCLVDEEEMK	ADVQAHGEGQEFSITC(UniMod:4)LVDEEEM(UniMod:35)K	3	ADVQAHGEGQEFSITC(UniMod:4)LVDEEEM(UniMod:35)K3	11452.5	7145.87	20286.4	5393.69	4554.27	5675.08
P19827	P19827;P19827-2;P19827-3	ITIH1_HUMAN	ITIH1	Inter-alpha-trypsin inhibitor heavy chain H1	1	ADVQAHGEGQEFSITCLVDEEEMKK	ADVQAHGEGQEFSITC(UniMod:4)LVDEEEMKK	4	ADVQAHGEGQEFSITC(UniMod:4)LVDEEEMKK4	8621.91	8845.66	6050.19
P19827	P19827;P19827-2;P19827-3	ITIH1_HUMAN	ITIH1	Inter-alpha-trypsin inhibitor heavy chain H1	1	ADVQAHGEGQEFSITCLVDEEEMKK	ADVQAHGEGQEFSITC(UniMod:4)LVDEEEM(UniMod:35)KK	4	ADVQAHGEGQEFSITC(UniMod:4)LVDEEEM(UniMod:35)KK4	17027.9		17267.6
Q13263	Q13263;Q13263-2	TIF1B_HUMAN	TRIM28	Transcription intermediary factor 1-beta	1	ADVQSIIGLQR	ADVQSIIGLQR	2	ADVQSIIGLQR2	65454.1			84094.6	65623.9
P41214	P41214;P41214-2	EIF2D_HUMAN	EIF2D	Eukaryotic translation initiation factor 2D	1	ADVTTAFPTLGTDQVSELVPGKEELNIVK	ADVTTAFPTLGTDQVSELVPGKEELNIVK	3	ADVTTAFPTLGTDQVSELVPGKEELNIVK3	10834.3	6881.74	6784.89	8479.08	13380.1	12665.8
Q09666	Q09666	AHNK_HUMAN	AHNAK	Neuroblast differentiation-associated protein AHNAK	1	ADVVVSGPK	ADVVVSGPK	2	ADVVVSGPK2	445982	364288	382019	310052	442831	568632
Q9UGP4	Q9UGP4	LIMD1_HUMAN	LIMD1	LIM domain-containing protein 1	1	ADYFGACVK	ADYFGAC(UniMod:4)VK	2	ADYFGAC(UniMod:4)VK2					17923.7
P26640	P26640	SYVC_HUMAN	VARS1	Valine--tRNA ligase	1	ADYNLTR	ADYNLTR	2	ADYNLTR2	23995	25740.5	24176.6	18277	21582.2	22742.8
O15439;O15439-2	O15439;O15439-2	MRP4_HUMAN	ABCC4	ATP-binding cassette sub-family C member 4	1	AEAAALTETAK	AEAAALTETAK	2	AEAAALTETAK2	30473.3	37365.5	33037.9	28687	32858.4	34729.4
Q8N2S1-2	Q8N2S1;Q8N2S1-2;Q8N2S1-3	LTBP4_HUMAN	LTBP4	Isoform 2 of Latent-transforming growth factor beta-binding protein 4	1	AEAAAPYTVLAQSAPR	AEAAAPYTVLAQSAPR	2	AEAAAPYTVLAQSAPR2	27616.2	37180.4	27626.2	23263.6	32944.7	21026.8
O43633	O43633	CHM2A_HUMAN	CHMP2A	Charged multivesicular body protein 2a	1	AEAAASALADADADLEER	AEAAASALADADADLEER	2	AEAAASALADADADLEER2	11057.3	13024.5	12131.1	16243.6	11574.9	17587.1
Q969G3;Q969G3-2;Q969G3-3;Q969G3-4;Q969G3-5;Q969G3-6	Q969G3;Q969G3-2;Q969G3-3;Q969G3-4;Q969G3-5;Q969G3-6	SMCE1_HUMAN	SMARCE1	SWI/SNF-related matrix-associated actin-dependent regulator of chromatin subfamily E member 1	1	AEAALEEESR	AEAALEEESR	2	AEAALEEESR2	17776.4	20352	9531.24	22455.5	20493.1	16765.3
Q9UHJ6	Q9UHJ6	SHPK_HUMAN	SHPK	Sedoheptulokinase	1	AEAAVESAVAGPQGR	AEAAVESAVAGPQGR	2	AEAAVESAVAGPQGR2	5964.98	5715.05	7822.37	6763.41	7444.41	6593.72
O60220	O60220	TIM8A_HUMAN	TIMM8A	Mitochondrial import inner membrane translocase subunit Tim8 A	1	AEACFVNCVER	AEAC(UniMod:4)FVNC(UniMod:4)VER	2	AEAC(UniMod:4)FVNC(UniMod:4)VER2	16163.8	47712.6	14861.7	52377	74247.1	78839.1
Q86X10;Q86X10-3	Q86X10;Q86X10-2;Q86X10-3;Q86X10-4	RLGPB_HUMAN	RALGAPB	Ral GTPase-activating protein subunit beta	1	AEACGTLCR	AEAC(UniMod:4)GTLC(UniMod:4)R	2	AEAC(UniMod:4)GTLC(UniMod:4)R2						13682.8
P09493-8	P09493-6;P09493-7;P09493-8;P07951-3	TPM1_HUMAN	TPM1	Isoform 8 of Tropomyosin alpha-1 chain	0	AEADVASLNR	AEADVASLNR	2	AEADVASLNR2	588254	581667	301247	994564	1.77227e+06	1.41327e+06
P09493-8	P09493-6;P09493-7;P09493-8;P07951-3	TPM1_HUMAN	TPM1	Isoform 8 of Tropomyosin alpha-1 chain	0	AEADVASLNRR	AEADVASLNRR	2	AEADVASLNRR2	18372.4
P09493-8	P09493-6;P09493-7;P09493-8;P07951-3	TPM1_HUMAN	TPM1	Isoform 8 of Tropomyosin alpha-1 chain	0	AEADVASLNRR	AEADVASLNRR	3	AEADVASLNRR3	80099.1	49571.6	50044.6	33180.1	168230	66225.4
Q9NXH8	Q9NXH8	TOR4A_HUMAN	TOR4A	Torsin-4A	1	AEAEEKTPLLVLDDVELMPR	AEAEEKTPLLVLDDVELMPR	3	AEAEEKTPLLVLDDVELMPR3		4827.46		2453.74	6533.61
Q96EC8	Q96EC8;Q96EC8-2	YIPF6_HUMAN	YIPF6	Protein YIPF6	1	AEAEESPGDPGTASPR	(UniMod:1)AEAEESPGDPGTASPR	2	(UniMod:1)AEAEESPGDPGTASPR2	12006.5	24887.6	17387.7	30827.2	25915.6	17890.5
Q86VR2	Q86VR2	RETR3_HUMAN	RETREG3	Reticulophagy regulator 3	1	AEAEGVPTTPGPASGSTFR	(UniMod:1)AEAEGVPTTPGPASGSTFR	2	(UniMod:1)AEAEGVPTTPGPASGSTFR2	112040	213840	165317	161720	295791	208979
Q7Z406;Q7Z406-2	Q7Z406;Q7Z406-2;Q7Z406-4;Q7Z406-5;Q7Z406-6	MYH14_HUMAN	MYH14	Myosin-14	1	AEAELCAEAEETR	AEAELC(UniMod:4)AEAEETR	2	AEAELC(UniMod:4)AEAEETR2	57943.5	17135.4	33565.2	46282.2	16701.9	17175.6
Q7Z406;Q7Z406-2	Q7Z406;Q7Z406-2;Q7Z406-4;Q7Z406-5;Q7Z406-6	MYH14_HUMAN	MYH14	Myosin-14	1	AEAELCAEAEETRGR	AEAELC(UniMod:4)AEAEETRGR	3	AEAELC(UniMod:4)AEAEETRGR3			15011.4
Q15149;Q15149-3;Q15149-4;Q15149-8;Q15149-9	Q15149;Q15149-2;Q15149-3;Q15149-4;Q15149-5;Q15149-6;Q15149-7;Q15149-8;Q15149-9	PLEC_HUMAN	PLEC	Plectin	1	AEAELLQQQK	AEAELLQQQK	2	AEAELLQQQK2	66491.2	109888	89179	121559	119842	132810
Q02952;Q02952-2;Q02952-3	Q02952;Q02952-2;Q02952-3	AKA12_HUMAN	AKAP12	A-kinase anchor protein 12	1	AEAERPEEQAEASGLKK	AEAERPEEQAEASGLKK	3	AEAERPEEQAEASGLKK3	9298.95	7784.5	17048	7600.01	18018.5	8728.4
Q9GZR7;Q9GZR7-2	Q9GZR7;Q9GZR7-2	DDX24_HUMAN	DDX24	ATP-dependent RNA helicase DDX24	1	AEAESDALPDDTVIESEALPSDIAAEAR	AEAESDALPDDTVIESEALPSDIAAEAR	3	AEAESDALPDDTVIESEALPSDIAAEAR3	3622.61	13191.4	14814.9	26571.5	3680.6	22334.1
P04264	P04264	K2C1_HUMAN	KRT1	Keratin, type II cytoskeletal 1	1	AEAESLYQSK	AEAESLYQSK	2	AEAESLYQSK2	27702.9
P05787;P05787-2	P05787;P05787-2	K2C8_HUMAN	KRT8	Keratin, type II cytoskeletal 8	1	AEAESMYQIK	AEAESMYQIK	2	AEAESMYQIK2	256632	27226.9	142402	251607	244716	141408
P05787;P05787-2	P05787;P05787-2	K2C8_HUMAN	KRT8	Keratin, type II cytoskeletal 8	1	AEAESMYQIK	AEAESM(UniMod:35)YQIK	2	AEAESM(UniMod:35)YQIK2	597638	579865	688285	668586	763167	734717
P05787;P05787-2	P05787;P05787-2	K2C8_HUMAN	KRT8	Keratin, type II cytoskeletal 8	1	AEAESMYQIKYEELQSLAGK	AEAESMYQIKYEELQSLAGK	3	AEAESMYQIKYEELQSLAGK3	10655.2		33283.5		7279.72
O95340;O95340-2	O95340;O95340-2	PAPS2_HUMAN	PAPSS2	Bifunctional 3'-phosphoadenosine 5'-phosphosulfate synthase 2	1	AEAETLPSLSITK	AEAETLPSLSITK	2	AEAETLPSLSITK2	11638			8897.91		12248.2
P46783	P46783;Q9NQ39	RS10_HUMAN	RPS10	Small ribosomal subunit protein eS10	0	AEAGAGSATEFQFR	AEAGAGSATEFQFR	2	AEAGAGSATEFQFR2	17127
P49411	P49411	EFTU_HUMAN	TUFM	Elongation factor Tu, mitochondrial	1	AEAGDNLGALVR	AEAGDNLGALVR	2	AEAGDNLGALVR2	924581	845778	1.2039e+06	635029	875521	743073
P56182	P56182	RRP1_HUMAN	RRP1	Ribosomal RNA processing protein 1 homolog A	1	AEAGEQPGTAER	AEAGEQPGTAER	2	AEAGEQPGTAER2		8770.04	8464.53	11008.4	15197.9	19757.4
Q9Y4L1	Q9Y4L1	HYOU1_HUMAN	HYOU1	Hypoxia up-regulated protein 1	1	AEAGPEGVAPAPEGEK	AEAGPEGVAPAPEGEK	2	AEAGPEGVAPAPEGEK2	50722.3	119294	70492.4	130346	123898	100694
Q9Y4L1	Q9Y4L1	HYOU1_HUMAN	HYOU1	Hypoxia up-regulated protein 1	1	AEAGPEGVAPAPEGEKK	AEAGPEGVAPAPEGEKK	3	AEAGPEGVAPAPEGEKK3	35711.8	67421.5	69595.6	45328.3	39763.2	45140.4
P25686;P25686-2	P25686;P25686-2	DNJB2_HUMAN	DNAJB2	DnaJ homolog subfamily B member 2	1	AEAGSGGPGFTFTFR	AEAGSGGPGFTFTFR	2	AEAGSGGPGFTFTFR2	21927.5	14461.8	17756.3	21424.9	2536.88	14099.7
P21333-2	P21333;P21333-2	FLNA_HUMAN	FLNA	Isoform 2 of Filamin-A	1	AEAGVPAEFSIWTR	AEAGVPAEFSIWTR	2	AEAGVPAEFSIWTR2	35767		7767.56	40285.3	83921.7	31558.7
P50416	P50416;P50416-2	CPT1A_HUMAN	CPT1A	Carnitine O-palmitoyltransferase 1, liver isoform	1	AEAHQAVAFQFTVTPDGIDLR	(UniMod:1)AEAHQAVAFQFTVTPDGIDLR	2	(UniMod:1)AEAHQAVAFQFTVTPDGIDLR2		6551.68	6398.6	5055.7	4249.27
Q15080	Q15080;Q15080-3	NCF4_HUMAN	NCF4	Neutrophil cytosol factor 4	1	AEALFDFTGNSK	AEALFDFTGNSK	2	AEALFDFTGNSK2	40130.9
P23229;P23229-2;P23229-3;P23229-4;P23229-5;P23229-6;P23229-9	P23229;P23229-2;P23229-4;P23229-6;P23229-3;P23229-5;P23229-9	ITA6_HUMAN	ITGA6	Integrin alpha-6	1	AEALPLQR	AEALPLQR	2	AEALPLQR2	76153.1	105040	51175.9	42009.5	77618.6	69005.9
Q9NX76	Q9NX76	CKLF6_HUMAN	CMTM6	CKLF-like MARVEL transmembrane domain-containing protein 6	1	AEALTEPLNA	AEALTEPLNA	2	AEALTEPLNA2	20174.4
Q9BZL4	Q9BZL4	PP12C_HUMAN	PPP1R12C	Protein phosphatase 1 regulatory subunit 12C	1	AEAPDGQGPGPQAAR	AEAPDGQGPGPQAAR	2	AEAPDGQGPGPQAAR2				5839.63	5820.91	6704.69
Q09666	Q09666	AHNK_HUMAN	AHNAK	Neuroblast differentiation-associated protein AHNAK	1	AEAPLPSPK	AEAPLPSPK	2	AEAPLPSPK2	15635.6	16794.6		28950.1	43214.9	70206.6
Q14624	Q14624;Q14624-2;Q14624-3;Q14624-4	ITIH4_HUMAN	ITIH4	Inter-alpha-trypsin inhibitor heavy chain H4	1	AEAQAQYSAAVAK	AEAQAQYSAAVAK	2	AEAQAQYSAAVAK2	467439	525486	785569	259211	191567	211292
P08514;P08514-2	P08514;P08514-2;P08514-3	ITA2B_HUMAN	ITGA2B	Integrin alpha-IIb	1	AEAQVELR	AEAQVELR	2	AEAQVELR2	52304.7	80372	58852.1	79149.2	60068.1	59779.3
O60437	O60437	PEPL_HUMAN	PPL	Periplakin	1	AEASAFAESIDVELR	AEASAFAESIDVELR	2	AEASAFAESIDVELR2	56542.4	46399.6	54483.1	50580.8	26967.5	27179.9
Q9BW92	Q9BW92;Q9BW92-2	SYTM_HUMAN	TARS2	Threonine--tRNA ligase, mitochondrial	1	AEASGGLGGLTR	AEASGGLGGLTR	2	AEASGGLGGLTR2	22228.9	34100.9	20878.3	20004.1	36450.7	31026.4
P07360	P07360	CO8G_HUMAN	C8G	Complement component C8 gamma chain	1	AEATTLHVAPQGTAMAVSTFR	AEATTLHVAPQGTAM(UniMod:35)AVSTFR	3	AEATTLHVAPQGTAM(UniMod:35)AVSTFR3	27527	23296.6	28319	12915.5		10513.6
P14543	P14543;P14543-2	NID1_HUMAN	NID1	Nidogen-1	1	AECLNPSQPSR	AEC(UniMod:4)LNPSQPSR	2	AEC(UniMod:4)LNPSQPSR2	461659	835398	538294	417744	492108	464695
P14543	P14543;P14543-2	NID1_HUMAN	NID1	Nidogen-1	1	AECLNPSQPSRR	AEC(UniMod:4)LNPSQPSRR	2	AEC(UniMod:4)LNPSQPSRR2		5065.58	4567.45	3480.05	2505.88	2448.52
P14543	P14543;P14543-2	NID1_HUMAN	NID1	Nidogen-1	1	AECLNPSQPSRR	AEC(UniMod:4)LNPSQPSRR	3	AEC(UniMod:4)LNPSQPSRR3	48813.4	28842.9	33968.7	7731.87	13062.5	10071.8
P13796	P13796	PLSL_HUMAN	LCP1	Plastin-2	1	AECMLQQAER	AEC(UniMod:4)MLQQAER	2	AEC(UniMod:4)MLQQAER2	77871.9	94358.6	80190.9	207887	154826	147275
P13796	P13796	PLSL_HUMAN	LCP1	Plastin-2	1	AECMLQQAER	AEC(UniMod:4)M(UniMod:35)LQQAER	2	AEC(UniMod:4)M(UniMod:35)LQQAER2	90387.3	158807	124512	136875	110454	133994
Q9BW04	Q9BW04;Q9BW04-2	SARG_HUMAN	SARG	Specifically androgen-regulated gene protein	1	AEDAPLSSGEDPNSR	AEDAPLSSGEDPNSR	2	AEDAPLSSGEDPNSR2	14348	29029.3	27752	56196	61817.5	60657.6
Q9BWF3	Q9BQ04;Q9BWF3;Q9BWF3-2;Q9BWF3-3;Q9BWF3-4	RBM4_HUMAN	RBM4	RNA-binding protein 4	0	AEDAVEAIR	AEDAVEAIR	2	AEDAVEAIR2	50292.7	48156.8	65474	83167.4	96729.9	127643
Q8NF91-4;Q8NF91-7	Q8NF91;Q8NF91-10;Q8NF91-4;Q8NF91-7	SYNE1_HUMAN	SYNE1	Isoform 4 of Nesprin-1	1	AEDCFQLFEEASQVVER	AEDC(UniMod:4)FQLFEEASQVVER	3	AEDC(UniMod:4)FQLFEEASQVVER3			7040.83	4818.37
Q15155	P69849;Q15155;Q5JPE7;Q5JPE7-2;Q5JPE7-3	NOMO1_HUMAN	NOMO1	BOS complex subunit NOMO1	0	AEDDQPLPGVLLSLSGGLFR	AEDDQPLPGVLLSLSGGLFR	2	AEDDQPLPGVLLSLSGGLFR2		2249.17		1713.62
Q27J81;Q27J81-2	Q27J81;Q27J81-2	INF2_HUMAN	INF2	Inverted formin-2	1	AEDEEELLR	AEDEEELLR	2	AEDEEELLR2	9065.99	15237.9	9274	11915.6
P29966	P29966	MARCS_HUMAN	MARCKS	Myristoylated alanine-rich C-kinase substrate	1	AEDGATPSPSNETPK	AEDGATPSPSNETPK	2	AEDGATPSPSNETPK2	43987.5	71068	47663.6	74828.9	70764.5	77561.2
P07355	P07355;P07355-2	ANXA2_HUMAN	ANXA2	Annexin A2	1	AEDGSVIDYELIDQDAR	AEDGSVIDYELIDQDAR	2	AEDGSVIDYELIDQDAR2	814905	847253	635239	1.112e+06	55862.2	1.2282e+06
P07355	P07355;P07355-2	ANXA2_HUMAN	ANXA2	Annexin A2	1	AEDGSVIDYELIDQDAR	AEDGSVIDYELIDQDAR	3	AEDGSVIDYELIDQDAR3	292492	252237	270308	628959		354776
P07355	P07355;P07355-2	ANXA2_HUMAN	ANXA2	Annexin A2	1	AEDGSVIDYELIDQDARDLYDAGVK	AEDGSVIDYELIDQDARDLYDAGVK	3	AEDGSVIDYELIDQDARDLYDAGVK3	14664.8	7778.21	26806.9		16552.2	6731.01
P07355	P07355;P07355-2	ANXA2_HUMAN	ANXA2	Annexin A2	1	AEDGSVIDYELIDQDARDLYDAGVKR	AEDGSVIDYELIDQDARDLYDAGVKR	4	AEDGSVIDYELIDQDARDLYDAGVKR4	5121.19		10533.9	3417.46	5253.76	2898.93
P19823	P19823	ITIH2_HUMAN	ITIH2	Inter-alpha-trypsin inhibitor heavy chain H2	1	AEDHFSVIDFNQNIR	AEDHFSVIDFNQNIR	3	AEDHFSVIDFNQNIR3	32207.7	11040.9	19803.8	21757.6	8017.1
Q9NZM1;Q9NZM1-6	Q9NZM1;Q9NZM1-2;Q9NZM1-3;Q9NZM1-5;Q9NZM1-6;Q9NZM1-7;Q9NZM1-8	MYOF_HUMAN	MYOF	Myoferlin	1	AEDIPQMDDAFSQTVK	AEDIPQMDDAFSQTVK	2	AEDIPQMDDAFSQTVK2		23417.4		65098.7		29268.7
Q9NZM1;Q9NZM1-6	Q9NZM1;Q9NZM1-2;Q9NZM1-3;Q9NZM1-5;Q9NZM1-6;Q9NZM1-7;Q9NZM1-8	MYOF_HUMAN	MYOF	Myoferlin	1	AEDIPQMDDAFSQTVK	AEDIPQM(UniMod:35)DDAFSQTVK	2	AEDIPQM(UniMod:35)DDAFSQTVK2	16392.2	36677.9	28535.6	59972.2	21250	33389.5
P02549	P02549;P02549-2	SPTA1_HUMAN	SPTA1	Spectrin alpha chain, erythrocytic 1	1	AEDLFVEFAHK	AEDLFVEFAHK	3	AEDLFVEFAHK3	10690.6		13862.9	6736.58
Q9BSJ8;Q9BSJ8-2	Q9BSJ8;Q9BSJ8-2	ESYT1_HUMAN	ESYT1	Extended synaptotagmin-1	1	AEDLPLR	AEDLPLR	2	AEDLPLR2	124001	66056.5	51738.5	23998.9	32131.1	42057.4
Q9BSJ8;Q9BSJ8-2	Q9BSJ8;Q9BSJ8-2	ESYT1_HUMAN	ESYT1	Extended synaptotagmin-1	1	AEDLPLRK	AEDLPLRK	2	AEDLPLRK2	144395	238264	208559	123044	178920	161198
O75923-10;O75923-14;O75923-8	O75923;O75923-13;O75923-10;O75923-11;O75923-12;O75923-14;O75923-15;O75923-2;O75923-3;O75923-4;O75923-5;O75923-6;O75923-7;O75923-8;O75923-9	DYSF_HUMAN	DYSF	Isoform 10 of Dysferlin	1	AEDLPQMDDAVMDNVK	AEDLPQMDDAVMDNVK	2	AEDLPQMDDAVMDNVK2	5508.13	15539.8	8077.23	20162.2		15656.7
O75923-10;O75923-14;O75923-8	O75923;O75923-13;O75923-10;O75923-11;O75923-12;O75923-14;O75923-15;O75923-2;O75923-3;O75923-4;O75923-5;O75923-6;O75923-7;O75923-8;O75923-9	DYSF_HUMAN	DYSF	Isoform 10 of Dysferlin	1	AEDLPQMDDAVMDNVK	AEDLPQM(UniMod:35)DDAVMDNVK	2	AEDLPQM(UniMod:35)DDAVMDNVK2	4281.73	11392.3	6012.72	12151.1		7883.92
Q7Z406;Q7Z406-2	Q7Z406;Q7Z406-2;Q7Z406-4;Q7Z406-5;Q7Z406-6	MYH14_HUMAN	MYH14	Myosin-14	1	AEDMAELTCLNEASVLHNLR	AEDMAELTC(UniMod:4)LNEASVLHNLR	3	AEDMAELTC(UniMod:4)LNEASVLHNLR3	17840.4			8280.14
Q7Z406;Q7Z406-2	Q7Z406;Q7Z406-2;Q7Z406-4;Q7Z406-5;Q7Z406-6	MYH14_HUMAN	MYH14	Myosin-14	1	AEDMAELTCLNEASVLHNLR	AEDM(UniMod:35)AELTC(UniMod:4)LNEASVLHNLR	3	AEDM(UniMod:35)AELTC(UniMod:4)LNEASVLHNLR3	18210.1	18051.4	17596.1	12387.9		11067.1
P12004	P12004	PCNA_HUMAN	PCNA	Proliferating cell nuclear antigen	1	AEDNADTLALVFEAPNQEK	AEDNADTLALVFEAPNQEK	2	AEDNADTLALVFEAPNQEK2	61591.3	61361	67592.4	54008.6	55940.3	71077.5
P12004	P12004	PCNA_HUMAN	PCNA	Proliferating cell nuclear antigen	1	AEDNADTLALVFEAPNQEK	AEDNADTLALVFEAPNQEK	3	AEDNADTLALVFEAPNQEK3	56886.5		8990.96	20881.3	24085.9	40911.5
Q9Y6G9	Q9Y6G9	DC1L1_HUMAN	DYNC1LI1	Cytoplasmic dynein 1 light intermediate chain 1	1	AEDNFEDIITKPPVR	AEDNFEDIITKPPVR	3	AEDNFEDIITKPPVR3	33754.2	27252.7	49669.3	76721.9	94370.7	47082.1
Q9Y639;Q9Y639-1;Q9Y639-3;Q9Y639-4;Q9Y639-5	Q9Y639;Q9Y639-1;Q9Y639-3;Q9Y639-4;Q9Y639-5	NPTN_HUMAN	NPTN	Neuroplastin	1	AEDSGEYHCVYHFVSAPK	AEDSGEYHC(UniMod:4)VYHFVSAPK	3	AEDSGEYHC(UniMod:4)VYHFVSAPK3	27724.6		32691.4	6402.42
P09493-8	P09493-6;P09493-7;P09493-8	TPM1_HUMAN	TPM1	Isoform 8 of Tropomyosin alpha-1 chain	1	AEDSLLAAEEAAAKAEADVASLNRR	AEDSLLAAEEAAAKAEADVASLNRR	3	AEDSLLAAEEAAAKAEADVASLNRR3			11091.7		10303.7	4092.53
P01764;P01768;P0DP03	P01764;P01768;P0DP03	HV323_HUMAN;HV330_HUMAN;HVC05_HUMAN	IGHV3-23;IGHV3-30;IGHV3-30-5	Immunoglobulin heavy variable 3-23	0	AEDTAVYYCAK	AEDTAVYYC(UniMod:4)AK	2	AEDTAVYYC(UniMod:4)AK2			6397.4	8921.21		4993.71
A0A0B4J1V1;A0A0B4J1X5;A0A0C4DH42;P01762;P01763;P01767;P01772;P01780;P0DP02	P01772;P01762;P01763;P01767;P01780;A0A0B4J1V1;A0A0B4J1X5;A0A0C4DH42;A0A0J9YVY3;P0DOX2;P0DP02	HV307_HUMAN;HV311_HUMAN;HV321_HUMAN;HV333_HUMAN;HV348_HUMAN;HV353_HUMAN;HV366_HUMAN;HV374_HUMAN;HVC33_HUMAN	IGHV3-11;IGHV3-21;IGHV3-30-3;IGHV3-33;IGHV3-48;IGHV3-53;IGHV3-66;IGHV3-7;IGHV3-74	Immunoglobulin heavy variable 3-21	0	AEDTAVYYCAR	AEDTAVYYC(UniMod:4)AR	2	AEDTAVYYC(UniMod:4)AR2		59920.7	69507	75490.5	76137.3	82476.4
P05556	P05556;P05556-2;P05556-5;P05556-3;P05556-4	ITB1_HUMAN	ITGB1	Integrin beta-1	1	AEDYPIDLYYLMDLSYSMKDDLENVK	AEDYPIDLYYLM(UniMod:35)DLSYSM(UniMod:35)KDDLENVK	3	AEDYPIDLYYLM(UniMod:35)DLSYSM(UniMod:35)KDDLENVK3	13732.3	10454.7	11670.2	5017.02	7523.34
Q9HBH5	Q9HBH5	RDH14_HUMAN	RDH14	Retinol dehydrogenase 14	1	AEEAAGQLR	AEEAAGQLR	2	AEEAAGQLR2	19865.7			29470		21803.4
Q13214;Q13214-2	Q13214;Q13214-2	SEM3B_HUMAN	SEMA3B	Semaphorin-3B	1	AEEAAPAAPPGPK	AEEAAPAAPPGPK	2	AEEAAPAAPPGPK2	59242.1	67850.3	58520	21046.2	29383.1	32200.3
Q92805	Q92805	GOGA1_HUMAN	GOLGA1	Golgin subfamily A member 1	1	AEEAAVVAEQEDLLR	AEEAAVVAEQEDLLR	2	AEEAAVVAEQEDLLR2				9334.11
P24043	P24043	LAMA2_HUMAN	LAMA2	Laminin subunit alpha-2	1	AEECYYDENVAR	AEEC(UniMod:4)YYDENVAR	2	AEEC(UniMod:4)YYDENVAR2	68004	29860.9	43941.4	51886.7	37749.1	29858
P27824;P27824-2	P27824;P27824-2;P27824-3	CALX_HUMAN	CANX	Calnexin	1	AEEDEILNR	AEEDEILNR	2	AEEDEILNR2	778764	477173	738349	587872	756208	569934
P11234;P11234-2;P11234-3	P11234;P11234-2;P11234-3	RALB_HUMAN	RALB	Ras-related protein Ral-B	1	AEEDKIPLLVVGNK	AEEDKIPLLVVGNK	3	AEEDKIPLLVVGNK3	38091	47588.7	37899.5	47390.6	19225	22280.4
Q14683	Q14683	SMC1A_HUMAN	SMC1A	Structural maintenance of chromosomes protein 1A	1	AEEDTQFNYHR	AEEDTQFNYHR	2	AEEDTQFNYHR2	2576.94	2537.87	4484.65	5318.19	3539.42
Q14683	Q14683	SMC1A_HUMAN	SMC1A	Structural maintenance of chromosomes protein 1A	1	AEEDTQFNYHR	AEEDTQFNYHR	3	AEEDTQFNYHR3	8575.16	4506.27	6567.08	10952.6		6325.92
Q9UJU6	Q9UJU6;Q9UJU6-2;Q9UJU6-3;Q9UJU6-4;Q9UJU6-5	DBNL_HUMAN	DBNL	Drebrin-like protein	1	AEEDVEPECIMEK	AEEDVEPEC(UniMod:4)IMEK	2	AEEDVEPEC(UniMod:4)IMEK2	5620.03	6362.91	7958.05	45515.8	32061.6	24763.7
Q9UJU6	Q9UJU6;Q9UJU6-2;Q9UJU6-3;Q9UJU6-4;Q9UJU6-5	DBNL_HUMAN	DBNL	Drebrin-like protein	1	AEEDVEPECIMEK	AEEDVEPEC(UniMod:4)IM(UniMod:35)EK	2	AEEDVEPEC(UniMod:4)IM(UniMod:35)EK2	35602.8	9239.32	41013.2	42065	42134.3	39043.1
P36543	P36543;Q96A05;P36543-3	VATE1_HUMAN	ATP6V1E1	V-type proton ATPase subunit E 1	0	AEEEFNIEK	AEEEFNIEK	2	AEEEFNIEK2	28120	51846.8	28528.2	63821.8	62315.9	68878.4
Q8N0X7	Q8N0X7	SPART_HUMAN	SPART	Spartin	1	AEEENEFQIPGR	AEEENEFQIPGR	2	AEEENEFQIPGR2	16340.2	24759.2	19267.1	18209.3	22935.5	22056.4
Q92619;Q92619-2	Q92619;Q92619-2	HMHA1_HUMAN	ARHGAP45	Rho GTPase-activating protein 45	1	AEEEQAGSAPGAGSTATK	AEEEQAGSAPGAGSTATK	2	AEEEQAGSAPGAGSTATK2	8738.98	4258.16		5113.12		4679.51
Q5S007	Q5S007	LRRK2_HUMAN	LRRK2	Leucine-rich repeat serine/threonine-protein kinase 2	1	AEEGDLLVNPDQPR	AEEGDLLVNPDQPR	2	AEEGDLLVNPDQPR2	8337.57
Q9NRX1	Q9NRX1	PNO1_HUMAN	PNO1	RNA-binding protein PNO1	1	AEEGFTQVTR	AEEGFTQVTR	2	AEEGFTQVTR2	33406.4	17566.8	33091.1	48782.4	63482.8	55667.1
P25398	P25398	RS12_HUMAN	RPS12	Small ribosomal subunit protein eS12	1	AEEGIAAGGVMDVNTALQEVLK	(UniMod:1)AEEGIAAGGVMDVNTALQEVLK	2	(UniMod:1)AEEGIAAGGVMDVNTALQEVLK2					3813.61
P25398	P25398	RS12_HUMAN	RPS12	Small ribosomal subunit protein eS12	1	AEEGIAAGGVMDVNTALQEVLK	(UniMod:1)AEEGIAAGGVM(UniMod:35)DVNTALQEVLK	3	(UniMod:1)AEEGIAAGGVM(UniMod:35)DVNTALQEVLK3	17692.6	5690.36	5643.08	12252	25107.3	20028.7
P62913;P62913-2	P62913;P62913-2	RL11_HUMAN	RPL11	Large ribosomal subunit protein uL5	1	AEEILEK	AEEILEK	2	AEEILEK2	83682.4	103200	98076.6	92959.8	72823	92497.7
Q8IXI1	Q8IXI1	MIRO2_HUMAN	RHOT2	Mitochondrial Rho GTPase 2	1	AEEITIPADVTPEK	AEEITIPADVTPEK	2	AEEITIPADVTPEK2	8087.66		7724.36	23824.9
P09110	P09110	THIK_HUMAN	ACAA1	3-ketoacyl-CoA thiolase, peroxisomal	1	AEELGLPILGVLR	AEELGLPILGVLR	2	AEELGLPILGVLR2	15631.7
P09110	P09110	THIK_HUMAN	ACAA1	3-ketoacyl-CoA thiolase, peroxisomal	1	AEELGLPILGVLR	AEELGLPILGVLR	3	AEELGLPILGVLR3		5343.01		3577.03	5510.98	4336.69
Q14980-2	Q14980;Q14980-3;Q14980-4;Q14980-2	NUMA1_HUMAN	NUMA1	Isoform 2 of Nuclear mitotic apparatus protein 1	1	AEELGQELK	AEELGQELK	2	AEELGQELK2	24257.5	27083.5	21113.3	35014.1	33649.1	36435.4
Q14257;Q14257-2	Q14257;Q14257-2	RCN2_HUMAN	RCN2	Reticulocalbin-2	1	AEELHYPLGER	AEELHYPLGER	3	AEELHYPLGER3	25534.7		30424.9	40553.6
Q9H5N1;Q9H5N1-2	Q9H5N1;Q9H5N1-2	RABE2_HUMAN	RABEP2	Rab GTPase-binding effector protein 2	1	AEELIQEIQR	AEELIQEIQR	2	AEELIQEIQR2	25506.7			20940.3	15260.2
Q96TC7	Q96TC7;Q96TC7-2	RMD3_HUMAN	RMDN3	Regulator of microtubule dynamics protein 3	1	AEELQPGFSK	AEELQPGFSK	2	AEELQPGFSK2	44123.9	83744.3	45583.1	37961.5	33789.7	40167.4
P21980	P21980;P21980-2;P21980-3	TGM2_HUMAN	TGM2	Protein-glutamine gamma-glutamyltransferase 2	1	AEELVLER	(UniMod:1)AEELVLER	2	(UniMod:1)AEELVLER2	3.23688e+06	3.99041e+06	2.67364e+06	1.56381e+06		2.83996e+06
P19878	P19878	NCF2_HUMAN	NCF2	Neutrophil cytosol factor 2	1	AEEQLALATSMK	AEEQLALATSM(UniMod:35)K	2	AEEQLALATSM(UniMod:35)K2	45359.1		10562.9	12902.9	15949.5	15456.1
O00299	O00299	CLIC1_HUMAN	CLIC1	Chloride intracellular channel protein 1	1	AEEQPQVELFVK	(UniMod:1)AEEQPQVELFVK	2	(UniMod:1)AEEQPQVELFVK2	449197
P09493;P09493-5	P09493;P09493-5;P09493-6;P09493-7;P09493-9	TPM1_HUMAN	TPM1	Tropomyosin alpha-1 chain	1	AEERAELSEGK	AEERAELSEGK	2	AEERAELSEGK2	4201.04				3705.6
P09493-8	P09493-10;P09493-2;P09493-3;P09493-4;P09493-8	TPM1_HUMAN	TPM1	Isoform 8 of Tropomyosin alpha-1 chain	1	AEERAELSEGQVR	AEERAELSEGQVR	3	AEERAELSEGQVR3	11472.1	15728.4	21988.3		10650.9	7839.54
Q9NP74;Q9NP74-2	Q9NP74;Q9NP74-2	PALMD_HUMAN	PALMD	Palmdelphin	1	AEESIEDIYANIPDLPK	AEESIEDIYANIPDLPK	2	AEESIEDIYANIPDLPK2		3886.59		9108.27		6534.31
P11387	P11387	TOP1_HUMAN	TOP1	DNA topoisomerase 1	1	AEEVATFFAK	AEEVATFFAK	2	AEEVATFFAK2	102873	59596	109326	123874	47900.8	46560.9
P52565	P52565	GDIR1_HUMAN	ARHGDIA	Rho GDP-dissociation inhibitor 1	1	AEEYEFLTPVEEAPK	AEEYEFLTPVEEAPK	2	AEEYEFLTPVEEAPK2	200203	66862.5	197142	153660	7070.42	16931.4
Q96B26	Q96B26	EXOS8_HUMAN	EXOSC8	Exosome complex component RRP43	1	AEFAAPSTDAPDK	AEFAAPSTDAPDK	2	AEFAAPSTDAPDK2				15292.8
P02768	P02768;P02768-2	ALBU_HUMAN	ALB	Albumin	1	AEFAEVSK	AEFAEVSK	2	AEFAEVSK2	707988	601517	550669	1.25073e+06	1.41815e+06	1.82517e+06
Q9NWQ8	Q9NWQ8	PHAG1_HUMAN	PAG1	Phosphoprotein associated with glycosphingolipid-enriched microdomains 1	1	AEFAEYASVDR	AEFAEYASVDR	2	AEFAEYASVDR2	15478	20842.3	25697	19782		16480
Q14692	Q14692	BMS1_HUMAN	BMS1	Ribosome biogenesis protein BMS1 homolog	1	AEFEDQDDEAR	AEFEDQDDEAR	2	AEFEDQDDEAR2	5226.88	9142.15	4558.83	7038.21	8794.49	8419.64
Q16831	Q16831	UPP1_HUMAN	UPP1	Uridine phosphorylase 1	1	AEFEQIVLGK	AEFEQIVLGK	2	AEFEQIVLGK2	14784.1
Q9H4A4	Q9H4A4	AMPB_HUMAN	RNPEP	Aminopeptidase B	1	AEFGPPGPGAGSR	AEFGPPGPGAGSR	2	AEFGPPGPGAGSR2	53363.2	21931.5	53774.4	55451.6	48813.1	35384.2
Q7Z5R6	Q7Z5R6;Q7Z5R6-2	AB1IP_HUMAN	APBB1IP	Amyloid beta A4 precursor protein-binding family B member 1-interacting protein	1	AEFNYSVGFK	AEFNYSVGFK	2	AEFNYSVGFK2	35055.7	39337.8	39278.1	17477.5	21360	18175.5
Q6UN15-3	Q6UN15;Q6UN15-3;Q6UN15-4;Q6UN15-5	FIP1_HUMAN	FIP1L1	Isoform 3 of Pre-mRNA 3'-end-processing factor FIP1	1	AEFTSPPSLFK	AEFTSPPSLFK	2	AEFTSPPSLFK2	43628.5	13073.6	32440.9	90074.9
P21333-2	P21333;P21333-2	FLNA_HUMAN	FLNA	Isoform 2 of Filamin-A	1	AEFTVETR	AEFTVETR	2	AEFTVETR2	589128	215144	260377	155101	163520	124602
P80723	P80723;P80723-2	BASP1_HUMAN	BASP1	Brain acid soluble protein 1	1	AEGAATEEEGTPK	AEGAATEEEGTPK	2	AEGAATEEEGTPK2	16480.1	27035	15010.2	48270.4	33069.8	41943.6
P58107	P58107	EPIPL_HUMAN	EPPK1	Epiplakin	1	AEGAIAGFR	AEGAIAGFR	2	AEGAIAGFR2	58350	58309.5	42569.8	59794.2	42644.2	60206.8
P67936	P67936	TPM4_HUMAN	TPM4	Tropomyosin alpha-4 chain	1	AEGDVAALNR	AEGDVAALNR	2	AEGDVAALNR2	266196	444003	346418	544763	466083	504488
Q96I24	Q96I24	FUBP3_HUMAN	FUBP3	Far upstream element-binding protein 3	1	AEGFVDALHR	AEGFVDALHR	2	AEGFVDALHR2	40319.3		27926.1	60037.5	32708.6
P08514;P08514-2	P08514;P08514-2;P08514-3	ITA2B_HUMAN	ITGA2B	Integrin alpha-IIb	1	AEGGQCPSLLFDLRDETR	AEGGQC(UniMod:4)PSLLFDLRDETR	3	AEGGQC(UniMod:4)PSLLFDLRDETR3	17544.9	25754.8	23742.1	15244.8	11521.3	8983.19
P04275	P04275	VWF_HUMAN	VWF	von Willebrand factor	1	AEGLECTK	AEGLEC(UniMod:4)TK	2	AEGLEC(UniMod:4)TK2	28903.3	41213.3	27485.6	31101	32058.6	34986.3
Q9BX68	Q9BX68	HINT2_HUMAN	HINT2	Adenosine 5'-monophosphoramidase HINT2	1	AEGLGDGYR	AEGLGDGYR	2	AEGLGDGYR2	64809.8	152966	91304.9	127708	140347	129976
Q562E7	Q562E7;Q562E7-4	WDR81_HUMAN	WDR81	WD repeat-containing protein 81	1	AEGLGEAEVR	AEGLGEAEVR	2	AEGLGEAEVR2		33696.8	49559.3		40937.6
Q09666	Q09666	AHNK_HUMAN	AHNAK	Neuroblast differentiation-associated protein AHNAK	1	AEGPDVAVDLPK	AEGPDVAVDLPK	2	AEGPDVAVDLPK2	20601.6	35044.8		125320	80086.6	78079.5
Q09666	Q09666	AHNK_HUMAN	AHNAK	Neuroblast differentiation-associated protein AHNAK	1	AEGPEVDVNLPK	AEGPEVDVNLPK	2	AEGPEVDVNLPK2	712508	190844	243486	811629	1.21264e+06	1.08731e+06
Q09666	Q09666	AHNK_HUMAN	AHNAK	Neuroblast differentiation-associated protein AHNAK	1	AEGPEVDVNLPKADVDISGPK	AEGPEVDVNLPKADVDISGPK	3	AEGPEVDVNLPKADVDISGPK3			5371.45		6090.29
Q9NVI7-2	Q9NVI7;Q9NVI7-2;Q9NVI7-3	ATD3A_HUMAN	ATAD3A	Isoform 2 of ATPase family AAA domain-containing protein 3A	1	AEGPGRGDEPSPS	AEGPGRGDEPSPS	2	AEGPGRGDEPSPS2	38235.7	34008.3	32384.9	31741.5	24782.4	28186.1
P14618;P14618-2	P14618;P14618-2;P14618-3	KPYM_HUMAN	PKM	Pyruvate kinase PKM	1	AEGSDVANAVLDGADCIMLSGETAK	AEGSDVANAVLDGADC(UniMod:4)IMLSGETAK	3	AEGSDVANAVLDGADC(UniMod:4)IMLSGETAK3	183992	337668	190282	502930	307732	575833
P14618;P14618-2	P14618;P14618-2;P14618-3	KPYM_HUMAN	PKM	Pyruvate kinase PKM	1	AEGSDVANAVLDGADCIMLSGETAK	AEGSDVANAVLDGADC(UniMod:4)IM(UniMod:35)LSGETAK	3	AEGSDVANAVLDGADC(UniMod:4)IM(UniMod:35)LSGETAK3	133358	139971	122330	184382	144419	247508
Q07954	Q07954	LRP1_HUMAN	LRP1	Prolow-density lipoprotein receptor-related protein 1	1	AEGSEYQVLYIADDNEIR	AEGSEYQVLYIADDNEIR	2	AEGSEYQVLYIADDNEIR2	23224.2	13190.5	28498.8	26287.3		7309.09
Q07954	Q07954	LRP1_HUMAN	LRP1	Prolow-density lipoprotein receptor-related protein 1	1	AEGSEYQVLYIADDNEIR	AEGSEYQVLYIADDNEIR	3	AEGSEYQVLYIADDNEIR3	9349.03
Q9NZB2;Q9NZB2-6	Q9NZB2;Q9NZB2-2;Q9NZB2-4;Q9NZB2-5;Q9NZB2-6	F120A_HUMAN	FAM120A	Constitutive coactivator of PPAR-gamma-like protein 1	1	AEGSSTASSGSQLAEGK	AEGSSTASSGSQLAEGK	2	AEGSSTASSGSQLAEGK2	6072.36	1541.26	3882.85	5103.8	4231.08	3225.72
P14854	P14854	CX6B1_HUMAN	COX6B1	Cytochrome c oxidase subunit 6B1	1	AEGTFPGKI	AEGTFPGKI	2	AEGTFPGKI2	59973.4	126165	51846.3	95237.3	95746.3	85282.4
P29590;P29590-11	P29590;P29590-11	PML_HUMAN	PML	Protein PML	1	AEGVSTPLAGR	AEGVSTPLAGR	2	AEGVSTPLAGR2	115177	142351	139676	106628	133139	140227
Q5T4S7;Q5T4S7-2;Q5T4S7-3;Q5T4S7-4	Q5T4S7;Q5T4S7-2;Q5T4S7-3;Q5T4S7-4;Q5T4S7-5	UBR4_HUMAN	UBR4	E3 ubiquitin-protein ligase UBR4	1	AEHASSLLELASTTK	AEHASSLLELASTTK	3	AEHASSLLELASTTK3	3508.97		2966.71
P20700	P20700	LMNB1_HUMAN	LMNB1	Lamin-B1	1	AEHDQLLLNYAK	AEHDQLLLNYAK	3	AEHDQLLLNYAK3	122591	14145.1	97053.4	39804.2	7628.67	23802.3
Q9UH99;Q9UH99-2	Q9UH99;Q9UH99-2;Q9UH99-3	SUN2_HUMAN	SUN2	SUN domain-containing protein 2	1	AEHQQDSEDLFK	AEHQQDSEDLFK	3	AEHQQDSEDLFK3	14106.6	14513	14998.9	15147.6	8638.15	6800.47
Q9UH99;Q9UH99-2	Q9UH99;Q9UH99-2;Q9UH99-3	SUN2_HUMAN	SUN2	SUN domain-containing protein 2	1	AEHQQDSEDLFKK	AEHQQDSEDLFKK	3	AEHQQDSEDLFKK3	6997.11	5606.58	9606.15	2386.18	3157.95	5005.65
Q14315;Q14315-2	Q14315;Q14315-2	FLNC_HUMAN	FLNC	Filamin-C	1	AEIAFEDRK	AEIAFEDRK	2	AEIAFEDRK2	194135		111329	151883	222146	124193
P09525;P09525-3	P09525;P09525-2;P09525-3	ANXA4_HUMAN	ANXA4	Annexin A4	1	AEIDMLDIR	AEIDMLDIR	2	AEIDMLDIR2	14773.3		10226	118580		34292.6
P09525;P09525-3	P09525;P09525-2;P09525-3	ANXA4_HUMAN	ANXA4	Annexin A4	1	AEIDMLDIR	AEIDM(UniMod:35)LDIR	2	AEIDM(UniMod:35)LDIR2	47933.7		23627	19152.9
Q99805	Q99805	TM9S2_HUMAN	TM9SF2	Transmembrane 9 superfamily member 2	1	AEIELFVNR	AEIELFVNR	2	AEIELFVNR2	24594.2			35821.6
P16615;Q93084;Q93084-1;Q93084-3;Q93084-4;Q93084-5;Q93084-6;Q93084-7	O14983;P16615;Q93084;O14983-2;O14983-3;P16615-2;P16615-3;P16615-4;P16615-5;Q93084-1;Q93084-3;Q93084-4;Q93084-5;Q93084-6;Q93084-7	AT2A2_HUMAN;AT2A3_HUMAN	ATP2A2;ATP2A3	Sarcoplasmic/endoplasmic reticulum calcium ATPase 2	0	AEIGIAMGSGTAVAK	AEIGIAM(UniMod:35)GSGTAVAK	2	AEIGIAM(UniMod:35)GSGTAVAK2	51931.9	10815	27107.6	23253.7	21146.9	22100.2
P58107	P58107	EPIPL_HUMAN	EPPK1	Epiplakin	1	AEIIDQDLYER	AEIIDQDLYER	2	AEIIDQDLYER2	15174.1
Q9BRG1	Q9BRG1	VPS25_HUMAN	VPS25	Vacuolar protein-sorting-associated protein 25	1	AEIITVSDGR	AEIITVSDGR	2	AEIITVSDGR2	66346		61041.8	65937.9	52364.7	41166.6
Q0ZGT2-2	Q0ZGT2;Q0ZGT2-2;Q0ZGT2-3	NEXN_HUMAN	NEXN	Isoform 2 of Nexilin	1	AEILLSSSKPVPK	AEILLSSSKPVPK	3	AEILLSSSKPVPK3	7873.45	4545.52	6076.94	5639.47
Q8NBP0	Q8NBP0	TTC13_HUMAN	TTC13	Tetratricopeptide repeat protein 13	1	AEILSPLGR	AEILSPLGR	2	AEILSPLGR2	23287.1	42962.4	29730.2	19197	25716	19211.6
Q9Y680;Q9Y680-3	Q9Y680;Q9Y680-3	FKBP7_HUMAN	FKBP7	Peptidyl-prolyl cis-trans isomerase FKBP7	1	AEINLYLQR	AEINLYLQR	2	AEINLYLQR2	29785.5
O75369-7	O75369;O75369-2;O75369-3;O75369-6;O75369-4;O75369-5;O75369-7;O75369-8;O75369-9	FLNB_HUMAN	FLNB	Isoform 7 of Filamin-B	1	AEISCIDNKDGTCTVTYLPTLPGDYSILVK	AEISC(UniMod:4)IDNKDGTC(UniMod:4)TVTYLPTLPGDYSILVK	3	AEISC(UniMod:4)IDNKDGTC(UniMod:4)TVTYLPTLPGDYSILVK3	10212.7	12337.1	6450.23	13924.9	14670.6	11714.3
P21333-2	P21333;P21333-2	FLNA_HUMAN	FLNA	Isoform 2 of Filamin-A	1	AEISCTDNQDGTCSVSYLPVLPGDYSILVK	AEISC(UniMod:4)TDNQDGTC(UniMod:4)SVSYLPVLPGDYSILVK	3	AEISC(UniMod:4)TDNQDGTC(UniMod:4)SVSYLPVLPGDYSILVK3	104273	122123	66267.9	135194	220224	271179
P21333-2	P21333;P21333-2	FLNA_HUMAN	FLNA	Isoform 2 of Filamin-A	1	AEISCTDNQDGTCSVSYLPVLPGDYSILVK	AEISC(UniMod:4)TDNQDGTC(UniMod:4)SVSYLPVLPGDYSILVK	4	AEISC(UniMod:4)TDNQDGTC(UniMod:4)SVSYLPVLPGDYSILVK4	24927.2	33661.6	27406.9	76631	96513.6	72866.9
P21333-2	P21333;P21333-2	FLNA_HUMAN	FLNA	Isoform 2 of Filamin-A	1	AEISFEDR	AEISFEDR	2	AEISFEDR2	528862	562421	321614	873902	830511	717351
P21333-2	P21333;P21333-2	FLNA_HUMAN	FLNA	Isoform 2 of Filamin-A	1	AEISFEDRK	AEISFEDRK	2	AEISFEDRK2	667214	121558	368053	720099	816714	436232
P31939;P31939-2	P31939;P31939-2	PUR9_HUMAN	ATIC	Bifunctional purine biosynthesis protein ATIC	1	AEISNAIDQYVTGTIGEDEDLIK	AEISNAIDQYVTGTIGEDEDLIK	3	AEISNAIDQYVTGTIGEDEDLIK3	3687.7	8659.69		4973.9	8786.19	8482
Q14203;Q14203-2;Q14203-3;Q14203-4;Q14203-5;Q14203-6	Q14203;Q14203-5;Q14203-2;Q14203-3;Q14203-4;Q14203-6	DCTN1_HUMAN	DCTN1	Dynactin subunit 1	1	AEITDAEGLGLK	AEITDAEGLGLK	2	AEITDAEGLGLK2	81898.6		42869	110718	49215.8	38968
O75369-7	O75369;O75369-2;O75369-3;O75369-6;O75369-7;O75369-8;O75369-9	FLNB_HUMAN	FLNB	Isoform 7 of Filamin-B	1	AEITFDDHK	AEITFDDHK	2	AEITFDDHK2	12419.9		14756.7	29279.1	20662.9	20533.9
P24821	P24821;P24821-3	TENA_HUMAN	TNC	Tenascin	1	AEIVTEAEPEVDNLLVSDATPDGFR	AEIVTEAEPEVDNLLVSDATPDGFR	3	AEIVTEAEPEVDNLLVSDATPDGFR3	6507.36	9012.71	10295.1	16297.8	12030.9	18196.2
Q9BUL8	Q9BUL8	PDC10_HUMAN	PDCD10	Programmed cell death protein 10	1	AEKENPGLTQDIIMK	AEKENPGLTQDIIMK	3	AEKENPGLTQDIIMK3	4701.42		2491.38	6272.15
Q93062;Q93062-2;Q93062-3;Q93062-4;Q93062-5	Q93062;Q93062-3;Q93062-2;Q93062-4;Q93062-5	RBPMS_HUMAN	RBPMS	RNA-binding protein with multiple splicing	1	AEKENTPSEANLQEEEVR	AEKENTPSEANLQEEEVR	3	AEKENTPSEANLQEEEVR3	8110.45
Q9BSJ2;Q9BSJ2-4	Q9BSJ2;Q9BSJ2-4	GCP2_HUMAN	TUBGCP2	Gamma-tubulin complex component 2	1	AELAAAAVGSSTTSINVPAAASK	AELAAAAVGSSTTSINVPAAASK	2	AELAAAAVGSSTTSINVPAAASK2	9376.35	1445.76	2281.34	5406.62
Q96QK1	Q96QK1	VPS35_HUMAN	VPS35	Vacuolar protein sorting-associated protein 35	1	AELAELPLR	AELAELPLR	2	AELAELPLR2	12453.3	77136.4	12146.9	48995.8	53039.1
Q9H2G2;Q9H2G2-2	Q9H2G2;Q9H2G2-2	SLK_HUMAN	SLK	STE20-like serine/threonine-protein kinase	1	AELANIER	AELANIER	2	AELANIER2			46753.7	52533.2	57189.7	65844.9
Q12797;Q12797-10	Q12797;Q12797-10	ASPH_HUMAN	ASPH	Aspartyl/asparaginyl beta-hydroxylase	1	AELDAAEK	AELDAAEK	2	AELDAAEK2	53636.6	85385.9	53522.5	54940.1	57885.4	69465.6
P23246	P23246;P23246-2	SFPQ_HUMAN	SFPQ	Splicing factor, proline- and glutamine-rich	1	AELDDTPMR	AELDDTPMR	2	AELDDTPMR2	19717.7	32344.3	39943.3	62636.2	57154.1	85049.1
P23246	P23246;P23246-2	SFPQ_HUMAN	SFPQ	Splicing factor, proline- and glutamine-rich	1	AELDDTPMR	AELDDTPM(UniMod:35)R	2	AELDDTPM(UniMod:35)R2	76226.5	71247.3	63438.4	54682.7	47510.8	72834.1
O00291;O00291-3	O00291;O00291-3;O00291-4	HIP1_HUMAN	HIP1	Huntingtin-interacting protein 1	1	AELDELRR	AELDELRR	2	AELDELRR2	13555.8	16343.2	15671.2	18534.5		16574.1
Q03252	Q03252	LMNB2_HUMAN	LMNB2	Lamin-B2	1	AELDEVNK	AELDEVNK	2	AELDEVNK2	123703	117718	81269.6	98693.4	95662	73681.3
Q8WXF1;Q8WXF1-2	Q8WXF1;Q8WXF1-2	PSPC1_HUMAN	PSPC1	Paraspeckle component 1	1	AELDGTILK	AELDGTILK	2	AELDGTILK2	40137	34471.5	49364	37066.1	54993.5	36684.5
Q13523	Q13523	PRP4B_HUMAN	PRPF4B	Serine/threonine-protein kinase PRP4 homolog	1	AELDNELMEGK	AELDNELM(UniMod:35)EGK	2	AELDNELM(UniMod:35)EGK2	9417.96	3060.63	6478.13	7964.43	8197.66	12098.5
Q68CZ2	Q68CZ2	TENS3_HUMAN	TNS3	Tensin-3	1	AELDQLLSGFGLEDPGSSLK	AELDQLLSGFGLEDPGSSLK	2	AELDQLLSGFGLEDPGSSLK2		4254.23	4213.65	5933.55	10779.4	11982.8
P12830	P12830;P12830-2	CADH1_HUMAN	CDH1	Cadherin-1	1	AELDREDFEHVK	AELDREDFEHVK	3	AELDREDFEHVK3			4478.42	4428.42
P01920	P01920	DQB1_HUMAN	HLA-DQB1	HLA class II histocompatibility antigen, DQ beta 1 chain	1	AELDTVCR	AELDTVC(UniMod:4)R	2	AELDTVC(UniMod:4)R2	121781	145499	109025	107265	94192.7	115915
Q7Z406;Q7Z406-2	Q7Z406;Q7Z406-2;Q7Z406-6	MYH14_HUMAN	MYH14	Myosin-14	1	AELEALLSSK	AELEALLSSK	2	AELEALLSSK2	94245.5			15817.9
Q7Z406;Q7Z406-2	Q7Z406;Q7Z406-2;Q7Z406-6	MYH14_HUMAN	MYH14	Myosin-14	1	AELEALLSSKDDVGK	AELEALLSSKDDVGK	3	AELEALLSSKDDVGK3	62993.5	55423.1	75423.4	11439.5
P07741	P07741;P07741-2	APT_HUMAN	APRT	Adenine phosphoribosyltransferase	1	AELEIQK	AELEIQK	2	AELEIQK2	36229.6	36987.8	18984.8	43893.7	21141.2	35291.8
P07741	P07741;P07741-2	APT_HUMAN	APRT	Adenine phosphoribosyltransferase	1	AELEIQKDALEPGQR	AELEIQKDALEPGQR	2	AELEIQKDALEPGQR2	7701.85	9214.14	21029.2	3071.94
P07741	P07741;P07741-2	APT_HUMAN	APRT	Adenine phosphoribosyltransferase	1	AELEIQKDALEPGQR	AELEIQKDALEPGQR	3	AELEIQKDALEPGQR3	46241.1	28816.7	69705.7	11912.3		13960.3
Q15149;Q15149-3;Q15149-4;Q15149-8;Q15149-9	Q15149;Q15149-2;Q15149-3;Q15149-4;Q15149-5;Q15149-6;Q15149-7;Q15149-8;Q15149-9	PLEC_HUMAN	PLEC	Plectin	1	AELELELGR	AELELELGR	2	AELELELGR2	752380			76244.5
Q3KQU3;Q3KQU3-2;Q3KQU3-4	Q3KQU3;Q3KQU3-2;Q3KQU3-4	MA7D1_HUMAN	MAP7D1	MAP7 domain-containing protein 1	1	AELGAGAPPAVVAR	AELGAGAPPAVVAR	2	AELGAGAPPAVVAR2			7342.92	13937.5	20741.3	33917
Q9BYT8	Q9BYT8	NEUL_HUMAN	NLN	Neurolysin, mitochondrial	1	AELGALPDDFIDSLEK	AELGALPDDFIDSLEK	2	AELGALPDDFIDSLEK2	11070.2	19351.5	6925.31	34032.3	19107.7	23335.7
Q9BYT8	Q9BYT8	NEUL_HUMAN	NLN	Neurolysin, mitochondrial	1	AELGALPDDFIDSLEKTDDDKYK	AELGALPDDFIDSLEKTDDDKYK	3	AELGALPDDFIDSLEKTDDDKYK3		5301	5758.91	6352.88	7812.15	7641.56
Q14204	Q14204	DYHC1_HUMAN	DYNC1H1	Cytoplasmic dynein 1 heavy chain 1	1	AELGEYIR	AELGEYIR	2	AELGEYIR2	113603	109034	107135	89212.5	95035.5	94689.3
Q13907;Q13907-2	Q13907;Q13907-2	IDI1_HUMAN	IDI1	Isopentenyl-diphosphate Delta-isomerase 1	1	AELGIPLEEVPPEEINYLTR	AELGIPLEEVPPEEINYLTR	2	AELGIPLEEVPPEEINYLTR2	18726.2	43566.9	21216.6	50093.7	50869.1	44043
Q13907;Q13907-2	Q13907;Q13907-2	IDI1_HUMAN	IDI1	Isopentenyl-diphosphate Delta-isomerase 1	1	AELGIPLEEVPPEEINYLTR	AELGIPLEEVPPEEINYLTR	3	AELGIPLEEVPPEEINYLTR3		6718.31		7005.08	10578.2	11775.7
P50135	P50135	HNMT_HUMAN	HNMT	Histamine N-methyltransferase	1	AELGKDLQEPEFSAK	AELGKDLQEPEFSAK	2	AELGKDLQEPEFSAK2	4587.15		8761.57
Q9NR19;Q9NR19-2	Q9NR19;Q9NR19-2	ACSA_HUMAN	ACSS2	Acetyl-coenzyme A synthetase, cytoplasmic	1	AELGMGDSTSQSPPIKR	AELGM(UniMod:35)GDSTSQSPPIKR	3	AELGM(UniMod:35)GDSTSQSPPIKR3	7949.98	8571.6
Q9UQE7	Q9UQE7	SMC3_HUMAN	SMC3	Structural maintenance of chromosomes protein 3	1	AELGTDLLSQLSLEDQK	AELGTDLLSQLSLEDQK	2	AELGTDLLSQLSLEDQK2	13563.6	9282.44	10824.6	25852.9	25767.7	14282.7
Q9UQE7	Q9UQE7	SMC3_HUMAN	SMC3	Structural maintenance of chromosomes protein 3	1	AELGTDLLSQLSLEDQKR	AELGTDLLSQLSLEDQKR	3	AELGTDLLSQLSLEDQKR3	11028.2	5878.1	7475.49	19748.5	13153.2	8130.56
P38435	P38435	VKGC_HUMAN	GGCX	Vitamin K-dependent gamma-carboxylase	1	AELISGPR	AELISGPR	2	AELISGPR2	38410.4	43324.2	30900.9	14272.3		38125.5
O75165	O75165	DJC13_HUMAN	DNAJC13	DnaJ homolog subfamily C member 13	1	AELLEFLESQQENMIK	AELLEFLESQQENM(UniMod:35)IK	2	AELLEFLESQQENM(UniMod:35)IK2	6240.44		6483.08	6646.02	10186	8613.92
P98160	P98160	PGBM_HUMAN	HSPG2	Basement membrane-specific heparan sulfate proteoglycan core protein	1	AELLVTEAPSKPITVTVEEQR	AELLVTEAPSKPITVTVEEQR	3	AELLVTEAPSKPITVTVEEQR3	646592	686775	605938	194366	74942	172477
Q99941;Q99941-2	Q99941;Q99941-2	ATF6B_HUMAN	ATF6B	Cyclic AMP-dependent transcription factor ATF-6 beta	1	AELMLLSEIADPTR	(UniMod:1)AELMLLSEIADPTR	2	(UniMod:1)AELMLLSEIADPTR2	2756.54	12016.9	4723.96	15428	25240.7	24451.3
P35749;P35749-3	P35749;P35749-2;P35749-3;P35749-4	MYH11_HUMAN	MYH11	Myosin-11	1	AELNDKVHK	AELNDKVHK	2	AELNDKVHK2	9326.54		6706.83		6306.68	3201.9
P23396;P23396-2	P23396;P23396-2	RS3_HUMAN	RPS3	Small ribosomal subunit protein uS3	1	AELNEFLTR	AELNEFLTR	2	AELNEFLTR2	845042		93141.7	208779	158508	98385.6
Q9NUQ6-2	Q9NUQ6;Q9NUQ6-2	SPS2L_HUMAN	SPATS2L	Isoform 2 of SPATS2-like protein	1	AELNTHVNVK	(UniMod:1)AELNTHVNVK	2	(UniMod:1)AELNTHVNVK2	13291.9		10782.4	35810.3	41266.6	27449.4
P01024	P01024	CO3_HUMAN	C3	Complement C3	1	AELQCPQPAAR	AELQC(UniMod:4)PQPAAR	2	AELQC(UniMod:4)PQPAAR2	21188.5	56314	52437.9	44520	65678.3	55176.3
P02647	P02647	APOA1_HUMAN	APOA1	Apolipoprotein A-I	1	AELQEGAR	AELQEGAR	2	AELQEGAR2	90920.5	72952.8	37011.4	174274	86138.5	102762
O15061	O15061;O15061-2;O15061-3	SYNEM_HUMAN	SYNM	Synemin	1	AELQELNAR	AELQELNAR	2	AELQELNAR2	259544		24569.5	44719.2	39098.2
Q9UN36;Q9UN36-2;Q9UN36-3;Q9UN36-4;Q9UN36-5	Q9UN36;Q9UN36-2;Q9UN36-3;Q9UN36-4;Q9UN36-5	NDRG2_HUMAN	NDRG2	Protein NDRG2	1	AELQEVQITEEKPLLPGQTPEAAK	(UniMod:1)AELQEVQITEEKPLLPGQTPEAAK	3	(UniMod:1)AELQEVQITEEKPLLPGQTPEAAK3		7060.6	8441.7	11132.5	22292.8	15305.9
P12111	P12111;P12111-2;P12111-5	CO6A3_HUMAN	COL6A3	Collagen alpha-3(VI) chain	1	AELQHIATDDNLVFTVPEFR	AELQHIATDDNLVFTVPEFR	2	AELQHIATDDNLVFTVPEFR2	19588.4	48164.6	35643.6	5672.7	5119.84
P12111	P12111;P12111-2;P12111-5	CO6A3_HUMAN	COL6A3	Collagen alpha-3(VI) chain	1	AELQHIATDDNLVFTVPEFR	AELQHIATDDNLVFTVPEFR	3	AELQHIATDDNLVFTVPEFR3	766725	867887	863065	264898	151064	171248
Q8IZP0;Q8IZP0-10;Q8IZP0-2;Q8IZP0-3;Q8IZP0-4;Q8IZP0-5;Q8IZP0-6;Q8IZP0-7;Q8IZP0-8;Q8IZP0-9	Q8IZP0;Q8IZP0-5;Q8IZP0-2;Q8IZP0-4;Q8IZP0-10;Q8IZP0-11;Q8IZP0-12;Q8IZP0-3;Q8IZP0-6;Q8IZP0-7;Q8IZP0-8;Q8IZP0-9	ABI1_HUMAN	ABI1	Abl interactor 1	1	AELQMLLEEEIPSGK	(UniMod:1)AELQMLLEEEIPSGK	2	(UniMod:1)AELQMLLEEEIPSGK2	16120.6	33158.7	23231.5	74550.4	108334	102799
Q8IZP0;Q8IZP0-10;Q8IZP0-2;Q8IZP0-3;Q8IZP0-4;Q8IZP0-5;Q8IZP0-6;Q8IZP0-7;Q8IZP0-8;Q8IZP0-9	Q8IZP0;Q8IZP0-5;Q8IZP0-2;Q8IZP0-4;Q8IZP0-10;Q8IZP0-11;Q8IZP0-12;Q8IZP0-3;Q8IZP0-6;Q8IZP0-7;Q8IZP0-8;Q8IZP0-9	ABI1_HUMAN	ABI1	Abl interactor 1	1	AELQMLLEEEIPSGK	(UniMod:1)AELQM(UniMod:35)LLEEEIPSGK	2	(UniMod:1)AELQM(UniMod:35)LLEEEIPSGK2		28979.5	22068.2	32296.4	51035.9	53001.6
Q8IZP0;Q8IZP0-10;Q8IZP0-2;Q8IZP0-3;Q8IZP0-4;Q8IZP0-5;Q8IZP0-6;Q8IZP0-7;Q8IZP0-8;Q8IZP0-9	Q8IZP0;Q8IZP0-5;Q8IZP0-2;Q8IZP0-4;Q8IZP0-10;Q8IZP0-11;Q8IZP0-12;Q8IZP0-3;Q8IZP0-6;Q8IZP0-7;Q8IZP0-8;Q8IZP0-9	ABI1_HUMAN	ABI1	Abl interactor 1	1	AELQMLLEEEIPSGKR	(UniMod:1)AELQMLLEEEIPSGKR	2	(UniMod:1)AELQMLLEEEIPSGKR2	24898		3925.36	8745.96	16871.7	4179.07
Q8IZP0;Q8IZP0-10;Q8IZP0-2;Q8IZP0-3;Q8IZP0-4;Q8IZP0-5;Q8IZP0-6;Q8IZP0-7;Q8IZP0-8;Q8IZP0-9	Q8IZP0;Q8IZP0-5;Q8IZP0-2;Q8IZP0-4;Q8IZP0-10;Q8IZP0-11;Q8IZP0-12;Q8IZP0-3;Q8IZP0-6;Q8IZP0-7;Q8IZP0-8;Q8IZP0-9	ABI1_HUMAN	ABI1	Abl interactor 1	1	AELQMLLEEEIPSGKR	(UniMod:1)AELQM(UniMod:35)LLEEEIPSGKR	2	(UniMod:1)AELQM(UniMod:35)LLEEEIPSGKR2	22693.6	12109.7	20988.6	18023.7	28891.7	20364.4
Q9P2A4;Q9P2A4-2	Q9P2A4;Q9P2A4-2	ABI3_HUMAN	ABI3	ABI gene family member 3	1	AELQQLQEFEIPTGR	(UniMod:1)AELQQLQEFEIPTGR	2	(UniMod:1)AELQQLQEFEIPTGR2		46292.2	23932.5	45059.3	46349	74391.5
Q6WKZ4	Q6WKZ4	RFIP1_HUMAN	RAB11FIP1	Rab11 family-interacting protein 1	1	AELQTESLTPVPNSGSSALGSLFK	AELQTESLTPVPNSGSSALGSLFK	3	AELQTESLTPVPNSGSSALGSLFK3				3438.86	4284.28	4466.59
O00231;O00231-2	O00231;O00231-2	PSD11_HUMAN	PSMD11	26S proteasome non-ATPase regulatory subunit 11	1	AELRDDPIISTHLAK	AELRDDPIISTHLAK	3	AELRDDPIISTHLAK3	105164		118866	52060.7
P45974;P45974-2	P45974;P45974-2	UBP5_HUMAN	USP5	Ubiquitin carboxyl-terminal hydrolase 5	1	AELSEEALLSVLPTIR	(UniMod:1)AELSEEALLSVLPTIR	2	(UniMod:1)AELSEEALLSVLPTIR2	2356.07	3214.47		3904.54	6470.22	3827.43
P09493-8	P09493-10;P09493-2;P09493-3;P09493-4;P09493-8	TPM1_HUMAN	TPM1	Isoform 8 of Tropomyosin alpha-1 chain	1	AELSEGQVR	AELSEGQVR	2	AELSEGQVR2	213474	376280	203259	390932	471749	484541
Q7Z406;Q7Z406-2	Q7Z406;Q7Z406-2;Q7Z406-4;Q7Z406-5;Q7Z406-6	MYH14_HUMAN	MYH14	Myosin-14	1	AELSSLQTAR	AELSSLQTAR	2	AELSSLQTAR2	549310	825786	535116	606671	461573	464567
Q32P41	Q32P41	TRM5_HUMAN	TRMT5	tRNA (guanine(37)-N1)-methyltransferase	1	AELSVLEQLNVSPQISK	AELSVLEQLNVSPQISK	2	AELSVLEQLNVSPQISK2	6565.26	8303.06			7572.83	5704.31
P53814;P53814-5;P53814-6	P53814;P53814-2;P53814-5;P53814-6	SMTN_HUMAN	SMTN	Smoothelin	1	AELTLGLR	AELTLGLR	2	AELTLGLR2	110123	63420.8	52113.3		248594	155849
P42566	P42566;P42566-2	EPS15_HUMAN	EPS15	Epidermal growth factor receptor substrate 15	1	AELTSQESQISTYEEELAK	AELTSQESQISTYEEELAK	2	AELTSQESQISTYEEELAK2	6982.62	7644.12	2939.5	8813.72		11579.6
Q9UPN3	Q9UPN3;Q9UPN3-2;Q9UPN3-3;Q9UPN3-4	MACF1_HUMAN	MACF1	Microtubule-actin cross-linking factor 1, isoforms 1/2/3/4/5	1	AELVAISSSEDEGNLR	AELVAISSSEDEGNLR	2	AELVAISSSEDEGNLR2	32659.3	34706.7	63241.9	29294.8	23718.5	21429.5
Q9H6R4;Q9H6R4-4	Q9H6R4;Q9H6R4-2;Q9H6R4-3;Q9H6R4-4	NOL6_HUMAN	NOL6	Nucleolar protein 6	1	AELYKEPTNEELNR	AELYKEPTNEELNR	3	AELYKEPTNEELNR3	10741.2		14101.9	8535.4	4890.44	3617.86
Q02252;Q02252-2	Q02252;Q02252-2	MMSA_HUMAN	ALDH6A1	Methylmalonate-semialdehyde/malonate-semialdehyde dehydrogenase [acylating], mitochondrial	1	AEMDAAIASCK	AEMDAAIASC(UniMod:4)K	2	AEMDAAIASC(UniMod:4)K2	6648.22	12588.9	13365.8	27593.1	19140.1	17504.4
Q02252;Q02252-2	Q02252;Q02252-2	MMSA_HUMAN	ALDH6A1	Methylmalonate-semialdehyde/malonate-semialdehyde dehydrogenase [acylating], mitochondrial	1	AEMDAAIASCK	AEM(UniMod:35)DAAIASC(UniMod:4)K	2	AEM(UniMod:35)DAAIASC(UniMod:4)K2	14343.2	21829.1	22622	31687.6	33243.7	27313.5
O60610;O60610-2;O60610-3	O60610;O60610-2;O60610-3	DIAP1_HUMAN	DIAPH1	Protein diaphanous homolog 1	1	AEMDEVER	AEMDEVER	2	AEMDEVER2		10758.8		20637.7	19069.1	18210.8
P35749;P35749-3	P35749;P35749-2;P35749-3;P35749-4	MYH11_HUMAN	MYH11	Myosin-11	1	AEMEDLVSSK	AEM(UniMod:35)EDLVSSK	2	AEM(UniMod:35)EDLVSSK2	29930.7			23299	27190.2	19821.3
P35749;P35749-3	P35749;P35749-2;P35749-3;P35749-4	MYH11_HUMAN	MYH11	Myosin-11	1	AEMEDLVSSKDDVGK	AEMEDLVSSKDDVGK	2	AEMEDLVSSKDDVGK2	10978.2	32174.6	19548.1	27687.8	36812.6	21669
P35749;P35749-3	P35749;P35749-2;P35749-3;P35749-4	MYH11_HUMAN	MYH11	Myosin-11	1	AEMEDLVSSKDDVGK	AEMEDLVSSKDDVGK	3	AEMEDLVSSKDDVGK3	28282.9	39226.2	20573.3	21644.9	36648.7	26323.9
P35749;P35749-3	P35749;P35749-2;P35749-3;P35749-4	MYH11_HUMAN	MYH11	Myosin-11	1	AEMEDLVSSKDDVGK	AEM(UniMod:35)EDLVSSKDDVGK	2	AEM(UniMod:35)EDLVSSKDDVGK2	25674.2	21686.5	19069.4	13453.3	40274.3	26678
P35749;P35749-3	P35749;P35749-2;P35749-3;P35749-4	MYH11_HUMAN	MYH11	Myosin-11	1	AEMEDLVSSKDDVGK	AEM(UniMod:35)EDLVSSKDDVGK	3	AEM(UniMod:35)EDLVSSKDDVGK3	68592.6	49948.5	37993.7	26263.2	51929.3	46920
P35749;P35749-3	P35749;P35749-2;P35749-3;P35749-4	MYH11_HUMAN	MYH11	Myosin-11	1	AEMEDLVSSKDDVGKNVHELEK	AEM(UniMod:35)EDLVSSKDDVGKNVHELEK	4	AEM(UniMod:35)EDLVSSKDDVGKNVHELEK4	9504.49		10412.1
P19367;P19367-2;P19367-3;P19367-4	P19367;P19367-2;P19367-3;P19367-4	HXK1_HUMAN	HK1	Hexokinase-1	1	AEMELGLR	AEMELGLR	2	AEMELGLR2	38312.6	63901.2	42083.8	47130.6		32538.2
P19367;P19367-2;P19367-3;P19367-4	P19367;P19367-2;P19367-3;P19367-4	HXK1_HUMAN	HK1	Hexokinase-1	1	AEMELGLR	AEM(UniMod:35)ELGLR	2	AEM(UniMod:35)ELGLR2	79674.5	88076.7	77463.5	105260	105205	97865.4
Q15149;Q15149-3;Q15149-4;Q15149-8;Q15149-9	Q15149;Q15149-2;Q15149-3;Q15149-4;Q15149-5;Q15149-6;Q15149-7;Q15149-8;Q15149-9	PLEC_HUMAN	PLEC	Plectin	1	AEMEVLLASK	AEMEVLLASK	2	AEMEVLLASK2	59622.6		28486.3	70297.5	32175
Q9UQV4	Q9UQV4	LAMP3_HUMAN	LAMP3	Lysosome-associated membrane glycoprotein 3	1	AEMGIQLIVQDK	AEM(UniMod:35)GIQLIVQDK	2	AEM(UniMod:35)GIQLIVQDK2	26079
Q9UQV4	Q9UQV4	LAMP3_HUMAN	LAMP3	Lysosome-associated membrane glycoprotein 3	1	AEMGIQLIVQDKESVFSPR	AEM(UniMod:35)GIQLIVQDKESVFSPR	3	AEM(UniMod:35)GIQLIVQDKESVFSPR3	10065.7		21968.4
P57087;P57087-2;P57087-3	P57087;P57087-2;P57087-3	JAM2_HUMAN	JAM2	Junctional adhesion molecule B	1	AEMIDFNIR	AEM(UniMod:35)IDFNIR	2	AEM(UniMod:35)IDFNIR2	18346.3		19076.9	22840.3
Q9HB40	Q9HB40;Q9HB40-2	RISC_HUMAN	SCPEP1	Retinoid-inducible serine carboxypeptidase	1	AEMIIEQNTDGVNFYNILTK	AEMIIEQNTDGVNFYNILTK	2	AEMIIEQNTDGVNFYNILTK2		7521.79	4541.07	9123.32	9399.6	6145.56
Q9HB40	Q9HB40;Q9HB40-2	RISC_HUMAN	SCPEP1	Retinoid-inducible serine carboxypeptidase	1	AEMIIEQNTDGVNFYNILTK	AEM(UniMod:35)IIEQNTDGVNFYNILTK	2	AEM(UniMod:35)IIEQNTDGVNFYNILTK2			6129.73	9584.58	17212.9	14677.4
Q9HB40	Q9HB40;Q9HB40-2	RISC_HUMAN	SCPEP1	Retinoid-inducible serine carboxypeptidase	1	AEMIIEQNTDGVNFYNILTK	AEM(UniMod:35)IIEQNTDGVNFYNILTK	3	AEM(UniMod:35)IIEQNTDGVNFYNILTK3				10261.7	10369.9	13351.9
P07942	P07942	LAMB1_HUMAN	LAMB1	Laminin subunit beta-1	1	AEMLLEEAKR	AEM(UniMod:35)LLEEAKR	2	AEM(UniMod:35)LLEEAKR2	161010
P07942	P07942	LAMB1_HUMAN	LAMB1	Laminin subunit beta-1	1	AEMLLEEAKR	AEM(UniMod:35)LLEEAKR	3	AEM(UniMod:35)LLEEAKR3	179534	262746	236837	131526	118630	82458.7
Q9HD20;Q9HD20-2	Q9HD20;Q9HD20-2	AT131_HUMAN	ATP13A1	Endoplasmic reticulum transmembrane helix translocase	1	AEMVVPDFSELFK	AEMVVPDFSELFK	2	AEMVVPDFSELFK2	13051.4
P35749;P35749-3	P35749;P35749-2;P35749-3;P35749-4	MYH11_HUMAN	MYH11	Myosin-11	1	AENELKELEQK	AENELKELEQK	2	AENELKELEQK2	59689.9
P35749;P35749-3	P35749;P35749-2;P35749-3;P35749-4	MYH11_HUMAN	MYH11	Myosin-11	1	AENELKELEQK	AENELKELEQK	3	AENELKELEQK3	106554	59808.8	71929.3	45818.5	89751.9	42617.5
P59998-3	P59998;P59998-2;P59998-3;P59998-4	ARPC4_HUMAN	ARPC4	Isoform 3 of Actin-related protein 2/3 complex subunit 4	1	AENFFILR	AENFFILR	2	AENFFILR2	362388	197722	339357	183607	22033.7	44697.3
P04406	P04406;P04406-2	G3P_HUMAN	GAPDH	Glyceraldehyde-3-phosphate dehydrogenase	1	AENGKLVINGNPITIFQERDPSK	AENGKLVINGNPITIFQERDPSK	4	AENGKLVINGNPITIFQERDPSK4		5508.52	73508.8	17170.3		25056.6
P51812;Q15418;Q15418-2;Q15418-4	P51812;Q15418;Q15418-2;Q15418-3;Q15418-4	KS6A1_HUMAN;KS6A3_HUMAN	RPS6KA1;RPS6KA3	Ribosomal protein S6 kinase alpha-3	0	AENGLLMTPCYTANFVAPEVLKR	AENGLLMTPC(UniMod:4)YTANFVAPEVLKR	3	AENGLLMTPC(UniMod:4)YTANFVAPEVLKR3		5629.74	3305.28	6763.48	5019.2	4853.93
P51812;Q15418;Q15418-2;Q15418-4	P51812;Q15418;Q15418-2;Q15418-3;Q15418-4	KS6A1_HUMAN;KS6A3_HUMAN	RPS6KA1;RPS6KA3	Ribosomal protein S6 kinase alpha-3	0	AENGLLMTPCYTANFVAPEVLKR	AENGLLM(UniMod:35)TPC(UniMod:4)YTANFVAPEVLKR	3	AENGLLM(UniMod:35)TPC(UniMod:4)YTANFVAPEVLKR3	8301.9	8193.33	7031.18	5069.17	9288	8405.7
Q9NXH8	Q9NXH8	TOR4A_HUMAN	TOR4A	Torsin-4A	1	AENLAAQLSFYR	AENLAAQLSFYR	2	AENLAAQLSFYR2	45007.1
Q9NU53	Q9NU53	GINM1_HUMAN	GINM1	Glycoprotein integral membrane protein 1	1	AENLEDKTCI	AENLEDKTC(UniMod:4)I	2	AENLEDKTC(UniMod:4)I2		32938.7	71769		14513.2
Q92544	Q92544	TM9S4_HUMAN	TM9SF4	Transmembrane 9 superfamily member 4	1	AENLGEVLR	AENLGEVLR	2	AENLGEVLR2	36127.7		28340.6	51157.2	33673.2	28839.8
Q92544	Q92544	TM9S4_HUMAN	TM9SF4	Transmembrane 9 superfamily member 4	1	AENLGEVLRGDR	AENLGEVLRGDR	3	AENLGEVLRGDR3	26652		29179.4
P20592	P20592	MX2_HUMAN	MX2	Interferon-induced GTP-binding protein Mx2	1	AENMIQLQFR	AENM(UniMod:35)IQLQFR	2	AENM(UniMod:35)IQLQFR2	23669.1	22749.3	22501.7	13090.2	14153.3	13665.1
P51572;P51572-2	P51572;P51572-2	BAP31_HUMAN	BCAP31	B-cell receptor-associated protein 31	1	AENQVLAMR	AENQVLAMR	2	AENQVLAMR2	181973	312539	321128	451323	533981	390018
P51572;P51572-2	P51572;P51572-2	BAP31_HUMAN	BCAP31	B-cell receptor-associated protein 31	1	AENQVLAMR	AENQVLAM(UniMod:35)R	2	AENQVLAM(UniMod:35)R2	255685	272938	273493	221994	256750	208269
Q9P2E9	Q9P2E9;Q9P2E9-3	RRBP1_HUMAN	RRBP1	Ribosome-binding protein 1	1	AENSQLTER	AENSQLTER	2	AENSQLTER2	31146.3	33756.4	29109.2	128429	150247	132025
P46459	P46459;P46459-2	NSF_HUMAN	NSF	Vesicle-fusing ATPase	1	AENSSLNLIGK	AENSSLNLIGK	2	AENSSLNLIGK2	16332.9
Q08AI8	Q08AI8	MB214_HUMAN	MAB21L4	Protein mab-21-like 4	1	AENVLLTVLER	AENVLLTVLER	2	AENVLLTVLER2	17567.1
P22314;P22314-2	P22314;P22314-2	UBA1_HUMAN	UBA1	Ubiquitin-like modifier-activating enzyme 1	1	AENYDIPSADR	AENYDIPSADR	2	AENYDIPSADR2	205281	92315.8	159280	203419	221189	181740
Q9HC84	Q9HC84	MUC5B_HUMAN	MUC5B	Mucin-5B	1	AENYPEVSIDQVGQVLTCSLETGLTCK	AENYPEVSIDQVGQVLTC(UniMod:4)SLETGLTC(UniMod:4)K	3	AENYPEVSIDQVGQVLTC(UniMod:4)SLETGLTC(UniMod:4)K3					6201.55	2177.4
P00558	P00558;P00558-2	PGK1_HUMAN	PGK1	Phosphoglycerate kinase 1	1	AEPAKIEAFR	AEPAKIEAFR	2	AEPAKIEAFR2	51603.5
Q8IXJ6	Q8IXJ6;Q8IXJ6-4	SIR2_HUMAN	SIRT2	NAD-dependent protein deacetylase sirtuin-2	1	AEPDPSHPLETQAGK	(UniMod:1)AEPDPSHPLETQAGK	2	(UniMod:1)AEPDPSHPLETQAGK2	7609.29	13621.4	10480.6	9696.19	14514.6	12592.7
P61158	P61158	ARP3_HUMAN	ACTR3	Actin-related protein 3	1	AEPEDHYFLLTEPPLNTPENR	AEPEDHYFLLTEPPLNTPENR	3	AEPEDHYFLLTEPPLNTPENR3	535283		583014			695689
Q9P1U1;Q9P1U1-2	Q9P1U1;Q9P1U1-2;Q9P1U1-3	ARP3B_HUMAN	ACTR3B	Actin-related protein 3B	1	AEPEDHYFLMTEPPLNTPENR	AEPEDHYFLMTEPPLNTPENR	3	AEPEDHYFLMTEPPLNTPENR3	532850	541475	541515	804560	476523	695753
P04114	P04114	APOB_HUMAN	APOB	Apolipoprotein B-100	1	AEPLAFTFSHDYK	AEPLAFTFSHDYK	3	AEPLAFTFSHDYK3	29713.6	18087.3	30799.8	9676.49		11094.4
Q9Y6N5	Q9Y6N5	SQOR_HUMAN	SQOR	Sulfide:quinone oxidoreductase, mitochondrial	1	AEPLETFPFDQSK	AEPLETFPFDQSK	2	AEPLETFPFDQSK2	401900	162357	108837	96463.6		250968
Q8IWB1	Q8IWB1	IPRI_HUMAN	ITPRIP	Inositol 1,4,5-trisphosphate receptor-interacting protein	1	AEPLNLFRPFVLQR	AEPLNLFRPFVLQR	3	AEPLNLFRPFVLQR3			16584.5	4666.64
O95777	O95777	LSM8_HUMAN	LSM8	U6 snRNA-associated Sm-like protein LSm8	1	AEPLNSVAH	AEPLNSVAH	2	AEPLNSVAH2				31065.5	32911	47588.3
P80723	P80723	BASP1_HUMAN	BASP1	Brain acid soluble protein 1	1	AEPPKAPEQEQAAPGPAAGGEAPK	AEPPKAPEQEQAAPGPAAGGEAPK	3	AEPPKAPEQEQAAPGPAAGGEAPK3	86423.1	131566	137698	115347	105699	104947
Q9Y4L1	Q9Y4L1	HYOU1_HUMAN	HYOU1	Hypoxia up-regulated protein 1	1	AEPPLNASASDQGEK	AEPPLNASASDQGEK	2	AEPPLNASASDQGEK2	23855.2	35743.6	41235.3	46433	65101	52508.8
Q12906-4;Q12906-6;Q12906-7	Q12906;Q12906-2;Q12906-3;Q12906-4;Q12906-5;Q12906-6;Q12906-7	ILF3_HUMAN	ILF3	Isoform 4 of Interleukin enhancer-binding factor 3	1	AEPPQAMNALMR	AEPPQAMNALMR	2	AEPPQAMNALMR2	12211.5	21035.6		66184.4	94537.3	79597.2
Q12906-4;Q12906-6;Q12906-7	Q12906;Q12906-2;Q12906-3;Q12906-4;Q12906-5;Q12906-6;Q12906-7	ILF3_HUMAN	ILF3	Isoform 4 of Interleukin enhancer-binding factor 3	1	AEPPQAMNALMR	AEPPQAM(UniMod:35)NALM(UniMod:35)R	2	AEPPQAM(UniMod:35)NALM(UniMod:35)R2	46912	68130.9	47148	72823.7	124862	114287
Q9UKJ3;Q9UKJ3-2	Q9UKJ3;Q9UKJ3-2	GPTC8_HUMAN	GPATCH8	G patch domain-containing protein 8	1	AEPSISYSCNPLYFDFK	AEPSISYSC(UniMod:4)NPLYFDFK	2	AEPSISYSC(UniMod:4)NPLYFDFK2				3777.78
P09874	P09874	PARP1_HUMAN	PARP1	Poly [ADP-ribose] polymerase 1	1	AEPVEVVAPR	AEPVEVVAPR	2	AEPVEVVAPR2	46633.9	125322	29536.5	40712.5	77992.9	91955.1
Q9BUJ2;Q9BUJ2-2;Q9BUJ2-4	Q9BUJ2;Q9BUJ2-2;Q9BUJ2-3;Q9BUJ2-4	HNRL1_HUMAN	HNRNPUL1	Heterogeneous nuclear ribonucleoprotein U-like protein 1	1	AEPYCSVLPGFTFIQHLPLSER	AEPYC(UniMod:4)SVLPGFTFIQHLPLSER	3	AEPYC(UniMod:4)SVLPGFTFIQHLPLSER3	18429.3	3945.88	25741.7	4382.14	1802.66
Q9BXM0	Q9BXM0;Q9BXM0-3	PRAX_HUMAN	PRX	Periaxin	1	AEQAEGMEFGFK	AEQAEGMEFGFK	2	AEQAEGMEFGFK2	6332.52			18158.2
Q9BXM0	Q9BXM0;Q9BXM0-3	PRAX_HUMAN	PRX	Periaxin	1	AEQAEGMEFGFK	AEQAEGM(UniMod:35)EFGFK	2	AEQAEGM(UniMod:35)EFGFK2	6789.21			11775.2	11616.9	21077.7
O95428;O95428-5;O95428-6	O95428;O95428-3;O95428-4;O95428-5;O95428-6	PPN_HUMAN	PAPLN	Papilin	1	AEQCAEFDGAEFQGR	AEQC(UniMod:4)AEFDGAEFQGR	2	AEQC(UniMod:4)AEFDGAEFQGR2	4547.89	10483.4	8454.88	5603.82		7204.74
P02748	P02748	CO9_HUMAN	C9	Complement component C9	1	AEQCCEETASSISLHGK	AEQC(UniMod:4)C(UniMod:4)EETASSISLHGK	2	AEQC(UniMod:4)C(UniMod:4)EETASSISLHGK2	3604.59		713.154
P02748	P02748	CO9_HUMAN	C9	Complement component C9	1	AEQCCEETASSISLHGK	AEQC(UniMod:4)C(UniMod:4)EETASSISLHGK	3	AEQC(UniMod:4)C(UniMod:4)EETASSISLHGK3	66536.3	37528	74164.1	24889.3	6019.71	5498.11
O00148	O00148;O00148-2;O00148-3	DX39A_HUMAN	DDX39A	ATP-dependent RNA helicase DDX39A	1	AEQDVENDLLDYDEEEEPQAPQESTPAPPK	(UniMod:1)AEQDVENDLLDYDEEEEPQAPQESTPAPPK	3	(UniMod:1)AEQDVENDLLDYDEEEEPQAPQESTPAPPK3	7549.42	9922.13	7451.26	23721.8		14123.7
Q16204	Q16204	CCDC6_HUMAN	CCDC6	Coiled-coil domain-containing protein 6	1	AEQEEEFISNTLFK	AEQEEEFISNTLFK	2	AEQEEEFISNTLFK2	11799.8	13605.5	18873.2	35851.8	38351.9	54507.2
O00160;Q12965	O00160;Q12965	MYO1E_HUMAN;MYO1F_HUMAN	MYO1E;MYO1F	Unconventional myosin-If	0	AEQEEYVQEGIR	AEQEEYVQEGIR	2	AEQEEYVQEGIR2	16412.8		19699.2	29433.5		23146.2
Q0ZGT2-2	Q0ZGT2-2	NEXN_HUMAN	NEXN	Isoform 2 of Nexilin	1	AEQEGDDSLLITVVPVK	AEQEGDDSLLITVVPVK	2	AEQEGDDSLLITVVPVK2	5809.21			5789.66		8468.2
Q6ZRS2;Q6ZRS2-2;Q6ZRS2-3	Q6ZRS2;Q6ZRS2-3;Q6ZRS2-2	SRCAP_HUMAN	SRCAP	Helicase SRCAP	1	AEQEIAALVEQLTPIER	AEQEIAALVEQLTPIER	3	AEQEIAALVEQLTPIER3		4499.04	3291.22	6916.93		6562.79
Q02218;Q02218-2	Q02218;Q02218-2;Q02218-3	ODO1_HUMAN	OGDH	2-oxoglutarate dehydrogenase complex component E1	1	AEQFYCGDTEGK	AEQFYC(UniMod:4)GDTEGK	2	AEQFYC(UniMod:4)GDTEGK2	5189.04	5803.89		7817.22
Q9UJZ1	Q9UJZ1;Q9UJZ1-2	STML2_HUMAN	STOML2	Stomatin-like protein 2, mitochondrial	1	AEQINQAAGEASAVLAK	AEQINQAAGEASAVLAK	2	AEQINQAAGEASAVLAK2	107521	144456	123227	152031	143370	135631
Q9UJZ1	Q9UJZ1;Q9UJZ1-2	STML2_HUMAN	STOML2	Stomatin-like protein 2, mitochondrial	1	AEQINQAAGEASAVLAK	AEQINQAAGEASAVLAK	3	AEQINQAAGEASAVLAK3	13027.6	12891.9	5774.08	15758.8	9250.25	11275.6
Q9HCS7	Q9HCS7	SYF1_HUMAN	XAB2	Pre-mRNA-splicing factor SYF1	1	AEQLAAEAERDQPLR	AEQLAAEAERDQPLR	3	AEQLAAEAERDQPLR3	10496.4	10715.4	14558.2	6940.23
O95049;O95049-3;O95049-4;O95049-5	O95049;O95049-3;O95049-4;O95049-5	ZO3_HUMAN	TJP3	Tight junction protein ZO-3	1	AEQLASLEAAQR	AEQLASLEAAQR	2	AEQLASLEAAQR2	20195.5
Q9NQ29;Q9NQ29-2;Q9NQ29-3	Q9NQ29;Q9NQ29-2;Q9NQ29-3	LUC7L_HUMAN	LUC7L	Putative RNA-binding protein Luc7-like 1	1	AEQLGAEGNVDESQK	AEQLGAEGNVDESQK	2	AEQLGAEGNVDESQK2	3685.53		3641.99	5033.15	8511.24	8722.33
P55268	P55268	LAMB2_HUMAN	LAMB2	Laminin subunit beta-2	1	AEQLLQDAR	AEQLLQDAR	2	AEQLLQDAR2	178790
P55268	P55268	LAMB2_HUMAN	LAMB2	Laminin subunit beta-2	1	AEQLRDEAR	AEQLRDEAR	2	AEQLRDEAR2	51642.7	85318.8	60468.3	25269.9	44199.6	21366.2
Q9UDY2;Q9UDY2-3;Q9UDY2-7	Q9UDY2;Q9UDY2-2;Q9UDY2-3;Q9UDY2-4;Q9UDY2-5;Q9UDY2-6;Q9UDY2-7	ZO2_HUMAN	TJP2	Tight junction protein ZO-2	1	AEQMASVQNAQR	AEQMASVQNAQR	2	AEQMASVQNAQR2	20814.7	32824.4	30355.1	34537	37429	26208.4
Q9UDY2;Q9UDY2-3;Q9UDY2-7	Q9UDY2;Q9UDY2-2;Q9UDY2-3;Q9UDY2-4;Q9UDY2-5;Q9UDY2-6;Q9UDY2-7	ZO2_HUMAN	TJP2	Tight junction protein ZO-2	1	AEQMASVQNAQR	AEQM(UniMod:35)ASVQNAQR	2	AEQM(UniMod:35)ASVQNAQR2	4944.52	4295.93		6171.51	6498.88	4407.66
P00167;P00167-2	P00167;P00167-2;P00167-3	CYB5_HUMAN	CYB5A	Cytochrome b5	1	AEQSDEAVKYYTLEEIQK	(UniMod:1)AEQSDEAVKYYTLEEIQK	3	(UniMod:1)AEQSDEAVKYYTLEEIQK3	249967	101916	211818	45243.7	7731.25	93306.5
Q13586;Q13586-2	Q13586;Q13586-2	STIM1_HUMAN	STIM1	Stromal interaction molecule 1	1	AEQSLHDLQER	AEQSLHDLQER	2	AEQSLHDLQER2	31981.5		26616.3	28584.5	19070.3
Q13586;Q13586-2	Q13586;Q13586-2	STIM1_HUMAN	STIM1	Stromal interaction molecule 1	1	AEQSLHDLQER	AEQSLHDLQER	3	AEQSLHDLQER3	65435.6	59461.6	71323.7	49196.7	41076.7	30298
P24043	P24043	LAMA2_HUMAN	LAMA2	Laminin subunit alpha-2	1	AEQTILPLVDEALQHTTTK	AEQTILPLVDEALQHTTTK	3	AEQTILPLVDEALQHTTTK3	42395.4	96898.7	60976.1	44763.1	39519	58244.7
Q96DB5	Q96DB5;Q96DB5-2	RMD1_HUMAN	RMDN1	Regulator of microtubule dynamics protein 1	1	AEQVDPNFYSK	AEQVDPNFYSK	2	AEQVDPNFYSK2	31664.8		12712.3	13196
Q92692	Q92692;Q92692-2	NECT2_HUMAN	NECTIN2	Nectin-2	1	AEQVIFVR	AEQVIFVR	2	AEQVIFVR2	58381.6	64848	63117.9	34912.6	30590.2	28710.6
Q14980-2	Q14980;Q14980-3;Q14980-4;Q14980-2	NUMA1_HUMAN	NUMA1	Isoform 2 of Nuclear mitotic apparatus protein 1	1	AERDSALETLQGQLEEK	AERDSALETLQGQLEEK	3	AERDSALETLQGQLEEK3	11814.4		20558.9
Q14204	Q14204	DYHC1_HUMAN	DYNC1H1	Cytoplasmic dynein 1 heavy chain 1	1	AERPDVDEK	AERPDVDEK	2	AERPDVDEK2	6324.31			13900.3		13268.1
Q6P1M3	Q6P1M3;Q6P1M3-2	L2GL2_HUMAN	LLGL2	LLGL scribble cell polarity complex component 2	1	AERPGLQNMELAPVQR	AERPGLQNM(UniMod:35)ELAPVQR	3	AERPGLQNM(UniMod:35)ELAPVQR3	15601.1	17837	14301.5	13865.9	6166
O95674	O95674	CDS2_HUMAN	CDS2	Phosphatidate cytidylyltransferase 2	1	AESAPLPVSADDTPEVLNR	AESAPLPVSADDTPEVLNR	2	AESAPLPVSADDTPEVLNR2	23309.4	22963.7	24343.1	30657		26777.2
O95674	O95674	CDS2_HUMAN	CDS2	Phosphatidate cytidylyltransferase 2	1	AESAPLPVSADDTPEVLNR	AESAPLPVSADDTPEVLNR	3	AESAPLPVSADDTPEVLNR3	7427.76		5145.1	5071.67		12453.1
Q15080	Q15080;Q15080-3	NCF4_HUMAN	NCF4	Neutrophil cytosol factor 4	1	AESDFEQLPDDVAISANIADIEEK	AESDFEQLPDDVAISANIADIEEK	3	AESDFEQLPDDVAISANIADIEEK3		10719.1				5467.83
Q15437	Q15437	SC23B_HUMAN	SEC23B	Protein transport protein Sec23B	1	AESEEGPDVLR	AESEEGPDVLR	2	AESEEGPDVLR2	10795.4	21855.3		27574.5	13825.3	23687.1
Q9NR28;Q9NR28-2	Q9NR28;Q9NR28-2;Q9NR28-3	DBLOH_HUMAN	DIABLO	Diablo IAP-binding mitochondrial protein	1	AESEQEAYLRED	AESEQEAYLRED	2	AESEQEAYLRED2		10774		15181.1	12508.1	14361.6
O60437	O60437	PEPL_HUMAN	PPL	Periplakin	1	AESEVANLR	AESEVANLR	2	AESEVANLR2	192816	268705	191542	295582	298472	255433
P98088	P98088	MUC5A_HUMAN	MUC5AC	Mucin-5AC	1	AESFPNTPLADLGQDVICSHTEGLICLNK	AESFPNTPLADLGQDVIC(UniMod:4)SHTEGLIC(UniMod:4)LNK	3	AESFPNTPLADLGQDVIC(UniMod:4)SHTEGLIC(UniMod:4)LNK3					2042.54
Q14683	Q14683	SMC1A_HUMAN	SMC1A	Structural maintenance of chromosomes protein 1A	1	AESLIGVYPEQGDCVISK	AESLIGVYPEQGDC(UniMod:4)VISK	2	AESLIGVYPEQGDC(UniMod:4)VISK2	6225.33	6664.87	4176.85	11193.1		7920.3
Q14203;Q14203-2;Q14203-3;Q14203-4;Q14203-5;Q14203-6	Q14203;Q14203-5;Q14203-2;Q14203-3;Q14203-4;Q14203-6	DCTN1_HUMAN	DCTN1	Dynactin subunit 1	1	AESLQQEVEALKER	AESLQQEVEALKER	2	AESLQQEVEALKER2	3501.3		5464.92
Q14203;Q14203-2;Q14203-3;Q14203-4;Q14203-5;Q14203-6	Q14203;Q14203-5;Q14203-2;Q14203-3;Q14203-4;Q14203-6	DCTN1_HUMAN	DCTN1	Dynactin subunit 1	1	AESLQQEVEALKER	AESLQQEVEALKER	3	AESLQQEVEALKER3	13098.3		14982.3	11255		5225.9
P46459	P46459;P46459-2	NSF_HUMAN	NSF	Vesicle-fusing ATPase	1	AESLQVTR	AESLQVTR	2	AESLQVTR2	103434	105739	61831.7	76472	58503.9	69267.8
Q7Z6Z7;Q7Z6Z7-2;Q7Z6Z7-3	Q7Z6Z7;Q7Z6Z7-2;Q7Z6Z7-3	HUWE1_HUMAN	HUWE1	E3 ubiquitin-protein ligase HUWE1	1	AESPEEVACR	AESPEEVAC(UniMod:4)R	2	AESPEEVAC(UniMod:4)R2	9537.23	7544.61	7962.26	14734.8		14380.2
P12270	P12270	TPR_HUMAN	TPR	Nucleoprotein TPR	1	AESQLLECK	AESQLLEC(UniMod:4)K	2	AESQLLEC(UniMod:4)K2	10740.9			34108.1	28614.7	23735.2
P09874	P09874	PARP1_HUMAN	PARP1	Poly [ADP-ribose] polymerase 1	1	AESSDKLYR	(UniMod:1)AESSDKLYR	2	(UniMod:1)AESSDKLYR2	50202.7	5909.96	40019.8	27002.6	45889.3	24621.3
Q16363;Q16363-2	Q16363;Q16363-2	LAMA4_HUMAN	LAMA4	Laminin subunit alpha-4	1	AESSSDEAVADTSR	AESSSDEAVADTSR	2	AESSSDEAVADTSR2	53999.4	76488.6	40838.9	46862.6	38823.2	34021.1
Q16363;Q16363-2	Q16363;Q16363-2	LAMA4_HUMAN	LAMA4	Laminin subunit alpha-4	1	AESSSDEAVADTSRR	AESSSDEAVADTSRR	3	AESSSDEAVADTSRR3	91794.7	39780.3	72779.6	19402.7	18840.7	16161.4
Q9BXM0	Q9BXM0;Q9BXM0-3	PRAX_HUMAN	PRX	Periaxin	1	AESTAVQLK	AESTAVQLK	2	AESTAVQLK2	12616.6	24091.5	17809.9	39303.1	36428.8	41002.5
Q13098;Q13098-5;Q13098-7	Q13098;Q13098-5;Q13098-6;Q13098-7	CSN1_HUMAN	GPS1	COP9 signalosome complex subunit 1	1	AESTPEIAEQR	AESTPEIAEQR	2	AESTPEIAEQR2	13203.9	29509.3	18837	52199.4	41930.3	56224.2
Q9BWS9;Q9BWS9-3	Q9BWS9;Q9BWS9-2;Q9BWS9-3	CHID1_HUMAN	CHID1	Chitinase domain-containing protein 1	1	AESVVLEHR	AESVVLEHR	2	AESVVLEHR2	23820.2		30079.2	28429.7	24934.5	20746.7
P13645	P13645	K1C10_HUMAN	KRT10	Keratin, type I cytoskeletal 10	1	AETECQNTEYQQLLDIK	AETEC(UniMod:4)QNTEYQQLLDIK	2	AETEC(UniMod:4)QNTEYQQLLDIK2	16531.2	30765.9	6962.3
Q15436	Q15436;Q15436-2	SC23A_HUMAN	SEC23A	Protein transport protein Sec23A	1	AETEEGPDVLR	AETEEGPDVLR	2	AETEEGPDVLR2	23002.7	23972.6	16454.8	48866.8	23919.1	50961.5
P29590;P29590-11;P29590-2	P29590;P29590-10;P29590-11;P29590-12;P29590-13;P29590-14;P29590-2;P29590-3;P29590-4;P29590-5;P29590-8;P29590-9	PML_HUMAN	PML	Protein PML	1	AETEELIR	AETEELIR	2	AETEELIR2	79512.9	74381.5	64813.5	83100.9	42589.9	52315.8
O14646;O14646-2	O14646;O14646-2	CHD1_HUMAN	CHD1	Chromodomain-helicase-DNA-binding protein 1	1	AETHENEPGPLTVGDELLSQFK	AETHENEPGPLTVGDELLSQFK	3	AETHENEPGPLTVGDELLSQFK3		7744.73	7095.38		2743.09	2999.17
Q69YQ0;Q69YQ0-2	Q69YQ0;Q69YQ0-2	CYTSA_HUMAN	SPECC1L	Cytospin-A	1	AETLASSLQEDLAHTR	AETLASSLQEDLAHTR	3	AETLASSLQEDLAHTR3	11242.5		10264.8	9356.66	17656.7	10680.3
Q96EE3;Q96EE3-1	Q96EE3;Q96EE3-1	SEH1_HUMAN	SEH1L	Nucleoporin SEH1	1	AETLMTVTDPVHDIAFAPNLGR	AETLMTVTDPVHDIAFAPNLGR	3	AETLMTVTDPVHDIAFAPNLGR3	8733.98	14514.8	9463.5	16832.8	11338.6	23051.5
Q96EE3;Q96EE3-1	Q96EE3;Q96EE3-1	SEH1_HUMAN	SEH1L	Nucleoporin SEH1	1	AETLMTVTDPVHDIAFAPNLGR	AETLM(UniMod:35)TVTDPVHDIAFAPNLGR	3	AETLM(UniMod:35)TVTDPVHDIAFAPNLGR3	6310.79	18856.9	12166.3	10137.7	8160.34	10778.9
P51608;P51608-2	P51608;P51608-2	MECP2_HUMAN	MECP2	Methyl-CpG-binding protein 2	1	AETSEGSGSAPAVPEASASPK	AETSEGSGSAPAVPEASASPK	2	AETSEGSGSAPAVPEASASPK2	23323.6	32884.1	17493.7	29875.4	21362.1	21619
O60493	O60493;O60493-2;O60493-3;O60493-4	SNX3_HUMAN	SNX3	Sorting nexin-3	1	AETVADTRR	(UniMod:1)AETVADTRR	2	(UniMod:1)AETVADTRR2	14434.7		32149	19091.1	36588.3	17882.8
P55268	P55268	LAMB2_HUMAN	LAMB2	Laminin subunit beta-2	1	AETVQAALEEAQR	AETVQAALEEAQR	2	AETVQAALEEAQR2	364163	450990	424510	189051	139209	165715
P55268	P55268	LAMB2_HUMAN	LAMB2	Laminin subunit beta-2	1	AETVQAALEEAQR	AETVQAALEEAQR	3	AETVQAALEEAQR3	84075.6	107173	88473.1	33388.1	34603.7	30030.3
P07332;P07332-3	P07332;P07332-3	FES_HUMAN	FES	Tyrosine-protein kinase Fes/Fps	1	AEVAELLVHSGDFLVR	AEVAELLVHSGDFLVR	2	AEVAELLVHSGDFLVR2	6160.94
P07332;P07332-3	P07332;P07332-3	FES_HUMAN	FES	Tyrosine-protein kinase Fes/Fps	1	AEVAELLVHSGDFLVR	AEVAELLVHSGDFLVR	3	AEVAELLVHSGDFLVR3	15880.6		16704.9
Q92888;Q92888-2;Q92888-3	Q92888;Q92888-2;Q92888-3;Q92888-4	ARHG1_HUMAN	ARHGEF1	Rho guanine nucleotide exchange factor 1	1	AEVDAEKPGATDR	AEVDAEKPGATDR	2	AEVDAEKPGATDR2	4295.96	3694.15	3019.92	5176.21	5350.27	3443.84
P13762	P13762	DRB4_HUMAN	HLA-DRB4	HLA class II histocompatibility antigen, DR beta 4 chain	1	AEVDTYCR	AEVDTYC(UniMod:4)R	2	AEVDTYC(UniMod:4)R2	18721.7	29242.7		39511.1	34695.2	34839.1
Q9NP97	Q8TF09;Q9NP97;Q9NP97-2	DLRB1_HUMAN	DYNLRB1	Dynein light chain roadblock-type 1	0	AEVEETLKR	(UniMod:1)AEVEETLKR	2	(UniMod:1)AEVEETLKR2	146564		104934	249543	256448	121998
Q9NW13;Q9NW13-2	Q9NW13;Q9NW13-2	RBM28_HUMAN	RBM28	RNA-binding protein 28	1	AEVEQVELPDGK	AEVEQVELPDGK	2	AEVEQVELPDGK2	4048.06	9228.21	6250.32	13024.7	12186.7	15622.1
P57764	P57764	GSDMD_HUMAN	GSDMD	Gasdermin-D	1	AEVETISK	AEVETISK	2	AEVETISK2		2544.08	6202.64	7377.42	3514.26
Q7L5D6;Q7L5D6-2	Q7L5D6;Q7L5D6-2	GET4_HUMAN	GET4	Golgi to ER traffic protein 4 homolog	1	AEVEVADELLENLAK	AEVEVADELLENLAK	2	AEVEVADELLENLAK2	13496.3	6049.04	8104.36	11444.1	12894.2	6507.87
Q86WI1;Q9UHN6;Q9UHN6-2	Q86WI1;Q9UHN6;Q9UHN6-2	CEIP2_HUMAN;PKHL1_HUMAN	CEMIP2;PKHD1L1	Fibrocystin-L	0	AEVGILTR	AEVGILTR	2	AEVGILTR2	67906.2	70044.8	55578	32839.9	27622.9	36821.7
P56192	P56192;P56192-2	SYMC_HUMAN	MARS1	Methionine--tRNA ligase, cytoplasmic	1	AEVLISTVGPEDCVVPFLTR	AEVLISTVGPEDC(UniMod:4)VVPFLTR	2	AEVLISTVGPEDC(UniMod:4)VVPFLTR2		3429.03		3932.27
Q8IVF2;Q8IVF2-3	Q8IVF2;Q8IVF2-3	AHNK2_HUMAN	AHNAK2	Protein AHNAK2	1	AEVMAPDVEVSLPSVEVDVEAPGAK	AEVM(UniMod:35)APDVEVSLPSVEVDVEAPGAK	3	AEVM(UniMod:35)APDVEVSLPSVEVDVEAPGAK3					1661.52
Q5TCQ9;Q5TCQ9-1	Q5TCQ9;Q5TCQ9-1;Q5TCQ9-2;Q5TCQ9-3	MAGI3_HUMAN	MAGI3	Membrane-associated guanylate kinase, WW and PDZ domain-containing protein 3	1	AEVPARPAPQEPYDVVLQR	AEVPARPAPQEPYDVVLQR	3	AEVPARPAPQEPYDVVLQR3	4950	8436.16	8066.76	9637.56		5797.29
P35221	P35221;P35221-3	CTNA1_HUMAN	CTNNA1	Catenin alpha-1	1	AEVQNLGGELVVSGVDSAMSLIQAAK	AEVQNLGGELVVSGVDSAMSLIQAAK	3	AEVQNLGGELVVSGVDSAMSLIQAAK3	3672.54	4767.21	3874.64	15581.5	9553.83	4501.08
P35221	P35221;P35221-3	CTNA1_HUMAN	CTNNA1	Catenin alpha-1	1	AEVQNLGGELVVSGVDSAMSLIQAAK	AEVQNLGGELVVSGVDSAM(UniMod:35)SLIQAAK	3	AEVQNLGGELVVSGVDSAM(UniMod:35)SLIQAAK3		4411.67	4804.91	13899.9	8296.12	9329.62
O75369-7	O75369;O75369-2;O75369-3;O75369-6;O75369-4;O75369-5;O75369-7;O75369-8;O75369-9	FLNB_HUMAN	FLNB	Isoform 7 of Filamin-B	1	AEVSIQNNK	AEVSIQNNK	2	AEVSIQNNK2	32324.8	38958.8	36088.6	58549.7	40281.5	50923.4
Q9H3K2	Q9H3K2	GHITM_HUMAN	GHITM	Growth hormone-inducible transmembrane protein	1	AEVSPMYGVQK	AEVSPM(UniMod:35)YGVQK	2	AEVSPM(UniMod:35)YGVQK2	49496.4	71916.6	64140.4	37150.2	44899.8	38178.2
Q9H2G2;Q9H2G2-2	Q9H2G2;Q9H2G2-2	SLK_HUMAN	SLK	STE20-like serine/threonine-protein kinase	1	AEVTEEVEDGKEEDEEEETENSLPIPASK	AEVTEEVEDGKEEDEEEETENSLPIPASK	3	AEVTEEVEDGKEEDEEEETENSLPIPASK3	6195.1		4983.8	7871.54	4812.69	2585.59
Q15149;Q15149-3;Q15149-4;Q15149-8;Q15149-9	Q15149;Q15149-2;Q15149-3;Q15149-4;Q15149-5;Q15149-6;Q15149-7;Q15149-8;Q15149-9	PLEC_HUMAN	PLEC	Plectin	1	AEVVETTQVYTEEETR	AEVVETTQVYTEEETR	2	AEVVETTQVYTEEETR2	24632.6	15721.2	19722.4	8707.95	10132.5	13397.4
Q15149;Q15149-3;Q15149-4;Q15149-8;Q15149-9	Q15149;Q15149-2;Q15149-3;Q15149-4;Q15149-5;Q15149-6;Q15149-7;Q15149-8;Q15149-9	PLEC_HUMAN	PLEC	Plectin	1	AEVVETTQVYTEEETRR	AEVVETTQVYTEEETRR	3	AEVVETTQVYTEEETRR3	123840	26408.2	182963	27028.6		8335.33
Q13303;Q13303-2;Q13303-3;Q13303-4;Q13303-5	Q13303;Q13303-2;Q13303-3;Q13303-4;Q13303-5	KCAB2_HUMAN	KCNAB2	Voltage-gated potassium channel subunit beta-2	1	AEVVLGNIIK	AEVVLGNIIK	2	AEVVLGNIIK2	10555.3		13435.4	17271.1		9624
Q92619;Q92619-2	Q92619;Q92619-2	HMHA1_HUMAN	ARHGAP45	Rho GTPase-activating protein 45	1	AEVVVQVPYLEAGEAVVYPLQEAAADGCR	AEVVVQVPYLEAGEAVVYPLQEAAADGC(UniMod:4)R	3	AEVVVQVPYLEAGEAVVYPLQEAAADGC(UniMod:4)R3		6371.02		4588.68	6609.35	6371.08
P22234	P22234;P22234-2	PUR6_HUMAN	PAICS	Bifunctional phosphoribosylaminoimidazole carboxylase/phosphoribosylaminoimidazole succinocarboxamide synthetase	1	AEYEGDGIPTVFVAVAGR	AEYEGDGIPTVFVAVAGR	2	AEYEGDGIPTVFVAVAGR2	35946.8	44956.1	32387.2	43799.9	9000.84	32113.8
Q15121	Q15121	PEA15_HUMAN	PEA15	Astrocytic phosphoprotein PEA-15	1	AEYGTLLQDLTNNITLEDLEQLK	(UniMod:1)AEYGTLLQDLTNNITLEDLEQLK	3	(UniMod:1)AEYGTLLQDLTNNITLEDLEQLK3			2917.34	6170.71
Q9ULC5;Q9ULC5-3	Q9ULC5;Q9ULC5-3;Q9ULC5-4	ACSL5_HUMAN	ACSL5	Long-chain-fatty-acid--CoA ligase 5	1	AEYLGSCLLHK	AEYLGSC(UniMod:4)LLHK	3	AEYLGSC(UniMod:4)LLHK3	7123.17		7947.03	9923.65
P30084	P30084	ECHM_HUMAN	ECHS1	Enoyl-CoA hydratase, mitochondrial	1	AFAAGADIK	AFAAGADIK	2	AFAAGADIK2	127125	147969	98827.7	196564	175620	232534
Q9P107;Q9P107-2	Q9P107;Q9P107-2	GMIP_HUMAN	GMIP	GEM-interacting protein	1	AFAALAECCAPFEPGQR	AFAALAEC(UniMod:4)C(UniMod:4)APFEPGQR	2	AFAALAEC(UniMod:4)C(UniMod:4)APFEPGQR2	9048.99	9964.04	17558.6	15124.9		12675.4
P35241;P35241-5	P35241;P35241-2;P35241-4;P35241-5	RADI_HUMAN	RDX	Radixin	1	AFAAQEDLEK	AFAAQEDLEK	2	AFAAQEDLEK2	32866.7
P48643	P48643;P48643-2	TCPE_HUMAN	CCT5	T-complex protein 1 subunit epsilon	1	AFADALEVIPMALSENSGMNPIQTMTEVR	AFADALEVIPMALSENSGMNPIQTMTEVR	3	AFADALEVIPMALSENSGMNPIQTMTEVR3		4632.2	3072.04	6327.36	4875.66
P48643	P48643;P48643-2	TCPE_HUMAN	CCT5	T-complex protein 1 subunit epsilon	1	AFADALEVIPMALSENSGMNPIQTMTEVR	AFADALEVIPM(UniMod:35)ALSENSGMNPIQTMTEVR	3	AFADALEVIPM(UniMod:35)ALSENSGMNPIQTMTEVR3	6543.05	15638.8	12959.5	19265.9	21560.8	28222.3
P48643	P48643;P48643-2	TCPE_HUMAN	CCT5	T-complex protein 1 subunit epsilon	1	AFADALEVIPMALSENSGMNPIQTMTEVR	AFADALEVIPMALSENSGM(UniMod:35)NPIQTMTEVR	3	AFADALEVIPMALSENSGM(UniMod:35)NPIQTMTEVR3	3139.97		4041.94	7889.25	8565.23	7775.25
P48643	P48643;P48643-2	TCPE_HUMAN	CCT5	T-complex protein 1 subunit epsilon	1	AFADALEVIPMALSENSGMNPIQTMTEVR	AFADALEVIPMALSENSGMNPIQTM(UniMod:35)TEVR	3	AFADALEVIPMALSENSGMNPIQTM(UniMod:35)TEVR3		8080.56	5976.8	8845.38	12682	9506.59
P48643	P48643;P48643-2	TCPE_HUMAN	CCT5	T-complex protein 1 subunit epsilon	1	AFADALEVIPMALSENSGMNPIQTMTEVR	AFADALEVIPM(UniMod:35)ALSENSGM(UniMod:35)NPIQTMTEVR	3	AFADALEVIPM(UniMod:35)ALSENSGM(UniMod:35)NPIQTMTEVR3	12219.6	20717.7	19465.2		45238.9	30808.4
P48643	P48643;P48643-2	TCPE_HUMAN	CCT5	T-complex protein 1 subunit epsilon	1	AFADALEVIPMALSENSGMNPIQTMTEVR	AFADALEVIPM(UniMod:35)ALSENSGMNPIQTM(UniMod:35)TEVR	3	AFADALEVIPM(UniMod:35)ALSENSGMNPIQTM(UniMod:35)TEVR3	14082.9		12805.1	10272.4	20039	22301.2
P48643	P48643;P48643-2	TCPE_HUMAN	CCT5	T-complex protein 1 subunit epsilon	1	AFADALEVIPMALSENSGMNPIQTMTEVR	AFADALEVIPMALSENSGM(UniMod:35)NPIQTM(UniMod:35)TEVR	3	AFADALEVIPMALSENSGM(UniMod:35)NPIQTM(UniMod:35)TEVR3	10030.5	23572.1	20883.3	18645.1	39685.4	27648.4
P50991	P50991;P50991-2	TCPD_HUMAN	CCT4	T-complex protein 1 subunit delta	1	AFADAMEVIPSTLAENAGLNPISTVTELR	AFADAMEVIPSTLAENAGLNPISTVTELR	3	AFADAMEVIPSTLAENAGLNPISTVTELR3	26498.1	67109.3	41456	58675.8	82332.9	67083.7
P50991	P50991;P50991-2	TCPD_HUMAN	CCT4	T-complex protein 1 subunit delta	1	AFADAMEVIPSTLAENAGLNPISTVTELR	AFADAM(UniMod:35)EVIPSTLAENAGLNPISTVTELR	3	AFADAM(UniMod:35)EVIPSTLAENAGLNPISTVTELR3	32890.1	51206.6	9147.5	16542.1	63724.9	74654.5
P50991	P50991;P50991-2	TCPD_HUMAN	CCT4	T-complex protein 1 subunit delta	1	AFADAMEVIPSTLAENAGLNPISTVTELR	AFADAM(UniMod:35)EVIPSTLAENAGLNPISTVTELR	4	AFADAM(UniMod:35)EVIPSTLAENAGLNPISTVTELR4	15627.4	14152.4		9792.07	20241.6	17408.1
Q15907	Q15907;Q15907-2	RB11B_HUMAN	RAB11B	Ras-related protein Rab-11B	1	AFAEKNNLSFIETSALDSTNVEEAFK	AFAEKNNLSFIETSALDSTNVEEAFK	3	AFAEKNNLSFIETSALDSTNVEEAFK3	6151.05	6502.55
P42704	P42704	LPPRC_HUMAN	LRPPRC	Leucine-rich PPR motif-containing protein, mitochondrial	1	AFAETHIK	AFAETHIK	2	AFAETHIK2	118609	148066	155187	116745	157641	133740
P35443	P35443	TSP4_HUMAN	THBS4	Thrombospondin-4	1	AFAGPSQKPETIELR	AFAGPSQKPETIELR	3	AFAGPSQKPETIELR3	34174.5		44988.5	20150.5
P22102	P22102	PUR2_HUMAN	GART	Trifunctional purine biosynthetic protein adenosine-3	1	AFAHITGGGLLENIPR	AFAHITGGGLLENIPR	3	AFAHITGGGLLENIPR3	40553.5		54515.3	38281.6
P98160	P98160	PGBM_HUMAN	HSPG2	Basement membrane-specific heparan sulfate proteoglycan core protein	1	AFAHLQVPER	AFAHLQVPER	2	AFAHLQVPER2	71805.5
A6NMZ7	A6NMZ7	CO6A6_HUMAN	COL6A6	Collagen alpha-6(VI) chain	1	AFAIDDTGTFQVIVVPSGADYIPALER	AFAIDDTGTFQVIVVPSGADYIPALER	3	AFAIDDTGTFQVIVVPSGADYIPALER3	29058.4	31978.5	49918.8	9485.32	5128.21	10435.9
Q9H2U2;Q9H2U2-2	Q9H2U2;Q9H2U2-2;Q9H2U2-3;Q9H2U2-4;Q9H2U2-6	IPYR2_HUMAN	PPA2	Inorganic pyrophosphatase 2, mitochondrial	1	AFALEVIK	AFALEVIK	2	AFALEVIK2	23893.6		14718.5	30647.6
O14684	O14684	PTGES_HUMAN	PTGES	Prostaglandin E synthase	1	AFANPEDALR	AFANPEDALR	2	AFANPEDALR2	57205.2	72539.8	70839.3	33457.2	42170	38006.2
P16671;P16671-3	P16671;P16671-3;P16671-4	CD36_HUMAN	CD36	Platelet glycoprotein 4	1	AFASPVENPDNYCFCTEK	AFASPVENPDNYC(UniMod:4)FC(UniMod:4)TEK	2	AFASPVENPDNYC(UniMod:4)FC(UniMod:4)TEK2	6326.38	28815.2	19623.1	27099.4	14703.9	14405.3
Q14692	Q14692	BMS1_HUMAN	BMS1	Ribosome biogenesis protein BMS1 homolog	1	AFAVQSAVR	AFAVQSAVR	2	AFAVQSAVR2	23436.9		22433.6	16489	18210.8
P49407;P49407-2	P49407;P49407-2	ARRB1_HUMAN	ARRB1	Beta-arrestin-1	1	AFCAENLEEK	AFC(UniMod:4)AENLEEK	2	AFC(UniMod:4)AENLEEK2	11970
Q6NVY1	Q6NVY1;Q6NVY1-2	HIBCH_HUMAN	HIBCH	3-hydroxyisobutyryl-CoA hydrolase, mitochondrial	1	AFCAGGDIR	AFC(UniMod:4)AGGDIR	2	AFC(UniMod:4)AGGDIR2	59728.1	63775.4	70329	92043.3	61223	86059.5
Q684P5;Q684P5-2;Q684P5-3	Q684P5;Q684P5-2;Q684P5-3	RPGP2_HUMAN	RAP1GAP2	Rap1 GTPase-activating protein 2	1	AFCDDAVGLR	AFC(UniMod:4)DDAVGLR	2	AFC(UniMod:4)DDAVGLR2	16890.4		15734.8
P54577	P54577	SYYC_HUMAN	YARS1	Tyrosine--tRNA ligase, cytoplasmic	1	AFCEPGNVENNGVLSFIK	AFC(UniMod:4)EPGNVENNGVLSFIK	2	AFC(UniMod:4)EPGNVENNGVLSFIK2				1614.33
Q15149;Q15149-3;Q15149-4;Q15149-8;Q15149-9	Q15149;Q15149-2;Q15149-3;Q15149-4;Q15149-5;Q15149-6;Q15149-7;Q15149-8;Q15149-9	PLEC_HUMAN	PLEC	Plectin	1	AFCGFEDPR	AFC(UniMod:4)GFEDPR	2	AFC(UniMod:4)GFEDPR2	155466	70204.7	133877	128004	67330.1	76562.8
O43847;O43847-2	O43847;O43847-2	NRDC_HUMAN	NRDC	Nardilysin	1	AFDCPETEYPVK	AFDC(UniMod:4)PETEYPVK	2	AFDC(UniMod:4)PETEYPVK2	5855.7	2576.67		5655.39
Q9NRB3	Q9NRB3	CHSTC_HUMAN	CHST12	Carbohydrate sulfotransferase 12	1	AFDDIPNSELSHLIVDDR	AFDDIPNSELSHLIVDDR	3	AFDDIPNSELSHLIVDDR3	20249.4	21116.7	14954.1	21704.4	16046.6	16074.3
Q8TD55	Q8TD55;Q8TD55-2	PKHO2_HUMAN	PLEKHO2	Pleckstrin homology domain-containing family O member 2	1	AFDEVKVDK	AFDEVKVDK	2	AFDEVKVDK2	17605	20308.7	20739.4		25543.2	26905.5
O60271	O60271;O60271-3;O60271-5;O60271-2;O60271-4;O60271-9	JIP4_HUMAN	SPAG9	C-Jun-amino-terminal kinase-interacting protein 4	1	AFDFLSEETEASLASR	AFDFLSEETEASLASR	2	AFDFLSEETEASLASR2	15359.5	20931	16244.5	32836.8	30159.5	27704.7
P01031	P01031	CO5_HUMAN	C5	Complement C5	1	AFDICPLVK	AFDIC(UniMod:4)PLVK	2	AFDIC(UniMod:4)PLVK2	27448.7		17813.3	19587.6		18338.9
P11047	P11047	LAMC1_HUMAN	LAMC1	Laminin subunit gamma-1	1	AFDITYVR	AFDITYVR	2	AFDITYVR2	664616	12700.4	205786	180303	46179.2	29896.8
Q9Y3D9	Q9Y3D9	RT23_HUMAN	MRPS23	Small ribosomal subunit protein mS23	1	AFDLFNPNFK	AFDLFNPNFK	2	AFDLFNPNFK2	21574.2		10427.3	22445.9	20645.1	20895.2
O96000;O96000-2	O96000;O96000-2	NDUBA_HUMAN	NDUFB10	NADH dehydrogenase [ubiquinone] 1 beta subcomplex subunit 10	1	AFDLIVDRPVTLVR	AFDLIVDRPVTLVR	2	AFDLIVDRPVTLVR2	4338.44
O96000;O96000-2	O96000;O96000-2	NDUBA_HUMAN	NDUFB10	NADH dehydrogenase [ubiquinone] 1 beta subcomplex subunit 10	1	AFDLIVDRPVTLVR	AFDLIVDRPVTLVR	3	AFDLIVDRPVTLVR3	357175		235730	112071		51391.1
Q96G03;Q96G03-2	Q96G03;Q96G03-2	PGM2_HUMAN	PGM2	Phosphopentomutase	1	AFDLVPPEAVPEQKDPDPEFPTVK	AFDLVPPEAVPEQKDPDPEFPTVK	3	AFDLVPPEAVPEQKDPDPEFPTVK3	15712	6210.98	16784.2	28514.7	33502	31264.8
Q9H3G5	Q9H3G5	CPVL_HUMAN	CPVL	Probable serine carboxypeptidase CPVL	1	AFDMINR	AFDM(UniMod:35)INR	2	AFDM(UniMod:35)INR2	14050		13703.1	12746.8	17088.3	19013.5
Q9UDW1	Q9UDW1	QCR9_HUMAN	UQCR10	Cytochrome b-c1 complex subunit 9	1	AFDQGADAIYDHINEGK	AFDQGADAIYDHINEGK	3	AFDQGADAIYDHINEGK3	9607.76		9442.42	9695.98		4334.61
Q16891;Q16891-2;Q16891-4	Q16891;Q16891-2;Q16891-3;Q16891-4	MIC60_HUMAN	IMMT	MICOS complex subunit MIC60	1	AFDSAVAK	AFDSAVAK	2	AFDSAVAK2	67483.7	33886.4	36736.7	40305.1	23490.2	24051.9
P49327	P49327	FAS_HUMAN	FASN	Fatty acid synthase	1	AFDTAGNGYCR	AFDTAGNGYC(UniMod:4)R	2	AFDTAGNGYC(UniMod:4)R2	6220.21	10577.7		24367.4	8375.59	13978.9
Q9BTC0	Q9BTC0	DIDO1_HUMAN	DIDO1	Death-inducer obliterator 1	1	AFDTQLVER	AFDTQLVER	2	AFDTQLVER2			9917.16	33458.1	22026.5
Q96S66	Q96S66;Q96S66-2;Q96S66-3;Q96S66-4	CLCC1_HUMAN	CLCC1	Chloride channel CLIC-like protein 1	1	AFDVPDAEAR	AFDVPDAEAR	2	AFDVPDAEAR2	112154	121781	124307	109097	106870	71914.3
Q9UBV2	Q9UBV2	SE1L1_HUMAN	SEL1L	Protein sel-1 homolog 1	1	AFDYFNLAANAGNSHAMAFLGK	AFDYFNLAANAGNSHAM(UniMod:35)AFLGK	3	AFDYFNLAANAGNSHAM(UniMod:35)AFLGK3	26884.8	12967.8	30113.3	9091.68	11350.1	9066.58
P46939	P46939;P46939-2	UTRN_HUMAN	UTRN	Utrophin	1	AFEADSTVIEK	AFEADSTVIEK	2	AFEADSTVIEK2	22991.7	20493.1	18249.2	37859.6	20429.2	23582.4
P11277;P11277-2	P11277;P11277-2;P11277-3	SPTB1_HUMAN	SPTB	Spectrin beta chain, erythrocytic	1	AFEDELR	AFEDELR	2	AFEDELR2	82746.4	85733.3	62421.9	45856.7	40298	59574.4
Q01082;Q01082-3	Q01082;Q01082-2;Q01082-3	SPTB2_HUMAN	SPTBN1	Spectrin beta chain, non-erythrocytic 1	1	AFEDEMSGR	AFEDEMSGR	2	AFEDEMSGR2	69510.3	161056	83397.8	124482	107356	98206.1
Q01082;Q01082-3	Q01082;Q01082-2;Q01082-3	SPTB2_HUMAN	SPTBN1	Spectrin beta chain, non-erythrocytic 1	1	AFEDEMSGR	AFEDEM(UniMod:35)SGR	2	AFEDEM(UniMod:35)SGR2	96499.8	101661	67158.6	68770.9	61803	61032.4
O43818	O43818	U3IP2_HUMAN	RRP9	U3 small nucleolar RNA-interacting protein 2	1	AFEEDQVAGR	AFEEDQVAGR	2	AFEEDQVAGR2	38630.7	58384.6	56853.2	110773	89054.3	98684.6
P11169;Q8TDB8;Q8TDB8-2;Q8TDB8-4;Q8TDB8-5	P11169;Q8TDB8;Q8TDB8-2;Q8TDB8-3;Q8TDB8-4;Q8TDB8-5	GTR14_HUMAN;GTR3_HUMAN	SLC2A14;SLC2A3	Solute carrier family 2, facilitated glucose transporter member 3	0	AFEGQAHGADR	AFEGQAHGADR	2	AFEGQAHGADR2	29824.7	54629.7	29551.5	31162.3	23040.6	26931.8
P49189;P49189-3	P49189;P49189-3	AL9A1_HUMAN	ALDH9A1	4-trimethylaminobutyraldehyde dehydrogenase	1	AFEPATGR	AFEPATGR	2	AFEPATGR2	91084.1	60584.5	70290.8	51678.3	38916.9	54681.4
Q9UDY2;Q9UDY2-3;Q9UDY2-7	Q9UDY2;Q9UDY2-2;Q9UDY2-3;Q9UDY2-4;Q9UDY2-5;Q9UDY2-6;Q9UDY2-7	ZO2_HUMAN	TJP2	Tight junction protein ZO-2	1	AFEVMDEFDGR	AFEVMDEFDGR	2	AFEVMDEFDGR2	9538.64		4757.09	10440.4
Q9UDY2;Q9UDY2-3;Q9UDY2-7	Q9UDY2;Q9UDY2-2;Q9UDY2-3;Q9UDY2-4;Q9UDY2-5;Q9UDY2-6;Q9UDY2-7	ZO2_HUMAN	TJP2	Tight junction protein ZO-2	1	AFEVMDEFDGR	AFEVM(UniMod:35)DEFDGR	2	AFEVM(UniMod:35)DEFDGR2	7306.83		4528.03	8135.64
Q14517	Q14517	FAT1_HUMAN	FAT1	Protocadherin Fat 1	1	AFEVNPQGVLLTSSAIK	AFEVNPQGVLLTSSAIK	2	AFEVNPQGVLLTSSAIK2	5660.27		6641.93	6092.75		6524.39
P30519	P30519;P30519-2	HMOX2_HUMAN	HMOX2	Heme oxygenase 2	1	AFEYNMQIFNELDQAGSTLAR	AFEYNMQIFNELDQAGSTLAR	3	AFEYNMQIFNELDQAGSTLAR3	19314.4	15728.5	24643.3	24459.4	13194.9	12539.8
P30519	P30519;P30519-2	HMOX2_HUMAN	HMOX2	Heme oxygenase 2	1	AFEYNMQIFNELDQAGSTLAR	AFEYNM(UniMod:35)QIFNELDQAGSTLAR	3	AFEYNM(UniMod:35)QIFNELDQAGSTLAR3	29478.4	39579.5	22967.1	22704.2	8233.93
Q14697	Q14697;Q14697-2	GANAB_HUMAN	GANAB	Neutral alpha-glucosidase AB	1	AFFAGSQR	AFFAGSQR	2	AFFAGSQR2	488811	572140	476619	385213	215976	309021
Q8TEQ8	Q8TEQ8;Q8TEQ8-2	PIGO_HUMAN	PIGO	GPI ethanolamine phosphate transferase 3	1	AFFFPSFNVR	AFFFPSFNVR	2	AFFFPSFNVR2	26477.8
Q9UQ80	Q9UQ80;Q9UQ80-2	PA2G4_HUMAN	PA2G4	Proliferation-associated protein 2G4	1	AFFSEVER	AFFSEVER	2	AFFSEVER2	179474		14830.2	23357.5
Q92608	Q92608	DOCK2_HUMAN	DOCK2	Dedicator of cytokinesis protein 2	1	AFFTEEYVR	AFFTEEYVR	2	AFFTEEYVR2	29752.6
P08575;P08575-10;P08575-4;P08575-5;P08575-6;P08575-7;P08575-8;P08575-9	P08575;P08575-10;P08575-4;P08575-5;P08575-6;P08575-7;P08575-8;P08575-9	PTPRC_HUMAN	PTPRC	Receptor-type tyrosine-protein phosphatase C	1	AFGDVVVK	AFGDVVVK	2	AFGDVVVK2	62885.1	36863	26838.4	25769.9		22525.8
P31040-2	P31040;P31040-2	SDHA_HUMAN	SDHA	Isoform 2 of Succinate dehydrogenase [ubiquinone] flavoprotein subunit, mitochondrial	1	AFGGQSLK	AFGGQSLK	2	AFGGQSLK2	62101.8	62822.1	56359.5	46524.9	41758	57011.1
P07954;P07954-2	P07954;P07954-2	FUMH_HUMAN	FH	Fumarate hydratase, mitochondrial	1	AFGILKR	AFGILKR	2	AFGILKR2	106530	69548.1	136666	64080.6	41725.7
Q14315;Q14315-2	Q14315;Q14315-2	FLNC_HUMAN	FLNC	Filamin-C	1	AFGPGLEGGLVNK	AFGPGLEGGLVNK	2	AFGPGLEGGLVNK2	67791
Q14315;Q14315-2	Q14315;Q14315-2	FLNC_HUMAN	FLNC	Filamin-C	1	AFGPGLEPTGCIVDKPAEFTIDAR	AFGPGLEPTGC(UniMod:4)IVDKPAEFTIDAR	3	AFGPGLEPTGC(UniMod:4)IVDKPAEFTIDAR3	117422	106297	102020	118545	208824	143807
P21333-2	P21333;P21333-2	FLNA_HUMAN	FLNA	Isoform 2 of Filamin-A	1	AFGPGLQGGSAGSPAR	AFGPGLQGGSAGSPAR	2	AFGPGLQGGSAGSPAR2	2.17385e+06	1.61055e+06	2.06385e+06	2.07313e+06	3.06032e+06	3.11494e+06
Q9Y520;Q9Y520-2;Q9Y520-3;Q9Y520-4;Q9Y520-5;Q9Y520-7	Q9Y520;Q9Y520-2;Q9Y520-3;Q9Y520-4;Q9Y520-5;Q9Y520-6;Q9Y520-7	PRC2C_HUMAN	PRRC2C	Protein PRRC2C	1	AFGSGIDIKPGTPPIAGR	AFGSGIDIKPGTPPIAGR	3	AFGSGIDIKPGTPPIAGR3	5381.58		9313.64	8594.5	14581.2	14413
P84103;P84103-2	P84103;P84103-2	SRSF3_HUMAN	SRSF3	Serine/arginine-rich splicing factor 3	1	AFGYYGPLR	AFGYYGPLR	2	AFGYYGPLR2				15739.3
P17987	P17987	TCPA_HUMAN	TCP1	T-complex protein 1 subunit alpha	1	AFHNEAQVNPER	AFHNEAQVNPER	2	AFHNEAQVNPER2	5012	9984.12	10238.5	13385.1	10437.7	9347.26
P17987	P17987	TCPA_HUMAN	TCP1	T-complex protein 1 subunit alpha	1	AFHNEAQVNPER	AFHNEAQVNPER	3	AFHNEAQVNPER3	46908.5	41138.2	46644.5	52849.7	32092.3	30040
P17987	P17987	TCPA_HUMAN	TCP1	T-complex protein 1 subunit alpha	1	AFHNEAQVNPERK	AFHNEAQVNPERK	3	AFHNEAQVNPERK3	30962.9	7964.74	41249.8	12642.4	11371.6	9418.74
O95864;O95864-3	O95864;O95864-2;O95864-3;O95864-4	FADS2_HUMAN	FADS2	Acyl-CoA 6-desaturase	1	AFHPDLEFVGK	AFHPDLEFVGK	2	AFHPDLEFVGK2	24780.4
O95864;O95864-3	O95864;O95864-2;O95864-3;O95864-4	FADS2_HUMAN	FADS2	Acyl-CoA 6-desaturase	1	AFHPDLEFVGK	AFHPDLEFVGK	3	AFHPDLEFVGK3	9039.28		12462.5
Q00341	Q00341;Q00341-2	VIGLN_HUMAN	HDLBP	Vigilin	1	AFHPFIAGPYNR	AFHPFIAGPYNR	3	AFHPFIAGPYNR3	27323.2		27687.1
P23229;P23229-2;P23229-3;P23229-4;P23229-5;P23229-6;P23229-9	P23229;P23229-2;P23229-4;P23229-6;P23229-3;P23229-5;P23229-7;P23229-9	ITA6_HUMAN	ITGA6	Integrin alpha-6	1	AFIDVTAAAENIR	AFIDVTAAAENIR	2	AFIDVTAAAENIR2	16235.9			7062.84
P61421	P61421	VA0D1_HUMAN	ATP6V0D1	V-type proton ATPase subunit d 1	1	AFIITINSFGTELSKEDR	AFIITINSFGTELSKEDR	3	AFIITINSFGTELSKEDR3			5595.31
Q15029;Q15029-2	Q15029;Q15029-2;Q15029-3	U5S1_HUMAN	EFTUD2	116 kDa U5 small nuclear ribonucleoprotein component	1	AFIPAIDSFGFETDLR	AFIPAIDSFGFETDLR	2	AFIPAIDSFGFETDLR2	95031.9	120527	102761	101777	63527.6	88727.3
Q8NHP8	Q8NHP8	PLBL2_HUMAN	PLBD2	Putative phospholipase B-like 2	1	AFIPGGPSPGSR	AFIPGGPSPGSR	2	AFIPGGPSPGSR2	14109.9	15277.8	21458.6	39351.6	33569.7	44856.9
Q9NRG7	Q9NRG7;Q9NRG7-3	D39U1_HUMAN	SDR39U1	Epimerase family protein SDR39U1	1	AFIPLPSAVVQAVFGR	AFIPLPSAVVQAVFGR	2	AFIPLPSAVVQAVFGR2	6848.81		4076.73			2197.16
Q9BUD6	Q9BUD6	SPON2_HUMAN	SPON2	Spondin-2	1	AFIPPAPVLPSR	AFIPPAPVLPSR	2	AFIPPAPVLPSR2	105025	35317	44919.9	87157.5	55190.7	49198
P52272;P52272-2	P52272;P52272-2	HNRPM_HUMAN	HNRNPM	Heterogeneous nuclear ribonucleoprotein M	1	AFITNIPFDVK	AFITNIPFDVK	2	AFITNIPFDVK2	106835	60802.3	59346.5	280746	96199	253996
Q9UBB5	Q9UBB5	MBD2_HUMAN	MBD2	Methyl-CpG-binding domain protein 2	1	AFIVTDEDIR	AFIVTDEDIR	2	AFIVTDEDIR2	29865.2		27266.8	52778.4	29259	22508.3
Q14152	Q14152;Q14152-2	EIF3A_HUMAN	EIF3A	Eukaryotic translation initiation factor 3 subunit A	1	AFKDIDIEDLEELDPDFIMAK	AFKDIDIEDLEELDPDFIMAK	3	AFKDIDIEDLEELDPDFIMAK3	2720.51		7715.09	4791.64
Q14152	Q14152;Q14152-2	EIF3A_HUMAN	EIF3A	Eukaryotic translation initiation factor 3 subunit A	1	AFKDIDIEDLEELDPDFIMAK	AFKDIDIEDLEELDPDFIM(UniMod:35)AK	3	AFKDIDIEDLEELDPDFIM(UniMod:35)AK3	14556.5	7756.82	19173.3	9136.56	12732.4	16974.8
P60866	P60866;P60866-2	RS20_HUMAN	RPS20	Small ribosomal subunit protein uS10	1	AFKDTGKTPVEPEVAIHR	(UniMod:1)AFKDTGKTPVEPEVAIHR	4	(UniMod:1)AFKDTGKTPVEPEVAIHR4	18243		14567.9
Q9Y6M9	Q9Y6M9	NDUB9_HUMAN	NDUFB9	NADH dehydrogenase [ubiquinone] 1 beta subcomplex subunit 9	1	AFLASGPYLTHQQK	(UniMod:1)AFLASGPYLTHQQK	2	(UniMod:1)AFLASGPYLTHQQK2	5809.75
P09211	P09211	GSTP1_HUMAN	GSTP1	Glutathione S-transferase P	1	AFLASPEYVNLPINGNGK	AFLASPEYVNLPINGNGK	2	AFLASPEYVNLPINGNGK2	13447.5	26596	10756.9	53280.7	43109.3	43226.4
P09211	P09211	GSTP1_HUMAN	GSTP1	Glutathione S-transferase P	1	AFLASPEYVNLPINGNGK	AFLASPEYVNLPINGNGK	3	AFLASPEYVNLPINGNGK3	10974.5		4767.85	28456.5	22794.5	23587.6
P09211	P09211	GSTP1_HUMAN	GSTP1	Glutathione S-transferase P	1	AFLASPEYVNLPINGNGKQ	AFLASPEYVNLPINGNGKQ	2	AFLASPEYVNLPINGNGKQ2	16889.9	21612.7	11956.5	11051.9	33413.1	21605.8
Q9H7Z7	Q9H7Z7	PGES2_HUMAN	PTGES2	Prostaglandin E synthase 2	1	AFLDFHALPYQVVEVNPVR	AFLDFHALPYQVVEVNPVR	3	AFLDFHALPYQVVEVNPVR3	37531.6	11840.4	29739	11061.8	5212.45
Q9H7Z7	Q9H7Z7	PGES2_HUMAN	PTGES2	Prostaglandin E synthase 2	1	AFLDFHALPYQVVEVNPVRR	AFLDFHALPYQVVEVNPVRR	3	AFLDFHALPYQVVEVNPVRR3	4839.93
Q9H3M7;Q9H3M7-2	Q9H3M7;Q9H3M7-2	TXNIP_HUMAN	TXNIP	Thioredoxin-interacting protein	1	AFLDRPSQPTQETK	AFLDRPSQPTQETK	3	AFLDRPSQPTQETK3	7925.2	6932.75	11278.1	11128.2	5682.15
O15294	O15294;O15294-4;O15294-2;O15294-3	OGT1_HUMAN	OGT	UDP-N-acetylglucosamine--peptide N-acetylglucosaminyltransferase 110 kDa subunit	1	AFLDSLPDVK	AFLDSLPDVK	2	AFLDSLPDVK2	40703.6	48280.1	55478.2	52420.1		44676.5
P09769	P09769	FGR_HUMAN	FGR	Tyrosine-protein kinase Fgr	1	AFLEEAQVMK	AFLEEAQVM(UniMod:35)K	2	AFLEEAQVM(UniMod:35)K2	27822.9	10483.7	17421.3	11039
P53041	P53041	PPP5_HUMAN	PPP5C	Serine/threonine-protein phosphatase 5	1	AFLEENNLDYIIR	AFLEENNLDYIIR	2	AFLEENNLDYIIR2		5218.14	15893.4	17191.4	9173.19	15954.1
P01008	P01008	ANT3_HUMAN	SERPINC1	Antithrombin-III	1	AFLEVNEEGSEAAASTAVVIAGR	AFLEVNEEGSEAAASTAVVIAGR	2	AFLEVNEEGSEAAASTAVVIAGR2	20442.6	5738.43	18220.9	2854.94
Q9HB90;Q9NQL2	Q9HB90;Q9NQL2;Q9NQL2-2	RRAGC_HUMAN;RRAGD_HUMAN	RRAGC;RRAGD	Ras-related GTP-binding protein C	0	AFLFDVVSK	AFLFDVVSK	2	AFLFDVVSK2	23689.7	29642.3		39282.4		12300.4
A6NMZ7	A6NMZ7	CO6A6_HUMAN	COL6A6	Collagen alpha-6(VI) chain	1	AFLGALLDHFEITPEPETSVTGDR	AFLGALLDHFEITPEPETSVTGDR	3	AFLGALLDHFEITPEPETSVTGDR3	133255	12218.1	22772.1		5246.5	4739.87
P29372;P29372-2;P29372-4;P29372-5	P29372;P29372-4;P29372-2;P29372-5	3MG_HUMAN	MPG	DNA-3-methyladenine glycosylase	1	AFLGQVLVR	AFLGQVLVR	2	AFLGQVLVR2	63658.4		49661.5	29394
P14543	P14543;P14543-2	NID1_HUMAN	NID1	Nidogen-1	1	AFLHVPAK	AFLHVPAK	2	AFLHVPAK2	53017.4			7319.51
P49207	P49207	RL34_HUMAN	RPL34	Large ribosomal subunit protein eL34	1	AFLIEEQK	AFLIEEQK	2	AFLIEEQK2	230768	141146	290245	220722	146862	202857
Q96JH7	Q96JH7	VCIP1_HUMAN	VCPIP1	Deubiquitinating protein VCPIP1	1	AFLIEPEHVNTVGYGK	AFLIEPEHVNTVGYGK	3	AFLIEPEHVNTVGYGK3	1647.85		4518.2	3118.66
Q9H6V9;Q9H6V9-2;Q9H6V9-3;Q9H6V9-4	Q9H6V9;Q9H6V9-2;Q9H6V9-3;Q9H6V9-4	LDAH_HUMAN	LDAH	Lipid droplet-associated hydrolase	1	AFLLFPTIER	AFLLFPTIER	2	AFLLFPTIER2	116350	5975.76	16247.1	38280.5	29688.8	13958.6
O95445;O95445-2	O95445;O95445-2	APOM_HUMAN	APOM	Apolipoprotein M	1	AFLLTPR	AFLLTPR	2	AFLLTPR2	49307.3		13581.2	14855
Q14203;Q14203-2;Q14203-3;Q14203-4;Q14203-5;Q14203-6	Q14203;Q14203-5;Q14203-2;Q14203-3;Q14203-4;Q14203-6	DCTN1_HUMAN	DCTN1	Dynactin subunit 1	1	AFLQGGQEATDIALLLR	AFLQGGQEATDIALLLR	2	AFLQGGQEATDIALLLR2	5107.18	3626.19	7278.88	10409.1	5379.57	3431.6
Q14203;Q14203-2;Q14203-3;Q14203-4;Q14203-5;Q14203-6	Q14203;Q14203-5;Q14203-2;Q14203-3;Q14203-4;Q14203-6	DCTN1_HUMAN	DCTN1	Dynactin subunit 1	1	AFLQGGQEATDIALLLR	AFLQGGQEATDIALLLR	3	AFLQGGQEATDIALLLR3	2811.87		5101.44	9124.11	3968.16	2617.44
Q96PC5;Q96PC5-10;Q96PC5-11;Q96PC5-14;Q96PC5-7;Q96PC5-9	Q96PC5;Q96PC5-10;Q96PC5-12;Q96PC5-7;Q96PC5-11;Q96PC5-13;Q96PC5-14;Q96PC5-6;Q96PC5-9	MIA2_HUMAN	MIA2	Melanoma inhibitory activity protein 2	1	AFLSPPTLLEGPLR	AFLSPPTLLEGPLR	2	AFLSPPTLLEGPLR2	61904.9	2816.3		6763.72	21107.4	4102.55
P39059	P39059	COFA1_HUMAN	COL15A1	Collagen alpha-1(XV) chain	1	AFLSSHLQDLSTIVR	AFLSSHLQDLSTIVR	2	AFLSSHLQDLSTIVR2	33321		2761.52	1802.97
P39059	P39059	COFA1_HUMAN	COL15A1	Collagen alpha-1(XV) chain	1	AFLSSHLQDLSTIVR	AFLSSHLQDLSTIVR	3	AFLSSHLQDLSTIVR3	205677	101621	172089	70022.7
Q6P9B9	Q6P9B9	INT5_HUMAN	INTS5	Integrator complex subunit 5	1	AFLTGVDPILGHQLSAR	AFLTGVDPILGHQLSAR	3	AFLTGVDPILGHQLSAR3	16265.1	9515.68	23383.3	11964
P61026	P61026	RAB10_HUMAN	RAB10	Ras-related protein Rab-10	1	AFLTLAEDILR	AFLTLAEDILR	2	AFLTLAEDILR2	13545.2
Q6UWY5	Q6UWY5	OLFL1_HUMAN	OLFML1	Olfactomedin-like protein 1	1	AFMEDNTKPAPR	AFM(UniMod:35)EDNTKPAPR	2	AFM(UniMod:35)EDNTKPAPR2		7802.46	6205.12		698.861
P39023	P39023	RL3_HUMAN	RPL3	Large ribosomal subunit protein uL3	1	AFMGPLKK	AFM(UniMod:35)GPLKK	2	AFM(UniMod:35)GPLKK2	25308.4	23513.1	31535.9	35085.6	57596.5	37044.5
Q00610;Q00610-2	P53675;Q00610;P53675-2;Q00610-2	CLH1_HUMAN	CLTC	Clathrin heavy chain 1	0	AFMTADLPNELIELLEK	AFM(UniMod:35)TADLPNELIELLEK	2	AFM(UniMod:35)TADLPNELIELLEK2	27423.7	18892.6	30640.5	30224.5	13920.6	11834.5
P26440	P26440;P26440-2	IVD_HUMAN	IVD	Isovaleryl-CoA dehydrogenase, mitochondrial	1	AFNADFH	AFNADFH	2	AFNADFH2	25531.6	28991.1	16590.2	10745.7	12799.1	13281.2
Q03169	Q03169	TNAP2_HUMAN	TNFAIP2	Tumor necrosis factor alpha-induced protein 2	1	AFNEFLER	AFNEFLER	2	AFNEFLER2	35229	28465.2	21760.5	23860.8		18904.5
P46060	P46060	RAGP1_HUMAN	RANGAP1	Ran GTPase-activating protein 1	1	AFNSSSFNSNTFLTR	AFNSSSFNSNTFLTR	2	AFNSSSFNSNTFLTR2			11600.8	25163.4		14276.3
P08571	P08571	CD14_HUMAN	CD14	Monocyte differentiation antigen CD14	1	AFPALTSLDLSDNPGLGER	AFPALTSLDLSDNPGLGER	2	AFPALTSLDLSDNPGLGER2	624341	219665	652713	574473	441923	632806
P08571	P08571	CD14_HUMAN	CD14	Monocyte differentiation antigen CD14	1	AFPALTSLDLSDNPGLGER	AFPALTSLDLSDNPGLGER	3	AFPALTSLDLSDNPGLGER3	189046	37687.7	187991	171716	156852	187230
P13807;P13807-2	P13807;P13807-2	GYS1_HUMAN	GYS1	Glycogen [starch] synthase, muscle	1	AFPEHFTYEPNEADAAQGYR	AFPEHFTYEPNEADAAQGYR	3	AFPEHFTYEPNEADAAQGYR3	17040.4	17063.1	17650.8	13845.6		11450.7
P34897;P34897-2;P34897-3	P34897;P34897-2;P34897-3	GLYM_HUMAN	SHMT2	Serine hydroxymethyltransferase, mitochondrial	1	AFPMPGFDEH	AFPMPGFDEH	2	AFPMPGFDEH2	31066.6		8587.75
Q99542	Q99542;Q99542-5	MMP19_HUMAN	MMP19	Matrix metalloproteinase-19	1	AFQEASELPVSGQLDDATR	AFQEASELPVSGQLDDATR	2	AFQEASELPVSGQLDDATR2	28598.8	59217	41523.5	21023.5		30395.9
Q99456	Q99456	K1C12_HUMAN	KRT12	Keratin, type I cytoskeletal 12	1	AFQNLEIELQSQLAMK	AFQNLEIELQSQLAM(UniMod:35)K	2	AFQNLEIELQSQLAM(UniMod:35)K2	5238.47	20334	17458.3	13419.2	21180.3	20330
P51570	P51570	GALK1_HUMAN	GALK1	Galactokinase	1	AFREEFGAEPELAVSAPGR	AFREEFGAEPELAVSAPGR	3	AFREEFGAEPELAVSAPGR3	9662.02	17255.6	7518.69		9354.96
P34932	P34932;P34932-2	HSP74_HUMAN	HSPA4	Heat shock 70 kDa protein 4	1	AFSDPFVEAEK	AFSDPFVEAEK	2	AFSDPFVEAEK2	43252.3			14358		15391.9
P34932	P34932;P34932-2	HSP74_HUMAN	HSPA4	Heat shock 70 kDa protein 4	1	AFSDPFVEAEKSNLAYDIVQLPTGLTGIK	AFSDPFVEAEKSNLAYDIVQLPTGLTGIK	3	AFSDPFVEAEKSNLAYDIVQLPTGLTGIK3			4451.9
Q9ULL8;Q9ULL8-2	Q9ULL8;Q9ULL8-2	SHRM4_HUMAN	SHROOM4	Protein Shroom4	1	AFSESHISLAPQSTR	AFSESHISLAPQSTR	3	AFSESHISLAPQSTR3	2901.78		5495.51
Q4V9L6	Q4V9L6	TM119_HUMAN	TMEM119	Transmembrane protein 119	1	AFSEVPDR	AFSEVPDR	2	AFSEVPDR2	17464.1	19700.5	15749.4	28068.4		15693.2
Q4V9L6	Q4V9L6	TM119_HUMAN	TMEM119	Transmembrane protein 119	1	AFSEVPDRAPDSRPEEALDSSR	AFSEVPDRAPDSRPEEALDSSR	4	AFSEVPDRAPDSRPEEALDSSR4	20897	7891.43	24766.5	6979.78
P10768	P10768	ESTD_HUMAN	ESD	S-formylglutathione hydrolase	1	AFSGYLGTDQSK	AFSGYLGTDQSK	2	AFSGYLGTDQSK2	32197.4
Q9UPN3;Q9UPN3-5	Q9UPN3;O94854;Q9UPN3-2;Q9UPN3-3;Q9UPN3-4;Q9UPN3-5	MACF1_HUMAN	MACF1	Microtubule-actin cross-linking factor 1, isoforms 1/2/3/4/5	1	AFSIDIIR	AFSIDIIR	2	AFSIDIIR2	15540.6
O75881	O75881	CP7B1_HUMAN	CYP7B1	Cytochrome P450 7B1	1	AFSISQLQK	AFSISQLQK	2	AFSISQLQK2	21331.7		10311.2	21563.6
P21810	P21810	PGS1_HUMAN	BGN	Biglycan	1	AFSPLRK	AFSPLRK	2	AFSPLRK2	615105	557223	534422	403784	592182	239781
P61619	P61619;P61619-3	S61A1_HUMAN	SEC61A1	Protein transport protein Sec61 subunit alpha isoform 1	1	AFSPTTVNTGR	AFSPTTVNTGR	2	AFSPTTVNTGR2	29701.1	23995.5	24952.6	45250	18905.5	35167.9
Q53F19;Q53F19-2	Q53F19;Q53F19-2	NCBP3_HUMAN	NCBP3	Nuclear cap-binding protein subunit 3	1	AFSSNPVVR	AFSSNPVVR	2	AFSSNPVVR2				28333	33667.5	36766
Q9ULV3;Q9ULV3-2;Q9ULV3-3;Q9ULV3-4;Q9ULV3-5	Q9ULV3;Q9ULV3-2;Q9ULV3-3;Q9ULV3-4;Q9ULV3-5	CIZ1_HUMAN	CIZ1	Cip1-interacting zinc finger protein	1	AFSTVPLTPVPR	AFSTVPLTPVPR	2	AFSTVPLTPVPR2	14912.2			17128.2
Q16629;Q16629-2;Q16629-3;Q16629-4	Q16629;Q16629-2;Q16629-3;Q16629-4	SRSF7_HUMAN	SRSF7	Serine/arginine-rich splicing factor 7	1	AFSYYGPLR	AFSYYGPLR	2	AFSYYGPLR2	224285	90657	147269	568775	306828	324985
P11310;P11310-2	P11310;P11310-2	ACADM_HUMAN	ACADM	Medium-chain specific acyl-CoA dehydrogenase, mitochondrial	1	AFTGFIVEADTPGIQIGR	AFTGFIVEADTPGIQIGR	2	AFTGFIVEADTPGIQIGR2	42003	36479	77383.6	76121	50511.4	48432.9
P11310;P11310-2	P11310;P11310-2	ACADM_HUMAN	ACADM	Medium-chain specific acyl-CoA dehydrogenase, mitochondrial	1	AFTGFIVEADTPGIQIGR	AFTGFIVEADTPGIQIGR	3	AFTGFIVEADTPGIQIGR3	25845.3	13545.6	24340.4	26533.2	22596.5	15606.6
P11310;P11310-2	P11310;P11310-2	ACADM_HUMAN	ACADM	Medium-chain specific acyl-CoA dehydrogenase, mitochondrial	1	AFTGFIVEADTPGIQIGRK	AFTGFIVEADTPGIQIGRK	3	AFTGFIVEADTPGIQIGRK3	11507.5
Q92817	Q92817	EVPL_HUMAN	EVPL	Envoplakin	1	AFTGIEDPVTK	AFTGIEDPVTK	2	AFTGIEDPVTK2	105085	176435	111452	144859	99355	111106
P16615	P16615;P16615-2;P16615-3;P16615-4;P16615-5	AT2A2_HUMAN	ATP2A2	Sarcoplasmic/endoplasmic reticulum calcium ATPase 2	1	AFTGREFDELNPSAQR	AFTGREFDELNPSAQR	3	AFTGREFDELNPSAQR3	36859		17947.5
P31939;P31939-2	P31939;P31939-2	PUR9_HUMAN	ATIC	Bifunctional purine biosynthesis protein ATIC	1	AFTHTAQYDEAISDYFR	AFTHTAQYDEAISDYFR	3	AFTHTAQYDEAISDYFR3	75595.2	44017.2	62579.7	37779.9	32883.9	49323.3
O00391	O00391;O00391-2	QSOX1_HUMAN	QSOX1	Sulfhydryl oxidase 1	1	AFTKNGSGAVFPVAGADVQTLR	AFTKNGSGAVFPVAGADVQTLR	3	AFTKNGSGAVFPVAGADVQTLR3	21372.7	16769	30198.9	23862.5	21655.4	34395.5
P22102	P22102;P22102-2	PUR2_HUMAN	GART	Trifunctional purine biosynthetic protein adenosine-3	1	AFTKPEEACSFILSADFPALVVK	AFTKPEEAC(UniMod:4)SFILSADFPALVVK	3	AFTKPEEAC(UniMod:4)SFILSADFPALVVK3	4861.63	1979.58	3854.04	1503.36
Q8WUH2	Q8WUH2	TGFA1_HUMAN	TGFBRAP1	Transforming growth factor-beta receptor-associated protein 1	1	AFTLVSAVER	AFTLVSAVER	2	AFTLVSAVER2	30979.9	19546.7	14472.8			15661.8
P12955;P12955-2;P12955-3	P12955;P12955-2;P12955-3	PEPD_HUMAN	PEPD	Xaa-Pro dipeptidase	1	AFTPFSGPK	AFTPFSGPK	2	AFTPFSGPK2	22591.7			47607.8	135341	65002
P02786	P02786	TFR1_HUMAN	TFRC	Transferrin receptor protein 1	1	AFTYINLDK	AFTYINLDK	2	AFTYINLDK2	34075.7		15154.9	26828.2		10563.4
P15880	P15880	RS2_HUMAN	RPS2	Small ribosomal subunit protein uS5	1	AFVAIGDYNGHVGLGVK	AFVAIGDYNGHVGLGVK	3	AFVAIGDYNGHVGLGVK3	10975.7		13394.1			6725.81
Q07021	Q07021	C1QBP_HUMAN	C1QBP	Complement component 1 Q subcomponent-binding protein, mitochondrial	1	AFVDFLSDEIKEER	AFVDFLSDEIKEER	2	AFVDFLSDEIKEER2	90250.6			23716.4
Q07021	Q07021	C1QBP_HUMAN	C1QBP	Complement component 1 Q subcomponent-binding protein, mitochondrial	1	AFVDFLSDEIKEER	AFVDFLSDEIKEER	3	AFVDFLSDEIKEER3	310405	118589	198371	208433	69745.4	45965.1
Q01968;Q01968-2	Q01968;Q01968-2	OCRL_HUMAN	OCRL	Inositol polyphosphate 5-phosphatase OCRL	1	AFVDFNEGEIK	AFVDFNEGEIK	2	AFVDFNEGEIK2	15903.1			12944.1		18401.5
Q9BXP2	Q9BXP2;Q9BXP2-2;Q9BXP2-3;Q9BXP2-4	S12A9_HUMAN	SLC12A9	Solute carrier family 12 member 9	1	AFVDLTLSPSVR	AFVDLTLSPSVR	2	AFVDLTLSPSVR2	74818		7118.98	12224.7		4645.35
P28330	P28330	ACADL_HUMAN	ACADL	Long-chain specific acyl-CoA dehydrogenase, mitochondrial	1	AFVDNCLQLHEAK	AFVDNC(UniMod:4)LQLHEAK	3	AFVDNC(UniMod:4)LQLHEAK3	4776.99		10080.4
P48595	P48595	SPB10_HUMAN	SERPINB10	Serpin B10	1	AFVEINEQGTEAAAGSGSEIDIR	AFVEINEQGTEAAAGSGSEIDIR	2	AFVEINEQGTEAAAGSGSEIDIR2			5174.21
P04275	P04275	VWF_HUMAN	VWF	von Willebrand factor	1	AFVLSSVDELEQQR	AFVLSSVDELEQQR	2	AFVLSSVDELEQQR2	13654.2		10289.5	10169.5
P01833	P01833	PIGR_HUMAN	PIGR	Polymeric immunoglobulin receptor	1	AFVNCDENSR	AFVNC(UniMod:4)DENSR	2	AFVNC(UniMod:4)DENSR2	20407.8	34832.8	20560.6	35507.9	41795.4	25278.3
Q9HAU5	Q9HAU5	RENT2_HUMAN	UPF2	Regulator of nonsense transcripts 2	1	AFVPAILFK	AFVPAILFK	2	AFVPAILFK2	17126.2	14371	10294.7	19153.4	15718.5	19167.3
Q96P48;Q96P48-1;Q96P48-2;Q96P48-3;Q96P48-4;Q96P48-7	Q96P48;Q96P48-1;Q96P48-2;Q96P48-3;Q96P48-4;Q96P48-5;Q96P48-7	ARAP1_HUMAN	ARAP1	Arf-GAP with Rho-GAP domain, ANK repeat and PH domain-containing protein 1	1	AFVPPLAEDLLAR	AFVPPLAEDLLAR	2	AFVPPLAEDLLAR2	10157.3		5253.55
O95394;O95394-3;O95394-4	O95394;O95394-3;O95394-4	AGM1_HUMAN	PGM3	Phosphoacetylglucosamine mutase	1	AFVRPSGTEDVVR	AFVRPSGTEDVVR	3	AFVRPSGTEDVVR3	26620	14479.6	18566.4	17827.1	14779.5	13783.1
Q14683	Q14683	SMC1A_HUMAN	SMC1A	Structural maintenance of chromosomes protein 1A	1	AFVSMVYSEEGAEDR	AFVSMVYSEEGAEDR	2	AFVSMVYSEEGAEDR2	9395.09	6885.05	11897.6
Q14683	Q14683	SMC1A_HUMAN	SMC1A	Structural maintenance of chromosomes protein 1A	1	AFVSMVYSEEGAEDR	AFVSM(UniMod:35)VYSEEGAEDR	2	AFVSM(UniMod:35)VYSEEGAEDR2	9658.5	21808.9	15633.4	5206.51		7815.13
Q53GL7	Q53GL7	PAR10_HUMAN	PARP10	Protein mono-ADP-ribosyltransferase PARP10	1	AFYDTLDAAR	AFYDTLDAAR	2	AFYDTLDAAR2	11880.7
Q9NR12;Q9NR12-2	Q9NR12;Q9NR12-2	PDLI7_HUMAN	PDLIM7	PDZ and LIM domain protein 7	1	AFYMEEGVPYCER	AFYMEEGVPYC(UniMod:4)ER	2	AFYMEEGVPYC(UniMod:4)ER2	16566.6	20812.1	12536.7	43195.8	57444.9	16559.2
Q9NR12;Q9NR12-2	Q9NR12;Q9NR12-2	PDLI7_HUMAN	PDLIM7	PDZ and LIM domain protein 7	1	AFYMEEGVPYCER	AFYM(UniMod:35)EEGVPYC(UniMod:4)ER	2	AFYM(UniMod:35)EEGVPYC(UniMod:4)ER2	69146.6	48021	57224	77687.7	79477.6	64422.3
P04181	P04181	OAT_HUMAN	OAT	Ornithine aminotransferase, mitochondrial	1	AFYNNVLGEYEEYITK	AFYNNVLGEYEEYITK	2	AFYNNVLGEYEEYITK2	14271	26129.9	29399.3	49994	43702.5	37125.9
P34931	P0DMV8;P0DMV9;P34931	HS71L_HUMAN	HSPA1L	Heat shock 70 kDa protein 1-like	0	AFYPEEISSMVLTK	AFYPEEISSMVLTK	2	AFYPEEISSMVLTK2	273792	284819	191519	699975	478881	713122
P34931	P0DMV8;P0DMV9;P34931	HS71L_HUMAN	HSPA1L	Heat shock 70 kDa protein 1-like	0	AFYPEEISSMVLTK	AFYPEEISSM(UniMod:35)VLTK	2	AFYPEEISSM(UniMod:35)VLTK2		86293.1			48212.8	95065.1
Q16270;Q16270-2	Q16270;Q16270-2	IBP7_HUMAN	IGFBP7	Insulin-like growth factor-binding protein 7	1	AGAAAGGPGVSGVCVCK	AGAAAGGPGVSGVC(UniMod:4)VC(UniMod:4)K	2	AGAAAGGPGVSGVC(UniMod:4)VC(UniMod:4)K2		7235.17	7218.16	18867	26373.6	18801.6
Q8N423;Q8N423-1;Q8N423-4	O75019;Q8N423;Q8N423-1;Q8N423-3;Q8N423-4	LIRB2_HUMAN	LILRB2	Leukocyte immunoglobulin-like receptor subfamily B member 2	0	AGAADAPLR	AGAADAPLR	2	AGAADAPLR2	27592.7	24720	13132.7	15294.8	24139.6	27093.6
O75027;O75027-2;O75027-3	O75027;O75027-2;O75027-3	ABCB7_HUMAN	ABCB7	Iron-sulfur clusters transporter ABCB7, mitochondrial	1	AGAAFFNEVR	AGAAFFNEVR	2	AGAAFFNEVR2	29435.2	25759.3	22659.8	19860.5
P50895	P50895	BCAM_HUMAN	BCAM	Basal cell adhesion molecule	1	AGAAGTAEATAR	AGAAGTAEATAR	2	AGAAGTAEATAR2	267760	215003	171606	202557	251526	206458
Q01518	Q01518	CAP1_HUMAN	CAP1	Adenylyl cyclase-associated protein 1	1	AGAAPYVQAFDSLLAGPVAEYLK	AGAAPYVQAFDSLLAGPVAEYLK	2	AGAAPYVQAFDSLLAGPVAEYLK2	45699.8	3595.88	13328.4	9730.43	6721.04	3702.5
Q01518	Q01518	CAP1_HUMAN	CAP1	Adenylyl cyclase-associated protein 1	1	AGAAPYVQAFDSLLAGPVAEYLK	AGAAPYVQAFDSLLAGPVAEYLK	3	AGAAPYVQAFDSLLAGPVAEYLK3	2971.67		3873.35	1954.11
Q9UJV9	Q9UJV9	DDX41_HUMAN	DDX41	Probable ATP-dependent RNA helicase DDX41	1	AGAASLDVIQEVEYVKEEAK	AGAASLDVIQEVEYVKEEAK	3	AGAASLDVIQEVEYVKEEAK3	9834.53		10837.7	3229.33		7708.26
Q9BVL4	Q9BVL4	SELO_HUMAN	SELENOO	Protein adenylyltransferase SelO, mitochondrial	1	AGACVTSESTVVR	AGAC(UniMod:4)VTSESTVVR	2	AGAC(UniMod:4)VTSESTVVR2	7597.5	19444.8	8894.31	7546.66	7394.22	11335
P19838;P19838-2	P19838;P19838-2;P19838-3	NFKB1_HUMAN	NFKB1	Nuclear factor NF-kappa-B p105 subunit	1	AGADLSLLDR	AGADLSLLDR	2	AGADLSLLDR2	18209.8	26345.6	16390.8	23504	29597	20673.7
Q9BUP3;Q9BUP3-3	Q9BUP3;Q9BUP3-3	HTAI2_HUMAN	HTATIP2	Oxidoreductase HTATIP2	1	AGAEGFVR	AGAEGFVR	2	AGAEGFVR2	47331	54596.3	41934.4	38467.5	36271.7	51516.5
P15498;P15498-2	P15498;P15498-2	VAV_HUMAN	VAV1	Proto-oncogene vav	1	AGAESILANR	AGAESILANR	2	AGAESILANR2	48199.6	44146.9	51374.1	23375	23757.8	33192.2
P01023	P01023;P20742;P20742-2	A2MG_HUMAN	A2M	Alpha-2-macroglobulin	0	AGAFCLSEDAGLGISSTASLR	AGAFC(UniMod:4)LSEDAGLGISSTASLR	2	AGAFC(UniMod:4)LSEDAGLGISSTASLR2					39447.3	41209.5
Q00653;Q00653-4	Q00653;Q00653-4	NFKB2_HUMAN	NFKB2	Nuclear factor NF-kappa-B p100 subunit	1	AGAGAPELLR	AGAGAPELLR	2	AGAGAPELLR2	21211.4	17523.6	20166.7	17921.9	17236.6	19766.1
Q96AY3	Q96AY3	FKB10_HUMAN	FKBP10	Peptidyl-prolyl cis-trans isomerase FKBP10	1	AGAGDFMR	AGAGDFMR	2	AGAGDFMR2						15215.7
Q9BXP5;Q9BXP5-2;Q9BXP5-3;Q9BXP5-4;Q9BXP5-5	Q9BXP5;Q9BXP5-2;Q9BXP5-3;Q9BXP5-4;Q9BXP5-5	SRRT_HUMAN	SRRT	Serrate RNA effector molecule homolog	1	AGAGLGDGER	AGAGLGDGER	2	AGAGLGDGER2				27188.8	34488.6	35058.7
O95865	O95865	DDAH2_HUMAN	DDAH2	Putative hydrolase DDAH2	1	AGAGLSSLCLVLSTRPHS	AGAGLSSLC(UniMod:4)LVLSTRPHS	3	AGAGLSSLC(UniMod:4)LVLSTRPHS3	23597.3	33324.8	53650.7	54179.6	21768	28073.8
P40926	P40926;P40926-2	MDHM_HUMAN	MDH2	Malate dehydrogenase, mitochondrial	1	AGAGSATLSMAYAGAR	AGAGSATLSM(UniMod:35)AYAGAR	2	AGAGSATLSM(UniMod:35)AYAGAR2	58312.5			12351.6
P05388;P05388-2	P05388;Q8NHW5;P05388-2	RLA0_HUMAN	RPLP0	Large ribosomal subunit protein uL10	0	AGAIAPCEVTVPAQNTGLGPEK	AGAIAPC(UniMod:4)EVTVPAQNTGLGPEK	2	AGAIAPC(UniMod:4)EVTVPAQNTGLGPEK2	103808	280468	153563	182133	283761	274813
P05388;P05388-2	P05388;Q8NHW5;P05388-2	RLA0_HUMAN	RPLP0	Large ribosomal subunit protein uL10	0	AGAIAPCEVTVPAQNTGLGPEK	AGAIAPC(UniMod:4)EVTVPAQNTGLGPEK	3	AGAIAPC(UniMod:4)EVTVPAQNTGLGPEK3	111037	283728	142803	143453	304261	314078
Q09666	Q09666	AHNK_HUMAN	AHNAK	Neuroblast differentiation-associated protein AHNAK	1	AGAISASGPELQGAGHSK	AGAISASGPELQGAGHSK	2	AGAISASGPELQGAGHSK2	5288.14	2515.44	5211.06	8323.21	8117.56	5115.13
Q09666	Q09666	AHNK_HUMAN	AHNAK	Neuroblast differentiation-associated protein AHNAK	1	AGAISASGPELQGAGHSK	AGAISASGPELQGAGHSK	3	AGAISASGPELQGAGHSK3	101576	35181.5	64090.3		82341.5	34029.9
Q92900;Q92900-2	Q92900;Q92900-2	RENT1_HUMAN	UPF1	Regulator of nonsense transcripts 1	1	AGAKPDQIGIITPYEGQR	AGAKPDQIGIITPYEGQR	3	AGAKPDQIGIITPYEGQR3	12901.5		7690.18	7572.14		10229.7
Q9BQG0;Q9BQG0-2	Q9BQG0;Q9BQG0-2	MBB1A_HUMAN	MYBBP1A	Myb-binding protein 1A	1	AGALHAQVER	AGALHAQVER	2	AGALHAQVER2	15451.9	12468.9	16763.8	24942.8	24744.1	26738.3
O15230	O15230	LAMA5_HUMAN	LAMA5	Laminin subunit alpha-5	1	AGALLPAIHEQLR	AGALLPAIHEQLR	3	AGALLPAIHEQLR3	219771	115112	142468	125367
P06396;P06396-2	P06396;P06396-2;P06396-3;P06396-4	GELS_HUMAN	GSN	Gelsolin	1	AGALNSNDAFVLK	AGALNSNDAFVLK	2	AGALNSNDAFVLK2	666148	13403.3	22300.9	45050.3	18405.8
Q9Y490;Q9Y490-2	Q9Y490;Q9Y490-2	TLN1_HUMAN	TLN1	Talin-1	1	AGALQCSPSDAYTKK	AGALQC(UniMod:4)SPSDAYTKK	3	AGALQC(UniMod:4)SPSDAYTKK3	4105.42	3265.22	7161.38	9624.42	7121.45	7158
Q8NFU3;Q8NFU3-3	Q8NFU3;Q8NFU3-3	TSTD1_HUMAN	TSTD1	Thiosulfate:glutathione sulfurtransferase	1	AGAPTVSLPELR	AGAPTVSLPELR	2	AGAPTVSLPELR2			5469.93		26083
Q01970;Q01970-2	Q01970;Q01970-2	PLCB3_HUMAN	PLCB3	1-phosphatidylinositol 4,5-bisphosphate phosphodiesterase beta-3	1	AGAQPGVHALQLEPPTVVETLRR	(UniMod:1)AGAQPGVHALQLEPPTVVETLRR	3	(UniMod:1)AGAQPGVHALQLEPPTVVETLRR3		9180.99	7154.03		9322.56	4065.01
Q9NX00	Q9NX00	TM160_HUMAN	TMEM160	Transmembrane protein 160	1	AGASPPPVSELDR	AGASPPPVSELDR	2	AGASPPPVSELDR2	30677.5		10961.7	25423.5	26539	26949.4
Q96LJ7	Q96LJ7	DHRS1_HUMAN	DHRS1	Dehydrogenase/reductase SDR family member 1	1	AGATVYITGR	AGATVYITGR	2	AGATVYITGR2	24964.3	18374.7	20394.6	18357.5	7979.98	11082.7
O15195;O15195-2	O15195;O15195-2	VILL_HUMAN	VILL	Villin-like protein	1	AGAVALQALK	AGAVALQALK	2	AGAVALQALK2	15413.6	14220.3	8579.15	10061.7	13284.6
Q9BY50	Q9BY50	SC11C_HUMAN	SEC11C	Signal peptidase complex catalytic subunit SEC11C	1	AGAVGAHLPASGLDIFGDLKK	AGAVGAHLPASGLDIFGDLKK	4	AGAVGAHLPASGLDIFGDLKK4	22844.5		14364.5	6809.7
P27487	P27487	DPP4_HUMAN	DPP4	Dipeptidyl peptidase 4	1	AGAVNPTVK	AGAVNPTVK	2	AGAVNPTVK2	21995.1	12044.3	13916	21792.5	9651.65	21962.7
Q8IVN8	Q8IVN8	SBSPO_HUMAN	SBSPON	Somatomedin-B and thrombospondin type-1 domain-containing protein	1	AGCLEYSTPQGQDCGHTYVPAFITTSAFNK	AGC(UniMod:4)LEYSTPQGQDC(UniMod:4)GHTYVPAFITTSAFNK	3	AGC(UniMod:4)LEYSTPQGQDC(UniMod:4)GHTYVPAFITTSAFNK3	31722.3	44427.3	25726.9	20960.4	19154.9	21259.2
Q8NCH0	Q8NCH0	CHSTE_HUMAN	CHST14	Carbohydrate sulfotransferase 14	1	AGDADLQVR	AGDADLQVR	2	AGDADLQVR2	24569.5	29660.1	22009.9		29478.8	27844.6
Q14160;Q14160-3	Q14160;Q14160-2;Q14160-3	SCRIB_HUMAN	SCRIB	Protein scribble homolog	1	AGDAGIFVSR	AGDAGIFVSR	2	AGDAGIFVSR2	45331.9		26351.5	47817.1	55649.6	28932.3
Q9BXX0	Q9BXX0	EMIL2_HUMAN	EMILIN2	EMILIN-2	1	AGDAVNVVVTGGK	AGDAVNVVVTGGK	2	AGDAVNVVVTGGK2	21620.1	21247	22729.2	27571.7	22805	29202.8
Q16836;Q16836-2;Q16836-3	Q16836;Q16836-2;Q16836-3	HCDH_HUMAN	HADH	Hydroxyacyl-coenzyme A dehydrogenase, mitochondrial	1	AGDEFVEK	AGDEFVEK	2	AGDEFVEK2	53406.7	70568.4	34882.5	64162.7	90528.3	86992
Q96ME7;Q96ME7-2;Q96ME7-3	Q96ME7;Q96ME7-2;Q96ME7-3	ZN512_HUMAN	ZNF512	Zinc finger protein 512	1	AGDEIDEPSER	AGDEIDEPSER	2	AGDEIDEPSER2		20102.2	10715.5	13462.4	12384.2	13161.5
P01024	P01024	CO3_HUMAN	C3	Complement C3	1	AGDFLEANYMNLQR	AGDFLEANYMNLQR	2	AGDFLEANYMNLQR2	220090	199069	240598	128544		104724
P01024	P01024	CO3_HUMAN	C3	Complement C3	1	AGDFLEANYMNLQR	AGDFLEANYMNLQR	3	AGDFLEANYMNLQR3	34594.7	40641.9	39162.7	16950.8		15925.5
P01024	P01024	CO3_HUMAN	C3	Complement C3	1	AGDFLEANYMNLQR	AGDFLEANYM(UniMod:35)NLQR	2	AGDFLEANYM(UniMod:35)NLQR2	429517	316526	445399	178676	110182	153987
P01024	P01024	CO3_HUMAN	C3	Complement C3	1	AGDFLEANYMNLQR	AGDFLEANYM(UniMod:35)NLQR	3	AGDFLEANYM(UniMod:35)NLQR3	52206.5	46481.8	48620	17989.2	11250.8	19793.3
P12111	P12111	CO6A3_HUMAN	COL6A3	Collagen alpha-3(VI) chain	1	AGDGVPQVIVVLTDGHSK	AGDGVPQVIVVLTDGHSK	3	AGDGVPQVIVVLTDGHSK3	11988.2	13909.5	19817.5	5485.32
Q7Z304	Q7Z304	MAMC2_HUMAN	MAMDC2	MAM domain-containing protein 2	1	AGDHTTGLGYYLLANTK	AGDHTTGLGYYLLANTK	3	AGDHTTGLGYYLLANTK3	9102.3
P14923	P14923	PLAK_HUMAN	JUP	Junction plakoglobin	1	AGDKDDITEPAVCALR	AGDKDDITEPAVC(UniMod:4)ALR	2	AGDKDDITEPAVC(UniMod:4)ALR2	3915.55	10195.2	6628.57	5989.52
P14923	P14923	PLAK_HUMAN	JUP	Junction plakoglobin	1	AGDKDDITEPAVCALR	AGDKDDITEPAVC(UniMod:4)ALR	3	AGDKDDITEPAVC(UniMod:4)ALR3	28616.9	11381.1	30157.9	17606.4	19923.8	18632.5
Q68CZ2	Q68CZ2;Q68CZ2-2	TENS3_HUMAN	TNS3	Tensin-3	1	AGDLANELVR	AGDLANELVR	2	AGDLANELVR2	16017.5	21008.3	16341.7	20696.8	17151.3	23311.5
P42704	P42704	LPPRC_HUMAN	LRPPRC	Leucine-rich PPR motif-containing protein, mitochondrial	1	AGDMENAENILTVMR	AGDMENAENILTVMR	2	AGDMENAENILTVMR2	3653.95	12812.7	5256.04	11339.4	16549.4	16650.9
P42704	P42704	LPPRC_HUMAN	LRPPRC	Leucine-rich PPR motif-containing protein, mitochondrial	1	AGDMENAENILTVMR	AGDM(UniMod:35)ENAENILTVMR	2	AGDM(UniMod:35)ENAENILTVMR2	11914.3	18956.4	9507.25	15406.7		17142.6
P42704	P42704	LPPRC_HUMAN	LRPPRC	Leucine-rich PPR motif-containing protein, mitochondrial	1	AGDMENAENILTVMR	AGDMENAENILTVM(UniMod:35)R	2	AGDMENAENILTVM(UniMod:35)R2	7885.9	10264.9	10394.8	5453.33
P42704	P42704	LPPRC_HUMAN	LRPPRC	Leucine-rich PPR motif-containing protein, mitochondrial	1	AGDMENAENILTVMR	AGDM(UniMod:35)ENAENILTVM(UniMod:35)R	2	AGDM(UniMod:35)ENAENILTVM(UniMod:35)R2	33620.8	42215.4	40393.7	21805.4	32253.6	23074.2
Q7Z2K6	Q7Z2K6;Q7Z2K6-2	ERMP1_HUMAN	ERMP1	Endoplasmic reticulum metallopeptidase 1	1	AGDNILAVLK	AGDNILAVLK	2	AGDNILAVLK2	17499.8	14281.8	19610			4334.52
Q9BV19	Q9BV19	CA050_HUMAN	C1orf50	Uncharacterized protein C1orf50	1	AGDPLDLVALAEQVQK	AGDPLDLVALAEQVQK	2	AGDPLDLVALAEQVQK2			4656.42	4463.88	13843.2	12219.8
O15321;O15321-2	O15321;O15321-2	TM9S1_HUMAN	TM9SF1	Transmembrane 9 superfamily member 1	1	AGDPVILYVNK	AGDPVILYVNK	2	AGDPVILYVNK2	39522	50776	25570.3	35537.4	46706.8	44110.5
P35222	P35222	CTNB1_HUMAN	CTNNB1	Catenin beta-1	1	AGDREDITEPAICALR	AGDREDITEPAIC(UniMod:4)ALR	3	AGDREDITEPAIC(UniMod:4)ALR3	85522.9	101190	77450.7	39032.4	36193.2	11890.6
Q96JY6;Q96JY6-5	Q96JY6;Q96JY6-3;Q96JY6-4;Q96JY6-5	PDLI2_HUMAN	PDLIM2	PDZ and LIM domain protein 2	1	AGDSAVLVLPPSPGPR	AGDSAVLVLPPSPGPR	2	AGDSAVLVLPPSPGPR2	15219.9	3112.56		7531.77	30780.2	26317.2
P11766	P11766	ADHX_HUMAN	ADH5	Alcohol dehydrogenase class-3	1	AGDTVIPLYIPQCGECK	AGDTVIPLYIPQC(UniMod:4)GEC(UniMod:4)K	2	AGDTVIPLYIPQC(UniMod:4)GEC(UniMod:4)K2		48660.5	35833.9	90895.4	48708.4	93211.9
O15514	O15514	RPB4_HUMAN	POLR2D	DNA-directed RNA polymerase II subunit RPB4	1	AGDVEEDASQLIFPK	AGDVEEDASQLIFPK	2	AGDVEEDASQLIFPK2	6269.88	10951.8	7677.98	15462.7	11066.4	14073.6
Q15080	Q15080;Q15080-3	NCF4_HUMAN	NCF4	Neutrophil cytosol factor 4	1	AGDVIFLLSR	AGDVIFLLSR	2	AGDVIFLLSR2	371376	129592	292327	78134.6	67079	72365.8
P16989;P16989-2	P16989;P16989-2	YBOX3_HUMAN	YBX3	Y-box-binding protein 3	1	AGEAPTENPAPPTQQSSAE	AGEAPTENPAPPTQQSSAE	2	AGEAPTENPAPPTQQSSAE2		6697.5	11314.1	34690.7	43854.9	34823.1
Q13501;Q13501-2	Q13501;Q13501-2	SQSTM_HUMAN	SQSTM1	Sequestosome-1	1	AGEARPGPTAESASGPSEDPSVNFLK	AGEARPGPTAESASGPSEDPSVNFLK	3	AGEARPGPTAESASGPSEDPSVNFLK3	15405.2	10932.3	15611.5	10032.6	13382.5	12254.7
O00541	O00541;O00541-2	PESC_HUMAN	PES1	Pescadillo homolog	1	AGEGTYALDSESCMEK	AGEGTYALDSESC(UniMod:4)M(UniMod:35)EK	2	AGEGTYALDSESC(UniMod:4)M(UniMod:35)EK2			2159.12	2950.36	2088.28	3825.56
P62269	P62269	RS18_HUMAN	RPS18	Small ribosomal subunit protein uS13	1	AGELTEDEVER	AGELTEDEVER	2	AGELTEDEVER2	688948	956701	840307	668801	916961	968337
Q9H9Q2	Q9H9Q2;Q9H9Q2-3	CSN7B_HUMAN	COPS7B	COP9 signalosome complex subunit 7b	1	AGEQKPSSNLLEQFILLAK	(UniMod:1)AGEQKPSSNLLEQFILLAK	3	(UniMod:1)AGEQKPSSNLLEQFILLAK3	3625.64	4898.63	4002.77	6628.1	4552.8	5258.78
Q5VYK3;Q5VYK3-2	Q5VYK3;Q5VYK3-2	ECM29_HUMAN	ECPAS	Proteasome adapter and scaffold protein ECM29	1	AGEQLAPFLPQLVPR	AGEQLAPFLPQLVPR	2	AGEQLAPFLPQLVPR2	30303.6	38623.1	23093.9	31753.8	43798.4	47094.8
Q5VYK3;Q5VYK3-2	Q5VYK3;Q5VYK3-2	ECM29_HUMAN	ECPAS	Proteasome adapter and scaffold protein ECM29	1	AGEQLAPFLPQLVPR	AGEQLAPFLPQLVPR	3	AGEQLAPFLPQLVPR3	6419.92	10183.1	7823.62	6752.94	10313.6	11662.1
P08603	P08603	CFAH_HUMAN	CFH	Complement factor H	1	AGEQVTYTCATYYK	AGEQVTYTC(UniMod:4)ATYYK	2	AGEQVTYTC(UniMod:4)ATYYK2	5992.98	11840.5	11656.2	8002.83		8703.69
Q15746;Q15746-2;Q15746-3;Q15746-4;Q15746-6	Q15746;Q15746-7;Q15746-11;Q15746-2;Q15746-3;Q15746-4;Q15746-5;Q15746-6;Q15746-9	MYLK_HUMAN	MYLK	Myosin light chain kinase, smooth muscle	1	AGESVELFGK	AGESVELFGK	2	AGESVELFGK2	46727.9	32338.8	37050.7	53289.3	55513.9	81772.3
Q15149;Q15149-3;Q15149-4;Q15149-8;Q15149-9	Q15149;Q15149-2;Q15149-3;Q15149-4;Q15149-5;Q15149-6;Q15149-7;Q15149-8;Q15149-9	PLEC_HUMAN	PLEC	Plectin	1	AGEVERDLDKADSMIR	AGEVERDLDKADSM(UniMod:35)IR	3	AGEVERDLDKADSM(UniMod:35)IR3	9445.81		24951.7
Q15233	Q15233;Q15233-2	NONO_HUMAN	NONO	Non-POU domain-containing octamer-binding protein	1	AGEVFIHK	AGEVFIHK	2	AGEVFIHK2	56237.6	53174.8	65964.1	98796.8	62572.5	65929.8
P25311	P25311	ZA2G_HUMAN	AZGP1	Zinc-alpha-2-glycoprotein	1	AGEVQEPELR	AGEVQEPELR	2	AGEVQEPELR2		29567.8	21934.7	55013.6	101858	94441.6
Q02252;Q02252-2	Q02252;Q02252-2	MMSA_HUMAN	ALDH6A1	Methylmalonate-semialdehyde/malonate-semialdehyde dehydrogenase [acylating], mitochondrial	1	AGEYIFER	AGEYIFER	2	AGEYIFER2	68146.8	144358	117240	135675	148734	122024
Q6ZRV2	Q6ZRV2	FA83H_HUMAN	FAM83H	Protein FAM83H	1	AGFADPDDFTLGAGPR	AGFADPDDFTLGAGPR	2	AGFADPDDFTLGAGPR2	9297.23	13681.4	7667.54	6985.34		11278
A5A3E0;P0CG38;P60709;P63261;P63267;P68133	A5A3E0;P60709;P62736;P63261;P63267;P68032;P68133;Q6S8J3;P0CG38;P0CG39;P63267-2	ACTB_HUMAN;ACTG_HUMAN;ACTH_HUMAN;ACTS_HUMAN;POTEF_HUMAN;POTEI_HUMAN	ACTA1;ACTB;ACTG1;ACTG2;POTEF;POTEI	POTE ankyrin domain family member F	0	AGFAGDDAPR	AGFAGDDAPR	2	AGFAGDDAPR2	6.54736e+06	5.90264e+06	6.2284e+06	3.99569e+06	4.25622e+06	4.12042e+06
P98160	P98160	PGBM_HUMAN	HSPG2	Basement membrane-specific heparan sulfate proteoglycan core protein	1	AGFFGDAMK	AGFFGDAMK	2	AGFFGDAMK2	17446.7	27374.4	19251.8	16303.4	14950.8	13730.4
P98160	P98160	PGBM_HUMAN	HSPG2	Basement membrane-specific heparan sulfate proteoglycan core protein	1	AGFFGDAMK	AGFFGDAM(UniMod:35)K	2	AGFFGDAM(UniMod:35)K2	141783	145147	85846.9	37973	53695.5	73137.5
Q9Y490;Q9Y490-2	Q9Y490;Q9Y490-2	TLN1_HUMAN	TLN1	Talin-1	1	AGFLDLKDFLPK	AGFLDLKDFLPK	3	AGFLDLKDFLPK3	6453.56	1992.04		1087.31
P22105;P22105-1;P22105-4	P22105;P22105-1;P22105-4	TENX_HUMAN	TNXB	Tenascin-X	1	AGFSGPDCSQR	AGFSGPDC(UniMod:4)SQR	2	AGFSGPDC(UniMod:4)SQR2		20357.2			8409.87	8125.31
Q7L311	Q7L311	ARMX2_HUMAN	ARMCX2	Armadillo repeat-containing X-linked protein 2	1	AGFTIDLGSGFSPPTPVR	AGFTIDLGSGFSPPTPVR	2	AGFTIDLGSGFSPPTPVR2	7617.62	28975.1	10895	14111.7	26570	20030
Q9H1A3;Q9H1A3-2	Q9H1A3;Q9H1A3-2	METL9_HUMAN	METTL9	Protein-L-histidine N-pros-methyltransferase	1	AGFVIEAFTR	AGFVIEAFTR	2	AGFVIEAFTR2	14392.3		15321.7
Q9H0A0	Q9H0A0;Q9H0A0-2	NAT10_HUMAN	NAT10	RNA cytidine acetyltransferase	1	AGFVPVYLR	AGFVPVYLR	2	AGFVPVYLR2	182136		54661.8
Q9UBW5;Q9UBW5-2	Q9UBW5;Q9UBW5-2	BIN2_HUMAN	BIN2	Bridging integrator 2	1	AGGAAGLFAK	AGGAAGLFAK	2	AGGAAGLFAK2	10298.8	13467.3	11889.8	7173.49	11380.9	18467.8
Q9H223	Q9H223	EHD4_HUMAN	EHD4	EH domain-containing protein 4	1	AGGADAVQTVTGGLR	AGGADAVQTVTGGLR	2	AGGADAVQTVTGGLR2	141474	155633	153387	161954	181403	192893
O43759;O43759-2	O43759;O43759-2	SNG1_HUMAN	SYNGR1	Synaptogyrin-1	1	AGGAFDPYTLVR	AGGAFDPYTLVR	2	AGGAFDPYTLVR2	48816.2	55626.9	35965.6	47924.3		23814.9
Q13751	Q13751	LAMB3_HUMAN	LAMB3	Laminin subunit beta-3	1	AGGAFLMAGQVAEQLR	AGGAFLMAGQVAEQLR	2	AGGAFLMAGQVAEQLR2	74975.6	142391	80462.6	34540.8	27791.3	52656.8
Q13751	Q13751	LAMB3_HUMAN	LAMB3	Laminin subunit beta-3	1	AGGAFLMAGQVAEQLR	AGGAFLM(UniMod:35)AGQVAEQLR	2	AGGAFLM(UniMod:35)AGQVAEQLR2	153873	116039		54280.7		33006.2
P49716	P49716	CEBPD_HUMAN	CEBPD	CCAAT/enhancer-binding protein delta	1	AGGAGPLELLPGGPARPLGPGPAAPR	AGGAGPLELLPGGPARPLGPGPAAPR	3	AGGAGPLELLPGGPARPLGPGPAAPR3	16440.4	19628.2	25992.8	21302.4	25818.3	8243.48
P55809	P55809	SCOT1_HUMAN	OXCT1	Succinyl-CoA:3-ketoacid coenzyme A transferase 1, mitochondrial	1	AGGAGVPAFYTPTGYGTLVQEGGSPIK	AGGAGVPAFYTPTGYGTLVQEGGSPIK	3	AGGAGVPAFYTPTGYGTLVQEGGSPIK3	24473.9	58816.1	15931.2	53638.6	66387.5	83414.4
P55809	P55809	SCOT1_HUMAN	OXCT1	Succinyl-CoA:3-ketoacid coenzyme A transferase 1, mitochondrial	1	AGGAGVPAFYTPTGYGTLVQEGGSPIKYNK	AGGAGVPAFYTPTGYGTLVQEGGSPIKYNK	3	AGGAGVPAFYTPTGYGTLVQEGGSPIKYNK3	8122.54	7761.41	12833.2	2150.17	10983.6
P41091	P41091;Q2VIR3;Q2VIR3-2	IF2G_HUMAN	EIF2S3	Eukaryotic translation initiation factor 2 subunit 3	0	AGGEAGVTLGQPHLSR	AGGEAGVTLGQPHLSR	3	AGGEAGVTLGQPHLSR3	11014.7		9808.23	17215.2	12451.2	8253.38
Q9Y613	Q9Y613	FHOD1_HUMAN	FHOD1	FH1/FH2 domain-containing protein 1	1	AGGEDRGDGEPVSVVTVR	AGGEDRGDGEPVSVVTVR	3	AGGEDRGDGEPVSVVTVR3	12910.9	7058.17	11305.1	7660.84	6604.29	9143.06
P02461	P02461;P02461-2	CO3A1_HUMAN	COL3A1	Collagen alpha-1(III) chain	1	AGGFAPYYGDEPMDFK	AGGFAPYYGDEPM(UniMod:35)DFK	2	AGGFAPYYGDEPM(UniMod:35)DFK2	5870.89		5539.09	6384.27	3417.99
Q9Y2Q9	Q9Y2Q9	RT28_HUMAN	MRPS28	Small ribosomal subunit protein bS1m	1	AGGFASALER	AGGFASALER	2	AGGFASALER2		36679.2		64992.9	81436.2
Q8IXQ6;Q8IXQ6-2;Q8IXQ6-3	Q8IXQ6;Q8IXQ6-2;Q8IXQ6-3	PARP9_HUMAN	PARP9	Protein mono-ADP-ribosyltransferase PARP9	1	AGGFEIQEESK	AGGFEIQEESK	2	AGGFEIQEESK2	22356.5	29740.7	22584.6	19666.8	23767.6	27254.7
Q8TD19	Q8TD19	NEK9_HUMAN	NEK9	Serine/threonine-protein kinase Nek9	1	AGGGAAEQEELHYIPIR	AGGGAAEQEELHYIPIR	3	AGGGAAEQEELHYIPIR3	18620.9		28485.4			20358.2
Q13637	Q13637	RAB32_HUMAN	RAB32	Ras-related protein Rab-32	1	AGGGAGDPGLGAAAAPAPETR	AGGGAGDPGLGAAAAPAPETR	2	AGGGAGDPGLGAAAAPAPETR2	8752.2	11717.1	12094.5	8998.36	11199.9	11878.8
Q13637	Q13637	RAB32_HUMAN	RAB32	Ras-related protein Rab-32	1	AGGGAGDPGLGAAAAPAPETR	(UniMod:1)AGGGAGDPGLGAAAAPAPETR	2	(UniMod:1)AGGGAGDPGLGAAAAPAPETR2	21222.8	33462.9	26800.6	25022	20358.5	27068.2
Q6IQ22	Q6IQ22	RAB12_HUMAN	RAB12	Ras-related protein Rab-12	1	AGGGGGLGAGSPALSGGQGR	AGGGGGLGAGSPALSGGQGR	2	AGGGGGLGAGSPALSGGQGR2	11898.5	25549	9182.3	13212.7	10303.5	14374.8
Q96N66	Q96N66;Q96N66-2;Q96N66-3	MBOA7_HUMAN	MBOAT7	Lysophospholipid acyltransferase 7	1	AGGGPTLQCPPPSSPEK	AGGGPTLQC(UniMod:4)PPPSSPEK	2	AGGGPTLQC(UniMod:4)PPPSSPEK2	72298.3	160017	114156	52203.3	82361.8	84310.5
Q92598;Q92598-2	Q92598;Q92598-2;Q92598-3	HS105_HUMAN	HSPH1	Heat shock protein 105 kDa	1	AGGIETIANEFSDR	AGGIETIANEFSDR	2	AGGIETIANEFSDR2	20097.5
P34932	P34932;P34932-2	HSP74_HUMAN	HSPA4	Heat shock 70 kDa protein 4	1	AGGIETIANEYSDR	AGGIETIANEYSDR	2	AGGIETIANEYSDR2	24610.7		8137.38	22073.6
Q9HBR0	Q9HBR0;Q9HBR0-3	S38AA_HUMAN	SLC38A10	Solute carrier family 38 member 10	1	AGGNQAASQLEEAGR	AGGNQAASQLEEAGR	2	AGGNQAASQLEEAGR2	9794.66	12554.4	16228.6	14677.3	9322.71	10086.1
Q03252	Q03252	LMNB2_HUMAN	LMNB2	Lamin-B2	1	AGGPATPLSPTR	AGGPATPLSPTR	2	AGGPATPLSPTR2	836805	1.35258e+06	903198	442432	951011	1.05661e+06
P20700	P20700	LMNB1_HUMAN	LMNB1	Lamin-B1	1	AGGPTTPLSPTR	AGGPTTPLSPTR	2	AGGPTTPLSPTR2	481811	743976	500187	496560	725841	871475
Q92522	Q92522	H1X_HUMAN	H1-10	Histone H1.10	1	AGGSAALSPSK	AGGSAALSPSK	2	AGGSAALSPSK2	15498.5	18370.6	13875	21707.3	20886.6	34110.6
P20618	P20618	PSB1_HUMAN	PSMB1	Proteasome subunit beta type-1	1	AGGSASAMLQPLLDNQVGFK	AGGSASAMLQPLLDNQVGFK	2	AGGSASAMLQPLLDNQVGFK2	6716.25	16727.3	10952.7	61348.1	89574.7	90592.1
P20618	P20618	PSB1_HUMAN	PSMB1	Proteasome subunit beta type-1	1	AGGSASAMLQPLLDNQVGFK	AGGSASAMLQPLLDNQVGFK	3	AGGSASAMLQPLLDNQVGFK3				11214.5	15818.6	21701.5
P20618	P20618	PSB1_HUMAN	PSMB1	Proteasome subunit beta type-1	1	AGGSASAMLQPLLDNQVGFK	AGGSASAM(UniMod:35)LQPLLDNQVGFK	2	AGGSASAM(UniMod:35)LQPLLDNQVGFK2	7750.78	17111.4	8910.6	17395.3	24087.5	36704.8
P20618	P20618	PSB1_HUMAN	PSMB1	Proteasome subunit beta type-1	1	AGGSASAMLQPLLDNQVGFK	AGGSASAM(UniMod:35)LQPLLDNQVGFK	3	AGGSASAM(UniMod:35)LQPLLDNQVGFK3	4898.28	7878.96	8854.56	16047.3	20566.1	35514.4
O43760;O43760-2	O43760;O43760-2	SNG2_HUMAN	SYNGR2	Synaptogyrin-2	1	AGGSFDLR	AGGSFDLR	2	AGGSFDLR2	158978	110469	75605.2	134566	106315	184515
O43760;O43760-2	O43760;O43760-2	SNG2_HUMAN	SYNGR2	Synaptogyrin-2	1	AGGSFDLRR	AGGSFDLRR	2	AGGSFDLRR2	13545.6	21312.3	21088.4	9289.89
P12111	P12111;P12111-2;P12111-5	CO6A3_HUMAN	COL6A3	Collagen alpha-3(VI) chain	1	AGGSRVEEGVPQVLVLISAGPSSDEIR	AGGSRVEEGVPQVLVLISAGPSSDEIR	3	AGGSRVEEGVPQVLVLISAGPSSDEIR3	8403.15		6439.82		1874.9
Q8NBX0	Q8NBX0	SCPDL_HUMAN	SCCPDH	Saccharopine dehydrogenase-like oxidoreductase	1	AGGVFTPGAAFSK	AGGVFTPGAAFSK	2	AGGVFTPGAAFSK2	175770	117112	92463.3	83674.5	63192.3	77167.3
Q9Y2Z4	Q9Y2Z4	SYYM_HUMAN	YARS2	Tyrosine--tRNA ligase, mitochondrial	1	AGHNVIALVGGATAR	AGHNVIALVGGATAR	3	AGHNVIALVGGATAR3	10683.8		9002.32
Q6NVY1	Q6NVY1;Q6NVY1-2	HIBCH_HUMAN	HIBCH	3-hydroxyisobutyryl-CoA hydrolase, mitochondrial	1	AGIATHFVDSEK	AGIATHFVDSEK	3	AGIATHFVDSEK3	6635.05			11500.1
P18583;P18583-10;P18583-4;P18583-5;P18583-7;P18583-9	P18583;P18583-10;P18583-2;P18583-3;P18583-4;P18583-5;P18583-6;P18583-7;P18583-9	SON_HUMAN	SON	Protein SON	1	AGIEGPLLASDVGR	AGIEGPLLASDVGR	2	AGIEGPLLASDVGR2	54786.6		6356.6	13266.3		30830.9
P09669	P09669	COX6C_HUMAN	COX6C	Cytochrome c oxidase subunit 6C	1	AGIFQSVK	AGIFQSVK	2	AGIFQSVK2	366959	539709	294641	311683	224317	230847
Q96CP6;Q96CP6-2;Q96CP6-3	Q96CP6;Q96CP6-2;Q96CP6-3	ASTRA_HUMAN	GRAMD1A	Protein Aster-A	1	AGIHTSGSLSSR	AGIHTSGSLSSR	2	AGIHTSGSLSSR2	5486.92	10986.1	11296.9	7119.53	7749.56
Q9UPN3;Q9UPN3-5	Q9UPN3;Q9UPN3-2;Q9UPN3-3;Q9UPN3-4;Q9UPN3-5	MACF1_HUMAN	MACF1	Microtubule-actin cross-linking factor 1, isoforms 1/2/3/4/5	1	AGINQNMDAVTEELQAK	AGINQNMDAVTEELQAK	2	AGINQNMDAVTEELQAK2	3321.61	9952.14	6189.93	11129.4		9112.96
P24752	P24752;P24752-2	THIL_HUMAN	ACAT1	Acetyl-CoA acetyltransferase, mitochondrial	1	AGIPKEEVK	AGIPKEEVK	2	AGIPKEEVK2	95943.7		22823.3	43251	57159.1	36015
Q13616	Q13616	CUL1_HUMAN	CUL1	Cullin-1	1	AGIQQVYTR	AGIQQVYTR	2	AGIQQVYTR2	20766.8	22833.1	18249.9	29719	34359.4	29556.4
Q8N5G0;Q8N5G0-2	Q8N5G0;Q8N5G0-2	SIM20_HUMAN	SMIM20	Small integral membrane protein 20	1	AGIVQEDVQPPGLK	AGIVQEDVQPPGLK	2	AGIVQEDVQPPGLK2	31442.9
P49736	P49736	MCM2_HUMAN	MCM2	DNA replication licensing factor MCM2	1	AGIVTSLQAR	AGIVTSLQAR	2	AGIVTSLQAR2	24097.6	27337.7	17110.4	17587.1	28537.9	50913.7
P53396;P53396-2	P53396;P53396-2;P53396-3	ACLY_HUMAN	ACLY	ATP-citrate synthase	1	AGKDLVSSLTSGLLTIGDR	AGKDLVSSLTSGLLTIGDR	3	AGKDLVSSLTSGLLTIGDR3	9365.34		6388.55	6946.18		3608.36
P35579;P35580;P35580-3	P35579;P35580;P35579-2;P35580-2;P35580-3;P35580-4;P35580-5	MYH10_HUMAN;MYH9_HUMAN	MYH10;MYH9	Myosin-9	0	AGKLDPHLVLDQLR	AGKLDPHLVLDQLR	3	AGKLDPHLVLDQLR3	92843.3		114476	11249.3
P14618;P14618-2	P14618;P14618-2;P14618-3	KPYM_HUMAN	PKM	Pyruvate kinase PKM	1	AGKPVICATQMLESMIK	AGKPVIC(UniMod:4)ATQMLESMIK	3	AGKPVIC(UniMod:4)ATQMLESMIK3	10698.8	9267.93	8319.62	34801.6	10239.1	9535.27
P14618;P14618-2	P14618;P14618-2;P14618-3	KPYM_HUMAN	PKM	Pyruvate kinase PKM	1	AGKPVICATQMLESMIK	AGKPVIC(UniMod:4)ATQMLESM(UniMod:35)IK	2	AGKPVIC(UniMod:4)ATQMLESM(UniMod:35)IK2			5278.12	15914.1
P14618;P14618-2	P14618;P14618-2;P14618-3	KPYM_HUMAN	PKM	Pyruvate kinase PKM	1	AGKPVICATQMLESMIK	AGKPVIC(UniMod:4)ATQM(UniMod:35)LESM(UniMod:35)IK	3	AGKPVIC(UniMod:4)ATQM(UniMod:35)LESM(UniMod:35)IK3	29617.8	17376.2	36814.7	25843.4
Q86TI2;Q86TI2-2	Q86TI2;Q86TI2-2	DPP9_HUMAN	DPP9	Dipeptidyl peptidase 9	1	AGKPYQLQIYPNER	AGKPYQLQIYPNER	3	AGKPYQLQIYPNER3			12483.3
Q9Y3B7	Q9Y3B7;Q9Y3B7-3	RM11_HUMAN	MRPL11	Large ribosomal subunit protein uL11m	1	AGLAMPGPPLGPVLGQR	AGLAMPGPPLGPVLGQR	2	AGLAMPGPPLGPVLGQR2	6554.36	20806.6	8238.9	26799.8	6079.29	23366.6
Q9Y3B7	Q9Y3B7;Q9Y3B7-3	RM11_HUMAN	MRPL11	Large ribosomal subunit protein uL11m	1	AGLAMPGPPLGPVLGQR	AGLAM(UniMod:35)PGPPLGPVLGQR	2	AGLAM(UniMod:35)PGPPLGPVLGQR2	9801.96	16918	10577.9	18359.7		10332.3
O75369-7	O75369;O75369-2;O75369-3;O75369-6;O75369-4;O75369-5;O75369-7;O75369-8;O75369-9	FLNB_HUMAN	FLNB	Isoform 7 of Filamin-B	1	AGLAPLEVR	AGLAPLEVR	2	AGLAPLEVR2	257011	283852	265343	277817	235755	257654
Q5JTZ9	Q5JTZ9	SYAM_HUMAN	AARS2	Alanine--tRNA ligase, mitochondrial	1	AGLDPDLETR	AGLDPDLETR	2	AGLDPDLETR2	33262.9	29141.4	29517.8	30241	53010.4	39484.3
Q14112;Q14112-2	Q14112;Q14112-2	NID2_HUMAN	NID2	Nidogen-2	1	AGLELGAEPETIVNSGLISPEGLAIDHIR	AGLELGAEPETIVNSGLISPEGLAIDHIR	3	AGLELGAEPETIVNSGLISPEGLAIDHIR3	164381	161548	86498.6	86679.6	76904.5	70976.4
Q14112;Q14112-2	Q14112;Q14112-2	NID2_HUMAN	NID2	Nidogen-2	1	AGLELGAEPETIVNSGLISPEGLAIDHIRR	AGLELGAEPETIVNSGLISPEGLAIDHIRR	4	AGLELGAEPETIVNSGLISPEGLAIDHIRR4	18455.8	5245.82	25504.1
P19012	P19012;P19012-2	K1C15_HUMAN	KRT15	Keratin, type I cytoskeletal 15	1	AGLENSLAETECR	AGLENSLAETEC(UniMod:4)R	2	AGLENSLAETEC(UniMod:4)R2	15200.8				31699.4
P13646	P13646;P13646-3	K1C13_HUMAN	KRT13	Keratin, type I cytoskeletal 13	1	AGLENTVAETECR	AGLENTVAETEC(UniMod:4)R	2	AGLENTVAETEC(UniMod:4)R2	38443.2	20372.9	35553.1	48069.8	62111.2	44142.5
O60832	O60832	DKC1_HUMAN	DKC1	H/ACA ribonucleoprotein complex subunit DKC1	1	AGLESGAEPGDGDSDTTK	AGLESGAEPGDGDSDTTK	2	AGLESGAEPGDGDSDTTK2	5717.33		3936.11	11115.4	7211.07	9130.26
Q92530	Q92530	PSMF1_HUMAN	PSMF1	Proteasome inhibitor PI31 subunit	1	AGLEVLFASAAPAITCR	(UniMod:1)AGLEVLFASAAPAITC(UniMod:4)R	3	(UniMod:1)AGLEVLFASAAPAITC(UniMod:4)R3		6461.98	4321.65	4010.14		4362.44
Q9UM47	Q9UM47	NOTC3_HUMAN	NOTCH3	Neurogenic locus notch homolog protein 3	1	AGLGPQGPR	AGLGPQGPR	2	AGLGPQGPR2	357313	254402	271790	154405	140206	148129
P49748;P49748-3	P49748;P49748-2;P49748-3	ACADV_HUMAN	ACADVL	Very long-chain specific acyl-CoA dehydrogenase, mitochondrial	1	AGLGSGLSLSGLVHPELSR	AGLGSGLSLSGLVHPELSR	3	AGLGSGLSLSGLVHPELSR3	152105		9188.2
P23786	P23786	CPT2_HUMAN	CPT2	Carnitine O-palmitoyltransferase 2, mitochondrial	1	AGLLEPEVFHLNPAK	AGLLEPEVFHLNPAK	3	AGLLEPEVFHLNPAK3	61074.6	39783.4	29952.1	53229.2
P12883	P12883;P13533	MYH7_HUMAN	MYH7	Myosin-7	0	AGLLGLLEEMRDER	AGLLGLLEEMRDER	3	AGLLGLLEEMRDER3	24843.2	17613.6	15247.5	9020.24	13833.8	18375.4
Q08AM6	Q08AM6	VAC14_HUMAN	VAC14	Protein VAC14 homolog	1	AGLLNTSGTK	AGLLNTSGTK	2	AGLLNTSGTK2	15353.1	30252.2	15102.8	28285.1	33548.4	36640.7
Q96PD5;Q96PD5-2	Q96PD5;Q96PD5-2	PGRP2_HUMAN	PGLYRP2	N-acetylmuramoyl-L-alanine amidase	1	AGLLRPDYALLGHR	AGLLRPDYALLGHR	3	AGLLRPDYALLGHR3	219540		217776	4609.97
Q9H267	Q9H267;Q9H267-2	VP33B_HUMAN	VPS33B	Vacuolar protein sorting-associated protein 33B	1	AGLLTEQAPGDTLTAVESK	AGLLTEQAPGDTLTAVESK	2	AGLLTEQAPGDTLTAVESK2	16469.9	23578.5	15703.3	10798.9		19635.8
Q6NSJ5	Q6NSJ5	LRC8E_HUMAN	LRRC8E	Volume-regulated anion channel subunit LRRC8E	1	AGLLVEDTLYQGLPAEVR	AGLLVEDTLYQGLPAEVR	2	AGLLVEDTLYQGLPAEVR2	5792.33		5031.14	7016.71	6915.13
P05198	P05198	IF2A_HUMAN	EIF2S1	Eukaryotic translation initiation factor 2 subunit 1	1	AGLNCSTENMPIK	AGLNC(UniMod:4)STENM(UniMod:35)PIK	2	AGLNC(UniMod:4)STENM(UniMod:35)PIK2			4934.92	10178.6	12391.4	10550.2
P67936	P67936	TPM4_HUMAN	TPM4	Tropomyosin alpha-4 chain	1	AGLNSLEAVK	(UniMod:1)AGLNSLEAVK	2	(UniMod:1)AGLNSLEAVK2	109206	195806		88644.4	357765	291365
Q9NVH1;Q9NVH1-3	Q9NVH1;Q9NVH1-2;Q9NVH1-3	DJC11_HUMAN	DNAJC11	DnaJ homolog subfamily C member 11	1	AGLPGFYDPCVGEEK	AGLPGFYDPC(UniMod:4)VGEEK	2	AGLPGFYDPC(UniMod:4)VGEEK2	45913.6	60506.7	37643.1	34910.3		35532.3
Q92817	Q92817	EVPL_HUMAN	EVPL	Envoplakin	1	AGLQADLEVAAQK	AGLQADLEVAAQK	2	AGLQADLEVAAQK2	29727			7339.12
Q9UKK3	Q9UKK3	PARP4_HUMAN	PARP4	Protein mono-ADP-ribosyltransferase PARP4	1	AGLQDASGNLVPLEDVHIK	AGLQDASGNLVPLEDVHIK	3	AGLQDASGNLVPLEDVHIK3	26097.1	53682.5	39629.4	35797.8	52022.5	64324.7
P16104;Q16777;Q71UI9-5;Q8IUE6;Q9BTM1	P04908;P0C0S5;P0C0S8;P16104;P20671;Q16777;Q6FI13;Q71UI9;Q7L7L0;Q8IUE6;Q93077;Q96KK5;Q96QV6;Q99878;Q9BTM1;Q71UI9-2;Q71UI9-5;Q9BTM1-2	H2A2B_HUMAN;H2A2C_HUMAN;H2AJ_HUMAN;H2AV_HUMAN;H2AX_HUMAN	H2AC20;H2AC21;H2AJ;H2AX;H2AZ2	Histone H2AX	0	AGLQFPVGR	AGLQFPVGR	2	AGLQFPVGR2	4.08466e+06	5.73841e+06	5.70768e+06	3.58591e+06	6.79256e+06	7.29705e+06
Q16777;Q8IUE6	P04908;P0C0S8;P16104;P20671;Q16777;Q6FI13;Q7L7L0;Q8IUE6;Q93077;Q96KK5;Q99878;Q9BTM1;Q9BTM1-2	H2A2B_HUMAN;H2A2C_HUMAN	H2AC20;H2AC21	Histone H2A type 2-C	0	AGLQFPVGRVHR	AGLQFPVGRVHR	3	AGLQFPVGRVHR3	45926.8
O60784	O60784;O60784-2;O60784-3;O60784-4	TOM1_HUMAN	TOM1	Target of Myb1 membrane trafficking protein	1	AGLQSLEASGR	AGLQSLEASGR	2	AGLQSLEASGR2	71033.3	80630	48470.7	98422.3	70722.4	58200.3
P13987;P13987-2	P13987;P13987-2	CD59_HUMAN	CD59	CD59 glycoprotein	1	AGLQVYNK	AGLQVYNK	2	AGLQVYNK2	204438	278790	172810	311796	260574	320868
Q9NZB8;Q9NZB8-2;Q9NZB8-3;Q9NZB8-4;Q9NZB8-5;Q9NZB8-6;Q9NZB8-7;Q9NZB8-8	Q9NZB8;Q9NZB8-2;Q9NZB8-3;Q9NZB8-4;Q9NZB8-5;Q9NZB8-6;Q9NZB8-7;Q9NZB8-8	MOCS1_HUMAN	MOCS1	Molybdenum cofactor biosynthesis protein 1	1	AGLSAINISLDTLVPAK	AGLSAINISLDTLVPAK	2	AGLSAINISLDTLVPAK2				3606.45
O60504	O60504	VINEX_HUMAN	SORBS3	Vinexin	1	AGLSLDDFIPGHLQSHIGSSSR	AGLSLDDFIPGHLQSHIGSSSR	3	AGLSLDDFIPGHLQSHIGSSSR3	14209		10958.6
P42765	P42765	THIM_HUMAN	ACAA2	3-ketoacyl-CoA thiolase, mitochondrial	1	AGLSLKDMDLVEVNEAFAPQYLAVER	AGLSLKDMDLVEVNEAFAPQYLAVER	3	AGLSLKDMDLVEVNEAFAPQYLAVER3	4546.3		11406.7
P42765	P42765	THIM_HUMAN	ACAA2	3-ketoacyl-CoA thiolase, mitochondrial	1	AGLSLKDMDLVEVNEAFAPQYLAVER	AGLSLKDM(UniMod:35)DLVEVNEAFAPQYLAVER	3	AGLSLKDM(UniMod:35)DLVEVNEAFAPQYLAVER3	21221.5	13296.2	20825.6	4339.05	6349.22	7570.81
Q92900;Q92900-2	Q92900;Q92900-2	RENT1_HUMAN	UPF1	Regulator of nonsense transcripts 1	1	AGLSQSLFER	AGLSQSLFER	2	AGLSQSLFER2	12585.9	14073		22275.8		15058.3
P98160	P98160	PGBM_HUMAN	HSPG2	Basement membrane-specific heparan sulfate proteoglycan core protein	1	AGLSSGFIGCVR	AGLSSGFIGC(UniMod:4)VR	2	AGLSSGFIGC(UniMod:4)VR2	27286.9
Q8NHH9;Q8NHH9-3;Q8NHH9-5	Q8NHH9;Q8NHH9-3;Q8NHH9-5	ATLA2_HUMAN	ATL2	Atlastin-2	1	AGLTDQVSHHAR	AGLTDQVSHHAR	3	AGLTDQVSHHAR3	18655.1	6682.61	13605.4	6072.15	9979.48
Q8TDD1;Q8TDD1-2	Q8TDD1;Q8TDD1-2	DDX54_HUMAN	DDX54	ATP-dependent RNA helicase DDX54	1	AGLTEPVLIR	AGLTEPVLIR	2	AGLTEPVLIR2	40978.3	57711.1	31757.7	51988.6	32188.4	36615.8
O75947	O75947;O75947-2	ATP5H_HUMAN	ATP5PD	ATP synthase subunit d, mitochondrial	1	AGLVDDFEK	AGLVDDFEK	2	AGLVDDFEK2	381677	418432	344248	305282	275715	244589
O75947	O75947;O75947-2	ATP5H_HUMAN	ATP5PD	ATP synthase subunit d, mitochondrial	1	AGLVDDFEKK	AGLVDDFEKK	2	AGLVDDFEKK2	25561.7
Q13425	Q13425;Q13425-2	SNTB2_HUMAN	SNTB2	Beta-2-syntrophin	1	AGLVELLLR	AGLVELLLR	2	AGLVELLLR2	210394	64225.9	82332.6	34457.5	43358	26107.4
Q15149;Q15149-3;Q15149-4;Q15149-8;Q15149-9	Q15149;Q15149-2;Q15149-3;Q15149-4;Q15149-5;Q15149-6;Q15149-7;Q15149-8;Q15149-9	PLEC_HUMAN	PLEC	Plectin	1	AGLVGPEFHEK	AGLVGPEFHEK	2	AGLVGPEFHEK2	11787.7
Q13488	Q13488	VPP3_HUMAN	TCIRG1	V-type proton ATPase 116 kDa subunit a 3	1	AGLVLPPPK	AGLVLPPPK	2	AGLVLPPPK2	41096.5	90275.9	31312.4	50542.9		110353
Q8TDW0	Q8TDW0	LRC8C_HUMAN	LRRC8C	Volume-regulated anion channel subunit LRRC8C	1	AGLVVEDALFETLPSDVR	AGLVVEDALFETLPSDVR	2	AGLVVEDALFETLPSDVR2	9101.84	5713.76		2827.65	5943.03
P49327	P49327	FAS_HUMAN	FASN	Fatty acid synthase	1	AGLYGLPR	AGLYGLPR	2	AGLYGLPR2	100500	69082.9	93170.2	178992		170010
Q6PCB7	Q6PCB7;Q6PCB7-2	S27A1_HUMAN	SLC27A1	Long-chain fatty acid transport protein 1	1	AGMAAVADPHSLLDPNAIYQELQK	AGMAAVADPHSLLDPNAIYQELQK	3	AGMAAVADPHSLLDPNAIYQELQK3				10174.4	10048	3715.15
Q6PCB7	Q6PCB7;Q6PCB7-2	S27A1_HUMAN	SLC27A1	Long-chain fatty acid transport protein 1	1	AGMAAVADPHSLLDPNAIYQELQK	AGM(UniMod:35)AAVADPHSLLDPNAIYQELQK	3	AGM(UniMod:35)AAVADPHSLLDPNAIYQELQK3	8292.04	6219.52	7696.61	8503.5		9747.16
Q14573	Q14573	ITPR3_HUMAN	ITPR3	Inositol 1,4,5-trisphosphate receptor type 3	1	AGNAHDENVLSYYR	AGNAHDENVLSYYR	3	AGNAHDENVLSYYR3	23715.2	8069.69	30783.9	7140.32
P50416	P50416;P50416-2	CPT1A_HUMAN	CPT1A	Carnitine O-palmitoyltransferase 1, liver isoform	1	AGNAIHAILLYR	AGNAIHAILLYR	3	AGNAIHAILLYR3	30695.4		20863.8
P23381	P23381	SYWC_HUMAN	WARS1	Tryptophan--tRNA ligase, cytoplasmic	1	AGNASKDEIDSAVK	AGNASKDEIDSAVK	3	AGNASKDEIDSAVK3	5493.91	7597.91	8498.25	4285.05	7119.92	4081.11
P11387	P11387	TOP1_HUMAN	TOP1	DNA topoisomerase 1	1	AGNEKEEGETADTVGCCSLR	AGNEKEEGETADTVGC(UniMod:4)C(UniMod:4)SLR	3	AGNEKEEGETADTVGC(UniMod:4)C(UniMod:4)SLR3	37421.3	30115.2	57080.6	20518.3	18412.5	20999.1
Q9UPN3;Q9UPN3-5	Q9UPN3;O94854;Q9UPN3-2;Q9UPN3-3;Q9UPN3-4;Q9UPN3-5	MACF1_HUMAN	MACF1	Microtubule-actin cross-linking factor 1, isoforms 1/2/3/4/5	1	AGNELLESSAGDDASSLR	AGNELLESSAGDDASSLR	2	AGNELLESSAGDDASSLR2	10074.9	11313.5	11049.7	15291	12319.3	13175.6
P18124	P18124	RL7_HUMAN	RPL7	Large ribosomal subunit protein uL30	1	AGNFYVPAEPK	AGNFYVPAEPK	2	AGNFYVPAEPK2	75125.6	45381.3	65070.3	48692	55902.4	78143.3
Q13043;Q13043-2;Q13188;Q13188-2	Q13043;Q13188;Q13043-2;Q13188-2	STK3_HUMAN;STK4_HUMAN	STK3;STK4	Serine/threonine-protein kinase 4	0	AGNILLNTEGHAK	AGNILLNTEGHAK	3	AGNILLNTEGHAK3	13156.5	10638.5	20088.7	7164.44	6365.98
P21333-2	P21333;P21333-2	FLNA_HUMAN	FLNA	Isoform 2 of Filamin-A	1	AGNNMLLVGVHGPR	AGNNMLLVGVHGPR	3	AGNNMLLVGVHGPR3	70399	35752	71935	65783.8	8914.51	25607.4
P21333-2	P21333;P21333-2	FLNA_HUMAN	FLNA	Isoform 2 of Filamin-A	1	AGNNMLLVGVHGPR	AGNNM(UniMod:35)LLVGVHGPR	3	AGNNM(UniMod:35)LLVGVHGPR3	224128	107919	180589	161136	74387.1	96181.7
P55268	P55268	LAMB2_HUMAN	LAMB2	Laminin subunit beta-2	1	AGNSLAASTAEETAGSAQGR	AGNSLAASTAEETAGSAQGR	2	AGNSLAASTAEETAGSAQGR2	116435	151281	130025	47549	50785.4	31801.5
O95967	O95967	FBLN4_HUMAN	EFEMP2	EGF-containing fibulin-like extracellular matrix protein 2	1	AGNSQGDFYIR	AGNSQGDFYIR	2	AGNSQGDFYIR2	52043	14586.6	36178.8	29872.6	28414.7	21498.2
P55809	P55809	SCOT1_HUMAN	OXCT1	Succinyl-CoA:3-ketoacid coenzyme A transferase 1, mitochondrial	1	AGNVIFRK	AGNVIFRK	2	AGNVIFRK2	22367.2	18089.5	17992	5251.88	22501.8	10387
Q8N2S1-2	Q8N2S1;Q8N2S1-2;Q8N2S1-3;Q8N2S1-4	LTBP4_HUMAN	LTBP4	Isoform 2 of Latent-transforming growth factor beta-binding protein 4	1	AGPDLASCLDVDECR	AGPDLASC(UniMod:4)LDVDEC(UniMod:4)R	2	AGPDLASC(UniMod:4)LDVDEC(UniMod:4)R2	10090.1	11174.4	6895.6	11221.3	23317.7	9193.96
Q8N2S1-2	Q8N2S1;Q8N2S1-2;Q8N2S1-3;Q8N2S1-4	LTBP4_HUMAN	LTBP4	Isoform 2 of Latent-transforming growth factor beta-binding protein 4	1	AGPDLASCLDVDECRER	AGPDLASC(UniMod:4)LDVDEC(UniMod:4)RER	3	AGPDLASC(UniMod:4)LDVDEC(UniMod:4)RER3	23344.7	18569.6	32977.4	22337	29108.7	18607
Q460N5;Q460N5-1;Q460N5-4	Q460N5;Q460N5-1;Q460N5-3;Q460N5-4;Q460N5-5	PAR14_HUMAN	PARP14	Protein mono-ADP-ribosyltransferase PARP14	1	AGPELQEELDTVGQGVAVSMGTVLK	AGPELQEELDTVGQGVAVSMGTVLK	3	AGPELQEELDTVGQGVAVSMGTVLK3	8131.77	4972.82	5640.48	3679.07
Q460N5;Q460N5-1;Q460N5-4	Q460N5;Q460N5-1;Q460N5-3;Q460N5-4;Q460N5-5	PAR14_HUMAN	PARP14	Protein mono-ADP-ribosyltransferase PARP14	1	AGPELQEELDTVGQGVAVSMGTVLK	AGPELQEELDTVGQGVAVSM(UniMod:35)GTVLK	3	AGPELQEELDTVGQGVAVSM(UniMod:35)GTVLK3	7119.01		10046.3		3772.92	10586.8
Q96IX5	Q96IX5	ATPMK_HUMAN	ATP5MK	ATP synthase membrane subunit K, mitochondrial	1	AGPESDAQYQFTGIK	AGPESDAQYQFTGIK	2	AGPESDAQYQFTGIK2	17300.6	20437.6	10172.8	12908.8	9947.83	10383.8
Q96IX5	Q96IX5	ATPMK_HUMAN	ATP5MK	ATP synthase membrane subunit K, mitochondrial	1	AGPESDAQYQFTGIKK	AGPESDAQYQFTGIKK	3	AGPESDAQYQFTGIKK3	47111.8	46358.7	54075.7	37505.1	4660.21	11924.5
O75369-7	O75369;O75369-2;O75369-3;O75369-6;O75369-7;O75369-8;O75369-9	FLNB_HUMAN	FLNB	Isoform 7 of Filamin-B	1	AGPGTLSVTIEGPSK	AGPGTLSVTIEGPSK	2	AGPGTLSVTIEGPSK2	134050		9676.81	37697.2		9802.04
Q15149-9	Q15149-9	PLEC_HUMAN	PLEC	Isoform 9 of Plectin	1	AGPLPDEQDFIQAYEEVR	(UniMod:1)AGPLPDEQDFIQAYEEVR	2	(UniMod:1)AGPLPDEQDFIQAYEEVR2	6860.34	29367.3	11931.6	25342	26895.9	29895.5
Q5T3U5;Q5T3U5-2	Q5T3U5;Q5T3U5-2	MRP7_HUMAN	ABCC10	ATP-binding cassette sub-family C member 10	1	AGPPSEILPLVQAVPK	AGPPSEILPLVQAVPK	2	AGPPSEILPLVQAVPK2	14888.7	13781.5	12447.5	10496.3	12648.7	14293.9
O60271	O60271;O60271-2;O60271-4;O60271-9	JIP4_HUMAN	SPAG9	C-Jun-amino-terminal kinase-interacting protein 4	1	AGPSAQEPGSQTPLK	AGPSAQEPGSQTPLK	2	AGPSAQEPGSQTPLK2	15244.3	11794.2	14010.7	26166.6	38123.5	36491
Q13428;Q13428-3;Q13428-4	Q13428;Q13428-5;Q13428-2;Q13428-3;Q13428-4;Q13428-6;Q13428-7;Q13428-8	TCOF_HUMAN	TCOF1	Treacle protein	1	AGPVAVQVK	AGPVAVQVK	2	AGPVAVQVK2	7004.4	11254.7	5453.12	28036.5	60044.1	69853.2
Q8WXF7;Q8WXF7-2	Q8WXF7;Q8WXF7-2	ATLA1_HUMAN	ATL1	Atlastin-1	1	AGPVQVLIVK	AGPVQVLIVK	2	AGPVQVLIVK2	10822.6	15105.9	9348.3	13343.2		9834.66
P61604	P61604	CH10_HUMAN	HSPE1	10 kDa heat shock protein, mitochondrial	1	AGQAFRK	(UniMod:1)AGQAFRK	2	(UniMod:1)AGQAFRK2	116703	227994	232619	52333.3	304992	148113
P52209;P52209-2	P52209;P52209-2	6PGD_HUMAN	PGD	6-phosphogluconate dehydrogenase, decarboxylating	1	AGQAVDDFIEK	AGQAVDDFIEK	2	AGQAVDDFIEK2	457262	385542	502598	369045	305224	485655
Q99439	Q99439	CNN2_HUMAN	CNN2	Calponin-2	1	AGQCVIGLQMGTNK	AGQC(UniMod:4)VIGLQMGTNK	2	AGQC(UniMod:4)VIGLQMGTNK2	14481.1	9445.86	12182.1	26044.5	24595.1	15030.1
Q99439	Q99439	CNN2_HUMAN	CNN2	Calponin-2	1	AGQCVIGLQMGTNK	AGQC(UniMod:4)VIGLQM(UniMod:35)GTNK	2	AGQC(UniMod:4)VIGLQM(UniMod:35)GTNK2	20630.1		10333	21493.2	14316.9
Q5JTZ9	Q5JTZ9	SYAM_HUMAN	AARS2	Alanine--tRNA ligase, mitochondrial	1	AGQEDVLFPVAR	AGQEDVLFPVAR	2	AGQEDVLFPVAR2	8610.77	11767.6	2079.98	10174.4		14472.9
Q9UBG0	Q9UBG0	MRC2_HUMAN	MRC2	C-type mannose receptor 2	1	AGQLSQGAAEEDHGCR	AGQLSQGAAEEDHGC(UniMod:4)R	3	AGQLSQGAAEEDHGC(UniMod:4)R3	6626.33	3088.17	6867.43	5408.68	4496.32	3523.38
Q9NZM3;Q9NZM3-2;Q9NZM3-3;Q9NZM3-4	Q9NZM3;Q9NZM3-2;Q9NZM3-3;Q9NZM3-4	ITSN2_HUMAN	ITSN2	Intersectin-2	1	AGQPLPLTLPPELVPPSFR	AGQPLPLTLPPELVPPSFR	2	AGQPLPLTLPPELVPPSFR2	18159	35955.9	20273.6	29508.5	53833.8	42054.3
P22033	P22033	MUTA_HUMAN	MMUT	Methylmalonyl-CoA mutase, mitochondrial	1	AGQQGLSVAFDLATHR	AGQQGLSVAFDLATHR	3	AGQQGLSVAFDLATHR3	40844.7	20627.7	50031.9	18236.5	38152.7	25689
P21333-2	P21333;P21333-2	FLNA_HUMAN	FLNA	Isoform 2 of Filamin-A	1	AGQSAAGAAPGGGVDTR	AGQSAAGAAPGGGVDTR	2	AGQSAAGAAPGGGVDTR2	296509	265155	268602	297173	706513	567785
Q15417;Q15417-3	Q15417;Q15417-2;Q15417-3	CNN3_HUMAN	CNN3	Calponin-3	1	AGQSVIGLQMGTNK	AGQSVIGLQMGTNK	2	AGQSVIGLQMGTNK2		6514.79	8247.12	13464.8	28922.8	25022.1
Q15417;Q15417-3	Q15417;Q15417-2;Q15417-3	CNN3_HUMAN	CNN3	Calponin-3	1	AGQSVIGLQMGTNK	AGQSVIGLQM(UniMod:35)GTNK	2	AGQSVIGLQM(UniMod:35)GTNK2	8320.21	11580.3	9609.56	19433.5	43177.5	33926.2
Q2M2I8;Q2M2I8-2	Q2M2I8;Q2M2I8-2	AAK1_HUMAN	AAK1	AP2-associated protein kinase 1	1	AGQTQPNPGILPIQPALTPR	AGQTQPNPGILPIQPALTPR	2	AGQTQPNPGILPIQPALTPR2	5096.54	7025.06		5960.02	5287.1	12158.1
Q2M2I8;Q2M2I8-2	Q2M2I8;Q2M2I8-2	AAK1_HUMAN	AAK1	AP2-associated protein kinase 1	1	AGQTQPNPGILPIQPALTPR	AGQTQPNPGILPIQPALTPR	3	AGQTQPNPGILPIQPALTPR3	6098.21	5903.46			5956.14	10667.9
P09543;P09543-2	P09543;P09543-2	CN37_HUMAN	CNP	2',3'-cyclic-nucleotide 3'-phosphodiesterase	1	AGQVFLEELGNHK	AGQVFLEELGNHK	3	AGQVFLEELGNHK3	16658.2		12633
A9Z1Z3	A9Z1Z3;A9Z1Z3-3	FR1L4_HUMAN	FER1L4	Fer-1-like protein 4	1	AGRLEEQLGR	AGRLEEQLGR	2	AGRLEEQLGR2		14675.5	25094.1		8801.27	13955.5
P61158	P61158	ARP3_HUMAN	ACTR3	Actin-related protein 3	1	AGRLPACVVDCGTGYTK	(UniMod:1)AGRLPAC(UniMod:4)VVDC(UniMod:4)GTGYTK	2	(UniMod:1)AGRLPAC(UniMod:4)VVDC(UniMod:4)GTGYTK2	10903.7	5446.78	14950.9		9155.69	9310.68
Q16787	Q16787;Q16787-3	LAMA3_HUMAN	LAMA3	Laminin subunit alpha-3	1	AGSFHASFCPHVLGCR	AGSFHASFC(UniMod:4)PHVLGC(UniMod:4)R	3	AGSFHASFC(UniMod:4)PHVLGC(UniMod:4)R3	16941.4		40096.7
Q16787	Q16787;Q16787-3	LAMA3_HUMAN	LAMA3	Laminin subunit alpha-3	1	AGSFHASFCPHVLGCR	AGSFHASFC(UniMod:4)PHVLGC(UniMod:4)R	4	AGSFHASFC(UniMod:4)PHVLGC(UniMod:4)R4	28897.1		20059.6
P31431	P31431;P31431-2	SDC4_HUMAN	SDC4	Syndecan-4	1	AGSGSQVPTEPK	AGSGSQVPTEPK	2	AGSGSQVPTEPK2	17632.3	22527	10710.4	14424.5	20491.7	19784.4
Q9HBL0;Q9HBL0-1	Q9HBL0;Q9HBL0-1	TENS1_HUMAN	TNS1	Tensin-1	1	AGSLPNYATINGK	AGSLPNYATINGK	2	AGSLPNYATINGK2	44410.8	10656.6		15195.4	16360.4	14379.4
Q9UM54-2;Q9UM54-6	Q9UM54;Q9UM54-1;Q9UM54-2;Q9UM54-4;Q9UM54-5;Q9UM54-6	MYO6_HUMAN	MYO6	Isoform 2 of Unconventional myosin-VI	1	AGSMKDPLLDDHGDFIR	AGSM(UniMod:35)KDPLLDDHGDFIR	3	AGSM(UniMod:35)KDPLLDDHGDFIR3	7019.04		14031.6
Q9BWH2	Q9BWH2	FUND2_HUMAN	FUNDC2	FUN14 domain-containing protein 2	1	AGSQVVATTAR	AGSQVVATTAR	2	AGSQVVATTAR2	26520.4	26506.1	24148.2	22048.6	26520.8	38448.2
P22695	P22695	QCR2_HUMAN	UQCRC2	Cytochrome b-c1 complex subunit 2, mitochondrial	1	AGSRYEDFSNLGTTHLLR	AGSRYEDFSNLGTTHLLR	4	AGSRYEDFSNLGTTHLLR4	11638.5		17699.6
Q7Z6Z7;Q7Z6Z7-2;Q7Z6Z7-3	Q7Z6Z7;Q7Z6Z7-2;Q7Z6Z7-3	HUWE1_HUMAN	HUWE1	E3 ubiquitin-protein ligase HUWE1	1	AGSSTPGDAPPAVAEVQGR	AGSSTPGDAPPAVAEVQGR	2	AGSSTPGDAPPAVAEVQGR2			7598.52	15265	19639.6	15910.6
Q9BQG0;Q9BQG0-2	Q9BQG0;Q9BQG0-2	MBB1A_HUMAN	MYBBP1A	Myb-binding protein 1A	1	AGTDPSHMPTGPQAASCLDLNLVTR	AGTDPSHMPTGPQAASC(UniMod:4)LDLNLVTR	3	AGTDPSHMPTGPQAASC(UniMod:4)LDLNLVTR3	2123.17	3651.85		5434.53	9342.7	6935.2
P24043	P24043	LAMA2_HUMAN	LAMA2	Laminin subunit alpha-2	1	AGTFGLQSAR	AGTFGLQSAR	2	AGTFGLQSAR2	86007.1	114914	101028	100427	88504.7	110168
Q13813;Q13813-2;Q13813-3	Q13813;Q13813-2;Q13813-3	SPTN1_HUMAN	SPTAN1	Spectrin alpha chain, non-erythrocytic 1	1	AGTFQAFEQFGQQLLAHGHYASPEIK	AGTFQAFEQFGQQLLAHGHYASPEIK	3	AGTFQAFEQFGQQLLAHGHYASPEIK3	17849.7		16901.1
Q13813;Q13813-2;Q13813-3	Q13813;Q13813-2;Q13813-3	SPTN1_HUMAN	SPTAN1	Spectrin alpha chain, non-erythrocytic 1	1	AGTFQAFEQFGQQLLAHGHYASPEIK	AGTFQAFEQFGQQLLAHGHYASPEIK	4	AGTFQAFEQFGQQLLAHGHYASPEIK4	15890.8
O75934	O75934	SPF27_HUMAN	BCAS2	Pre-mRNA-splicing factor SPF27	1	AGTGLVAGEVVVDALPYFDQGYEAPGVR	(UniMod:1)AGTGLVAGEVVVDALPYFDQGYEAPGVR	3	(UniMod:1)AGTGLVAGEVVVDALPYFDQGYEAPGVR3	10051.5	15412.7	18798.5	21323.9	41852	22065.8
Q15149;Q15149-3;Q15149-4;Q15149-8;Q15149-9	Q15149;Q15149-2;Q15149-3;Q15149-4;Q15149-5;Q15149-6;Q15149-7;Q15149-8;Q15149-9	PLEC_HUMAN	PLEC	Plectin	1	AGTLSITEFADMLSGNAGGFR	AGTLSITEFADMLSGNAGGFR	2	AGTLSITEFADMLSGNAGGFR2	75019.4	68621.4	62259.7	44098	28374.7	27195.5
Q15149;Q15149-3;Q15149-4;Q15149-8;Q15149-9	Q15149;Q15149-2;Q15149-3;Q15149-4;Q15149-5;Q15149-6;Q15149-7;Q15149-8;Q15149-9	PLEC_HUMAN	PLEC	Plectin	1	AGTLSITEFADMLSGNAGGFR	AGTLSITEFADMLSGNAGGFR	3	AGTLSITEFADMLSGNAGGFR3	44563.2	37484.8	50426.2	23105.7	21275.9	24403.3
Q15149;Q15149-3;Q15149-4;Q15149-8;Q15149-9	Q15149;Q15149-2;Q15149-3;Q15149-4;Q15149-5;Q15149-6;Q15149-7;Q15149-8;Q15149-9	PLEC_HUMAN	PLEC	Plectin	1	AGTLSITEFADMLSGNAGGFR	AGTLSITEFADM(UniMod:35)LSGNAGGFR	2	AGTLSITEFADM(UniMod:35)LSGNAGGFR2	59841.8	58470.3	40915.6	31250.2	29820.5	38742.1
Q15149;Q15149-3;Q15149-4;Q15149-8;Q15149-9	Q15149;Q15149-2;Q15149-3;Q15149-4;Q15149-5;Q15149-6;Q15149-7;Q15149-8;Q15149-9	PLEC_HUMAN	PLEC	Plectin	1	AGTLSITEFADMLSGNAGGFR	AGTLSITEFADM(UniMod:35)LSGNAGGFR	3	AGTLSITEFADM(UniMod:35)LSGNAGGFR3	40782.4	46364.4	40052.9	27215.7	25724.7	26605.4
P58107	P58107	EPIPL_HUMAN	EPPK1	Epiplakin	1	AGTLTVEELGATLTSLLAQAQAQAR	AGTLTVEELGATLTSLLAQAQAQAR	3	AGTLTVEELGATLTSLLAQAQAQAR3	12575.9		16159.2	12693.9	7336.33
P24821	P24821;P24821-4	TENA_HUMAN	TNC	Tenascin	1	AGTPYTVTLHGEVR	AGTPYTVTLHGEVR	3	AGTPYTVTLHGEVR3	274640	87597	94554.5	87569.1		23294
O43707	O43707;O43707-3	ACTN4_HUMAN	ACTN4	Alpha-actinin-4	1	AGTQIENIDEDFR	AGTQIENIDEDFR	2	AGTQIENIDEDFR2	45814			41761.2	14100.5	15620.4
O43707	O43707;O43707-3	ACTN4_HUMAN	ACTN4	Alpha-actinin-4	1	AGTQIENIDEDFRDGLK	AGTQIENIDEDFRDGLK	3	AGTQIENIDEDFRDGLK3	301788	235562	242235	204521	272029	204960
P12814;P12814-4;P35609;P35609-2	P12814;P35609;Q08043;P12814-2;P12814-3;P12814-4;P35609-2	ACTN1_HUMAN;ACTN2_HUMAN	ACTN1;ACTN2	Alpha-actinin-1	0	AGTQIENIEEDFR	AGTQIENIEEDFR	2	AGTQIENIEEDFR2	51287.6
P12814;P12814-4	P12814;P12814-2;P12814-3;P12814-4	ACTN1_HUMAN	ACTN1	Alpha-actinin-1	1	AGTQIENIEEDFRDGLK	AGTQIENIEEDFRDGLK	2	AGTQIENIEEDFRDGLK2					3367.9
P12814;P12814-4	P12814;P12814-2;P12814-3;P12814-4	ACTN1_HUMAN	ACTN1	Alpha-actinin-1	1	AGTQIENIEEDFRDGLK	AGTQIENIEEDFRDGLK	3	AGTQIENIEEDFRDGLK3	375844	349879	289215	282614	442904	370507
P06756;P06756-3	P06756;P06756-2;P06756-3	ITAV_HUMAN	ITGAV	Integrin alpha-V	1	AGTQLLAGLR	AGTQLLAGLR	2	AGTQLLAGLR2	178752	174237	89613.5	252210	168275	135736
Q92828	Q92828	COR2A_HUMAN	CORO2A	Coronin-2A	1	AGTVLQEASYK	AGTVLQEASYK	2	AGTVLQEASYK2	16949.6	23728.8	14704.3	12686.1	13175.4	15078.6
Q16787	Q16787;Q16787-3	LAMA3_HUMAN	LAMA3	Laminin subunit alpha-3	1	AGTVSGTGECR	AGTVSGTGEC(UniMod:4)R	2	AGTVSGTGEC(UniMod:4)R2	21128.4	39961.8	15342.2
Q15149;Q15149-3;Q15149-4;Q15149-8;Q15149-9	Q15149;Q15149-2;Q15149-3;Q15149-4;Q15149-5;Q15149-6;Q15149-7;Q15149-8;Q15149-9	PLEC_HUMAN	PLEC	Plectin	1	AGVAAPATQVAQVTLQSVQR	AGVAAPATQVAQVTLQSVQR	2	AGVAAPATQVAQVTLQSVQR2	37195.7	62570.4	34608.2	10521.9	18304.4	29009
Q15149;Q15149-3;Q15149-4;Q15149-8;Q15149-9	Q15149;Q15149-2;Q15149-3;Q15149-4;Q15149-5;Q15149-6;Q15149-7;Q15149-8;Q15149-9	PLEC_HUMAN	PLEC	Plectin	1	AGVAAPATQVAQVTLQSVQR	AGVAAPATQVAQVTLQSVQR	3	AGVAAPATQVAQVTLQSVQR3		737071	443507	217131	236502	444685
P21333-2	P21333;P21333-2	FLNA_HUMAN	FLNA	Isoform 2 of Filamin-A	1	AGVAPLQVK	AGVAPLQVK	2	AGVAPLQVK2	226473	324745	96806.1	106690	423719	652634
Q9UJ70;Q9UJ70-2	Q9UJ70;Q9UJ70-2	NAGK_HUMAN	NAGK	N-acetyl-D-glucosamine kinase	1	AGVDPLVPLR	AGVDPLVPLR	2	AGVDPLVPLR2	74343.4	100705	83262.5	138607		150055
Q9NNW7;Q9NNW7-2	Q9NNW7;Q9NNW7-2;Q9NNW7-3;Q9NNW7-4	TRXR2_HUMAN	TXNRD2	Thioredoxin reductase 2, mitochondrial	1	AGVDTSPDTQK	AGVDTSPDTQK	2	AGVDTSPDTQK2	16887	28897	14126.6	26366.4	26230.7	37840.1
Q92817	Q92817	EVPL_HUMAN	EVPL	Envoplakin	1	AGVEEQEGLLSFQEDR	AGVEEQEGLLSFQEDR	2	AGVEEQEGLLSFQEDR2	60329.5	38649.3		36252.2		28267.2
B9A064	P0CG04;B9A064;P0DOX8	IGLL5_HUMAN	IGLL5	Immunoglobulin lambda-like polypeptide 5	0	AGVETTKPSK	AGVETTKPSK	2	AGVETTKPSK2			4677.21	6467.38
P0DOY2;P0DOY3	P0DOY2;P0DOY3	IGLC2_HUMAN;IGLC3_HUMAN	IGLC2;IGLC3	Immunoglobulin lambda constant 2	0	AGVETTTPSK	AGVETTTPSK	2	AGVETTTPSK2	230511	281135	228025	327865	372436	423998
Q6NXT6;Q6NXT6-2	Q6NXT6;Q6NXT6-2	TAPT1_HUMAN	TAPT1	Transmembrane anterior posterior transformation protein 1 homolog	1	AGVGDAAAPGEGGGGGVDGPQR	(UniMod:1)AGVGDAAAPGEGGGGGVDGPQR	2	(UniMod:1)AGVGDAAAPGEGGGGGVDGPQR2	11839.7	22692.3	14836.1	9476.71	22311.7	11866.4
Q96NT0;Q96NT0-2	Q96NT0;Q96NT0-2	CC115_HUMAN	CCDC115	Coiled-coil domain-containing protein 115	1	AGVHAPEEVGPR	AGVHAPEEVGPR	3	AGVHAPEEVGPR3	14805.5	21023.2	16964	15347.4	16364.8	13025.3
O75367;O75367-1;O75367-3;Q9P0M6	O75367;Q9P0M6;O75367-1;O75367-3	H2AW_HUMAN;H2AY_HUMAN	MACROH2A1;MACROH2A2	Core histone macro-H2A.1	0	AGVIFPVGR	AGVIFPVGR	2	AGVIFPVGR2	1.94929e+06	2.46808e+06	1.15411e+06	1.15905e+06	1.23026e+06	690247
Q92506	Q92506	DHB8_HUMAN	HSD17B8	(3R)-3-hydroxyacyl-CoA dehydrogenase	1	AGVIGLTQTAAR	AGVIGLTQTAAR	2	AGVIGLTQTAAR2	19199.3
P62873;P62879;Q9HAV0	P62873;P62879;Q9HAV0;P62873-2;P62879-2	GBB1_HUMAN;GBB2_HUMAN;GBB4_HUMAN	GNB1;GNB2;GNB4	Guanine nucleotide-binding protein G(I)/G(S)/G(T) subunit beta-1	0	AGVLAGHDNR	AGVLAGHDNR	2	AGVLAGHDNR2	667992	991524	584016	812091	882524	832235
P35579;P35580;P35580-3	P35579;P35580;P35579-2;P35580-2;P35580-3;P35580-4;P35580-5	MYH10_HUMAN;MYH9_HUMAN	MYH10;MYH9	Myosin-9	0	AGVLAHLEEER	AGVLAHLEEER	3	AGVLAHLEEER3	133483	15393.2	68868.5	39144.9
P35579;P35580;P35580-3	P35579;P35580;P35579-2;P35580-2;P35580-3;P35580-4;P35580-5	MYH10_HUMAN;MYH9_HUMAN	MYH10;MYH9	Myosin-9	0	AGVLAHLEEERDLK	AGVLAHLEEERDLK	3	AGVLAHLEEERDLK3	95351.8		77020.8
Q7Z406;Q7Z406-2	Q7Z406;Q7Z406-2;Q7Z406-4;Q7Z406-5;Q7Z406-6	MYH14_HUMAN	MYH14	Myosin-14	1	AGVLAQLEEER	AGVLAQLEEER	2	AGVLAQLEEER2	27231.1
Q7Z406;Q7Z406-2	Q7Z406;Q7Z406-2;Q7Z406-4;Q7Z406-5;Q7Z406-6	MYH14_HUMAN	MYH14	Myosin-14	1	AGVLAQLEEERDLK	AGVLAQLEEERDLK	3	AGVLAQLEEERDLK3	28978		34822.2	5262.68
P61421	P61421	VA0D1_HUMAN	ATP6V0D1	V-type proton ATPase subunit d 1	1	AGVLSQADYLNLVQCETLEDLK	AGVLSQADYLNLVQC(UniMod:4)ETLEDLK	3	AGVLSQADYLNLVQC(UniMod:4)ETLEDLK3	7160.31	16394.1	7183.79	19394.4	10889.2	16936.9
P62424	P62424	RL7A_HUMAN	RPL7A	Large ribosomal subunit protein eL8	1	AGVNTVTTLVENK	AGVNTVTTLVENK	2	AGVNTVTTLVENK2	18380.3
P62424	P62424	RL7A_HUMAN	RPL7A	Large ribosomal subunit protein eL8	1	AGVNTVTTLVENKK	AGVNTVTTLVENKK	3	AGVNTVTTLVENKK3	28238.3	16200.7	35117.1	13973.1
Q86VM9	Q86VM9	ZCH18_HUMAN	ZC3H18	Zinc finger CCCH domain-containing protein 18	1	AGVQSVGEKESLEAAK	AGVQSVGEKESLEAAK	3	AGVQSVGEKESLEAAK3	5130.5	5995.41	4328.17		4951.34	3422.38
Q16643;Q16643-3	Q16643;Q16643-3	DREB_HUMAN	DBN1	Drebrin	1	AGVSFSGHR	(UniMod:1)AGVSFSGHR	2	(UniMod:1)AGVSFSGHR2	51180.6	65308.4	52206.1	65741.3	69701.3	38757.7
P36551	P36551;P36551-2	HEM6_HUMAN	CPOX	Oxygen-dependent coproporphyrinogen-III oxidase, mitochondrial	1	AGVSISVVHGNLSEEAAK	AGVSISVVHGNLSEEAAK	3	AGVSISVVHGNLSEEAAK3	9225.32		8576.84
P52948;P52948-5;P52948-6	P52948;P52948-2;P52948-3;P52948-4;P52948-5;P52948-6	NUP98_HUMAN	NUP98	Nuclear pore complex protein Nup98-Nup96	1	AGVSTNISTK	AGVSTNISTK	2	AGVSTNISTK2	37204.7	34908.7	29261.4	20974.5	31917	37018.5
Q13214;Q13214-2	Q13214;Q13214-2	SEM3B_HUMAN	SEMA3B	Semaphorin-3B	1	AGVTAHTQVLAEER	AGVTAHTQVLAEER	3	AGVTAHTQVLAEER3	17033.9	11576.9	14860.6
Q15149;Q15149-3;Q15149-4;Q15149-8;Q15149-9	Q15149;Q15149-2;Q15149-3;Q15149-4;Q15149-5;Q15149-6;Q15149-7;Q15149-8;Q15149-9	PLEC_HUMAN	PLEC	Plectin	1	AGVVGPELHEQLLSAEK	AGVVGPELHEQLLSAEK	2	AGVVGPELHEQLLSAEK2	23096.2	30587.4	27864.8	11975.7
Q15149;Q15149-3;Q15149-4;Q15149-8;Q15149-9	Q15149;Q15149-2;Q15149-3;Q15149-4;Q15149-5;Q15149-6;Q15149-7;Q15149-8;Q15149-9	PLEC_HUMAN	PLEC	Plectin	1	AGVVGPELHEQLLSAEK	AGVVGPELHEQLLSAEK	3	AGVVGPELHEQLLSAEK3	24638	19671.8	19028.3			18152.9
P50570-2;P50570-4	P50570;P50570-2;P50570-3;P50570-4;P50570-5	DYN2_HUMAN	DNM2	Isoform 2 of Dynamin-2	1	AGVYPEKDQAENEDGAQENTFSMDPQLER	AGVYPEKDQAENEDGAQENTFSM(UniMod:35)DPQLER	3	AGVYPEKDQAENEDGAQENTFSM(UniMod:35)DPQLER3	5185.62	2077.78	5061.64	2428.52	3445.17
P07737	P07737	PROF1_HUMAN	PFN1	Profilin-1	1	AGWNAYIDNLMADGTCQDAAIVGYK	(UniMod:1)AGWNAYIDNLMADGTC(UniMod:4)QDAAIVGYK	3	(UniMod:1)AGWNAYIDNLMADGTC(UniMod:4)QDAAIVGYK3	3865.69	8959.85	2901.73	21657.3	21139.7	11889.8
P07737	P07737	PROF1_HUMAN	PFN1	Profilin-1	1	AGWNAYIDNLMADGTCQDAAIVGYK	(UniMod:1)AGWNAYIDNLM(UniMod:35)ADGTC(UniMod:4)QDAAIVGYK	3	(UniMod:1)AGWNAYIDNLM(UniMod:35)ADGTC(UniMod:4)QDAAIVGYK3	2221.36		3804.01	11750.7	12162.4	23057.9
O96019	O94805;O96019	ACL6A_HUMAN	ACTL6A	Actin-like protein 6A	0	AGYAGEDCPK	AGYAGEDC(UniMod:4)PK	2	AGYAGEDC(UniMod:4)PK2					12451.9	16347.9
Q13753	Q13753;Q13753-2	LAMC2_HUMAN	LAMC2	Laminin subunit gamma-2	1	AGYFGDPLAPNPADKCR	AGYFGDPLAPNPADKC(UniMod:4)R	3	AGYFGDPLAPNPADKC(UniMod:4)R3	4886.69		6155.7
P10253	P10253	LYAG_HUMAN	GAA	Lysosomal alpha-glucosidase	1	AGYIIPLQGPGLTTTESR	AGYIIPLQGPGLTTTESR	2	AGYIIPLQGPGLTTTESR2	57240.1	72970.5	43548.5	47668.6	86745.8	116471
Q16585	Q16585	SGCB_HUMAN	SGCB	Beta-sarcoglycan	1	AGYIPIDEDRLHK	AGYIPIDEDRLHK	3	AGYIPIDEDRLHK3	47219.7		30921.2	10731
P15502-5	P15502;P15502-1;P15502-10;P15502-11;P15502-12;P15502-13;P15502-2;P15502-4;P15502-5;P15502-6;P15502-7;P15502-8;P15502-9	ELN_HUMAN	ELN	Isoform 5 of Elastin	1	AGYPTGTGVGPQAAAAAAAK	AGYPTGTGVGPQAAAAAAAK	2	AGYPTGTGVGPQAAAAAAAK2	69202.5	124044	96180.7	29733.7	54864.2	49245.9
P35555	P35555	FBN1_HUMAN	FBN1	Fibrillin-1	1	AGYQSTLTR	AGYQSTLTR	2	AGYQSTLTR2	1.31188e+06	1.63938e+06	926211	160978	217996	324966
P06733	P06733;P06733-2	ENOA_HUMAN	ENO1	Alpha-enolase	1	AGYTDKVVIGMDVAASEFFR	AGYTDKVVIGM(UniMod:35)DVAASEFFR	3	AGYTDKVVIGM(UniMod:35)DVAASEFFR3	48858.1	21444.4	38411.7	7403.07	14075.5	16704.7
Q16787	Q16787;Q16787-1;Q16787-3;Q16787-4	LAMA3_HUMAN	LAMA3	Laminin subunit alpha-3	1	AGYTGTQCER	AGYTGTQC(UniMod:4)ER	2	AGYTGTQC(UniMod:4)ER2	13735.8	33792.2	18043.9	8494.79		15617.3
P48681	P48681	NEST_HUMAN	NES	Nestin	1	AHADDELAALR	AHADDELAALR	2	AHADDELAALR2	222121		28419.3	17118.5
Q15149;Q15149-3;Q15149-4;Q15149-8;Q15149-9	Q15149;Q15149-2;Q15149-3;Q15149-4;Q15149-5;Q15149-6;Q15149-7;Q15149-8;Q15149-9	PLEC_HUMAN	PLEC	Plectin	1	AHAFAVQQK	AHAFAVQQK	2	AHAFAVQQK2	129268	110968	158503	121397	118501	96892.9
Q13751	Q13751	LAMB3_HUMAN	LAMB3	Laminin subunit beta-3	1	AHAVEGQVEDVVGNLR	AHAVEGQVEDVVGNLR	2	AHAVEGQVEDVVGNLR2	41917.8	22141.4	39524.4
Q13751	Q13751	LAMB3_HUMAN	LAMB3	Laminin subunit beta-3	1	AHAVEGQVEDVVGNLR	AHAVEGQVEDVVGNLR	3	AHAVEGQVEDVVGNLR3	429600	231676	139196	38983.7		94624.2
Q9Y4G6	Q9Y4G6	TLN2_HUMAN	TLN2	Talin-2	1	AHEACGPMEIDSALNTVQTLK	AHEAC(UniMod:4)GPMEIDSALNTVQTLK	3	AHEAC(UniMod:4)GPMEIDSALNTVQTLK3		6009.34	3883.02	9805.62	16797.4	12521.4
Q15149;Q15149-3;Q15149-4;Q15149-8;Q15149-9	Q15149;Q15149-2;Q15149-3;Q15149-4;Q15149-5;Q15149-6;Q15149-7;Q15149-8;Q15149-9	PLEC_HUMAN	PLEC	Plectin	1	AHEEQLKEAQAVPATLPELEATK	AHEEQLKEAQAVPATLPELEATK	3	AHEEQLKEAQAVPATLPELEATK3		109083			106918	83026.6
Q15149;Q15149-3;Q15149-4;Q15149-8;Q15149-9	Q15149;Q15149-2;Q15149-3;Q15149-4;Q15149-5;Q15149-6;Q15149-7;Q15149-8;Q15149-9	PLEC_HUMAN	PLEC	Plectin	1	AHEEQLKEAQAVPATLPELEATK	AHEEQLKEAQAVPATLPELEATK	4	AHEEQLKEAQAVPATLPELEATK4	125231		213266	16592.3
Q9HCU5	Q9HCU5	PREB_HUMAN	PREB	Prolactin regulatory element-binding protein	1	AHEGEIEDLALGPDGK	AHEGEIEDLALGPDGK	2	AHEGEIEDLALGPDGK2	5019.79		5679.74	3274.61
Q9HCU5	Q9HCU5	PREB_HUMAN	PREB	Prolactin regulatory element-binding protein	1	AHEGEIEDLALGPDGK	AHEGEIEDLALGPDGK	3	AHEGEIEDLALGPDGK3	48196.2	36338.7	49695.1	22522.8	8208.22	11743.1
P50990	P50990;P50990-2;P50990-3	TCPQ_HUMAN	CCT8	T-complex protein 1 subunit theta	1	AHEILPNLVCCSAK	AHEILPNLVC(UniMod:4)C(UniMod:4)SAK	2	AHEILPNLVC(UniMod:4)C(UniMod:4)SAK2				11200.2
P50990	P50990;P50990-2;P50990-3	TCPQ_HUMAN	CCT8	T-complex protein 1 subunit theta	1	AHEILPNLVCCSAK	AHEILPNLVC(UniMod:4)C(UniMod:4)SAK	3	AHEILPNLVC(UniMod:4)C(UniMod:4)SAK3				8739.67
P21333-2	P21333;P21333-2	FLNA_HUMAN	FLNA	Isoform 2 of Filamin-A	1	AHEPTYFTVDCAEAGQGDVSIGIK	AHEPTYFTVDC(UniMod:4)AEAGQGDVSIGIK	3	AHEPTYFTVDC(UniMod:4)AEAGQGDVSIGIK3	54305.9	52168.6	61442.2	64714	110031	98368.3
Q15477	Q15477	SKI2_HUMAN	SKIC2	Superkiller complex protein 2	1	AHEQALAELTK	AHEQALAELTK	2	AHEQALAELTK2					3401.89
Q14676;Q14676-2;Q14676-3	Q14676;Q14676-2;Q14676-3;Q14676-4	MDC1_HUMAN	MDC1	Mediator of DNA damage checkpoint protein 1	1	AHEVGAQGGPPVAQVEQDLPISR	AHEVGAQGGPPVAQVEQDLPISR	3	AHEVGAQGGPPVAQVEQDLPISR3	7035.51	10061.8	8304.66	10469.9	16070.2	13854.2
Q8N3R9;Q8N3R9-2	Q8N3R9;Q8N3R9-2	PALS1_HUMAN	PALS1	Protein PALS1	1	AHFDYDPSDDPYVPCR	AHFDYDPSDDPYVPC(UniMod:4)R	3	AHFDYDPSDDPYVPC(UniMod:4)R3	4681.7		7140.9	5715.76
Q9BXS5;Q9BXS5-2	Q9BXS5;Q9BXS5-2	AP1M1_HUMAN	AP1M1	AP-1 complex subunit mu-1	1	AHFGLPSVEAEDK	AHFGLPSVEAEDK	3	AHFGLPSVEAEDK3				16396.5
Q9NY15	Q9NY15	STAB1_HUMAN	STAB1	Stabilin-1	1	AHFLQGALFEEELAR	AHFLQGALFEEELAR	3	AHFLQGALFEEELAR3	76067.4		62940.6
Q9Y4L1	Q9Y4L1;Q9Y4L1-2	HYOU1_HUMAN	HYOU1	Hypoxia up-regulated protein 1	1	AHFNLDESGVLSLDR	AHFNLDESGVLSLDR	3	AHFNLDESGVLSLDR3	45984.9	30680.5	14401.2	49314.3	51286.6	22913.9
O00391	O00391;O00391-2	QSOX1_HUMAN	QSOX1	Sulfhydryl oxidase 1	1	AHFSPSNIILDFPAAGSAAR	AHFSPSNIILDFPAAGSAAR	2	AHFSPSNIILDFPAAGSAAR2	8828.52	5710.55	12918	5904.56
O00391	O00391;O00391-2	QSOX1_HUMAN	QSOX1	Sulfhydryl oxidase 1	1	AHFSPSNIILDFPAAGSAAR	AHFSPSNIILDFPAAGSAAR	3	AHFSPSNIILDFPAAGSAAR3	455942	329278	494659	332561		84913.5
Q9UHF1	Q9UHF1	EGFL7_HUMAN	EGFL7	Epidermal growth factor-like protein 7	1	AHGDPVSESFVQR	AHGDPVSESFVQR	3	AHGDPVSESFVQR3	8964.16		10399.4
P08559;P08559-2;P08559-4	P08559;P08559-2;P08559-3;P08559-4	ODPA_HUMAN	PDHA1	Pyruvate dehydrogenase E1 component subunit alpha, somatic form, mitochondrial	1	AHGFTFTR	AHGFTFTR	2	AHGFTFTR2	101317	85914.8	116058	125493	91895.6	50145.9
Q9H7F0	Q9H7F0;Q9H7F0-2	AT133_HUMAN	ATP13A3	Polyamine-transporting ATPase 13A3	1	AHGGISLSELEASVASPFTSK	AHGGISLSELEASVASPFTSK	3	AHGGISLSELEASVASPFTSK3	11359.2	12972.8	14688.3	13311.4	8153.6	8923
P06576	P06576	ATPB_HUMAN	ATP5F1B	ATP synthase subunit beta, mitochondrial	1	AHGGYSVFAGVGER	AHGGYSVFAGVGER	2	AHGGYSVFAGVGER2	78859.6	44619.5	89836.1	32236.2	16956.2
P06576	P06576	ATPB_HUMAN	ATP5F1B	ATP synthase subunit beta, mitochondrial	1	AHGGYSVFAGVGER	AHGGYSVFAGVGER	3	AHGGYSVFAGVGER3	273915	48085.3	209537	69313.5	38338.3	52774.4
Q9BSH5	Q9BSH5	HDHD3_HUMAN	HDHD3	Haloacid dehalogenase-like hydrolase domain-containing protein 3	1	AHGLEVEPSALEQGFR	AHGLEVEPSALEQGFR	3	AHGLEVEPSALEQGFR3	8451.45	9134.31	9208.5	10082.6	37315.4	21649.8
O75369-7	O75369;O75369-2;O75369-3;O75369-6;O75369-4;O75369-5;O75369-7;O75369-8;O75369-9	FLNB_HUMAN	FLNB	Isoform 7 of Filamin-B	1	AHGPGLEGGLVGKPAEFTIDTK	AHGPGLEGGLVGKPAEFTIDTK	3	AHGPGLEGGLVGKPAEFTIDTK3	29801.6		43304.2	19846.4
O75369-7	O75369;O75369-2;O75369-3;O75369-6;O75369-4;O75369-5;O75369-7;O75369-8;O75369-9	FLNB_HUMAN	FLNB	Isoform 7 of Filamin-B	1	AHGPGLEGGLVGKPAEFTIDTK	AHGPGLEGGLVGKPAEFTIDTK	4	AHGPGLEGGLVGKPAEFTIDTK4	25411.2		29201.9	18121.4
P02462;P29400;P29400-2	P02462;P29400;P29400-2	CO4A1_HUMAN;CO4A5_HUMAN	COL4A1;COL4A5	Collagen alpha-1(IV) chain	0	AHGQDLGTAGSCLR	AHGQDLGTAGSC(UniMod:4)LR	2	AHGQDLGTAGSC(UniMod:4)LR2	8306.54
P02462;P29400;P29400-2	P02462;P29400;P29400-2	CO4A1_HUMAN;CO4A5_HUMAN	COL4A1;COL4A5	Collagen alpha-1(IV) chain	0	AHGQDLGTAGSCLR	AHGQDLGTAGSC(UniMod:4)LR	3	AHGQDLGTAGSC(UniMod:4)LR3	894540	336058	451553	85502	41960.2	72536.7
P02462	P02462	CO4A1_HUMAN	COL4A1	Collagen alpha-1(IV) chain	1	AHGQDLGTAGSCLRK	AHGQDLGTAGSC(UniMod:4)LRK	3	AHGQDLGTAGSC(UniMod:4)LRK3	58302.6	17284.1	111215
P29400;P29400-2	P29400;P29400-2	CO4A5_HUMAN	COL4A5	Collagen alpha-5(IV) chain	1	AHGQDLGTAGSCLRR	AHGQDLGTAGSC(UniMod:4)LRR	3	AHGQDLGTAGSC(UniMod:4)LRR3	16501.5	8998.58	27154.4
Q8WVN6	Q8WVN6	SCTM1_HUMAN	SECTM1	Secreted and transmembrane protein 1	1	AHGQESAIFNEVAPGYFSR	AHGQESAIFNEVAPGYFSR	3	AHGQESAIFNEVAPGYFSR3	29684.4	17276.4	29293.3	9658.98	6873.43	12295.1
P01130;P01130-2;P01130-3;P01130-4;P01130-5;P01130-6	P01130;P01130-2;P01130-3;P01130-4;P01130-5;P01130-6	LDLR_HUMAN	LDLR	Low-density lipoprotein receptor	1	AHGVSSYDTVISR	AHGVSSYDTVISR	3	AHGVSSYDTVISR3	18724.1		14487.1
Q00610;Q00610-2	P53675;Q00610;P53675-2;Q00610-2	CLH1_HUMAN	CLTC	Clathrin heavy chain 1	0	AHIAQLCEK	AHIAQLC(UniMod:4)EK	2	AHIAQLC(UniMod:4)EK2	38479.2	43643.2	50582.4	112210	56166.5	84740.8
P02549	P02549;P02549-2	SPTA1_HUMAN	SPTA1	Spectrin alpha chain, erythrocytic 1	1	AHIEELR	AHIEELR	2	AHIEELR2				30374.3
B0I1T2	B0I1T2	MYO1G_HUMAN	MYO1G	Unconventional myosin-Ig	1	AHLAELQR	AHLAELQR	2	AHLAELQR2	76408.6	109646	110535	92227.2	55308.6	76313.5
P04114	P04114	APOB_HUMAN	APOB	Apolipoprotein B-100	1	AHLDIAGSLEGHLR	AHLDIAGSLEGHLR	3	AHLDIAGSLEGHLR3	40073.4		28272.4
Q9HBL0;Q9HBL0-1	Q9HBL0;Q9HBL0-1	TENS1_HUMAN	TNS1	Tensin-1	1	AHLESLVASR	AHLESLVASR	2	AHLESLVASR2	24404.5
Q9HBL0;Q9HBL0-1	Q9HBL0;Q9HBL0-1	TENS1_HUMAN	TNS1	Tensin-1	1	AHLESLVASRPSPQPLAETPIPSLPEFPR	AHLESLVASRPSPQPLAETPIPSLPEFPR	4	AHLESLVASRPSPQPLAETPIPSLPEFPR4	21842.6	13631.4	19856.8	10049.3	10602	8189.56
P62266	P62266	RS23_HUMAN	RPS23	Small ribosomal subunit protein uS12	1	AHLGTALK	AHLGTALK	2	AHLGTALK2	47924.2	41728.5	59335.3	61492.9	43874.4	74074.3
O94819	O94819	KBTBB_HUMAN	KBTBD11	Kelch repeat and BTB domain-containing protein 11	1	AHLLAAALGPAGER	AHLLAAALGPAGER	3	AHLLAAALGPAGER3	10943.5		12188.8
Q96AJ9;Q96AJ9-1	Q96AJ9;Q96AJ9-1	VTI1A_HUMAN	VTI1A	Vesicle transport through interaction with t-SNAREs homolog 1A	1	AHLLDNTER	AHLLDNTER	2	AHLLDNTER2	49752.2	51267.2	44687.4	39509.2	39491.7	30411.7
Q96AJ9;Q96AJ9-1	Q96AJ9;Q96AJ9-1	VTI1A_HUMAN	VTI1A	Vesicle transport through interaction with t-SNAREs homolog 1A	1	AHLLDNTERLER	AHLLDNTERLER	3	AHLLDNTERLER3			19197.9
P04275	P04275	VWF_HUMAN	VWF	von Willebrand factor	1	AHLLSLVDVMQR	AHLLSLVDVMQR	3	AHLLSLVDVMQR3	28332.2		21153.7	13391.2
P04275	P04275	VWF_HUMAN	VWF	von Willebrand factor	1	AHLLSLVDVMQR	AHLLSLVDVM(UniMod:35)QR	3	AHLLSLVDVM(UniMod:35)QR3	39555.6	13742.2	37895.2	8429.53
P39023	P39023	RL3_HUMAN	RPL3	Large ribosomal subunit protein uL3	1	AHLMEIQVNGGTVAEK	AHLM(UniMod:35)EIQVNGGTVAEK	3	AHLM(UniMod:35)EIQVNGGTVAEK3	22418		23077.9	5859.76
Q6UVK1	Q6UVK1	CSPG4_HUMAN	CSPG4	Chondroitin sulfate proteoglycan 4	1	AHLQGPAGASVAGPQTSEAFAITVR	AHLQGPAGASVAGPQTSEAFAITVR	3	AHLQGPAGASVAGPQTSEAFAITVR3	36574.2	43150.4	55398.2	28871.9	27589.4	16822.8
P50995;P50995-2	P50995;P50995-2	ANX11_HUMAN	ANXA11	Annexin A11	1	AHLVAVFNEYQR	AHLVAVFNEYQR	3	AHLVAVFNEYQR3	59347.1		58866.6	3942.98
P24928	P24928	RPB1_HUMAN	POLR2A	DNA-directed RNA polymerase II subunit RPB1	1	AHNNELEPTPGNTLR	AHNNELEPTPGNTLR	3	AHNNELEPTPGNTLR3	23179.8	11117.2	22637.2	16341.8	9623.34
P08572	P08572	CO4A2_HUMAN	COL4A2	Collagen alpha-2(IV) chain	1	AHNQDLGLAGSCLAR	AHNQDLGLAGSC(UniMod:4)LAR	3	AHNQDLGLAGSC(UniMod:4)LAR3	888115	476966	737283	94998	39286.9	45907.9
Q4G0I0	Q4G0I0	UQCC4_HUMAN	UQCC4	Ubiquinol-cytochrome c reductase complex assembly factor 4	1	AHPAAEEEDDPDRPIEFSSSK	AHPAAEEEDDPDRPIEFSSSK	3	AHPAAEEEDDPDRPIEFSSSK3			6504.14
O15230	O15230;O15230-2	LAMA5_HUMAN	LAMA5	Laminin subunit alpha-5	1	AHPASNAIDGTER	AHPASNAIDGTER	2	AHPASNAIDGTER2	39688.9	53447.4	49357.4	19032.9	34820.9	24121.1
O15230	O15230;O15230-2	LAMA5_HUMAN	LAMA5	Laminin subunit alpha-5	1	AHPASNAIDGTER	AHPASNAIDGTER	3	AHPASNAIDGTER3	114423	86231.2	113421	24870.9	25291.9	33325.9
P49662;P49662-2;P49662-4	P49662;P49662-2;P49662-4;P49662-5	CASP4_HUMAN	CASP4	Caspase-4	1	AHPNMEAGPPESGESTDALK	AHPNM(UniMod:35)EAGPPESGESTDALK	3	AHPNM(UniMod:35)EAGPPESGESTDALK3	4911.94	3619.76	7007.36	7223.57	5238.47	4646.33
Q96CS3	Q96CS3	FAF2_HUMAN	FAF2	FAS-associated factor 2	1	AHPVFYQGTYSQALNDAK	AHPVFYQGTYSQALNDAK	3	AHPVFYQGTYSQALNDAK3	19198.4	9285.9	12978.2	12052
Q16787	Q16787;Q16787-3	LAMA3_HUMAN	LAMA3	Laminin subunit alpha-3	1	AHPVTNAIDGSER	AHPVTNAIDGSER	2	AHPVTNAIDGSER2	41047.3	52946.4	58427.5	44758	20661.8	15696.7
Q16787	Q16787;Q16787-3	LAMA3_HUMAN	LAMA3	Laminin subunit alpha-3	1	AHPVTNAIDGSER	AHPVTNAIDGSER	3	AHPVTNAIDGSER3	95608.3	49580.5	77237.6	41073.5	13626.8	21090.9
Q03519	Q03519	TAP2_HUMAN	TAP2	Antigen peptide transporter 2	1	AHQILVLQEGK	AHQILVLQEGK	2	AHQILVLQEGK2	13044.6
O00161	O00161;O00161-2	SNP23_HUMAN	SNAP23	Synaptosomal-associated protein 23	1	AHQITDESLESTR	AHQITDESLESTR	3	AHQITDESLESTR3	45736.5	32761.5	29286.7	39353.4	21166.4	18846.3
O00161	O00161;O00161-2	SNP23_HUMAN	SNAP23	Synaptosomal-associated protein 23	1	AHQITDESLESTRR	AHQITDESLESTRR	3	AHQITDESLESTRR3	72017.9	32014.7	85566.7	19090.5	19853.7	11251.7
O14880	O14880	MGST3_HUMAN	MGST3	Glutathione S-transferase 3, mitochondrial	1	AHQNTLEVYPPFLFFLAVGGVYHPR	AHQNTLEVYPPFLFFLAVGGVYHPR	4	AHQNTLEVYPPFLFFLAVGGVYHPR4	17377.3		2570.65	2099.55	4578.41	9486.05
Q5W0U4	Q5W0U4;Q5W0U4-2	BSPRY_HUMAN	BSPRY	B box and SPRY domain-containing protein	1	AHQSILTQR	AHQSILTQR	2	AHQSILTQR2	13468.9	19681.4	10549.4	15574	17231.9
Q6IBS0	Q6IBS0	TWF2_HUMAN	TWF2	Twinfilin-2	1	AHQTGIHATEELKEFFAK	(UniMod:1)AHQTGIHATEELKEFFAK	3	(UniMod:1)AHQTGIHATEELKEFFAK3	19897.4		15525
P36873;P36873-2;P62136;P62136-2;P62140	P36873;P62136;P62140;P36873-2;P62136-2;P62136-3	PP1A_HUMAN;PP1B_HUMAN;PP1G_HUMAN	PPP1CA;PPP1CB;PPP1CC	Serine/threonine-protein phosphatase PP1-gamma catalytic subunit	0	AHQVVEDGYEFFAK	AHQVVEDGYEFFAK	2	AHQVVEDGYEFFAK2	31960		58501	22972.1
P36873;P36873-2;P62136;P62136-2;P62140	P36873;P62136;P62140;P36873-2;P62136-2;P62136-3	PP1A_HUMAN;PP1B_HUMAN;PP1G_HUMAN	PPP1CA;PPP1CB;PPP1CC	Serine/threonine-protein phosphatase PP1-gamma catalytic subunit	0	AHQVVEDGYEFFAK	AHQVVEDGYEFFAK	3	AHQVVEDGYEFFAK3	19234.9	9410.53	25458.1	6811.64		5228.58
Q02543	Q02543	RL18A_HUMAN	RPL18A	Large ribosomal subunit protein eL20	1	AHSIQIMK	AHSIQIMK	2	AHSIQIMK2		36988.9	35482.9	31979.8	27544
Q02543	Q02543	RL18A_HUMAN	RPL18A	Large ribosomal subunit protein eL20	1	AHSIQIMK	AHSIQIM(UniMod:35)K	2	AHSIQIM(UniMod:35)K2	72907.5	56434.8	79705.5	34406.6	32155.6	40866.9
P26440	P26440;P26440-2	IVD_HUMAN	IVD	Isovaleryl-CoA dehydrogenase, mitochondrial	1	AHSLLPVDDAINGLSEEQR	AHSLLPVDDAINGLSEEQR	3	AHSLLPVDDAINGLSEEQR3	14012.1	14460.5	12155.9	20015.2	16660.1	17967.6
Q5VSL9	Q5VSL9;Q5VSL9-2	STRP1_HUMAN	STRIP1	Striatin-interacting protein 1	1	AHSNPDFLPVDNCLQSVLGQR	AHSNPDFLPVDNC(UniMod:4)LQSVLGQR	3	AHSNPDFLPVDNC(UniMod:4)LQSVLGQR3	13126	21607.6	22327	36391.3	27402.6	22030.2
Q9P289	Q9P289;Q9P289-3	STK26_HUMAN	STK26	Serine/threonine-protein kinase 26	1	AHSPVAVQVPGMQNNIADPEELFTK	(UniMod:1)AHSPVAVQVPGMQNNIADPEELFTK	3	(UniMod:1)AHSPVAVQVPGMQNNIADPEELFTK3	3819.63			11341.6	8936.12	10907.3
Q9Y6E0-2	Q9Y6E0-2	STK24_HUMAN	STK24	Isoform A of Serine/threonine-protein kinase 24	1	AHSPVQSGLPGMQNLK	(UniMod:1)AHSPVQSGLPGM(UniMod:35)QNLK	2	(UniMod:1)AHSPVQSGLPGM(UniMod:35)QNLK2	5642.7		5938.97	8972.97	11520.6	9982.31
P00558	P00558;P00558-2	PGK1_HUMAN	PGK1	Phosphoglycerate kinase 1	1	AHSSMVGVNLPQK	AHSSMVGVNLPQK	2	AHSSMVGVNLPQK2	8935.82		6374.15	22546.6
P00558	P00558;P00558-2	PGK1_HUMAN	PGK1	Phosphoglycerate kinase 1	1	AHSSMVGVNLPQK	AHSSM(UniMod:35)VGVNLPQK	2	AHSSM(UniMod:35)VGVNLPQK2	43762.4	21043.4	52633.8	36491.6	33059.4	32556.1
P00558	P00558;P00558-2	PGK1_HUMAN	PGK1	Phosphoglycerate kinase 1	1	AHSSMVGVNLPQK	AHSSM(UniMod:35)VGVNLPQK	3	AHSSM(UniMod:35)VGVNLPQK3	76721.9	57419.2	80037.5	26928.7	38060.1	48146.3
Q14693;Q14693-2;Q14693-3;Q14693-4;Q14693-5;Q14693-7	Q14693;Q14693-3;Q14693-4;Q14693-2;Q14693-5;Q14693-7	LPIN1_HUMAN	LPIN1	Phosphatidate phosphatase LPIN1	1	AHSTGEQPPQLSLATR	AHSTGEQPPQLSLATR	3	AHSTGEQPPQLSLATR3	2671.57		4022.92	2705.2
P61201;P61201-2	P61201;P61201-2	CSN2_HUMAN	COPS2	COP9 signalosome complex subunit 2	1	AHTDFFEAFK	AHTDFFEAFK	2	AHTDFFEAFK2	5620.89		4453.39	3004.23
P61201;P61201-2	P61201;P61201-2	CSN2_HUMAN	COPS2	COP9 signalosome complex subunit 2	1	AHTDFFEAFK	AHTDFFEAFK	3	AHTDFFEAFK3	17460.4		13717.8	5230.95
Q7Z6J4	Q7Z6J4	FGD2_HUMAN	FGD2	FYVE, RhoGEF and PH domain-containing protein 2	1	AHTSIPLLGYQVTVGPQGDPR	AHTSIPLLGYQVTVGPQGDPR	3	AHTSIPLLGYQVTVGPQGDPR3	19236	25854.4	20759.4	13809.3		10513.1
Q9Y6Y8	Q9Y6Y8;Q9Y6Y8-2	S23IP_HUMAN	SEC23IP	SEC23-interacting protein	1	AHTSSTQLQEELEK	AHTSSTQLQEELEK	3	AHTSSTQLQEELEK3	19033.5	8157.01	20913.6	16093.4	12117.8	9805.82
Q8IZ52;Q8IZ52-4	Q8IZ52;Q8IZ52-2;Q8IZ52-4	CHSS2_HUMAN	CHPF	Chondroitin sulfate synthase 2	1	AHVAELER	AHVAELER	2	AHVAELER2		36385.9	33557.3	24618.6	24029.8	25649.7
Q16851;Q16851-2	Q16851;Q16851-2	UGPA_HUMAN	UGP2	UTP--glucose-1-phosphate uridylyltransferase	1	AHVDEFK	AHVDEFK	2	AHVDEFK2	20501.6	29255.1	46369.8	28918.8	17946.4	23481.2
O75051	O75051	PLXA2_HUMAN	PLXNA2	Plexin-A2	1	AHVDSNLQFEYIDDPR	AHVDSNLQFEYIDDPR	3	AHVDSNLQFEYIDDPR3	10318		10383.5	6109.9
Q9BRZ2	Q9BRZ2	TRI56_HUMAN	TRIM56	E3 ubiquitin-protein ligase TRIM56	1	AHVEAAEEAAR	AHVEAAEEAAR	2	AHVEAAEEAAR2	9886.77	16035.6	17016.1	16656.1	19629	14949.6
A6NHR9	A6NHR9;A6NHR9-2	SMHD1_HUMAN	SMCHD1	Structural maintenance of chromosomes flexible hinge domain-containing protein 1	1	AHVEGDGVVEGIIR	AHVEGDGVVEGIIR	2	AHVEGDGVVEGIIR2	5353.57
A6NHR9	A6NHR9;A6NHR9-2	SMHD1_HUMAN	SMCHD1	Structural maintenance of chromosomes flexible hinge domain-containing protein 1	1	AHVEGDGVVEGIIR	AHVEGDGVVEGIIR	3	AHVEGDGVVEGIIR3	26466.5	10438.3	21687.3	10014.8
O15230	O15230	LAMA5_HUMAN	LAMA5	Laminin subunit alpha-5	1	AHVEGPSCDR	AHVEGPSC(UniMod:4)DR	2	AHVEGPSC(UniMod:4)DR2	24145.8	47438.6	52305.2	16807	21393.5	14431.7
P55072	P55072	TERA_HUMAN	VCP	Transitional endoplasmic reticulum ATPase	1	AHVIVMAATNRPNSIDPALR	AHVIVM(UniMod:35)AATNRPNSIDPALR	3	AHVIVM(UniMod:35)AATNRPNSIDPALR3	2077.74			1724.53
P35221	P35221;P35221-2	CTNA1_HUMAN	CTNNA1	Catenin alpha-1	1	AHVLAASVEQATENFLEK	AHVLAASVEQATENFLEK	2	AHVLAASVEQATENFLEK2	8872.2		10580.5	7614.31
P35221	P35221;P35221-2	CTNA1_HUMAN	CTNNA1	Catenin alpha-1	1	AHVLAASVEQATENFLEK	AHVLAASVEQATENFLEK	3	AHVLAASVEQATENFLEK3	109384	56667.2	76574.3	72541.3		17645.7
P35221	P35221;P35221-2	CTNA1_HUMAN	CTNNA1	Catenin alpha-1	1	AHVLAASVEQATENFLEKGDK	AHVLAASVEQATENFLEKGDK	3	AHVLAASVEQATENFLEKGDK3	20544.9		19460.1
Q86UP2	Q86UP2;Q86UP2-3;Q86UP2-2;Q86UP2-4	KTN1_HUMAN	KTN1	Kinectin	1	AHVQEVAQHNLK	AHVQEVAQHNLK	3	AHVQEVAQHNLK3	25660.6	14984.3	31708.3	20196.9	20232.2	13493.8
P19823	P19823	ITIH2_HUMAN	ITIH2	Inter-alpha-trypsin inhibitor heavy chain H2	1	AHVSFKPTVAQQR	AHVSFKPTVAQQR	3	AHVSFKPTVAQQR3	345272	88042.7	607068	149350	44820.2	25917.6
P21333-2	P21333;P21333-2	FLNA_HUMAN	FLNA	Isoform 2 of Filamin-A	1	AHVVPCFDASK	AHVVPC(UniMod:4)FDASK	2	AHVVPC(UniMod:4)FDASK2	627290	330608	646994	725775	736627	386087
P21333-2	P21333;P21333-2	FLNA_HUMAN	FLNA	Isoform 2 of Filamin-A	1	AHVVPCFDASK	AHVVPC(UniMod:4)FDASK	3	AHVVPC(UniMod:4)FDASK3	93797.4	57225.3	83509.7	85262.5	82356.6	49455.9
P02675	P02675	FIBB_HUMAN	FGB	Fibrinogen beta chain	1	AHYGGFTVQNEANK	AHYGGFTVQNEANK	2	AHYGGFTVQNEANK2	466654		29089.4	70903.2	9376.32	9459.26
P02675	P02675	FIBB_HUMAN	FGB	Fibrinogen beta chain	1	AHYGGFTVQNEANK	AHYGGFTVQNEANK	3	AHYGGFTVQNEANK3	1.26818e+06	844472	1.06999e+06	779278	626376	740075
P02675	P02675	FIBB_HUMAN	FGB	Fibrinogen beta chain	1	AHYGGFTVQNEANKYQISVNK	AHYGGFTVQNEANKYQISVNK	3	AHYGGFTVQNEANKYQISVNK3	239129	13301.8	336592	10991.7
P02675	P02675	FIBB_HUMAN	FGB	Fibrinogen beta chain	1	AHYGGFTVQNEANKYQISVNK	AHYGGFTVQNEANKYQISVNK	4	AHYGGFTVQNEANKYQISVNK4	348751	43077.6	379330	13048.7
P02675	P02675	FIBB_HUMAN	FGB	Fibrinogen beta chain	1	AHYGGFTVQNEANKYQISVNKYR	AHYGGFTVQNEANKYQISVNKYR	4	AHYGGFTVQNEANKYQISVNKYR4	19008.6		11086.4
Q8IXB1	Q8IXB1;Q8IXB1-2	DJC10_HUMAN	DNAJC10	DnaJ homolog subfamily C member 10	1	AIAALISEK	AIAALISEK	2	AIAALISEK2	23023.5			36833.5	40127.4	38308.5
P50990	P50990;P50990-2;P50990-3	TCPQ_HUMAN	CCT8	T-complex protein 1 subunit theta	1	AIADTGANVVVTGGK	AIADTGANVVVTGGK	2	AIADTGANVVVTGGK2	88029.7				8371.39
P06576	P06576	ATPB_HUMAN	ATP5F1B	ATP synthase subunit beta, mitochondrial	1	AIAELGIYPAVDPLDSTSR	AIAELGIYPAVDPLDSTSR	2	AIAELGIYPAVDPLDSTSR2	1.63712e+06	2.00984e+06	1.68434e+06	1.59063e+06	1.48088e+06	1.81245e+06
P06576	P06576	ATPB_HUMAN	ATP5F1B	ATP synthase subunit beta, mitochondrial	1	AIAELGIYPAVDPLDSTSR	AIAELGIYPAVDPLDSTSR	3	AIAELGIYPAVDPLDSTSR3	248978	445418	268233	307014	288021	449852
P32320	P32320	CDD_HUMAN	CDA	Cytidine deaminase	1	AIAIASDMQDDFISPCGACR	AIAIASDMQDDFISPC(UniMod:4)GAC(UniMod:4)R	2	AIAIASDMQDDFISPC(UniMod:4)GAC(UniMod:4)R2	8894.14	19397.7	24649.5	30521.8	25853.4	24753
P32320	P32320	CDD_HUMAN	CDA	Cytidine deaminase	1	AIAIASDMQDDFISPCGACR	AIAIASDM(UniMod:35)QDDFISPC(UniMod:4)GAC(UniMod:4)R	2	AIAIASDM(UniMod:35)QDDFISPC(UniMod:4)GAC(UniMod:4)R2	22118.1	21441.8	27781.9	23339.5		26049.2
Q14643;Q14643-2;Q14643-3;Q14643-4;Q14643-5;Q14643-6;Q14643-7;Q14643-8	Q14643;Q14643-2;Q14643-3;Q14643-4;Q14643-5;Q14643-6;Q14643-7;Q14643-8	ITPR1_HUMAN	ITPR1	Inositol 1,4,5-trisphosphate receptor type 1	1	AIAIPVDLDSQVNNLFLK	AIAIPVDLDSQVNNLFLK	2	AIAIPVDLDSQVNNLFLK2	43068	26943.4	33978.7	17318.9	21455.6	16338.8
Q96TC7	Q96TC7;Q96TC7-2	RMD3_HUMAN	RMDN3	Regulator of microtubule dynamics protein 3	1	AIALQPENPMAHFLLGR	AIALQPENPMAHFLLGR	3	AIALQPENPMAHFLLGR3	5915.65		7046.03	6024.51
Q96TC7	Q96TC7;Q96TC7-2	RMD3_HUMAN	RMDN3	Regulator of microtubule dynamics protein 3	1	AIALQPENPMAHFLLGR	AIALQPENPM(UniMod:35)AHFLLGR	3	AIALQPENPM(UniMod:35)AHFLLGR3	15121.2		19387.1	19531.1
Q05209	Q05209;Q05209-2;Q05209-3	PTN12_HUMAN	PTPN12	Tyrosine-protein phosphatase non-receptor type 12	1	AIAQLFEK	AIAQLFEK	2	AIAQLFEK2	36061.5		33660.9
P17301	P17301	ITA2_HUMAN	ITGA2	Integrin alpha-2	1	AIASIPTER	AIASIPTER	2	AIASIPTER2	156211	189771	164741	130678	128639	178893
Q14112;Q14112-2	Q14112;Q14112-2	NID2_HUMAN	NID2	Nidogen-2	1	AIAVDPIR	AIAVDPIR	2	AIAVDPIR2	641500	372793	444320	69776.4	233610	238038
Q9Y490;Q9Y490-2	Q9Y490;Q9Y490-2	TLN1_HUMAN	TLN1	Talin-1	1	AIAVTVQEMVTK	AIAVTVQEM(UniMod:35)VTK	2	AIAVTVQEM(UniMod:35)VTK2	72471.5
P28062;P28062-2	P28062;P28062-2	PSB8_HUMAN	PSMB8	Proteasome subunit beta type-8	1	AIAYATHR	AIAYATHR	2	AIAYATHR2			29827.4	87679.5	75734.4	64296.6
Q6PI48	Q6PI48	SYDM_HUMAN	DARS2	Aspartate--tRNA ligase, mitochondrial	1	AICIPEGAK	AIC(UniMod:4)IPEGAK	2	AIC(UniMod:4)IPEGAK2	30668	39783.5	22601.5	38452.6	39935.1	50069.9
P62191	P62191;P62191-2	PRS4_HUMAN	PSMC1	26S proteasome regulatory subunit 4	1	AICTEAGLMALR	AIC(UniMod:4)TEAGLM(UniMod:35)ALR	2	AIC(UniMod:4)TEAGLM(UniMod:35)ALR2	22816.9		9033.91	26021.2	17795.9
P07357	P07357	CO8A_HUMAN	C8A	Complement component C8 alpha chain	1	AIDEDCSQYEPIPGSQK	AIDEDC(UniMod:4)SQYEPIPGSQK	2	AIDEDC(UniMod:4)SQYEPIPGSQK2	85526	92538.5	65745.4	71068.9	35311.4	56748.8
Q9P2R3;Q9P2R3-2;Q9P2R3-4	Q9P2R3;Q9P2R3-2;Q9P2R3-4	ANFY1_HUMAN	ANKFY1	Rabankyrin-5	1	AIDENNEPTACFLIR	AIDENNEPTAC(UniMod:4)FLIR	2	AIDENNEPTAC(UniMod:4)FLIR2	23781	27892.9	23839.3	27581.4		28924
P49913	P49913	CAMP_HUMAN	CAMP	Cathelicidin antimicrobial peptide	1	AIDGINQR	AIDGINQR	2	AIDGINQR2	150352	166785	131163	122169	124092	128370
Q99759;Q99759-2	Q99759;Q99759-2	M3K3_HUMAN	MAP3K3	Mitogen-activated protein kinase kinase kinase 3	1	AIDILDR	AIDILDR	2	AIDILDR2	50672.5	46695.3	63942.1	60088.4		57397.9
P54920	P54920	SNAA_HUMAN	NAPA	Alpha-soluble NSF attachment protein	1	AIDIYEQVGTNAMDSPLLK	AIDIYEQVGTNAMDSPLLK	2	AIDIYEQVGTNAMDSPLLK2	27126	87937.9	15089.7	63808.5	74702.8	65070.3
P54920	P54920	SNAA_HUMAN	NAPA	Alpha-soluble NSF attachment protein	1	AIDIYEQVGTNAMDSPLLK	AIDIYEQVGTNAMDSPLLK	3	AIDIYEQVGTNAMDSPLLK3	3881.28	18122.2		14129.1	16130.9	15916.8
P54920	P54920	SNAA_HUMAN	NAPA	Alpha-soluble NSF attachment protein	1	AIDIYEQVGTNAMDSPLLK	AIDIYEQVGTNAM(UniMod:35)DSPLLK	2	AIDIYEQVGTNAM(UniMod:35)DSPLLK2	61589.6	73933.1	79167.2	41030.6	52423.8	56993.8
P54920	P54920	SNAA_HUMAN	NAPA	Alpha-soluble NSF attachment protein	1	AIDIYEQVGTNAMDSPLLK	AIDIYEQVGTNAM(UniMod:35)DSPLLK	3	AIDIYEQVGTNAM(UniMod:35)DSPLLK3	11552.6	14122.8	11247.9		5448.99	9321.44
P50502	P50502;Q8IZP2;Q8NFI4	F10A1_HUMAN	ST13	Hsc70-interacting protein	0	AIDLFTDAIK	AIDLFTDAIK	2	AIDLFTDAIK2	84682	17014.9		45722.1	36236	47868.6
Q8WXH0;Q8WXH0-2	Q8WXH0;Q8WXH0-2	SYNE2_HUMAN	SYNE2	Nesprin-2	1	AIDLQIKK	AIDLQIKK	2	AIDLQIKK2	5851.17
O14672	O14672	ADA10_HUMAN	ADAM10	Disintegrin and metalloproteinase domain-containing protein 10	1	AIDTIYQTTDFSGIR	AIDTIYQTTDFSGIR	2	AIDTIYQTTDFSGIR2	89767.1	102102		48962.7		43522
O60637;O60637-2;O60637-3	O60637;O60637-2;O60637-3	TSN3_HUMAN	TSPAN3	Tetraspanin-3	1	AIDYVQR	AIDYVQR	2	AIDYVQR2	118239	120499	91293.8	87659.2	59883.8	72549.3
O15230	O15230	LAMA5_HUMAN	LAMA5	Laminin subunit alpha-5	1	AIEASNAYSR	AIEASNAYSR	2	AIEASNAYSR2	785842	694954	877113	282746	415865	380216
Q04656;Q04656-2;Q04656-3;Q04656-5	Q04656;Q04656-5;Q04656-2;Q04656-3	ATP7A_HUMAN	ATP7A	Copper-transporting ATPase 1	1	AIEAVSPGLYR	AIEAVSPGLYR	2	AIEAVSPGLYR2	17647.8		15641.8	19636.3	12682.4
Q15424;Q15424-2;Q15424-3;Q15424-4	Q15424;Q15424-2;Q15424-3;Q15424-4	SAFB1_HUMAN	SAFB	Scaffold attachment factor B1	1	AIEDEGGNPDEIEITSEGNKK	AIEDEGGNPDEIEITSEGNKK	3	AIEDEGGNPDEIEITSEGNKK3	18260.3	23996.1	27382.3	40930.4	28008.7	18927.6
P51531;P51531-2	P51531;P51531-2	SMCA2_HUMAN	SMARCA2	Probable global transcription activator SNF2L2	1	AIEDGNLEEMEEEVR	AIEDGNLEEMEEEVR	2	AIEDGNLEEMEEEVR2		6421.75	3409.85	8538.3
P02748	P02748	CO9_HUMAN	C9	Complement component C9	1	AIEDYINEFSVR	AIEDYINEFSVR	2	AIEDYINEFSVR2					74434.8	76655.9
P02748	P02748	CO9_HUMAN	C9	Complement component C9	1	AIEDYINEFSVRK	AIEDYINEFSVRK	3	AIEDYINEFSVRK3	98211.1	14200.2	130785	6157.66
O00339;O00339-2;O00339-3;O00339-4	O00339;O00339-2;O00339-3;O00339-4	MATN2_HUMAN	MATN2	Matrilin-2	1	AIEEELQEIASEPTNK	AIEEELQEIASEPTNK	2	AIEEELQEIASEPTNK2	10388.7	12042.3	8354.87	7564.77		7943.45
Q9Y2L1;Q9Y2L1-2	Q9Y2L1;Q9Y2L1-2	RRP44_HUMAN	DIS3	Exosome complex exonuclease RRP44	1	AIEEGIPAFTCEEYVK	AIEEGIPAFTC(UniMod:4)EEYVK	2	AIEEGIPAFTC(UniMod:4)EEYVK2	13157.7		19952.3	28949.9		27538.8
Q86YV0;Q86YV0-2	Q86YV0;Q86YV0-2	RASL3_HUMAN	RASAL3	RAS protein activator like-3	1	AIEEGQPVLVSVPMR	AIEEGQPVLVSVPMR	2	AIEEGQPVLVSVPMR2			9351.69	9998.57
P51532;P51532-2;P51532-3;P51532-4;P51532-5	P51532;P51532-2;P51532-3;P51532-4;P51532-5	SMCA4_HUMAN	SMARCA4	Transcription activator BRG1	1	AIEEGTLEEIEEEVR	AIEEGTLEEIEEEVR	2	AIEEGTLEEIEEEVR2	22238.1	20762.5	19274	22039.2	23656.3	20463.3
P16949;P16949-2	P16949;P16949-2	STMN1_HUMAN	STMN1	Stathmin	1	AIEENNNFSK	AIEENNNFSK	2	AIEENNNFSK2				25535.7	40802.6	43924.1
Q9H0A0	Q9H0A0;Q9H0A0-2	NAT10_HUMAN	NAT10	RNA cytidine acetyltransferase	1	AIEEQMVAAK	AIEEQMVAAK	2	AIEEQMVAAK2	11077.7	14271.4	17463.4	23512.2	38753.6	21561.4
P48637	P48637;P48637-2	GSHB_HUMAN	GSS	Glutathione synthetase	1	AIEHADGGVAAGVAVLDNPYPV	AIEHADGGVAAGVAVLDNPYPV	2	AIEHADGGVAAGVAVLDNPYPV2		5107.15	4400.13	7955.96	11005.7	11620.5
Q16363;Q16363-2	Q16363;Q16363-2	LAMA4_HUMAN	LAMA4	Laminin subunit alpha-4	1	AIEHAYQYGGTANSR	AIEHAYQYGGTANSR	3	AIEHAYQYGGTANSR3	7940.25	10271.8	11185.1		5070.47
P50502	P50502;Q8IZP2;Q8NFI4	F10A1_HUMAN	ST13	Hsc70-interacting protein	0	AIEINPDSAQPYK	AIEINPDSAQPYK	2	AIEINPDSAQPYK2	58161.1
P54920	P54920	SNAA_HUMAN	NAPA	Alpha-soluble NSF attachment protein	1	AIEIYTDMGR	AIEIYTDMGR	2	AIEIYTDMGR2	38967.4		12971.5	40428.9	14638.5	17046.7
P54920	P54920	SNAA_HUMAN	NAPA	Alpha-soluble NSF attachment protein	1	AIEIYTDMGR	AIEIYTDM(UniMod:35)GR	2	AIEIYTDM(UniMod:35)GR2	92648.3	103318	105944	65849.5	76237	93833.8
Q70UQ0-4	Q70UQ0-4	IKIP_HUMAN	IKBIP	Isoform 4 of Inhibitor of nuclear factor kappa-B kinase-interacting protein	1	AIEKLEEEQHALFAR	AIEKLEEEQHALFAR	3	AIEKLEEEQHALFAR3	35004.1		36564.8	4439.14
O14908	O14908;O14908-2	GIPC1_HUMAN	GIPC1	PDZ domain-containing protein GIPC1	1	AIEKVDDLLESYMGIR	AIEKVDDLLESYMGIR	3	AIEKVDDLLESYMGIR3				3828.39	6085.34
Q9BXJ9	Q9BXJ9	NAA15_HUMAN	NAA15	N-alpha-acetyltransferase 15, NatA auxiliary subunit	1	AIELATTLDESLTNR	AIELATTLDESLTNR	2	AIELATTLDESLTNR2	12855.3			17722.1	25724.5	34263.9
Q9BXJ9	Q9BXJ9	NAA15_HUMAN	NAA15	N-alpha-acetyltransferase 15, NatA auxiliary subunit	1	AIELATTLDESLTNR	AIELATTLDESLTNR	3	AIELATTLDESLTNR3					17719.2	20635.8
Q9NUP9	O14910;Q9NUP9	LIN7C_HUMAN	LIN7C	Protein lin-7 homolog C	0	AIELLEK	AIELLEK	2	AIELLEK2	23753.3		19436.2	29023.3
O76094;O76094-2	O76094;O76094-2	SRP72_HUMAN	SRP72	Signal recognition particle subunit SRP72	1	AIELLQEFSDQHPENAAEIK	AIELLQEFSDQHPENAAEIK	3	AIELLQEFSDQHPENAAEIK3	29031.2	24597.6	44812.8	21670.6		22168
O43765	O43765	SGTA_HUMAN	SGTA	Small glutamine-rich tetratricopeptide repeat-containing protein alpha	1	AIELNPANAVYFCNR	AIELNPANAVYFC(UniMod:4)NR	2	AIELNPANAVYFC(UniMod:4)NR2	8972.63	11060.7	9121.51	22417.5	16474.6	10386.2
O43765	O43765	SGTA_HUMAN	SGTA	Small glutamine-rich tetratricopeptide repeat-containing protein alpha	1	AIELNPANAVYFCNR	AIELNPANAVYFC(UniMod:4)NR	3	AIELNPANAVYFC(UniMod:4)NR3					8784.43
O15294	O15294;O15294-2;O15294-3	OGT1_HUMAN	OGT	UDP-N-acetylglucosamine--peptide N-acetylglucosaminyltransferase 110 kDa subunit	1	AIELQPHFPDAYCNLANALK	AIELQPHFPDAYC(UniMod:4)NLANALK	3	AIELQPHFPDAYC(UniMod:4)NLANALK3			4900.43	8067.21	2828.57
P52272;P52272-2	P52272;P52272-2	HNRPM_HUMAN	HNRNPM	Heterogeneous nuclear ribonucleoprotein M	1	AIEMERGNFGGSFAGSFGGAGGHAPGVAR	AIEM(UniMod:35)ERGNFGGSFAGSFGGAGGHAPGVAR	4	AIEM(UniMod:35)ERGNFGGSFAGSFGGAGGHAPGVAR4	29143.1		51392.5	20933.7
P07954;P07954-2	P07954;P07954-2	FUMH_HUMAN	FH	Fumarate hydratase, mitochondrial	1	AIEMLGGELGSK	AIEMLGGELGSK	2	AIEMLGGELGSK2	70798.6	52136	79223	120869	37648.8
P07954;P07954-2	P07954;P07954-2	FUMH_HUMAN	FH	Fumarate hydratase, mitochondrial	1	AIEMLGGELGSK	AIEM(UniMod:35)LGGELGSK	2	AIEM(UniMod:35)LGGELGSK2	207775	76733.8	131505	150378	154728	171811
P48637	P48637;P48637-2	GSHB_HUMAN	GSS	Glutathione synthetase	1	AIENELLAR	AIENELLAR	2	AIENELLAR2	26668.5	19960.4	26063.9	40737.9	63405.2	74153.5
Q15435;Q15435-2	Q15435;Q15435-2;Q15435-3;Q15435-4;Q15435-5	PP1R7_HUMAN	PPP1R7	Protein phosphatase 1 regulatory subunit 7	1	AIENIDTLTNLESLFLGK	AIENIDTLTNLESLFLGK	2	AIENIDTLTNLESLFLGK2	15003.4	11809.7	14746.6	9298.89	8458.95	9227.19
Q08211	Q08211	DHX9_HUMAN	DHX9	ATP-dependent RNA helicase A	1	AIEPPPLDAVIEAEHTLR	AIEPPPLDAVIEAEHTLR	2	AIEPPPLDAVIEAEHTLR2	68642.3	57543.6	67086.2	76661	66804.7	72481.9
Q08211	Q08211	DHX9_HUMAN	DHX9	ATP-dependent RNA helicase A	1	AIEPPPLDAVIEAEHTLR	AIEPPPLDAVIEAEHTLR	3	AIEPPPLDAVIEAEHTLR3	176371	169293	167153	268495	274272	338058
Q12846	Q12846;Q12846-2	STX4_HUMAN	STX4	Syntaxin-4	1	AIEPQKEEADENYNSVNTR	AIEPQKEEADENYNSVNTR	3	AIEPQKEEADENYNSVNTR3	31824.6	15864.9	50351.7	20543.8	8951.88	4827.23
P56377	P56377	AP1S2_HUMAN	AP1S2	AP-1 complex subunit sigma-2	1	AIEQADLLQEEAETPR	AIEQADLLQEEAETPR	2	AIEQADLLQEEAETPR2	33259	53992.7	48993.7	44882.2	53919.6	61267.9
P56377	P56377	AP1S2_HUMAN	AP1S2	AP-1 complex subunit sigma-2	1	AIEQADLLQEEAETPR	AIEQADLLQEEAETPR	3	AIEQADLLQEEAETPR3	10837.8			3519.95		6721.46
P61966	P61966	AP1S1_HUMAN	AP1S1	AP-1 complex subunit sigma-1A	1	AIEQADLLQEEDESPR	AIEQADLLQEEDESPR	2	AIEQADLLQEEDESPR2	28663.5	43923.7	42705	46125.9	46426	55039.3
P32856;P32856-2;P32856-3	P32856;P32856-2;P32856-3	STX2_HUMAN	STX2	Syntaxin-2	1	AIEQSFDQDESGNR	AIEQSFDQDESGNR	2	AIEQSFDQDESGNR2	2474.47	2772.12	2642.19	2240.17	4020.23	3490.75
P12270	P12270	TPR_HUMAN	TPR	Nucleoprotein TPR	1	AIESMEQQLSELKK	AIESMEQQLSELKK	3	AIESMEQQLSELKK3	6520.11		10421.6	5922.79
Q96HS1	Q96HS1;Q96HS1-2	PGAM5_HUMAN	PGAM5	Serine/threonine-protein phosphatase PGAM5, mitochondrial	1	AIETTDIISR	AIETTDIISR	2	AIETTDIISR2	206333		48963.8	29935.5	26541.9	31900.2
Q96K76;Q96K76-2;Q96K76-4	Q96K76;Q96K76-2;Q96K76-4	UBP47_HUMAN	USP47	Ubiquitin carboxyl-terminal hydrolase 47	1	AIETTDVTR	AIETTDVTR	2	AIETTDVTR2	23294.1	28519.7	22565.6	22392.2	28655.3	23226.3
Q16795	Q16795	NDUA9_HUMAN	NDUFA9	NADH dehydrogenase [ubiquinone] 1 alpha subcomplex subunit 9, mitochondrial	1	AIEVLRR	AIEVLRR	2	AIEVLRR2		11498.9	20862.9
Q9HCS7	Q9HCS7	SYF1_HUMAN	XAB2	Pre-mRNA-splicing factor SYF1	1	AIEVLSDEHAR	AIEVLSDEHAR	3	AIEVLSDEHAR3	10862.8	10924.9	13320.5	11416.1	10174.6	8619.67
P18077	P18077	RL35A_HUMAN	RPL35A	Large ribosomal subunit protein eL33	1	AIFAGYKR	AIFAGYKR	2	AIFAGYKR2	211567	12035.1	99462.1	100497	43917.9	19858.5
Q9Y3B7	Q9Y3B7;Q9Y3B7-2	RM11_HUMAN	MRPL11	Large ribosomal subunit protein uL11m	1	AIFLAAQK	AIFLAAQK	2	AIFLAAQK2	28073.1	14613.9	13244.5	10684.5
Q9ULV4;Q9ULV4-2;Q9ULV4-3	Q9ULV4;Q9ULV4-3;Q9ULV4-2	COR1C_HUMAN	CORO1C	Coronin-1C	1	AIFLADGNVFTTGFSR	AIFLADGNVFTTGFSR	2	AIFLADGNVFTTGFSR2	81240.6	44905.2	89043.4	29106.2	30679.9	41954.6
Q9ULC5;Q9ULC5-3	Q9ULC5;Q9ULC5-3;Q9ULC5-4	ACSL5_HUMAN	ACSL5	Long-chain-fatty-acid--CoA ligase 5	1	AIFLHPEPFSIENGLLTPTLK	AIFLHPEPFSIENGLLTPTLK	3	AIFLHPEPFSIENGLLTPTLK3	38867.9	19255.7	66693.2	15072.1	1963.51	3475.03
Q13043;Q13043-2	Q13043;Q13188;Q13043-2;Q13188-2	STK4_HUMAN	STK4	Serine/threonine-protein kinase 4	0	AIFMIPTNPPPTFR	AIFMIPTNPPPTFR	2	AIFMIPTNPPPTFR2	14888.6	16199.6	12012.6	22637.6	14373.9	29665.5
Q13043;Q13043-2;Q13188;Q13188-2	Q13043;Q13188;Q13043-2;Q13188-2	STK3_HUMAN;STK4_HUMAN	STK3;STK4	Serine/threonine-protein kinase 4	0	AIFMIPTNPPPTFR	AIFM(UniMod:35)IPTNPPPTFR	2	AIFM(UniMod:35)IPTNPPPTFR2	52933	76811	33803.7	53078.6	35397.8	44113.4
Q7L2E3;Q7L2E3-2;Q7L2E3-3	Q7L2E3;Q7L2E3-2;Q7L2E3-3	DHX30_HUMAN	DHX30	ATP-dependent RNA helicase DHX30	1	AIFQQPPVGVR	AIFQQPPVGVR	2	AIFQQPPVGVR2	43351.5	30882.8	69754	36878.9		34390.9
O95373	O95373	IPO7_HUMAN	IPO7	Importin-7	1	AIFQTIQNR	AIFQTIQNR	2	AIFQTIQNR2	32999.3			37201.2
Q8N423;Q8N423-1;Q8N423-4	Q8N423;Q8N423-1;Q8N423-3;Q8N423-4	LIRB2_HUMAN	LILRB2	Leukocyte immunoglobulin-like receptor subfamily B member 2	1	AIFSVGPVSPNRR	AIFSVGPVSPNRR	3	AIFSVGPVSPNRR3	26638.7	9777.68	29216.5	10226.7
Q8NHL6;Q8NHL6-2	O75019;Q8N6C8;Q8NHL6;Q8NHL6-5;O75019-2;Q8N6C8-3;Q8NHL6-2;Q8NHL6-3;Q8NHL6-4	LIRB1_HUMAN	LILRB1	Leukocyte immunoglobulin-like receptor subfamily B member 1	0	AIFSVGPVSPSR	AIFSVGPVSPSR	2	AIFSVGPVSPSR2	68714	83468.1	29178.3	59757	23333	55162.4
Q8NHL6;Q8NHL6-2	O75019;Q8N6C8;Q8NHL6;Q8NHL6-5;O75019-2;Q8N6C8-3;Q8NHL6-2;Q8NHL6-3;Q8NHL6-4	LIRB1_HUMAN	LILRB1	Leukocyte immunoglobulin-like receptor subfamily B member 1	0	AIFSVGPVSPSRR	AIFSVGPVSPSRR	3	AIFSVGPVSPSRR3	11944		10780.2
P09543;P09543-2	P09543;P09543-2	CN37_HUMAN	CNP	2',3'-cyclic-nucleotide 3'-phosphodiesterase	1	AIFTGYYGK	AIFTGYYGK	2	AIFTGYYGK2	39344.8		16368.3
P49736	P49736	MCM2_HUMAN	MCM2	DNA replication licensing factor MCM2	1	AIFTTGQGASAVGLTAYVQR	AIFTTGQGASAVGLTAYVQR	2	AIFTTGQGASAVGLTAYVQR2	2515.82	6934.89	3865.84	7374.77		4411.9
Q9UGM5;Q9UGM5-2	Q9UGM5;Q9UGM5-2	FETUB_HUMAN	FETUB	Fetuin-B	1	AIFYMNNPSR	AIFYM(UniMod:35)NNPSR	2	AIFYM(UniMod:35)NNPSR2	10212.2		15804.5	10195.6
P07339	P07339	CATD_HUMAN	CTSD	Cathepsin D	1	AIGAVPLIQGEYMIPCEK	AIGAVPLIQGEYMIPC(UniMod:4)EK	2	AIGAVPLIQGEYMIPC(UniMod:4)EK2	310361	232431	195668	574132	411851	658725
P07339	P07339	CATD_HUMAN	CTSD	Cathepsin D	1	AIGAVPLIQGEYMIPCEK	AIGAVPLIQGEYMIPC(UniMod:4)EK	3	AIGAVPLIQGEYMIPC(UniMod:4)EK3				16199.6	20209.9	21404.8
P07339	P07339	CATD_HUMAN	CTSD	Cathepsin D	1	AIGAVPLIQGEYMIPCEK	AIGAVPLIQGEYM(UniMod:35)IPC(UniMod:4)EK	2	AIGAVPLIQGEYM(UniMod:35)IPC(UniMod:4)EK2	788664	323675	401589	612026	580505	723797
P07339	P07339	CATD_HUMAN	CTSD	Cathepsin D	1	AIGAVPLIQGEYMIPCEK	AIGAVPLIQGEYM(UniMod:35)IPC(UniMod:4)EK	3	AIGAVPLIQGEYM(UniMod:35)IPC(UniMod:4)EK3	9077.72		8029.48	16539	30854.5	28336.1
P49593;P49593-2	P49593;P49593-2	PPM1F_HUMAN	PPM1F	Protein phosphatase 1F	1	AIGDVFQKPYVSGEADAASR	AIGDVFQKPYVSGEADAASR	3	AIGDVFQKPYVSGEADAASR3	30275.4	25088.3	29749.1	10933.6		22482.4
O00291;O00291-3	O00291;O00291-3;O00291-4	HIP1_HUMAN	HIP1	Huntingtin-interacting protein 1	1	AIGEELLPR	AIGEELLPR	2	AIGEELLPR2	119774		48967.1	106813	70397.7	75606.6
O75410;O75410-2;O75410-9	O75410;O75410-7;O75410-2;O75410-3;O75410-9	TACC1_HUMAN	TACC1	Transforming acidic coiled-coil-containing protein 1	1	AIGGEFSDTNAAVEGTPLPK	AIGGEFSDTNAAVEGTPLPK	2	AIGGEFSDTNAAVEGTPLPK2	3677.24	5636.29	3928.84	5566.62	9463.49	12557.4
P02538	P02538;P48668	K2C6A_HUMAN	KRT6A	Keratin, type II cytoskeletal 6A	0	AIGGGLSSVGGGSSTIK	AIGGGLSSVGGGSSTIK	2	AIGGGLSSVGGGSSTIK2	31772.1		13495.4	8649.68
Q96EY7	Q96EY7	PTCD3_HUMAN	PTCD3	Small ribosomal subunit protein mS39	1	AIGIEPSLATYHHIIR	AIGIEPSLATYHHIIR	3	AIGIEPSLATYHHIIR3	13329		18883.5
Q8TB37	Q8TB37;Q8TB37-2	NUBPL_HUMAN	NUBPL	Iron-sulfur cluster transfer protein NUBPL	1	AIGLLDVDVYGPSVPK	AIGLLDVDVYGPSVPK	2	AIGLLDVDVYGPSVPK2	20937.3	23267.3	24583.3	20391.1	25701.6	13441
P46821	P46821	MAP1B_HUMAN	MAP1B	Microtubule-associated protein 1B	1	AIGNIELGIR	AIGNIELGIR	2	AIGNIELGIR2	63245.2	34941.3	69963.1	55928.5	45411.4	89851
O75533	O75533	SF3B1_HUMAN	SF3B1	Splicing factor 3B subunit 1	1	AIGPHDVLATLLNNLK	AIGPHDVLATLLNNLK	2	AIGPHDVLATLLNNLK2	3121.82		5698.56
O75533	O75533	SF3B1_HUMAN	SF3B1	Splicing factor 3B subunit 1	1	AIGPHDVLATLLNNLK	AIGPHDVLATLLNNLK	3	AIGPHDVLATLLNNLK3	25355.1		12455.7	3415.06
O60437	O60437	PEPL_HUMAN	PPL	Periplakin	1	AIGPHLAK	AIGPHLAK	2	AIGPHLAK2	47261.6	35040.5	39618.3	49047.9	36434.6	28785.9
Q75QN2;Q75QN2-2	Q75QN2;Q75QN2-2	INT8_HUMAN	INTS8	Integrator complex subunit 8	1	AIGQTELNASNPEEVLQLAAQR	AIGQTELNASNPEEVLQLAAQR	3	AIGQTELNASNPEEVLQLAAQR3	16533.1		11590.7		4170.62	6100.04
P28066	P28066;P28066-2	PSA5_HUMAN	PSMA5	Proteasome subunit alpha type-5	1	AIGSASEGAQSSLQEVYHK	AIGSASEGAQSSLQEVYHK	3	AIGSASEGAQSSLQEVYHK3	20052.1	15828.4	24087.7	43125.3	42679.5	56605.1
Q9NXW2	Q9NXW2;Q9NXW2-2	DJB12_HUMAN	DNAJB12	DnaJ homolog subfamily B member 12	1	AIGTAYAVLSNPEKR	AIGTAYAVLSNPEKR	3	AIGTAYAVLSNPEKR3	35757.2		33203.1	19862.5
Q9Y697;Q9Y697-2	Q9Y697;Q9Y697-2;Q9Y697-3	NFS1_HUMAN	NFS1	Cysteine desulfurase	1	AIGTDEDLAHSSIR	AIGTDEDLAHSSIR	3	AIGTDEDLAHSSIR3	28401.9		38181.4	24224.3
P55072	P55072	TERA_HUMAN	VCP	Transitional endoplasmic reticulum ATPase	1	AIGVKPPR	AIGVKPPR	2	AIGVKPPR2	99043.5	100528	139184	230616	265237	211515
P17858;Q01813	P17858;Q01813	PFKAL_HUMAN;PFKAP_HUMAN	PFKL;PFKP	ATP-dependent 6-phosphofructokinase, liver type	0	AIGVLTSGGDAQGMNAAVR	AIGVLTSGGDAQGMNAAVR	2	AIGVLTSGGDAQGMNAAVR2	6855.89	7550.41	5992.4	8186.49		6364
P17858;Q01813	P17858;Q01813	PFKAL_HUMAN;PFKAP_HUMAN	PFKL;PFKP	ATP-dependent 6-phosphofructokinase, liver type	0	AIGVLTSGGDAQGMNAAVR	AIGVLTSGGDAQGM(UniMod:35)NAAVR	2	AIGVLTSGGDAQGM(UniMod:35)NAAVR2	11562.1	17254.3	15895.2	9861.13		10339.5
P01023	P01023	A2MG_HUMAN	A2M	Alpha-2-macroglobulin	1	AIGYLNTGYQR	AIGYLNTGYQR	2	AIGYLNTGYQR2	277017		57683.8	109610
Q96KN2	Q96KN2	CNDP1_HUMAN	CNDP1	Beta-Ala-His dipeptidase	1	AIHLDLEEYR	AIHLDLEEYR	3	AIHLDLEEYR3	24735		17683.3
Q9Y616	Q9Y616	IRAK3_HUMAN	IRAK3	Interleukin-1 receptor-associated kinase 3	1	AIHLITNYGAVLSPSEK	AIHLITNYGAVLSPSEK	3	AIHLITNYGAVLSPSEK3	18098.7	7281.19	10134.3	8716.91
Q12788	Q12788	TBL3_HUMAN	TBL3	Transducin beta-like protein 3	1	AIHTAPVATMAFDPTSTLLATGGCDGAVR	AIHTAPVATMAFDPTSTLLATGGC(UniMod:4)DGAVR	3	AIHTAPVATMAFDPTSTLLATGGC(UniMod:4)DGAVR3				13719.9	5886.15	4882.98
Q12788	Q12788	TBL3_HUMAN	TBL3	Transducin beta-like protein 3	1	AIHTAPVATMAFDPTSTLLATGGCDGAVR	AIHTAPVATM(UniMod:35)AFDPTSTLLATGGC(UniMod:4)DGAVR	3	AIHTAPVATM(UniMod:35)AFDPTSTLLATGGC(UniMod:4)DGAVR3	4193.25	6728.77		11465.5	4971.1
Q9H6Y2	Q9H6Y2	WDR55_HUMAN	WDR55	WD repeat-containing protein 55	1	AIHVLDVEQGQLER	AIHVLDVEQGQLER	3	AIHVLDVEQGQLER3	12243.7		6661.5
P21926	P21926	CD9_HUMAN	CD9	CD9 antigen	1	AIHYALNCCGLAGGVEQFISDICPK	AIHYALNC(UniMod:4)C(UniMod:4)GLAGGVEQFISDIC(UniMod:4)PK	3	AIHYALNC(UniMod:4)C(UniMod:4)GLAGGVEQFISDIC(UniMod:4)PK3	5863.6		18468.1	4671.07
O14980	O14980	XPO1_HUMAN	XPO1	Exportin-1	1	AIIASNIMYIVGQYPR	AIIASNIM(UniMod:35)YIVGQYPR	2	AIIASNIM(UniMod:35)YIVGQYPR2	5285.6		8239.85
Q9ULH1;Q9ULH1-2	Q9ULH1;Q9ULH1-2	ASAP1_HUMAN	ASAP1	Arf-GAP with SH3 domain, ANK repeat and PH domain-containing protein 1	1	AIIEDVQR	AIIEDVQR	2	AIIEDVQR2	29606.5	29086.2	28895	28755.5		23839
O75165	O75165	DJC13_HUMAN	DNAJC13	DnaJ homolog subfamily C member 13	1	AIIEEGDKEIATK	AIIEEGDKEIATK	3	AIIEEGDKEIATK3	9814.49		11237.8	7826.01
O75976	O75976;O75976-2	CBPD_HUMAN	CPD	Carboxypeptidase D	1	AIIENLIQK	AIIENLIQK	2	AIIENLIQK2	24946.6			10295	16054.9
P62081	P62081	RS7_HUMAN	RPS7	Small ribosomal subunit protein eS7	1	AIIIFVPVPQLK	AIIIFVPVPQLK	2	AIIIFVPVPQLK2	103437		1355.11	3919.9
Q6YP21;Q6YP21-3	Q6YP21;Q6YP21-3	KAT3_HUMAN	KYAT3	Kynurenine--oxoglutarate transaminase 3	1	AIILNTPHNPLGK	AIILNTPHNPLGK	3	AIILNTPHNPLGK3	10855.7	10300.3	12492.5	13106.6
Q92616	Q92616	GCN1_HUMAN	GCN1	Stalled ribosome sensor GCN1	1	AIITALGVER	AIITALGVER	2	AIITALGVER2	60219.1		63345.5		31906.1
P21980	P21980;P21980-2	TGM2_HUMAN	TGM2	Protein-glutamine gamma-glutamyltransferase 2	1	AIKEGDLSTK	AIKEGDLSTK	2	AIKEGDLSTK2	128874	123467	148348	22368.6	79689.4	52826.1
P38159;P38159-2	P38159;P38159-2	RBMX_HUMAN	RBMX	RNA-binding motif protein, X chromosome	1	AIKVEQATKPSFESGR	AIKVEQATKPSFESGR	3	AIKVEQATKPSFESGR3	112700		66271.8	7237.24
Q9BXI6;Q9BXI6-2	Q9BXI6;Q9BXI6-2	TB10A_HUMAN	TBC1D10A	TBC1 domain family member 10A	1	AILDAEPGPRPALQPSPSIR	AILDAEPGPRPALQPSPSIR	3	AILDAEPGPRPALQPSPSIR3	13169.4	9350.99	10100.7	5940.26
Q8NF91-4;Q8NF91-7	Q8NF91;Q8NF91-4;Q8NF91-7	SYNE1_HUMAN	SYNE1	Isoform 4 of Nesprin-1	1	AILDEVAGLGEAVDELNQK	AILDEVAGLGEAVDELNQK	2	AILDEVAGLGEAVDELNQK2	18640.5	24464.5	17222.4	21054	26021.5	19569.8
Q8NF91-4;Q8NF91-7	Q8NF91;Q8NF91-4;Q8NF91-7	SYNE1_HUMAN	SYNE1	Isoform 4 of Nesprin-1	1	AILDEVAGLGEAVDELNQK	AILDEVAGLGEAVDELNQK	3	AILDEVAGLGEAVDELNQK3	15985.6	14538.4	14751.7	29604.9	21960	16982.1
Q0VD83	Q0VD83;Q0VD83-3	APOBR_HUMAN	APOBR	Apolipoprotein B receptor	1	AILDGEEAR	AILDGEEAR	2	AILDGEEAR2	90094.7	48717.2	70044.1	129921	128549	152125
Q460N5;Q460N5-1;Q460N5-4	Q460N5;Q460N5-1;Q460N5-3;Q460N5-4;Q460N5-5	PAR14_HUMAN	PARP14	Protein mono-ADP-ribosyltransferase PARP14	1	AILECAGQNVER	AILEC(UniMod:4)AGQNVER	2	AILEC(UniMod:4)AGQNVER2	9388.45		2780.92	5676.73
P33121;P33121-3	P33121;Q9UKU0;P33121-2;P33121-3;Q9UKU0-1;Q9UKU0-2;Q9UKU0-3;Q9UKU0-5;Q9UKU0-6;Q9UKU0-7;Q9UKU0-8;Q9UKU0-9	ACSL1_HUMAN	ACSL1	Long-chain-fatty-acid--CoA ligase 1	0	AILEDMVR	AILEDM(UniMod:35)VR	2	AILEDM(UniMod:35)VR2	140940	140513	116595	113498	112303	126964
Q9UPN3	Q9UPN3;Q9UPN3-2;Q9UPN3-3;Q9UPN3-4	MACF1_HUMAN	MACF1	Microtubule-actin cross-linking factor 1, isoforms 1/2/3/4/5	1	AILEQQVLSEELTTK	AILEQQVLSEELTTK	2	AILEQQVLSEELTTK2	27402.8	27310.5	35651.6	44747.7	29914.9	40218.3
Q9UPN3	Q9UPN3;Q9UPN3-2;Q9UPN3-3;Q9UPN3-4	MACF1_HUMAN	MACF1	Microtubule-actin cross-linking factor 1, isoforms 1/2/3/4/5	1	AILEQQVLSEELTTKK	AILEQQVLSEELTTKK	3	AILEQQVLSEELTTKK3	11477.4		10903.1	9286.31	12173.1	10763
P09038;P09038-1;P09038-2;P09038-3	P09038;P09038-1;P09038-2;P09038-3	FGF2_HUMAN	FGF2	Fibroblast growth factor 2	1	AILFLPMSAK	AILFLPMSAK	2	AILFLPMSAK2	28165.8	39062	24497.9		37814.8	15210.3
P09038;P09038-1;P09038-2;P09038-3	P09038;P09038-1;P09038-2;P09038-3	FGF2_HUMAN	FGF2	Fibroblast growth factor 2	1	AILFLPMSAK	AILFLPM(UniMod:35)SAK	2	AILFLPM(UniMod:35)SAK2	99921.5	22526.1	42540	26427.5	13537.2
Q9NQH7;Q9NQH7-2;Q9NQH7-4	Q9NQH7;Q9NQH7-2;Q9NQH7-3;Q9NQH7-4;Q9NQH7-5	XPP3_HUMAN	XPNPEP3	Xaa-Pro aminopeptidase 3	1	AILFVPR	AILFVPR	2	AILFVPR2		169398		460862	253524	328210
Q9Y6D9;Q9Y6D9-3;Q9Y6D9-4	Q9Y6D9;Q9Y6D9-4;Q9Y6D9-3	MD1L1_HUMAN	MAD1L1	Mitotic spindle assembly checkpoint protein MAD1	1	AILGSYDSELTPAEYSPQLTR	AILGSYDSELTPAEYSPQLTR	2	AILGSYDSELTPAEYSPQLTR2	10132.2	12834	11098.2	15874	24536.3	23112.8
Q92572	Q92572	AP3S1_HUMAN	AP3S1	AP-3 complex subunit sigma-1	1	AILIFNNHGKPR	AILIFNNHGKPR	3	AILIFNNHGKPR3	18203.5		17543.2	3458.33
P61923	P61923;P61923-4;P61923-5	COPZ1_HUMAN	COPZ1	Coatomer subunit zeta-1	1	AILILDNDGDR	AILILDNDGDR	2	AILILDNDGDR2	16599.1		10776	17809.2
P61923	P61923;P61923-4;P61923-5	COPZ1_HUMAN	COPZ1	Coatomer subunit zeta-1	1	AILILDNDGDRLFAK	AILILDNDGDRLFAK	3	AILILDNDGDRLFAK3	36011.3		42334.9
Q8WYP5;Q8WYP5-2;Q8WYP5-3	Q8WYP5;Q8WYP5-2;Q8WYP5-3	ELYS_HUMAN	AHCTF1	Protein ELYS	1	AILLPDLSEPNNEPLFSPASEVPR	AILLPDLSEPNNEPLFSPASEVPR	3	AILLPDLSEPNNEPLFSPASEVPR3	3436.21	6624.33	2978.52	5832.79	9611.06	3680.07
Q9UQE7	Q9UQE7	SMC3_HUMAN	SMC3	Structural maintenance of chromosomes protein 3	1	AILNGIDSINK	AILNGIDSINK	2	AILNGIDSINK2	24416.2	19328.6	15996.9	46272.3	27891.3	30988.2
P09960	P09960;P09960-2;P09960-3;P09960-4	LKHA4_HUMAN	LTA4H	Leukotriene A-4 hydrolase	1	AILPCQDTPSVK	AILPC(UniMod:4)QDTPSVK	2	AILPC(UniMod:4)QDTPSVK2	20497.6	19076.2	17422	17426	15569.4	26313.1
Q12904	Q12904;Q12904-2	AIMP1_HUMAN	AIMP1	Aminoacyl tRNA synthase complex-interacting multifunctional protein 1	1	AILQATLR	AILQATLR	2	AILQATLR2			34384.7	91893		33402.8
P42704	P42704	LPPRC_HUMAN	LRPPRC	Leucine-rich PPR motif-containing protein, mitochondrial	1	AILQENGCLSDSDMFSQAGLR	AILQENGC(UniMod:4)LSDSDMFSQAGLR	3	AILQENGC(UniMod:4)LSDSDMFSQAGLR3	16015.8	17732.9	18259.2	51273.8	34160.9	29338.9
P12821	P12821;P12821-3;P12821-2;P12821-4	ACE_HUMAN	ACE	Angiotensin-converting enzyme	1	AILQFYPK	AILQFYPK	2	AILQFYPK2	8820.18		14057.5	38447.6
P19367;P19367-2;P19367-3;P19367-4	P19367;P19367-2;P19367-3;P19367-4	HXK1_HUMAN	HK1	Hexokinase-1	1	AILQQLGLNSTCDDSILVK	AILQQLGLNSTC(UniMod:4)DDSILVK	2	AILQQLGLNSTC(UniMod:4)DDSILVK2		37136	30250.4	57676.1	54057.6	53616
P19367;P19367-2;P19367-3;P19367-4	P19367;P19367-2;P19367-3;P19367-4	HXK1_HUMAN	HK1	Hexokinase-1	1	AILQQLGLNSTCDDSILVK	AILQQLGLNSTC(UniMod:4)DDSILVK	3	AILQQLGLNSTC(UniMod:4)DDSILVK3		11057.7	22219.3	19196.2	9899.12	19938.9
A0AVT1	A0AVT1;A0AVT1-2	UBA6_HUMAN	UBA6	Ubiquitin-like modifier-activating enzyme 6	1	AILSNEATK	AILSNEATK	2	AILSNEATK2	26257.2	36673.1	36826.1	22011.1	32424.9	29639.5
P40763;P40763-2	P40763;P40763-2;P40763-3	STAT3_HUMAN	STAT3	Signal transducer and activator of transcription 3	1	AILSTKPPGTFLLR	AILSTKPPGTFLLR	3	AILSTKPPGTFLLR3	55570.6		81584.6	31421.8
P49326	P49326	FMO5_HUMAN	FMO5	Flavin-containing monooxygenase 5	1	AILTTDDR	AILTTDDR	2	AILTTDDR2	30151.6	37013.2		22829.6
P07437;Q13509;Q13885	P07437;Q13509;Q13885;Q9BVA1	TBB2A_HUMAN;TBB3_HUMAN;TBB5_HUMAN	TUBB;TUBB2A;TUBB3	Tubulin beta chain	0	AILVDLEPGTMDSVR	AILVDLEPGTMDSVR	2	AILVDLEPGTMDSVR2	1.29492e+06	2.02396e+06	1.69038e+06	1.62046e+06	1.86476e+06	1.91118e+06
P07437;Q13509;Q13885	P07437;Q13509;Q13885;Q9BVA1	TBB2A_HUMAN;TBB3_HUMAN;TBB5_HUMAN	TUBB;TUBB2A;TUBB3	Tubulin beta chain	0	AILVDLEPGTMDSVR	AILVDLEPGTMDSVR	3	AILVDLEPGTMDSVR3	9057.56	18258	15814.9	13831.2	26933.9	23491
P07437;Q13509;Q13885	P07437;Q13509;Q13885;Q9BVA1	TBB2A_HUMAN;TBB3_HUMAN;TBB5_HUMAN	TUBB;TUBB2A;TUBB3	Tubulin beta chain	0	AILVDLEPGTMDSVR	AILVDLEPGTM(UniMod:35)DSVR	2	AILVDLEPGTM(UniMod:35)DSVR2	2.5308e+06	2.91134e+06	2.30645e+06	2.08737e+06	57695.4	2.27581e+06
P35221	P35221;P35221-2;P35221-3	CTNA1_HUMAN	CTNNA1	Catenin alpha-1	1	AIMAQLPQEQK	AIMAQLPQEQK	2	AIMAQLPQEQK2	111177		60259.6	124439	84933.3	77934.8
P35221	P35221;P35221-2;P35221-3	CTNA1_HUMAN	CTNNA1	Catenin alpha-1	1	AIMAQLPQEQK	AIM(UniMod:35)AQLPQEQK	2	AIM(UniMod:35)AQLPQEQK2	179402	29745.3	106323	142668	119869	55754.5
P11215;P11215-2	P11215;P11215-2	ITAM_HUMAN	ITGAM	Integrin alpha-M	1	AIMEFNPR	AIMEFNPR	2	AIMEFNPR2	42851.8	21894.1	39211.2	41766.1	27598.4	29698.5
P11215;P11215-2	P11215;P11215-2	ITAM_HUMAN	ITGAM	Integrin alpha-M	1	AIMEFNPR	AIM(UniMod:35)EFNPR	2	AIM(UniMod:35)EFNPR2	130503	97174.6	87498.6	72707.3	68080.5	74710.7
Q99758	Q99758	ABCA3_HUMAN	ABCA3	Phospholipid-transporting ATPase ABCA3	1	AIMEYHADAATR	AIM(UniMod:35)EYHADAATR	2	AIM(UniMod:35)EYHADAATR2	15500.3	5945.98	14169.5	12981	11923.6	10776.5
Q99758	Q99758	ABCA3_HUMAN	ABCA3	Phospholipid-transporting ATPase ABCA3	1	AIMEYHADAATR	AIM(UniMod:35)EYHADAATR	3	AIM(UniMod:35)EYHADAATR3	31893.2	38202.1	44688.6	28359.3	15313.6	25454.3
P00387;P00387-2;P00387-3	P00387;P00387-2;P00387-3	NB5R3_HUMAN	CYB5R3	NADH-cytochrome b5 reductase 3	1	AIMKDPDDHTVCHLLFANQTEK	AIM(UniMod:35)KDPDDHTVC(UniMod:4)HLLFANQTEK	4	AIM(UniMod:35)KDPDDHTVC(UniMod:4)HLLFANQTEK4	9989.46		13504.8
O43707;P12814;P12814-4	O43707;P12814;P12814-2;P12814-3;P12814-4	ACTN1_HUMAN;ACTN4_HUMAN	ACTN1;ACTN4	Alpha-actinin-4	0	AIMTYVSSFYHAFSGAQK	AIMTYVSSFYHAFSGAQK	2	AIMTYVSSFYHAFSGAQK2	25877.5		7985.97	6110.25
O43707;P12814;P12814-4	O43707;P12814;P12814-2;P12814-3;P12814-4	ACTN1_HUMAN;ACTN4_HUMAN	ACTN1;ACTN4	Alpha-actinin-4	0	AIMTYVSSFYHAFSGAQK	AIMTYVSSFYHAFSGAQK	3	AIMTYVSSFYHAFSGAQK3	69925.1	19661.4	70716.9	15222	8629.88
O43707;P12814;P12814-4	O43707;P12814;P12814-2;P12814-3;P12814-4	ACTN1_HUMAN;ACTN4_HUMAN	ACTN1;ACTN4	Alpha-actinin-4	0	AIMTYVSSFYHAFSGAQK	AIM(UniMod:35)TYVSSFYHAFSGAQK	2	AIM(UniMod:35)TYVSSFYHAFSGAQK2	40953.1	5473.99	12719	16856.7	9237.27
O43707;P12814;P12814-4	O43707;P12814;P12814-2;P12814-3;P12814-4	ACTN1_HUMAN;ACTN4_HUMAN	ACTN1;ACTN4	Alpha-actinin-4	0	AIMTYVSSFYHAFSGAQK	AIM(UniMod:35)TYVSSFYHAFSGAQK	3	AIM(UniMod:35)TYVSSFYHAFSGAQK3	105212	73733.7	94742.9	77637.3		29882.1
P49327	P49327	FAS_HUMAN	FASN	Fatty acid synthase	1	AINCATSGVVGLVNCLR	AINC(UniMod:4)ATSGVVGLVNC(UniMod:4)LR	2	AINC(UniMod:4)ATSGVVGLVNC(UniMod:4)LR2	3080.24	3552.37		17129.7	9905.71	14425.9
Q9Y263	Q9Y263	PLAP_HUMAN	PLAA	Phospholipase A-2-activating protein	1	AINCPEDIVFPALDILR	AINC(UniMod:4)PEDIVFPALDILR	2	AINC(UniMod:4)PEDIVFPALDILR2	3211.34			6985.57
Q9Y263	Q9Y263	PLAP_HUMAN	PLAA	Phospholipase A-2-activating protein	1	AINCPEDIVFPALDILR	AINC(UniMod:4)PEDIVFPALDILR	3	AINC(UniMod:4)PEDIVFPALDILR3				836.594
P08133	P08133;P08133-2	ANXA6_HUMAN	ANXA6	Annexin A6	1	AINEAYKEDYHK	AINEAYKEDYHK	3	AINEAYKEDYHK3	30416.5	9126.41	30427	26068.3	25009.6	18910.4
Q8NFV4	Q8NFV4;Q8NFV4-4	ABHDB_HUMAN	ABHD11	sn-1-specific diacylglycerol lipase ABHD11	1	AINIADELPR	AINIADELPR	2	AINIADELPR2	110947	130498	121537	79776.6		110325
Q07960	Q07960	RHG01_HUMAN	ARHGAP1	Rho GTPase-activating protein 1	1	AINPINTFTK	AINPINTFTK	2	AINPINTFTK2	119023		32411.7	21632.8
Q92945	Q92945	FUBP2_HUMAN	KHSRP	Far upstream element-binding protein 2	1	AINQQTGAFVEISR	AINQQTGAFVEISR	2	AINQQTGAFVEISR2	40395.3
Q15717;Q15717-2	P26378;P26378-2;Q15717;Q12926;P26378-1;P26378-3;P26378-4;P26378-5;Q12926-2;Q15717-2	ELAV1_HUMAN	ELAVL1	ELAV-like protein 1	0	AINTLNGLR	AINTLNGLR	2	AINTLNGLR2	71468.8	43935.4	53960.5	88050.1	96817.1	95367.5
O00291;O00291-3	O00291;O00291-3;O00291-4	HIP1_HUMAN	HIP1	Huntingtin-interacting protein 1	1	AINTQEVAVK	AINTQEVAVK	2	AINTQEVAVK2	62886.4	91506.9	65070.2	53184.5	63537.9	75665.5
Q13813;Q13813-2;Q13813-3	Q13813;Q13813-2;Q13813-3	SPTN1_HUMAN	SPTAN1	Spectrin alpha chain, non-erythrocytic 1	1	AINVQEEK	AINVQEEK	2	AINVQEEK2	244342	260349	185345	235782	251873	240775
P18206;P18206-2	P18206;P18206-2	VINC_HUMAN	VCL	Vinculin	1	AIPDLTAPVAAVQAAVSNLVR	AIPDLTAPVAAVQAAVSNLVR	2	AIPDLTAPVAAVQAAVSNLVR2	19323.7	24471	15993.7	25194	51171.6	44035.4
P49736	P49736	MCM2_HUMAN	MCM2	DNA replication licensing factor MCM2	1	AIPELDAYEAEGLALDDEDVEELTASQR	AIPELDAYEAEGLALDDEDVEELTASQR	3	AIPELDAYEAEGLALDDEDVEELTASQR3		3122.45		6228.68	9961.13	10002.1
P46939	P46939;P46939-2	UTRN_HUMAN	UTRN	Utrophin	1	AIPIQQR	AIPIQQR	2	AIPIQQR2	84664.5	32093.1	29660	8588.26
P50570-4	P50570;P50570-4;P50570-5	DYN2_HUMAN	DNM2	Isoform 4 of Dynamin-2	1	AIPNQGEILVIR	AIPNQGEILVIR	2	AIPNQGEILVIR2	64016.9		12987.3	22217.6
Q02878	Q02878	RL6_HUMAN	RPL6	Large ribosomal subunit protein eL6	1	AIPQLQGYLR	AIPQLQGYLR	2	AIPQLQGYLR2	1.19602e+06		966877	1.28562e+06	17839.2	788028
Q12866	Q12866	MERTK_HUMAN	MERTK	Tyrosine-protein kinase Mer	1	AIPSPPTEVSIR	AIPSPPTEVSIR	2	AIPSPPTEVSIR2		6874.33	5662.99	10401.2	7193.51	22994.9
Q07157;Q07157-2	Q07157;Q07157-2	ZO1_HUMAN	TJP1	Tight junction protein ZO-1	1	AIPVSPSAVEEDEDEDGHTVVATAR	AIPVSPSAVEEDEDEDGHTVVATAR	3	AIPVSPSAVEEDEDEDGHTVVATAR3	29452.9	38716.9	31739.7	36631.1	41512.7	14369.7
Q92520	Q92520	FAM3C_HUMAN	FAM3C	Protein FAM3C	1	AIQDGTIVLMGTYDDGATK	AIQDGTIVLMGTYDDGATK	2	AIQDGTIVLMGTYDDGATK2	6249.35	10219.4	9634.62	12977.4		8292.67
Q92520	Q92520	FAM3C_HUMAN	FAM3C	Protein FAM3C	1	AIQDGTIVLMGTYDDGATK	AIQDGTIVLM(UniMod:35)GTYDDGATK	2	AIQDGTIVLM(UniMod:35)GTYDDGATK2	8851.86	11076.6	6873.39	10168.9	9737.77	9047.91
Q92835;Q92835-2	Q92835;Q92835-2	SHIP1_HUMAN	INPP5D	Phosphatidylinositol 3,4,5-trisphosphate 5-phosphatase 1	1	AIQDYLSTQLAQDSEFVK	AIQDYLSTQLAQDSEFVK	2	AIQDYLSTQLAQDSEFVK2	23619.6	7768.81	16066.1	11558.3	18123	6060
Q92835;Q92835-2	Q92835;Q92835-2	SHIP1_HUMAN	INPP5D	Phosphatidylinositol 3,4,5-trisphosphate 5-phosphatase 1	1	AIQDYLSTQLAQDSEFVK	AIQDYLSTQLAQDSEFVK	3	AIQDYLSTQLAQDSEFVK3		7608.82	6777.83	6214.92		6934.16
O15228;O15228-2	O15228;O15228-2	GNPAT_HUMAN	GNPAT	Dihydroxyacetone phosphate acyltransferase	1	AIQEHPVVLLPSHR	AIQEHPVVLLPSHR	3	AIQEHPVVLLPSHR3	21056.4		19672.9	5904.94
Q8IZ07	Q8IZ07	AN13A_HUMAN	ANKRD13A	Ankyrin repeat domain-containing protein 13A	1	AIQESLLTSTEGLCPSALSETSR	AIQESLLTSTEGLC(UniMod:4)PSALSETSR	3	AIQESLLTSTEGLC(UniMod:4)PSALSETSR3		6265.46	1974.65	9236.49	14335	12075.9
P07814	P07814	SYEP_HUMAN	EPRS1	Bifunctional glutamate/proline--tRNA ligase	1	AIQGGTSHHLGQNFSK	AIQGGTSHHLGQNFSK	3	AIQGGTSHHLGQNFSK3	10693.4	7562.02	16833	5967.35
Q9Y646	Q9Y646	CBPQ_HUMAN	CPQ	Carboxypeptidase Q	1	AIQIMYQNLQQDGLEK	AIQIM(UniMod:35)YQNLQQDGLEK	2	AIQIM(UniMod:35)YQNLQQDGLEK2	3322.31			5708.59
Q92851;Q92851-2;Q92851-3;Q92851-4;Q92851-5;Q92851-6;Q92851-7	Q92851;Q92851-2;Q92851-3;Q92851-4;Q92851-6;Q92851-7;Q92851-5	CASPA_HUMAN	CASP10	Caspase-10	1	AIQIVTPPVDKEAESYQGEEELVSQTDVK	AIQIVTPPVDKEAESYQGEEELVSQTDVK	3	AIQIVTPPVDKEAESYQGEEELVSQTDVK3		4112.13	2393.89		2559.79	2705.59
O43242	O43242;O43242-2	PSMD3_HUMAN	PSMD3	26S proteasome non-ATPase regulatory subunit 3	1	AIQLEYSEAR	AIQLEYSEAR	2	AIQLEYSEAR2	32260.1		12403.5	15400.1
P02679;P02679-2	P02679;P02679-2	FIBG_HUMAN	FGG	Fibrinogen gamma chain	1	AIQLTYNPDESSK	AIQLTYNPDESSK	2	AIQLTYNPDESSK2	29885.7	31238.7	20159.8	35862.6	29437.7	32011.7
P02679;P02679-2	P02679;P02679-2	FIBG_HUMAN	FGG	Fibrinogen gamma chain	1	AIQLTYNPDESSKPNMIDAATLK	AIQLTYNPDESSKPNMIDAATLK	3	AIQLTYNPDESSKPNMIDAATLK3	711581	1.05874e+06	671062	1.01387e+06	752445	876526
P02679;P02679-2	P02679;P02679-2	FIBG_HUMAN	FGG	Fibrinogen gamma chain	1	AIQLTYNPDESSKPNMIDAATLK	AIQLTYNPDESSKPNMIDAATLK	4	AIQLTYNPDESSKPNMIDAATLK4	21189.2	39868.7	20750.7	24492	32482.8	41223.2
P02679;P02679-2	P02679;P02679-2	FIBG_HUMAN	FGG	Fibrinogen gamma chain	1	AIQLTYNPDESSKPNMIDAATLK	AIQLTYNPDESSKPNM(UniMod:35)IDAATLK	3	AIQLTYNPDESSKPNM(UniMod:35)IDAATLK3	131269	103423	126734	114940	118451	100101
Q15149-8	Q15149-8	PLEC_HUMAN	PLEC	Isoform 8 of Plectin	1	AIQNEISSLKDER	AIQNEISSLKDER	3	AIQNEISSLKDER3	30470.9		31271.7	17983.8
Q9C0J8	Q9C0J8;Q9C0J8-2;Q9C0J8-3	WDR33_HUMAN	WDR33	pre-mRNA 3' end processing protein WDR33	1	AIQPDAGYYNDLVPPIGMLNNPMNAVTTK	AIQPDAGYYNDLVPPIGMLNNPMNAVTTK	3	AIQPDAGYYNDLVPPIGMLNNPMNAVTTK3					5471.48	3154.7
Q9C0J8	Q9C0J8;Q9C0J8-2;Q9C0J8-3	WDR33_HUMAN	WDR33	pre-mRNA 3' end processing protein WDR33	1	AIQPDAGYYNDLVPPIGMLNNPMNAVTTK	AIQPDAGYYNDLVPPIGM(UniMod:35)LNNPMNAVTTK	3	AIQPDAGYYNDLVPPIGM(UniMod:35)LNNPMNAVTTK3				8382.87		9337.74
Q9C0J8	Q9C0J8;Q9C0J8-2;Q9C0J8-3	WDR33_HUMAN	WDR33	pre-mRNA 3' end processing protein WDR33	1	AIQPDAGYYNDLVPPIGMLNNPMNAVTTK	AIQPDAGYYNDLVPPIGMLNNPM(UniMod:35)NAVTTK	3	AIQPDAGYYNDLVPPIGMLNNPM(UniMod:35)NAVTTK3		6909.26		6555.28	10838.1	10151.2
Q5VYK3;Q5VYK3-2	Q5VYK3;Q5VYK3-2	ECM29_HUMAN	ECPAS	Proteasome adapter and scaffold protein ECM29	1	AIQTLGYFPVGDGDFPHQK	AIQTLGYFPVGDGDFPHQK	3	AIQTLGYFPVGDGDFPHQK3	35284.7	7415.79		6832.49	12777.7	8354.18
Q9H3U1;Q9H3U1-2	Q9H3U1;Q9H3U1-2	UN45A_HUMAN	UNC45A	Protein unc-45 homolog A	1	AIQTVSCLLQGPCDAGNR	AIQTVSC(UniMod:4)LLQGPC(UniMod:4)DAGNR	2	AIQTVSC(UniMod:4)LLQGPC(UniMod:4)DAGNR2	10780.3	10151.5	10706.6	9041.38	12344.6	15154
O15230	O15230	LAMA5_HUMAN	LAMA5	Laminin subunit alpha-5	1	AIQVFLLGGSR	AIQVFLLGGSR	2	AIQVFLLGGSR2	125010	69598.1	139966	13984.7
O43242	O43242;O43242-2	PSMD3_HUMAN	PSMD3	26S proteasome non-ATPase regulatory subunit 3	1	AIRDGVIEASINHEK	AIRDGVIEASINHEK	3	AIRDGVIEASINHEK3	17068.5		41417.8	5291.09
P78527	P78527;P78527-2	PRKDC_HUMAN	PRKDC	DNA-dependent protein kinase catalytic subunit	1	AIRPQIDLKR	AIRPQIDLKR	3	AIRPQIDLKR3	13956.6		23778.2	5251.78
Q9P0M6	Q9P0M6	H2AW_HUMAN	MACROH2A2	Core histone macro-H2A.2	1	AISAHFDDSSASSLK	AISAHFDDSSASSLK	3	AISAHFDDSSASSLK3	19296.4	22704.5	25111.2	10740.6
Q6PJT7;Q6PJT7-2;Q6PJT7-5;Q6PJT7-9	Q6PJT7;Q6PJT7-10;Q6PJT7-11;Q6PJT7-2;Q6PJT7-3;Q6PJT7-4;Q6PJT7-5;Q6PJT7-9	ZC3HE_HUMAN	ZC3H14	Zinc finger CCCH domain-containing protein 14	1	AISEAQESVTK	AISEAQESVTK	2	AISEAQESVTK2	22181.6	17338.6	17283	27225.2	31812.6	32497.7
P09493	P06753;P09493;P09493-4;P09493-6;P06753-6	TPM1_HUMAN	TPM1	Tropomyosin alpha-1 chain	0	AISEELDHALNDMTSI	AISEELDHALNDMTSI	2	AISEELDHALNDMTSI2	12157.3	17735.8	9165.82	13473	20356.5	14827.4
P07951	P07951	TPM2_HUMAN	TPM2	Tropomyosin beta chain	1	AISEELDNALNDITSL	AISEELDNALNDITSL	2	AISEELDNALNDITSL2	7095.29	10645.2	3327.33	13809.9	8008.15	28703.2
Q02252;Q02252-2	Q02252;Q02252-2	MMSA_HUMAN	ALDH6A1	Methylmalonate-semialdehyde/malonate-semialdehyde dehydrogenase [acylating], mitochondrial	1	AISFVGSNK	AISFVGSNK	2	AISFVGSNK2	96788.1	125198	94598.4	130553		127839
Q14624	Q14624;Q14624-2;Q14624-3;Q14624-4	ITIH4_HUMAN	ITIH4	Inter-alpha-trypsin inhibitor heavy chain H4	1	AISGGSIQIENGYFVHYFAPEGLTTMPK	AISGGSIQIENGYFVHYFAPEGLTTM(UniMod:35)PK	3	AISGGSIQIENGYFVHYFAPEGLTTM(UniMod:35)PK3	7661.2		21903.6			1533.52
O75312	O75312	ZPR1_HUMAN	ZPR1	Zinc finger protein ZPR1	1	AISGLEQDQPAR	AISGLEQDQPAR	2	AISGLEQDQPAR2			5089.62	4661.95	4826.38
Q14204	Q14204	DYHC1_HUMAN	DYNC1H1	Cytoplasmic dynein 1 heavy chain 1	1	AISKDHLYGTLDPNTR	AISKDHLYGTLDPNTR	3	AISKDHLYGTLDPNTR3	12624.1		8543.18	8643.54
Q53R41;Q53R41-2	Q53R41;Q53R41-2	FAKD1_HUMAN	FASTKD1	FAST kinase domain-containing protein 1, mitochondrial	1	AISLLPSPHLDEVGISR	AISLLPSPHLDEVGISR	3	AISLLPSPHLDEVGISR3	12607.1	7381.05	10827.5	6771.77		6816.43
Q13423	Q13423	NNTM_HUMAN	NNT	NAD(P) transhydrogenase, mitochondrial	1	AISPDKDNFYFDVK	AISPDKDNFYFDVK	3	AISPDKDNFYFDVK3		11512.3	2373.29	10346.2	7842.04
Q9Y4I1;Q9Y4I1-2;Q9Y4I1-3	Q9Y4I1;Q9Y4I1-2;Q9Y4I1-3	MYO5A_HUMAN	MYO5A	Unconventional myosin-Va	1	AISPTSATSSGR	AISPTSATSSGR	2	AISPTSATSSGR2	27101.1	33355	26034.7	24912.1	28667.9	29817.9
P49754;P49754-2;P49754-3	P49754;P49754-2;P49754-3	VPS41_HUMAN	VPS41	Vacuolar protein sorting-associated protein 41 homolog	1	AISPYLPR	AISPYLPR	2	AISPYLPR2	24826.7		19292.5	11731.6	18238	20810.5
Q9HD89	Q9HD89	RETN_HUMAN	RETN	Resistin	1	AISSIGLECQSVTSR	AISSIGLEC(UniMod:4)QSVTSR	2	AISSIGLEC(UniMod:4)QSVTSR2	149820	266318	215051	270166	203205	200930
Q8N684;Q8N684-2;Q8N684-3	Q8N684;Q8N684-3;Q8N684-2	CPSF7_HUMAN	CPSF7	Cleavage and polyadenylation specificity factor subunit 7	1	AISSSAISK	AISSSAISK	2	AISSSAISK2	13002.6		17658.9	12937.5	18830.2	23708
Q16630;Q16630-2;Q16630-3	Q16630;Q16630-2;Q16630-3	CPSF6_HUMAN	CPSF6	Cleavage and polyadenylation specificity factor subunit 6	1	AISSSAISR	AISSSAISR	2	AISSSAISR2	28648	32113.3	40883.4	103948	113615	149434
Q92817	Q92817	EVPL_HUMAN	EVPL	Envoplakin	1	AISSVEPK	AISSVEPK	2	AISSVEPK2	28440.6			19088.3	12414.9
Q12996	Q12996	CSTF3_HUMAN	CSTF3	Cleavage stimulation factor subunit 3	1	AISTLLKK	AISTLLKK	2	AISTLLKK2	4741.05	3990.95	6655.11	4707.38	4038.35	10248.3
Q5KU26	Q5KU26	COL12_HUMAN	COLEC12	Collectin-12	1	AISTNSELSTFR	AISTNSELSTFR	2	AISTNSELSTFR2	21201.3		4838.58	7504.6		9891.78
Q9H7Z7	Q9H7Z7	PGES2_HUMAN	PTGES2	Prostaglandin E synthase 2	1	AITEASPAH	AITEASPAH	2	AITEASPAH2	17792.8	17994	21234.5	18330.9	18946.8	13060.7
O15031	O15031	PLXB2_HUMAN	PLXNB2	Plexin-B2	1	AITEIYLTR	AITEIYLTR	2	AITEIYLTR2	53140.6			20334.4
Q04864;Q04864-2	Q04864;Q04864-2	REL_HUMAN	REL	Proto-oncogene c-Rel	1	AITEPVTVK	AITEPVTVK	2	AITEPVTVK2	13778.8	4937.42	5456.9	3763.73	7193.97	10237.8
Q9Y2R4	Q9Y2R4	DDX52_HUMAN	DDX52	Probable ATP-dependent RNA helicase DDX52	1	AITFFTEDDKPLLR	AITFFTEDDKPLLR	3	AITFFTEDDKPLLR3	5321.18	4449.22		6384.17
P35249;P35249-2	P35249;P35249-2	RFC4_HUMAN	RFC4	Replication factor C subunit 4	1	AITFLQSATR	AITFLQSATR	2	AITFLQSATR2	15177.9	15677.3		15136.5	15572.5
P15924	P15924;P15924-2;P15924-3	DESP_HUMAN	DSP	Desmoplakin	1	AITGFDDPFSGK	AITGFDDPFSGK	2	AITGFDDPFSGK2	29498.3	13590.2	29559.2	17695
O60437	O60437	PEPL_HUMAN	PPL	Periplakin	1	AITGILRPPLEQGR	AITGILRPPLEQGR	3	AITGILRPPLEQGR3	100213	57304.3	102171	43645.2
Q92947	Q92947	GCDH_HUMAN	GCDH	Glutaryl-CoA dehydrogenase, mitochondrial	1	AITGIQAFTASK	AITGIQAFTASK	2	AITGIQAFTASK2	65730.7		28402	27718.5	33933.3	15540.6
P14866	P14866;P14866-2	HNRPL_HUMAN	HNRNPL	Heterogeneous nuclear ribonucleoprotein L	1	AITHLNNNFMFGQK	AITHLNNNFMFGQK	3	AITHLNNNFMFGQK3	12509.3	15376.6	33564.7	40042.9
P14866	P14866;P14866-2	HNRPL_HUMAN	HNRNPL	Heterogeneous nuclear ribonucleoprotein L	1	AITHLNNNFMFGQK	AITHLNNNFM(UniMod:35)FGQK	3	AITHLNNNFM(UniMod:35)FGQK3	19905.3	10342.8	26412.1	19635.6	4483.98
Q15366;Q15366-2;Q15366-3;Q15366-4;Q15366-5;Q15366-6;Q15366-7;Q15366-8	Q15366;Q15366-2;Q15366-3;Q15366-4;Q15366-5;Q15366-6;Q15366-7;Q15366-8	PCBP2_HUMAN	PCBP2	Poly(rC)-binding protein 2	1	AITIAGIPQSIIECVK	AITIAGIPQSIIEC(UniMod:4)VK	2	AITIAGIPQSIIEC(UniMod:4)VK2	29478.8	40688.9	25330	107089	35607.7	61500.9
Q15365	Q15365	PCBP1_HUMAN	PCBP1	Poly(rC)-binding protein 1	1	AITIAGVPQSVTECVK	AITIAGVPQSVTEC(UniMod:4)VK	2	AITIAGVPQSVTEC(UniMod:4)VK2	128344	119555	127570	293359	249304	300953
Q16555	Q16555;Q16555-2	DPYL2_HUMAN	DPYSL2	Dihydropyrimidinase-related protein 2	1	AITIANQTNCPLYITK	AITIANQTNC(UniMod:4)PLYITK	2	AITIANQTNC(UniMod:4)PLYITK2					67316.1
Q14195-2	Q14195;Q14195-2	DPYL3_HUMAN	DPYSL3	Isoform LCRMP-4 of Dihydropyrimidinase-related protein 3	1	AITIASQTNCPLYVTK	AITIASQTNC(UniMod:4)PLYVTK	2	AITIASQTNC(UniMod:4)PLYVTK2	6877.95	17815.5	10182.4	28257	90089.4	50706.8
P23142	P23142	FBLN1_HUMAN	FBLN1	Fibulin-1	1	AITPPHPASQANIIFDITEGNLR	AITPPHPASQANIIFDITEGNLR	3	AITPPHPASQANIIFDITEGNLR3	100101	55365.1	103363	49785.2	41119.7	34031.8
Q02952;Q02952-2;Q02952-3	Q02952;Q02952-2;Q02952-3	AKA12_HUMAN	AKAP12	A-kinase anchor protein 12	1	AITPQAQEELQK	AITPQAQEELQK	2	AITPQAQEELQK2	11809.6		2856.3	30024.3	27294.5	24664.6
Q02952;Q02952-2;Q02952-3	Q02952;Q02952-2;Q02952-3	AKA12_HUMAN	AKAP12	A-kinase anchor protein 12	1	AITPQAQEELQKQER	AITPQAQEELQKQER	3	AITPQAQEELQKQER3		3180	4687.88	3801.29	5331.33
P10253	P10253	LYAG_HUMAN	GAA	Lysosomal alpha-glucosidase	1	AITQEQCEAR	AITQEQC(UniMod:4)EAR	2	AITQEQC(UniMod:4)EAR2	13730.7	26563.8	12046.3	37544	42508.2	43451.2
P57735;Q15907	P57735;P62491;Q15907;P62491-2;Q15907-2	RAB25_HUMAN;RB11B_HUMAN	RAB11B;RAB25	Ras-related protein Rab-25	0	AITSAYYR	AITSAYYR	2	AITSAYYR2	476888	192734	352876	184716	110066	189178
Q9NYU2;Q9NYU2-2	Q9NYU2;Q9NYU2-2	UGGG1_HUMAN	UGGT1	UDP-glucose:glycoprotein glucosyltransferase 1	1	AITTSLTTK	AITTSLTTK	2	AITTSLTTK2	30022.3		10368.8
O14818	O14818;Q8TAA3;O14818-4;Q8TAA3-2;Q8TAA3-5	PSA7_HUMAN	PSMA7	Proteasome subunit alpha type-7	0	AITVFSPDGHLFQVEYAQEAVKK	AITVFSPDGHLFQVEYAQEAVKK	3	AITVFSPDGHLFQVEYAQEAVKK3	9183.3		12251.5	3901.84
O14818	O14818;Q8TAA3;O14818-4;Q8TAA3-2;Q8TAA3-5	PSA7_HUMAN	PSMA7	Proteasome subunit alpha type-7	0	AITVFSPDGHLFQVEYAQEAVKK	AITVFSPDGHLFQVEYAQEAVKK	4	AITVFSPDGHLFQVEYAQEAVKK4	5293.08		5762.61	2466.9
Q07954	Q07954	LRP1_HUMAN	LRP1	Prolow-density lipoprotein receptor-related protein 1	1	AITVHPEK	AITVHPEK	2	AITVHPEK2	44822.2	46364.9	36706.3	50133.2	61005.2	60407.4
Q13642-1;Q13642-4;Q13642-5	Q13642;Q13642-1;Q13642-3;Q13642-4;Q13642-5	FHL1_HUMAN	FHL1	Isoform 1 of Four and a half LIM domains protein 1	1	AIVAGDQNVEYK	AIVAGDQNVEYK	2	AIVAGDQNVEYK2					8071.44
P08865	P08865;A0A8I5KQE6	RSSA_HUMAN	RPSA	Small ribosomal subunit protein uS2	0	AIVAIENPADVSVISSR	AIVAIENPADVSVISSR	2	AIVAIENPADVSVISSR2		402799			418682	733015
P08865	P08865;A0A8I5KQE6	RSSA_HUMAN	RPSA	Small ribosomal subunit protein uS2	0	AIVAIENPADVSVISSR	AIVAIENPADVSVISSR	3	AIVAIENPADVSVISSR3	19580.8	27537.3	16660.9	43427.9	31320.2	53549.5
Q9UBF2;Q9UBF2-2	Q9UBF2;Q9UBF2-2	COPG2_HUMAN	COPG2	Coatomer subunit gamma-2	1	AIVDCIISIVEENPESK	AIVDC(UniMod:4)IISIVEENPESK	2	AIVDC(UniMod:4)IISIVEENPESK2	7685.22		7231.17	5117.44	4090.74	4829.39
O95490;O95490-2;O95490-5;O95490-6;O95490-7	O95490;O95490-2;O95490-3;O95490-4;O95490-5;O95490-6;O95490-7	AGRL2_HUMAN	ADGRL2	Adhesion G protein-coupled receptor L2	1	AIVDSPCIYEAEQK	AIVDSPC(UniMod:4)IYEAEQK	2	AIVDSPC(UniMod:4)IYEAEQK2	5457.99	12751.8	8141.44	9476.64	17848.2	10569.9
O00468-6	O00468;O00468-2;O00468-3;O00468-4;O00468-5;O00468-6;O00468-7	AGRIN_HUMAN	AGRN	Isoform 6 of Agrin	1	AIVDVHFDPTTAFR	AIVDVHFDPTTAFR	3	AIVDVHFDPTTAFR3	280268	338009	334790	243437	246021	178276
P35590	P35590	TIE1_HUMAN	TIE1	Tyrosine-protein kinase receptor Tie-1	1	AIVEPEKTTAEFEVPR	AIVEPEKTTAEFEVPR	3	AIVEPEKTTAEFEVPR3			8513.69	6967.06	7147.08	11544.5
O75369-7	O75369;O75369-2;O75369-3;O75369-6;O75369-4;O75369-5;O75369-7;O75369-8;O75369-9	FLNB_HUMAN	FLNB	Isoform 7 of Filamin-B	1	AIVHDNKDGTYAVTYIPDK	AIVHDNKDGTYAVTYIPDK	3	AIVHDNKDGTYAVTYIPDK3	13179.1		13348.6	5202.29
Q08426	Q08426	ECHP_HUMAN	EHHADH	Peroxisomal bifunctional enzyme	1	AIVICGAEGK	AIVIC(UniMod:4)GAEGK	2	AIVIC(UniMod:4)GAEGK2				22473.3
Q9BUJ2;Q9BUJ2-2;Q9BUJ2-4	Q9BUJ2;Q9BUJ2-2;Q9BUJ2-3;Q9BUJ2-4	HNRL1_HUMAN	HNRNPUL1	Heterogeneous nuclear ribonucleoprotein U-like protein 1	1	AIVICPTDEDLKDR	AIVIC(UniMod:4)PTDEDLKDR	2	AIVIC(UniMod:4)PTDEDLKDR2				7436.63
Q9BUJ2;Q9BUJ2-2;Q9BUJ2-4	Q9BUJ2;Q9BUJ2-2;Q9BUJ2-3;Q9BUJ2-4	HNRL1_HUMAN	HNRNPUL1	Heterogeneous nuclear ribonucleoprotein U-like protein 1	1	AIVICPTDEDLKDR	AIVIC(UniMod:4)PTDEDLKDR	3	AIVIC(UniMod:4)PTDEDLKDR3	24649	18994	33114.5	57425	23443.3	32120.7
O43861;O43861-2	O43861;O43861-2	ATP9B_HUMAN	ATP9B	Probable phospholipid-transporting ATPase IIB	1	AIVLCHNVTPVYESR	AIVLC(UniMod:4)HNVTPVYESR	3	AIVLC(UniMod:4)HNVTPVYESR3	12188.2		9560.8
P49116	P49116;P49116-2	NR2C2_HUMAN	NR2C2	Nuclear receptor subfamily 2 group C member 2	1	AIVLFSPDHPGLTSTSQIEK	AIVLFSPDHPGLTSTSQIEK	3	AIVLFSPDHPGLTSTSQIEK3	7743.64	8468.77	5636.63	5777.37	3475.43
Q15102	Q15102	PA1B3_HUMAN	PAFAH1B3	Platelet-activating factor acetylhydrolase IB subunit alpha1	1	AIVQLVNER	AIVQLVNER	2	AIVQLVNER2	40050.3	15698.1	11226.8
O00232;O00232-2	O00232;O00232-2	PSD12_HUMAN	PSMD12	26S proteasome non-ATPase regulatory subunit 12	1	AIYDTPCIQAESEK	AIYDTPC(UniMod:4)IQAESEK	2	AIYDTPC(UniMod:4)IQAESEK2	4365.73	7601.77	7727.03	14332	10802.7	14476.3
Q15149	Q15149	PLEC_HUMAN	PLEC	Plectin	1	AIYEVLFR	AIYEVLFR	2	AIYEVLFR2	89425	22094.6	71533.9	19797
Q96RP9	Q96RP9	EFGM_HUMAN	GFM1	Elongation factor G, mitochondrial	1	AIYFDGDFGQIVR	AIYFDGDFGQIVR	2	AIYFDGDFGQIVR2	13769.3
Q9UNF0;Q9UNF0-2	Q9UNF0;Q9UNF0-2	PACN2_HUMAN	PACSIN2	Protein kinase C and casein kinase substrate in neurons protein 2	1	AIYHDLEQSIR	AIYHDLEQSIR	3	AIYHDLEQSIR3	23392.2		35055	25608.2
P21964;P21964-2	P21964;P21964-2	COMT_HUMAN	COMT	Catechol O-methyltransferase	1	AIYKGPGSEAGP	AIYKGPGSEAGP	2	AIYKGPGSEAGP2	59459.9	31341.8	30758.9	17326.5	19649.8	22027.4
Q9Y2Q5	Q9Y2Q5	LTOR2_HUMAN	LAMTOR2	Ragulator complex protein LAMTOR2	1	AKAQALVQYLEEPLTQVAAS	AKAQALVQYLEEPLTQVAAS	2	AKAQALVQYLEEPLTQVAAS2		4688.7	26452.8	5933.85	3666.66	1411.1
P38646	P38646	GRP75_HUMAN	HSPA9	Stress-70 protein, mitochondrial	1	AKCELSSSVQTDINLPYLTMDSSGPK	AKC(UniMod:4)ELSSSVQTDINLPYLTMDSSGPK	3	AKC(UniMod:4)ELSSSVQTDINLPYLTMDSSGPK3	45669.2	58532.3	70581.9	59459.8	66472.2	15597.4
P38646	P38646	GRP75_HUMAN	HSPA9	Stress-70 protein, mitochondrial	1	AKCELSSSVQTDINLPYLTMDSSGPK	AKC(UniMod:4)ELSSSVQTDINLPYLTM(UniMod:35)DSSGPK	3	AKC(UniMod:4)ELSSSVQTDINLPYLTM(UniMod:35)DSSGPK3	85717.6	59350.8	86628.1	47665.9	58446	54505.5
Q92896;Q92896-2;Q92896-3	Q92896;Q92896-2;Q92896-3	GSLG1_HUMAN	GLG1	Golgi apparatus protein 1	1	AKDDSELEGQVISCLK	AKDDSELEGQVISC(UniMod:4)LK	3	AKDDSELEGQVISC(UniMod:4)LK3	42098.1	32058.1	48476.6	19200.9	18680.4	22714
Q01082;Q01082-3	Q01082;Q01082-2;Q01082-3	SPTB2_HUMAN	SPTBN1	Spectrin beta chain, non-erythrocytic 1	1	AKDEQSAVSMLK	AKDEQSAVSMLK	2	AKDEQSAVSMLK2	12458.4
Q01082;Q01082-3	Q01082;Q01082-2;Q01082-3	SPTB2_HUMAN	SPTBN1	Spectrin beta chain, non-erythrocytic 1	1	AKDEQSAVSMLK	AKDEQSAVSM(UniMod:35)LK	3	AKDEQSAVSM(UniMod:35)LK3	25711	19986.5	27575.4	9519.77	11156.1	12666.5
Q01082;Q01082-3	Q01082;Q01082-2;Q01082-3	SPTB2_HUMAN	SPTBN1	Spectrin beta chain, non-erythrocytic 1	1	AKDEQSAVSMLKK	AKDEQSAVSMLKK	3	AKDEQSAVSMLKK3	23703.7	15885.2	27759.9	14284	9752.78	4237.71
Q01082;Q01082-3	Q01082;Q01082-2;Q01082-3	SPTB2_HUMAN	SPTBN1	Spectrin beta chain, non-erythrocytic 1	1	AKDEQSAVSMLKK	AKDEQSAVSM(UniMod:35)LKK	3	AKDEQSAVSM(UniMod:35)LKK3	29451.9	12260	37945.9	5565.12	8371.62	6935.94
Q9H6W3	Q9H6W3;Q9H6W3-2	RIOX1_HUMAN	RIOX1	Ribosomal oxygenase 1	1	AKDFIHDSLPPVLTDR	AKDFIHDSLPPVLTDR	3	AKDFIHDSLPPVLTDR3	8934.73		11789.4	7116.8
Q96DE0;Q96DE0-3	Q96DE0;Q96DE0-3	NUD16_HUMAN	NUDT16	U8 snoRNA-decapping enzyme	1	AKDHGLEVLGLVR	AKDHGLEVLGLVR	3	AKDHGLEVLGLVR3	12762.8		10743
Q99798	Q99798	ACON_HUMAN	ACO2	Aconitate hydratase, mitochondrial	1	AKDINQEVYNFLATAGAK	AKDINQEVYNFLATAGAK	3	AKDINQEVYNFLATAGAK3	78381.5	105135	112633	113941	121716	95954.7
P16615	P16615;P16615-2;P16615-3;P16615-5	AT2A2_HUMAN	ATP2A2	Sarcoplasmic/endoplasmic reticulum calcium ATPase 2	1	AKDIVPGDIVEIAVGDK	AKDIVPGDIVEIAVGDK	2	AKDIVPGDIVEIAVGDK2	16756.9		10783.5	17083.9
P16615	P16615;P16615-2;P16615-3;P16615-5	AT2A2_HUMAN	ATP2A2	Sarcoplasmic/endoplasmic reticulum calcium ATPase 2	1	AKDIVPGDIVEIAVGDK	AKDIVPGDIVEIAVGDK	3	AKDIVPGDIVEIAVGDK3	13911.7	16131.5	14425.4	16163.5	11920.5
[truncated: 43,804 more rows]
