# Supplementary material for: A Single-Step Protein Extraction for Lung Extracellular Matrix Proteomics Enabled by the Photocleavable Surfactant Azo and timsTOF Pro
Source: Mol Cell Proteomics. 2025 Mar 17;24(8):100950. doi: 10.1016/j.mcpro.2025.100950 (PMC12535824; doi:10.1016/j.mcpro.2025.100950)
Supplement: Supplementary file 5 [file mmc5.xlsx]

## Sheet: Supplementary_file_4_DIANN_Dece
Protein.Group	Protein.Ids	Protein.Names	Genes	First.Protein.Description	Proteotypic	Stripped.Sequence	Modified.Sequence	Precursor.Charge	Precursor.Id	E:\Anna Grace\AGT_017_04_30_24\Raw Data\Decell-1_Slot1-28_1_8869.d	E:\Anna Grace\AGT_017_04_30_24\Raw Data\Decell-2_Slot1-29_1_8870.d	E:\Anna Grace\AGT_017_04_30_24\Raw Data\Decell-5_Slot1-32_1_8873.d
P36578	P36578	RL4_HUMAN	RPL4	Large ribosomal subunit protein uL4	1	AAAAAAALQAK	AAAAAAALQAK	2	AAAAAAALQAK2	8935.03	29159.9	10627.6
P51608-2	P51608-2	MECP2_HUMAN	MECP2	Isoform B of Methyl-CpG-binding protein 2	1	AAAAAAAPSGGGGGGEEERLEEK	(UniMod:1)AAAAAAAPSGGGGGGEEERLEEK	3	(UniMod:1)AAAAAAAPSGGGGGGEEERLEEK3	16771.4	4318.4	12917.5
Q96P70	Q96P70	IPO9_HUMAN	IPO9	Importin-9	1	AAAAAAGAASGLPGPVAQGLK	(UniMod:1)AAAAAAGAASGLPGPVAQGLK	3	(UniMod:1)AAAAAAGAASGLPGPVAQGLK3	13775.5		10563
P09417	P09417;P09417-2	DHPR_HUMAN	QDPR	Dihydropteridine reductase	1	AAAAAAGEAR	(UniMod:1)AAAAAAGEAR	2	(UniMod:1)AAAAAAGEAR2	176465	31634.3	74925.1
Q9UID3	Q9UID3	VPS51_HUMAN	VPS51	Vacuolar protein sorting-associated protein 51 homolog	1	AAAAAAGPSPGSGPGDSPEGPEGEAPER	(UniMod:1)AAAAAAGPSPGSGPGDSPEGPEGEAPER	3	(UniMod:1)AAAAAAGPSPGSGPGDSPEGPEGEAPER3	6223.94	2789.82	5169.41
Q9UID3	Q9UID3	VPS51_HUMAN	VPS51	Vacuolar protein sorting-associated protein 51 homolog	1	AAAAAAGPSPGSGPGDSPEGPEGEAPERR	(UniMod:1)AAAAAAGPSPGSGPGDSPEGPEGEAPERR	3	(UniMod:1)AAAAAAGPSPGSGPGDSPEGPEGEAPERR3		5466.39	7285.24
O00410	O00410	IPO5_HUMAN	IPO5	Importin-5	1	AAAAAEQQQFYLLLGNLLSPDNVVR	(UniMod:1)AAAAAEQQQFYLLLGNLLSPDNVVR	3	(UniMod:1)AAAAAEQQQFYLLLGNLLSPDNVVR3	12330.8	9118.69	15464.3
P27361;P27361-2;P27361-3	P27361;P27361-2;P27361-3	MK03_HUMAN	MAPK3	Mitogen-activated protein kinase 3	1	AAAAAQGGGGGEPR	(UniMod:1)AAAAAQGGGGGEPR	2	(UniMod:1)AAAAAQGGGGGEPR2	76252.7	102746	55202
Q99615	Q99615	DNJC7_HUMAN	DNAJC7	DnaJ homolog subfamily C member 7	1	AAAAECDVVMAATEPELLDDQEAKR	(UniMod:1)AAAAEC(UniMod:4)DVVMAATEPELLDDQEAKR	3	(UniMod:1)AAAAEC(UniMod:4)DVVMAATEPELLDDQEAKR3	12154.8	7927.51	9401.46
O43324;O43324-2	O43324;O43324-2	MCA3_HUMAN	EEF1E1	Eukaryotic translation elongation factor 1 epsilon-1	1	AAAAELSLLEK	(UniMod:1)AAAAELSLLEK	2	(UniMod:1)AAAAELSLLEK2	268269	186973	165086
P55036	P55036	PSMD4_HUMAN	PSMD4	26S proteasome non-ATPase regulatory subunit 4	1	AAAASAAEAGIATTGTEDSDDALLK	AAAASAAEAGIATTGTEDSDDALLK	2	AAAASAAEAGIATTGTEDSDDALLK2	34339.4	32674.3	45206.3
P30153	P30153	2AAA_HUMAN	PPP2R1A	Serine/threonine-protein phosphatase 2A 65 kDa regulatory subunit A alpha isoform	1	AAADGDDSLYPIAVLIDELR	(UniMod:1)AAADGDDSLYPIAVLIDELR	2	(UniMod:1)AAADGDDSLYPIAVLIDELR2	26969.5	39783.3	48621.3
Q9NQP4	Q9NQP4	PFD4_HUMAN	PFDN4	Prefoldin subunit 4	1	AAAEDVNVTFEDQQK	AAAEDVNVTFEDQQK	2	AAAEDVNVTFEDQQK2	36480.1	31377.9	66881.5
P55263	P55263;P55263-3	ADK_HUMAN	ADK	Adenosine kinase	1	AAAEEEPKPK	(UniMod:1)AAAEEEPKPK	2	(UniMod:1)AAAEEEPKPK2	7898.31	10285.4	5997.98
O15042;O15042-2	O15042;O15042-2	SR140_HUMAN	U2SURP	U2 snRNP-associated SURP motif-containing protein	1	AAAEIYEEFLAAFEGSDGNK	AAAEIYEEFLAAFEGSDGNK	2	AAAEIYEEFLAAFEGSDGNK2	16082.7	9422.88	11419.2
O15042;O15042-2	O15042;O15042-2	SR140_HUMAN	U2SURP	U2 snRNP-associated SURP motif-containing protein	1	AAAEIYEEFLAAFEGSDGNK	AAAEIYEEFLAAFEGSDGNK	3	AAAEIYEEFLAAFEGSDGNK3	8177.1	5557.82	6294.12
Q13523	Q13523	PRP4B_HUMAN	PRPF4B	Serine/threonine-protein kinase PRP4 homolog	1	AAAETQSLR	(UniMod:1)AAAETQSLR	2	(UniMod:1)AAAETQSLR2	79630.6	54420.9	78361.8
Q8TCE6	Q8TCE6	DEN10_HUMAN	DENND10	DENN domain-containing protein 10	1	AAAEVADTQLMLGVGLIEK	(UniMod:1)AAAEVADTQLM(UniMod:35)LGVGLIEK	3	(UniMod:1)AAAEVADTQLM(UniMod:35)LGVGLIEK3		7892.42
Q9Y490;Q9Y490-2	Q9Y490;Q9Y490-2	TLN1_HUMAN	TLN1	Talin-1	1	AAAFEEQENETVVVK	AAAFEEQENETVVVK	2	AAAFEEQENETVVVK2	45096.5	29849.4	61620.1
P13497	P13497;P13497-2;P13497-3;P13497-4;P13497-5;P13497-6	BMP1_HUMAN	BMP1	Bone morphogenetic protein 1	1	AAAFLGDIALDEEDLR	AAAFLGDIALDEEDLR	2	AAAFLGDIALDEEDLR2	15509.7	14248	12358.3
P35221	P35221;P35221-2	CTNA1_HUMAN	CTNNA1	Catenin alpha-1	1	AAAGEFADDPCSSVK	AAAGEFADDPC(UniMod:4)SSVK	2	AAAGEFADDPC(UniMod:4)SSVK2	50016.9	97092.9	53529.6
Q96C19	Q96C19	EFHD2_HUMAN	EFHD2	EF-hand domain-containing protein D2	1	AAAGELQEDSGLCVLAR	AAAGELQEDSGLC(UniMod:4)VLAR	2	AAAGELQEDSGLC(UniMod:4)VLAR2	4057.04	5769.36	5308.54
Q96T51	Q96T51;Q96T51-3	RUFY1_HUMAN	RUFY1	RUN and FYVE domain-containing protein 1	1	AAAGLGGGDSGDGTAR	AAAGLGGGDSGDGTAR	2	AAAGLGGGDSGDGTAR2		7247.27
Q9BQS8;Q9BQS8-4	Q9BQS8;Q9BQS8-4	FYCO1_HUMAN	FYCO1	FYVE and coiled-coil domain-containing protein 1	1	AAAGSLPGLQAQLAQAEQR	AAAGSLPGLQAQLAQAEQR	2	AAAGSLPGLQAQLAQAEQR2		8785.85
Q8TAE8	Q8TAE8	G45IP_HUMAN	GADD45GIP1	Large ribosomal subunit protein mL64	1	AAALAAAVAQDPAASGAPSS	AAALAAAVAQDPAASGAPSS	2	AAALAAAVAQDPAASGAPSS2	42176.3	48568.4	26022
Q12955-4	Q12955;Q12955-4;Q12955-5	ANK3_HUMAN	ANK3	Isoform 2 of Ankyrin-3	1	AAALLLQNDNNADVESK	AAALLLQNDNNADVESK	2	AAALLLQNDNNADVESK2	13861.8	7736.61	11294.3
P62877	P62877	RBX1_HUMAN	RBX1	E3 ubiquitin-protein ligase RBX1	1	AAAMDVDTPSGTNSGAGKK	(UniMod:1)AAAMDVDTPSGTNSGAGKK	2	(UniMod:1)AAAMDVDTPSGTNSGAGKK2	2856.38	4641.83	7381.53
P26641	P26641;P26641-2	EF1G_HUMAN	EEF1G	Elongation factor 1-gamma	1	AAAPAPEEEMDECEQALAAEPK	AAAPAPEEEMDEC(UniMod:4)EQALAAEPK	2	AAAPAPEEEMDEC(UniMod:4)EQALAAEPK2	44873.8	41397.8	40473.6
P26641	P26641;P26641-2	EF1G_HUMAN	EEF1G	Elongation factor 1-gamma	1	AAAPAPEEEMDECEQALAAEPK	AAAPAPEEEMDEC(UniMod:4)EQALAAEPK	3	AAAPAPEEEMDEC(UniMod:4)EQALAAEPK3	15566.9	20834.7	20876.4
P26641	P26641;P26641-2	EF1G_HUMAN	EEF1G	Elongation factor 1-gamma	1	AAAPAPEEEMDECEQALAAEPK	AAAPAPEEEM(UniMod:35)DEC(UniMod:4)EQALAAEPK	2	AAAPAPEEEM(UniMod:35)DEC(UniMod:4)EQALAAEPK2	6498.49	6020.82	3147.8
Q9NVA2;Q9NVA2-2	Q9NVA2;Q9NVA2-2	SEP11_HUMAN	SEPTIN11	Septin-11	1	AAAQLLQSQAQQSGAQQTK	AAAQLLQSQAQQSGAQQTK	2	AAAQLLQSQAQQSGAQQTK2	14902.9	23906.1	41784.7
Q9NVA2;Q9NVA2-2	Q9NVA2;Q9NVA2-2	SEP11_HUMAN	SEPTIN11	Septin-11	1	AAAQLLQSQAQQSGAQQTK	AAAQLLQSQAQQSGAQQTK	3	AAAQLLQSQAQQSGAQQTK3	24101.6	25960	28839.3
Q96AB3;Q96AB3-2;Q96AB3-3	Q96AB3;Q96AB3-2;Q96AB3-3	ISOC2_HUMAN	ISOC2	Isochorismatase domain-containing protein 2	1	AAARPSLGR	(UniMod:1)AAARPSLGR	2	(UniMod:1)AAARPSLGR2	34480.3	20138.1	10799.5
Q7Z5L9;Q7Z5L9-2	Q7Z5L9;Q7Z5L9-2	I2BP2_HUMAN	IRF2BP2	Interferon regulatory factor 2-binding protein 2	1	AAASLAAVSGTAAASLGSAQPTDLGAHK	AAASLAAVSGTAAASLGSAQPTDLGAHK	3	AAASLAAVSGTAAASLGSAQPTDLGAHK3		4263.03
Q99733;Q99733-2	Q99733;Q99733-2	NP1L4_HUMAN	NAP1L4	Nucleosome assembly protein 1-like 4	1	AAATAEEPDPK	AAATAEEPDPK	2	AAATAEEPDPK2		10731.5	5677.37
Q02040	Q02040;Q02040-3;Q02040-2	AK17A_HUMAN	AKAP17A	A-kinase anchor protein 17A	1	AAATIVHDTSEAVELCPAYGLYLKPITK	(UniMod:1)AAATIVHDTSEAVELC(UniMod:4)PAYGLYLKPITK	3	(UniMod:1)AAATIVHDTSEAVELC(UniMod:4)PAYGLYLKPITK3		3284.52	4078.2
P49006	P49006	MRP_HUMAN	MARCKSL1	MARCKS-related protein	1	AAATPESQEPQAK	AAATPESQEPQAK	2	AAATPESQEPQAK2	10693	17340.4	13989.2
Q05397;Q05397-5;Q05397-7	Q05397;Q05397-5;Q05397-7	FAK1_HUMAN	PTK2	Focal adhesion kinase 1	1	AAAYLDPNLNHTPNSSTK	(UniMod:1)AAAYLDPNLNHTPNSSTK	2	(UniMod:1)AAAYLDPNLNHTPNSSTK2	7225	9797.45	6222.69
Q9BUH6	Q9BUH6	PAXX_HUMAN	PAXX	Protein PAXX	1	AACEQQAVALTLQEDR	AAC(UniMod:4)EQQAVALTLQEDR	2	AAC(UniMod:4)EQQAVALTLQEDR2	5480.43	4764.48	11295.8
P13796	P13796	PLSL_HUMAN	LCP1	Plastin-2	1	AACLPLPGYR	AAC(UniMod:4)LPLPGYR	2	AAC(UniMod:4)LPLPGYR2	74781.9	185483
Q9UBQ7	Q9UBQ7	GRHPR_HUMAN	GRHPR	Glyoxylate reductase/hydroxypyruvate reductase	1	AADCEVEQWDSDEPIPAK	AADC(UniMod:4)EVEQWDSDEPIPAK	2	AADC(UniMod:4)EVEQWDSDEPIPAK2	3017.64		4090.62
Q53G44	Q53G44	IF44L_HUMAN	IFI44L	Interferon-induced protein 44-like	1	AADDFLEDLPLEETGAIER	AADDFLEDLPLEETGAIER	2	AADDFLEDLPLEETGAIER2	18548.7	17363.4	14784.8
P02766	P02766	TTHY_HUMAN	TTR	Transthyretin	1	AADDTWEPFASGK	AADDTWEPFASGK	2	AADDTWEPFASGK2	11026.4		23659
P55060;P55060-3	P55060;P55060-3;P55060-4	XPO2_HUMAN	CSE1L	Exportin-2	1	AADEEAFEDNSEEYIR	AADEEAFEDNSEEYIR	2	AADEEAFEDNSEEYIR2	16369	24063.6	45508.8
P55060;P55060-3	P55060;P55060-3;P55060-4	XPO2_HUMAN	CSE1L	Exportin-2	1	AADEEAFEDNSEEYIRR	AADEEAFEDNSEEYIRR	3	AADEEAFEDNSEEYIRR3	13579.4	9097.73	21970.1
P29374;P29374-2;P29374-3	P29374;P29374-2;P29374-3	ARI4A_HUMAN	ARID4A	AT-rich interactive domain-containing protein 4A	1	AADEPAYLTVGTDVSAK	AADEPAYLTVGTDVSAK	2	AADEPAYLTVGTDVSAK2	4566.4	13079.4	7076.25
P07954;P07954-2	P07954;P07954-2	FUMH_HUMAN	FH	Fumarate hydratase, mitochondrial	1	AADEVAEGK	AADEVAEGK	2	AADEVAEGK2	31896.3		20521.9
Q6P1J9	Q6P1J9	CDC73_HUMAN	CDC73	Parafibromin	1	AADEVLAEAK	AADEVLAEAK	2	AADEVLAEAK2	21512.6	19779.8	20321.2
Q63HN8;Q63HN8-4	Q63HN8;Q63HN8-4	RN213_HUMAN	RNF213	E3 ubiquitin-protein ligase RNF213	1	AADFLSEPEGGPEMAK	AADFLSEPEGGPEMAK	2	AADFLSEPEGGPEMAK2	26455.5	43446.7	36242.7
Q63HN8;Q63HN8-4	Q63HN8;Q63HN8-4	RN213_HUMAN	RNF213	E3 ubiquitin-protein ligase RNF213	1	AADFLSEPEGGPEMAK	AADFLSEPEGGPEM(UniMod:35)AK	2	AADFLSEPEGGPEM(UniMod:35)AK2	16237.2	39788.5	10905.8
Q9Y277;Q9Y277-2	Q9Y277;Q9Y277-2	VDAC3_HUMAN	VDAC3	Voltage-dependent anion-selective channel protein 3	1	AADFQLHTHVNDGTEFGGSIYQK	AADFQLHTHVNDGTEFGGSIYQK	3	AADFQLHTHVNDGTEFGGSIYQK3	3578.8		3931.39
Q9Y277;Q9Y277-2	Q9Y277;Q9Y277-2	VDAC3_HUMAN	VDAC3	Voltage-dependent anion-selective channel protein 3	1	AADFQLHTHVNDGTEFGGSIYQK	AADFQLHTHVNDGTEFGGSIYQK	4	AADFQLHTHVNDGTEFGGSIYQK4	9816.31	6404.74	20582.7
Q86VP6	Q86VP6	CAND1_HUMAN	CAND1	Cullin-associated NEDD8-dissociated protein 1	1	AADIDQEVK	AADIDQEVK	2	AADIDQEVK2	25001.6	43416.9	22123.9
Q96ST3	Q96ST3	SIN3A_HUMAN	SIN3A	Paired amphipathic helix protein Sin3a	1	AADIIDGLR	AADIIDGLR	2	AADIIDGLR2		54155.8	31348.4
Q15293	Q15293;Q15293-2	RCN1_HUMAN	RCN1	Reticulocalbin-1	1	AADLNGDLTATR	AADLNGDLTATR	2	AADLNGDLTATR2	308691	365029	210015
O15382	O15382	BCAT2_HUMAN	BCAT2	Branched-chain-amino-acid aminotransferase, mitochondrial	1	AADLQLEMTQKPHK	AADLQLEMTQKPHK	3	AADLQLEMTQKPHK3	1305.43	1494.2	6352.06
P67809	P67809	YBOX1_HUMAN	YBX1	Y-box-binding protein 1	1	AADPPAENSSAPEAEQGGAE	AADPPAENSSAPEAEQGGAE	2	AADPPAENSSAPEAEQGGAE2	60594.5	45378.3	56070.8
P35251;P35251-2	P35251;P35251-2	RFC1_HUMAN	RFC1	Replication factor C subunit 1	1	AADSICDGDLVDSQIR	AADSIC(UniMod:4)DGDLVDSQIR	2	AADSIC(UniMod:4)DGDLVDSQIR2		17786.8	9698.13
P80723	P80723	BASP1_HUMAN	BASP1	Brain acid soluble protein 1	1	AAEAAAAPAESAAPAAGEEPSKEEGEPK	AAEAAAAPAESAAPAAGEEPSKEEGEPK	3	AAEAAAAPAESAAPAAGEEPSKEEGEPK3	8082.42	7042.09	19814.7
Q9Y5Q8;Q9Y5Q8-2;Q9Y5Q8-3	Q9Y5Q8;Q9Y5Q8-2;Q9Y5Q8-3	TF3C5_HUMAN	GTF3C5	General transcription factor 3C polypeptide 5	1	AAEAADLGLGAAVPVELR	(UniMod:1)AAEAADLGLGAAVPVELR	2	(UniMod:1)AAEAADLGLGAAVPVELR2	10976.7	9439.94	4717.04
O75352;O75352-2	O75352;O75352-2	MPU1_HUMAN	MPDU1	Mannose-P-dolichol utilization defect 1 protein	1	AAEADGPLKR	(UniMod:1)AAEADGPLKR	2	(UniMod:1)AAEADGPLKR2	301770	348989	222335
P46821	P46821	MAP1B_HUMAN	MAP1B	Microtubule-associated protein 1B	1	AAEAGGAEEQYGFLTTPTK	AAEAGGAEEQYGFLTTPTK	2	AAEAGGAEEQYGFLTTPTK2	10967.8	9140.02	4343.81
Q8N2S1;Q8N2S1-2;Q8N2S1-3	Q8N2S1;Q8N2S1-2;Q8N2S1-3	LTBP4_HUMAN	LTBP4	Latent-transforming growth factor beta-binding protein 4	1	AAECLDVDECHR	AAEC(UniMod:4)LDVDEC(UniMod:4)HR	3	AAEC(UniMod:4)LDVDEC(UniMod:4)HR3	1992.11	3494.62	3149.79
Q08211	Q08211	DHX9_HUMAN	DHX9	ATP-dependent RNA helicase A	1	AAECNIVVTQPR	AAEC(UniMod:4)NIVVTQPR	2	AAEC(UniMod:4)NIVVTQPR2	129385	121454	92555.1
Q92817	Q92817	EVPL_HUMAN	EVPL	Envoplakin	1	AAEDAVYELQSK	AAEDAVYELQSK	2	AAEDAVYELQSK2	121843	110471	95637.1
P06454;P06454-2	P06454;P06454-2	PTMA_HUMAN	PTMA	Prothymosin alpha	1	AAEDDEDDDVDTK	AAEDDEDDDVDTK	2	AAEDDEDDDVDTK2	15501.6	9002.91	21797.5
P06454;P06454-2	P06454;P06454-2	PTMA_HUMAN	PTMA	Prothymosin alpha	1	AAEDDEDDDVDTKK	AAEDDEDDDVDTKK	3	AAEDDEDDDVDTKK3	11678.9	21446.6	28083.3
P35475	P35475;P35475-2	IDUA_HUMAN	IDUA	Alpha-L-iduronidase	1	AAEDPVAAAPR	AAEDPVAAAPR	2	AAEDPVAAAPR2	18705.2	20156.2	12309.5
Q01995	Q01995	TAGL_HUMAN	TAGLN	Transgelin	1	AAEDYGVIK	AAEDYGVIK	2	AAEDYGVIK2	402307	259446	168299
Q7Z460;Q7Z460-2;Q7Z460-3;Q7Z460-4;Q7Z460-5	Q7Z460;Q7Z460-2;Q7Z460-3;Q7Z460-4;Q7Z460-5	CLAP1_HUMAN	CLASP1	CLIP-associating protein 1	1	AAEEAASTLASSIHPEQCIK	AAEEAASTLASSIHPEQC(UniMod:4)IK	3	AAEEAASTLASSIHPEQC(UniMod:4)IK3			8151.65
P09496-2	P09496-2;P09496-5	CLCA_HUMAN	CLTA	Isoform Non-brain of Clathrin light chain A	1	AAEEAFVNDIDESSPGTEWER	AAEEAFVNDIDESSPGTEWER	2	AAEEAFVNDIDESSPGTEWER2	51849.2	16626.3	184146
P20962	P20962	PTMS_HUMAN	PTMS	Parathymosin	1	AAEEEDEADPKR	AAEEEDEADPKR	3	AAEEEDEADPKR3	13576.2	14941.4	11975.8
P11586	P11586	C1TC_HUMAN	MTHFD1	C-1-tetrahydrofolate synthase, cytoplasmic	1	AAEEIGIK	AAEEIGIK	2	AAEEIGIK2	26631.8	27944.7	21080.5
Q9UBW7	Q9UBW7	ZMYM2_HUMAN	ZMYM2	Zinc finger MYM-type protein 2	1	AAEELDMENEFLLPPVFGEEYEEQPRPR	AAEELDMENEFLLPPVFGEEYEEQPRPR	3	AAEELDMENEFLLPPVFGEEYEEQPRPR3			2802.88
P29966	P29966	MARCS_HUMAN	MARCKS	Myristoylated alanine-rich C-kinase substrate	1	AAEEPSKVEEK	AAEEPSKVEEK	3	AAEEPSKVEEK3		6031.23	9066.4
Q05655;Q05655-2	Q05655;Q05655-2	KPCD_HUMAN	PRKCD	Protein kinase C delta type	1	AAEEPVSEVTVGVSVLAER	AAEEPVSEVTVGVSVLAER	2	AAEEPVSEVTVGVSVLAER2	14175.7	7398.59	19270.9
Q05655;Q05655-2	Q05655;Q05655-2	KPCD_HUMAN	PRKCD	Protein kinase C delta type	1	AAEEPVSEVTVGVSVLAER	AAEEPVSEVTVGVSVLAER	3	AAEEPVSEVTVGVSVLAER3			4728.4
Q13751	Q13751	LAMB3_HUMAN	LAMB3	Laminin subunit beta-3	1	AAEESASQIQSSAQR	AAEESASQIQSSAQR	2	AAEESASQIQSSAQR2	5993.39	3609.22	10763
O95425-4	O95425;O95425-2;O95425-3;O95425-4	SVIL_HUMAN	SVIL	Isoform SV4 of Supervillin	1	AAEFGEPTSEQTGTAAGK	AAEFGEPTSEQTGTAAGK	2	AAEFGEPTSEQTGTAAGK2		4478.54	3677.34
Q9BZL4	Q9BZL4;Q9BZL4-2;Q9BZL4-3;Q9BZL4-4	PP12C_HUMAN	PPP1R12C	Protein phosphatase 1 regulatory subunit 12C	1	AAEFLAACAGGDLDEAR	AAEFLAAC(UniMod:4)AGGDLDEAR	2	AAEFLAAC(UniMod:4)AGGDLDEAR2	32592.7	21646.5	29812.5
O15120	O15120;O15120-2	PLCB_HUMAN	AGPAT2	1-acyl-sn-glycerol-3-phosphate acyltransferase beta	1	AAEFYAK	AAEFYAK	2	AAEFYAK2			18080
Q8IWB7	Q8IWB7	WDFY1_HUMAN	WDFY1	WD repeat and FYVE domain-containing protein 1	1	AAEIHSR	(UniMod:1)AAEIHSR	2	(UniMod:1)AAEIHSR2	48807.7	51979.7	33380.5
Q9NVM6	Q9NVM6	DJC17_HUMAN	DNAJC17	DnaJ homolog subfamily C member 17	1	AAELAVQNEVGLVDNPLK	AAELAVQNEVGLVDNPLK	2	AAELAVQNEVGLVDNPLK2	14870.7	19070.1	16456.3
O94906	O94906;O94906-2	PRP6_HUMAN	PRPF6	Pre-mRNA-processing factor 6	1	AAELETDIR	AAELETDIR	2	AAELETDIR2	38564.8	44111.1	31025.9
P35232	P35232	PHB1_HUMAN	PHB1	Prohibitin 1	1	AAELIANSLATAGDGLIELR	AAELIANSLATAGDGLIELR	2	AAELIANSLATAGDGLIELR2	68625.6	38559.3	36532
Q8N6H7	Q8N6H7	ARFG2_HUMAN	ARFGAP2	ADP-ribosylation factor GTPase-activating protein 2	1	AAEPNKTEIQTLFK	(UniMod:1)AAEPNKTEIQTLFK	2	(UniMod:1)AAEPNKTEIQTLFK2	40800.7	54828.6	47090.2
Q14116;Q14116-2	Q14116;Q14116-2	IL18_HUMAN	IL18	Interleukin-18	1	AAEPVEDNCINFVAMK	(UniMod:1)AAEPVEDNC(UniMod:4)INFVAMK	2	(UniMod:1)AAEPVEDNC(UniMod:4)INFVAMK2	8856.45		9970.4
P35606;P35606-2	P35606;P35606-2	COPB2_HUMAN	COPB2	Coatomer subunit beta'	1	AAESLADPTEYENLFPGLK	AAESLADPTEYENLFPGLK	2	AAESLADPTEYENLFPGLK2	272011	404378	255200
Q9BY42	Q9BY42	RTF2_HUMAN	RTF2	Replication termination factor 2	1	AAESVSKPDVSEEAPGPSK	AAESVSKPDVSEEAPGPSK	3	AAESVSKPDVSEEAPGPSK3	1836.94	1171.23	3065.6
Q5HYK3	Q5HYK3	COQ5_HUMAN	COQ5	2-methoxy-6-polyprenyl-1,4-benzoquinol methylase, mitochondrial	1	AAETHFGFETVSEEEK	AAETHFGFETVSEEEK	3	AAETHFGFETVSEEEK3			8003.21
Q709C8;Q709C8-3	Q709C8;Q709C8-2;Q709C8-3;Q709C8-4	VP13C_HUMAN	VPS13C	Intermembrane lipid transfer protein VPS13C	1	AAEVPNEELINLLLK	AAEVPNEELINLLLK	2	AAEVPNEELINLLLK2	22327.5	54705.3	22171.3
P62258	P62258;P62258-2	1433E_HUMAN	YWHAE	14-3-3 protein epsilon	1	AAFDDAIAELDTLSEESYK	AAFDDAIAELDTLSEESYK	2	AAFDDAIAELDTLSEESYK2	322257	287586	309048
P62258	P62258;P62258-2	1433E_HUMAN	YWHAE	14-3-3 protein epsilon	1	AAFDDAIAELDTLSEESYK	AAFDDAIAELDTLSEESYK	3	AAFDDAIAELDTLSEESYK3	146070	131884	170770
P63316	P63316	TNNC1_HUMAN	TNNC1	Troponin C, slow skeletal and cardiac muscles	1	AAFDIFVLGAEDGCISTK	AAFDIFVLGAEDGC(UniMod:4)ISTK	2	AAFDIFVLGAEDGC(UniMod:4)ISTK2	3427.67		4927.59
Q13439;Q13439-3;Q13439-4;Q13439-5	Q13439;Q13439-3;Q13439-4;Q13439-5	GOGA4_HUMAN	GOLGA4	Golgin subfamily A member 4	1	AAFEELEK	AAFEELEK	2	AAFEELEK2	12217.5	28477.9	13535.3
O00273;O00273-2	O00273;O00273-2	DFFA_HUMAN	DFFA	DNA fragmentation factor subunit alpha	1	AAFGEEVDAVDTGISR	AAFGEEVDAVDTGISR	2	AAFGEEVDAVDTGISR2	12157.2	13466.5	5961.15
P31040;P31040-2	P31040;P31040-2;P31040-3	SDHA_HUMAN	SDHA	Succinate dehydrogenase [ubiquinone] flavoprotein subunit, mitochondrial	1	AAFGLSEAGFNTACVTK	AAFGLSEAGFNTAC(UniMod:4)VTK	2	AAFGLSEAGFNTAC(UniMod:4)VTK2	21365.6	13298	13827.1
Q08380	Q08380	LG3BP_HUMAN	LGALS3BP	Galectin-3-binding protein	1	AAFGQGSGPIMLDEVQCTGTEASLADCK	AAFGQGSGPIMLDEVQC(UniMod:4)TGTEASLADC(UniMod:4)K	3	AAFGQGSGPIMLDEVQC(UniMod:4)TGTEASLADC(UniMod:4)K3	24492.2	23896.6	37198.2
Q08380	Q08380	LG3BP_HUMAN	LGALS3BP	Galectin-3-binding protein	1	AAFGQGSGPIMLDEVQCTGTEASLADCK	AAFGQGSGPIM(UniMod:35)LDEVQC(UniMod:4)TGTEASLADC(UniMod:4)K	3	AAFGQGSGPIM(UniMod:35)LDEVQC(UniMod:4)TGTEASLADC(UniMod:4)K3	6140.2		2472.91
Q8WX93;Q8WX93-3;Q8WX93-4	Q8WX93;Q8WX93-3;Q8WX93-4;Q8WX93-5;Q8WX93-7;Q8WX93-8	PALLD_HUMAN	PALLD	Palladin	1	AAFQPEANPSHLTLNTALVESEDL	AAFQPEANPSHLTLNTALVESEDL	3	AAFQPEANPSHLTLNTALVESEDL3	10451.9	6982.65	7355.56
P02768	P02768	ALBU_HUMAN	ALB	Albumin	1	AAFTECCQAADK	AAFTEC(UniMod:4)C(UniMod:4)QAADK	2	AAFTEC(UniMod:4)C(UniMod:4)QAADK2	320845	643162	168071
Q9UKD2	Q9UKD2	MRT4_HUMAN	MRTO4	mRNA turnover protein 4 homolog	1	AAFTVSLDPGPLEQFPHSMEPQLR	AAFTVSLDPGPLEQFPHSMEPQLR	3	AAFTVSLDPGPLEQFPHSMEPQLR3	19777	13891	30255.1
Q9UKD2	Q9UKD2	MRT4_HUMAN	MRTO4	mRNA turnover protein 4 homolog	1	AAFTVSLDPGPLEQFPHSMEPQLR	AAFTVSLDPGPLEQFPHSM(UniMod:35)EPQLR	3	AAFTVSLDPGPLEQFPHSM(UniMod:35)EPQLR3	14194.9	11827.2	6796.65
O75175	O75175	CNOT3_HUMAN	CNOT3	CCR4-NOT transcription complex subunit 3	1	AAGALLNGPPQFSTAPEIK	AAGALLNGPPQFSTAPEIK	2	AAGALLNGPPQFSTAPEIK2	6516.91	33993.7	8712.47
P52758	P52758	RIDA_HUMAN	RIDA	2-iminobutanoate/2-iminopropanoate deaminase	1	AAGCDFTNVVK	AAGC(UniMod:4)DFTNVVK	2	AAGC(UniMod:4)DFTNVVK2	17706.6	20120.4	13975.8
Q86UP2	Q86UP2;Q86UP2-3;Q86UP2-2;Q86UP2-4	KTN1_HUMAN	KTN1	Kinectin	1	AAGDTTVIENSDVSPETESSEK	AAGDTTVIENSDVSPETESSEK	2	AAGDTTVIENSDVSPETESSEK2	4014.28	4383.91	11440.6
P09758	P09758	TACD2_HUMAN	TACSTD2	Tumor-associated calcium signal transducer 2	1	AAGDVDIGDAAYYFER	AAGDVDIGDAAYYFER	2	AAGDVDIGDAAYYFER2	33609.3	40192.2	27447.8
Q99543;Q99543-2	Q99543;Q99543-2	DNJC2_HUMAN	DNAJC2	DnaJ homolog subfamily C member 2	1	AAGEPIKEGDNDYFTCITK	AAGEPIKEGDNDYFTC(UniMod:4)ITK	3	AAGEPIKEGDNDYFTC(UniMod:4)ITK3	4222.87	4411.42	4008.22
P22102	P22102	PUR2_HUMAN	GART	Trifunctional purine biosynthetic protein adenosine-3	1	AAGFKDPLLASGTDGVGTK	AAGFKDPLLASGTDGVGTK	3	AAGFKDPLLASGTDGVGTK3	15754	6836.62	19987.9
Q9HC84	Q9HC84	MUC5B_HUMAN	MUC5B	Mucin-5B	1	AAGGAVCEQPLGLECR	AAGGAVC(UniMod:4)EQPLGLEC(UniMod:4)R	2	AAGGAVC(UniMod:4)EQPLGLEC(UniMod:4)R2	13868.3	9383.09
P30566	P30566;P30566-2	PUR8_HUMAN	ADSL	Adenylosuccinate lyase	1	AAGGDHGSPDSYR	(UniMod:1)AAGGDHGSPDSYR	2	(UniMod:1)AAGGDHGSPDSYR2	8505.59	10783.1	8324.07
P46926	P46926	GNPI1_HUMAN	GNPDA1	Glucosamine-6-phosphate isomerase 1	1	AAGGIELFVGGIGPDGHIAFNEPGSSLVSR	AAGGIELFVGGIGPDGHIAFNEPGSSLVSR	3	AAGGIELFVGGIGPDGHIAFNEPGSSLVSR3	3117.5	1794.96	2847.48
Q9Y490;Q9Y490-2	Q9Y490;Q9Y490-2	TLN1_HUMAN	TLN1	Talin-1	1	AAGHPGDPESQQR	AAGHPGDPESQQR	3	AAGHPGDPESQQR3		6159.82	10008
O75533	O75533	SF3B1_HUMAN	SF3B1	Splicing factor 3B subunit 1	1	AAGLATMISTMRPDIDNMDEYVR	AAGLATMISTMRPDIDNMDEYVR	3	AAGLATMISTMRPDIDNMDEYVR3	9505.66	5605.61	19470.4
Q96KM6	Q96KM6	Z512B_HUMAN	ZNF512B	Zinc finger protein 512B	1	AAGPASPPEEDPER	AAGPASPPEEDPER	2	AAGPASPPEEDPER2	7006.65	6052.62	4831.85
Q460N5;Q460N5-1;Q460N5-4	Q460N5;Q460N5-1;Q460N5-3;Q460N5-4	PAR14_HUMAN	PARP14	Protein mono-ADP-ribosyltransferase PARP14	1	AAGPELQADCDQIVK	AAGPELQADC(UniMod:4)DQIVK	2	AAGPELQADC(UniMod:4)DQIVK2	10453.4	20952.5	10151.8
Q9BQ69	Q9BQ69	MACD1_HUMAN	MACROD1	ADP-ribose glycohydrolase MACROD1	1	AAGPLLTDECR	AAGPLLTDEC(UniMod:4)R	2	AAGPLLTDEC(UniMod:4)R2	40516.1	36451.9	23213.3
O00268	O00268	TAF4_HUMAN	TAF4	Transcription initiation factor TFIID subunit 4	1	AAGSDLLDEVFFNSEVDEK	(UniMod:1)AAGSDLLDEVFFNSEVDEK	2	(UniMod:1)AAGSDLLDEVFFNSEVDEK2	3815.52		5553.82
O75369;O75369-2;O75369-8;O75369-9	O75369;O75369-2;O75369-3;O75369-6;O75369-4;O75369-5;O75369-7;O75369-8;O75369-9	FLNB_HUMAN	FLNB	Filamin-B	1	AAGSGELGVTMK	AAGSGELGVTMK	2	AAGSGELGVTMK2	15967.8	37652	21927.7
O75369;O75369-2;O75369-8;O75369-9	O75369;O75369-2;O75369-3;O75369-6;O75369-4;O75369-5;O75369-7;O75369-8;O75369-9	FLNB_HUMAN	FLNB	Filamin-B	1	AAGSGELGVTMK	AAGSGELGVTM(UniMod:35)K	2	AAGSGELGVTM(UniMod:35)K2		23800.6	10744
Q9BZE9;Q9BZE9-2	Q9BZE9;Q9BZE9-2;Q9BZE9-3	ASPC1_HUMAN	ASPSCR1	Tether containing UBX domain for GLUT4	1	AAGSPSPLPAPDPAPK	AAGSPSPLPAPDPAPK	2	AAGSPSPLPAPDPAPK2	5638.31	6881.55	7201.89
P05386	P05386	RLA1_HUMAN	RPLP1	Large ribosomal subunit protein P1	1	AAGVNVEPFWPGLFAK	AAGVNVEPFWPGLFAK	2	AAGVNVEPFWPGLFAK2	15104.6	10611.8	12502.1
O94888	O94888	UBXN7_HUMAN	UBXN7	UBX domain-containing protein 7	1	AAHGGSAASSALK	(UniMod:1)AAHGGSAASSALK	2	(UniMod:1)AAHGGSAASSALK2	19081.2	17695.4	15305.3
Q15833;Q15833-2;Q15833-3	Q15833;Q15833-2;Q15833-3	STXB2_HUMAN	STXBP2	Syntaxin-binding protein 2	1	AAHIFFTDTCPEPLFSELGR	AAHIFFTDTC(UniMod:4)PEPLFSELGR	3	AAHIFFTDTC(UniMod:4)PEPLFSELGR3	4886.61	6782.7	6390.99
Q8NB49;Q8NB49-2;Q8NB49-3;Q8NB49-4	Q8NB49;Q8NB49-2;Q8NB49-3;Q8NB49-4	AT11C_HUMAN	ATP11C	Phospholipid-transporting ATPase IG	1	AAIECEQPQPDLYK	AAIEC(UniMod:4)EQPQPDLYK	2	AAIEC(UniMod:4)EQPQPDLYK2	3506.55	8011.46	7843.42
P35232	P35232	PHB1_HUMAN	PHB1	Prohibitin 1	1	AAIISAEGDSK	AAIISAEGDSK	2	AAIISAEGDSK2	246736	141413	144003
Q15075	Q15075	EEA1_HUMAN	EEA1	Early endosome antigen 1	1	AAILDLEK	AAILDLEK	2	AAILDLEK2	41102.3	77266.9	26307.2
Q9P2E9;Q9P2E9-3	Q9P2E9;Q9P2E9-3	RRBP1_HUMAN	RRBP1	Ribosome-binding protein 1	1	AAILETAPK	AAILETAPK	2	AAILETAPK2	179306	166537	83245.1
P19827	P19827	ITIH1_HUMAN	ITIH1	Inter-alpha-trypsin inhibitor heavy chain H1	1	AAISGENAGLVR	AAISGENAGLVR	2	AAISGENAGLVR2	39748.7	71733.2	24826.7
Q7Z3J2	Q7Z3J2;Q7Z3J2-2	VP35L_HUMAN	VPS35L	VPS35 endosomal protein-sorting factor-like	1	AAISLVPEVPK	AAISLVPEVPK	2	AAISLVPEVPK2	6499.17	9823.48	13568.2
P30273	P30273	FCERG_HUMAN	FCER1G	High affinity immunoglobulin epsilon receptor subunit gamma	1	AAITSYEK	AAITSYEK	2	AAITSYEK2		10752.2	7108.98
Q14195-2	Q14195;Q14195-2	DPYL3_HUMAN	DPYSL3	Isoform LCRMP-4 of Dihydropyrimidinase-related protein 3	1	AALAGGTTMIIDHVVPEPESSLTEAYEK	AALAGGTTMIIDHVVPEPESSLTEAYEK	3	AALAGGTTMIIDHVVPEPESSLTEAYEK3	19762.1	16697.3	25609.6
Q14195-2	Q14195;Q14195-2	DPYL3_HUMAN	DPYSL3	Isoform LCRMP-4 of Dihydropyrimidinase-related protein 3	1	AALAGGTTMIIDHVVPEPESSLTEAYEK	AALAGGTTM(UniMod:35)IIDHVVPEPESSLTEAYEK	3	AALAGGTTM(UniMod:35)IIDHVVPEPESSLTEAYEK3	7849.78	10581.8	4411.6
Q15149;Q15149-8;Q15149-9	Q15149;Q15149-2;Q15149-3;Q15149-4;Q15149-5;Q15149-6;Q15149-7;Q15149-8;Q15149-9	PLEC_HUMAN	PLEC	Plectin	1	AALAHSEEVTASQVAATK	AALAHSEEVTASQVAATK	3	AALAHSEEVTASQVAATK3	22561.8	32340.6	32514.4
Q8IVF2;Q8IVF2-3	Q8IVF2;Q8IVF2-3	AHNK2_HUMAN	AHNAK2	Protein AHNAK2	1	AALAPELALEIPSGSQADIPLPK	AALAPELALEIPSGSQADIPLPK	2	AALAPELALEIPSGSQADIPLPK2		2943.48	1967.97
Q68EM7;Q68EM7-2;Q68EM7-5;Q68EM7-6	Q68EM7;Q68EM7-2;Q68EM7-3;Q68EM7-5;Q68EM7-6	RHG17_HUMAN	ARHGAP17	Rho GTPase-activating protein 17	1	AALDCSTSHLDEFYSDPHAVAGALK	AALDC(UniMod:4)STSHLDEFYSDPHAVAGALK	3	AALDC(UniMod:4)STSHLDEFYSDPHAVAGALK3	5129.82	4718.44	8384.76
Q9BQS8;Q9BQS8-4	Q9BQS8;Q9BQS8-4	FYCO1_HUMAN	FYCO1	FYVE and coiled-coil domain-containing protein 1	1	AALDDQDKVQSQLSMAEAVLR	AALDDQDKVQSQLSMAEAVLR	3	AALDDQDKVQSQLSMAEAVLR3	5714.2	4368.73	6565.78
O75533	O75533;O75533-2	SF3B1_HUMAN	SF3B1	Splicing factor 3B subunit 1	1	AALDEAQGVGLDSTGYYDQEIYGGSDSR	AALDEAQGVGLDSTGYYDQEIYGGSDSR	3	AALDEAQGVGLDSTGYYDQEIYGGSDSR3	32179.9	6580.05	39197.2
P15428	P15428;P15428-2;P15428-4;P15428-5	PGDH_HUMAN	HPGD	15-hydroxyprostaglandin dehydrogenase [NAD(+)]	1	AALDEQFEPQK	AALDEQFEPQK	2	AALDEQFEPQK2	12379.6	21093.7	10098.7
P47897	P47897;P47897-2	SYQ_HUMAN	QARS1	Glutamine--tRNA ligase	1	AALDSLSLFTSLGLSEQK	(UniMod:1)AALDSLSLFTSLGLSEQK	2	(UniMod:1)AALDSLSLFTSLGLSEQK2	5474.89		3787.36
Q12929	Q12929;Q12929-2	EPS8_HUMAN	EPS8	Epidermal growth factor receptor kinase substrate 8	1	AALEDSSGSSELQEIMR	AALEDSSGSSELQEIMR	2	AALEDSSGSSELQEIMR2	3912.25	5125.41	8029.55
P08727	P08727	K1C19_HUMAN	KRT19	Keratin, type I cytoskeletal 19	1	AALEDTLAETEAR	AALEDTLAETEAR	2	AALEDTLAETEAR2	63015.5	16078	33654.5
Q8NB16	Q8NB16;Q8NB16-2	MLKL_HUMAN	MLKL	Mixed lineage kinase domain-like protein	1	AALEEANGEIEK	AALEEANGEIEK	2	AALEEANGEIEK2	13312	24114.4	10472.8
Q96FS4	Q96FS4	SIPA1_HUMAN	SIPA1	Signal-induced proliferation-associated protein 1	1	AALEEEVR	AALEEEVR	2	AALEEEVR2	179720	238307	124466
P12081;P12081-4	P12081;P12081-2;P12081-3;P12081-4	HARS1_HUMAN	HARS1	Histidine--tRNA ligase, cytoplasmic	1	AALEELVK	AALEELVK	2	AALEELVK2	31122.3	59023.2	20241.8
Q15057	Q15057	ACAP2_HUMAN	ACAP2	Arf-GAP with coiled-coil, ANK repeat and PH domain-containing protein 2	1	AALEEVEGDVAELELK	AALEEVEGDVAELELK	2	AALEEVEGDVAELELK2	13691.1	20157.4	20196.1
Q9H0D6;Q9H0D6-2	Q9H0D6;Q9H0D6-2	XRN2_HUMAN	XRN2	5'-3' exoribonuclease 2	1	AALEEVYPDLTPEETR	AALEEVYPDLTPEETR	2	AALEEVYPDLTPEETR2	47937.3	62822.8	52406.6
Q9H0D6;Q9H0D6-2	Q9H0D6;Q9H0D6-2	XRN2_HUMAN	XRN2	5'-3' exoribonuclease 2	1	AALEEVYPDLTPEETRR	AALEEVYPDLTPEETRR	3	AALEEVYPDLTPEETRR3	50026.8	35687.1	50131.2
Q9NRV9	Q9NRV9	HEBP1_HUMAN	HEBP1	Heme-binding protein 1	1	AALEGTATYR	AALEGTATYR	2	AALEGTATYR2	20216.7	35573.2	16657.3
O75643	O75643;O75643-2	U520_HUMAN	SNRNP200	U5 small nuclear ribonucleoprotein 200 kDa helicase	1	AALETDENLLLCAPTGAGK	AALETDENLLLC(UniMod:4)APTGAGK	2	AALETDENLLLC(UniMod:4)APTGAGK2	115274	112056	96342.6
P42345	P42345	MTOR_HUMAN	MTOR	Serine/threonine-protein kinase mTOR	1	AALETVDR	AALETVDR	2	AALETVDR2	45009.2	95826.4	27494.2
Q8NEJ9;Q8NEJ9-2	Q8NEJ9;Q8NEJ9-2	NGDN_HUMAN	NGDN	Neuroguidin	1	AALGVLESDLPSAVTLLK	(UniMod:1)AALGVLESDLPSAVTLLK	3	(UniMod:1)AALGVLESDLPSAVTLLK3	2625.55	3033.9	4286.04
Q14980-2	Q14980;Q14980-3;Q14980-4;Q14980-2	NUMA1_HUMAN	NUMA1	Isoform 2 of Nuclear mitotic apparatus protein 1	1	AALMESQGQQQEER	AALMESQGQQQEER	2	AALMESQGQQQEER2	3846.84	2231.81	3372.35
O95831;O95831-3	O95831;O95831-3;O95831-4	AIFM1_HUMAN	AIFM1	Apoptosis-inducing factor 1, mitochondrial	1	AALSASEGEEVPQDK	AALSASEGEEVPQDK	2	AALSASEGEEVPQDK2	20043.6	6667.74	30438.1
Q9P000	Q9P000;Q9P000-2	COMD9_HUMAN	COMMD9	COMM domain-containing protein 9	1	AALTAEHFAALQSLLK	(UniMod:1)AALTAEHFAALQSLLK	2	(UniMod:1)AALTAEHFAALQSLLK2	11157.5	2327.93	7893.38
P04114	P04114	APOB_HUMAN	APOB	Apolipoprotein B-100	1	AALTELSLGSAYQAMILGVDSK	AALTELSLGSAYQAMILGVDSK	2	AALTELSLGSAYQAMILGVDSK2		2772.98	1395.14
P55084;P55084-2	P55084;P55084-2	ECHB_HUMAN	HADHB	Trifunctional enzyme subunit beta, mitochondrial	1	AALTGLLHR	AALTGLLHR	2	AALTGLLHR2	40935.1	56266.3	33078.8
Q96KP4	Q96KP4;Q96KP4-2	CNDP2_HUMAN	CNDP2	Cytosolic non-specific dipeptidase	1	AALTTLFK	(UniMod:1)AALTTLFK	2	(UniMod:1)AALTTLFK2	24743.5	8438.84	11852
Q08211	Q08211;Q08211-2	DHX9_HUMAN	DHX9	ATP-dependent RNA helicase A	1	AAMEALVVEVTK	AAMEALVVEVTK	2	AAMEALVVEVTK2	15954.1	9108.42	10912.4
Q9Y490;Q9Y490-2	Q9Y490;Q9Y490-2	TLN1_HUMAN	TLN1	Talin-1	1	AAMEPIVISAK	AAM(UniMod:35)EPIVISAK	2	AAM(UniMod:35)EPIVISAK2	31297.6	31082	15706.5
P35222	P35222	CTNB1_HUMAN	CTNNB1	Catenin beta-1	1	AAMFPETLDEGMQIPSTQFDAAHPTNVQR	AAMFPETLDEGMQIPSTQFDAAHPTNVQR	3	AAMFPETLDEGMQIPSTQFDAAHPTNVQR3	8089.14		12647.9
Q9Y4Y9	Q9Y4Y9	LSM5_HUMAN	LSM5	U6 snRNA-associated Sm-like protein LSm5	1	AANATTNPSQLLPLELVDK	(UniMod:1)AANATTNPSQLLPLELVDK	2	(UniMod:1)AANATTNPSQLLPLELVDK2	14649	13135	6741.56
Q9Y4Y9	Q9Y4Y9	LSM5_HUMAN	LSM5	U6 snRNA-associated Sm-like protein LSm5	1	AANATTNPSQLLPLELVDK	(UniMod:1)AANATTNPSQLLPLELVDK	3	(UniMod:1)AANATTNPSQLLPLELVDK3	27005.4	15108.6
P42765	P42765	THIM_HUMAN	ACAA2	3-ketoacyl-CoA thiolase, mitochondrial	1	AANDAGYFNDEMAPIEVK	AANDAGYFNDEMAPIEVK	2	AANDAGYFNDEMAPIEVK2	208437	225362	209491
P42765	P42765	THIM_HUMAN	ACAA2	3-ketoacyl-CoA thiolase, mitochondrial	1	AANDAGYFNDEMAPIEVK	AANDAGYFNDEM(UniMod:35)APIEVK	2	AANDAGYFNDEM(UniMod:35)APIEVK2	72838.1	81794	25247.4
P25787	P25787	PSA2_HUMAN	PSMA2	Proteasome subunit alpha type-2	1	AANGVVLATEK	AANGVVLATEK	2	AANGVVLATEK2	73471.5	66761.6	97752.9
P25787	P25787	PSA2_HUMAN	PSMA2	Proteasome subunit alpha type-2	1	AANGVVLATEKK	AANGVVLATEKK	3	AANGVVLATEKK3	8431.72	6261.52	14032.3
Q9Y4L1	Q9Y4L1	HYOU1_HUMAN	HYOU1	Hypoxia up-regulated protein 1	1	AANSLEAFIFETQDK	AANSLEAFIFETQDK	2	AANSLEAFIFETQDK2	37678.6	38735.5	30976.1
Q9Y4L1	Q9Y4L1	HYOU1_HUMAN	HYOU1	Hypoxia up-regulated protein 1	1	AANSLEAFIFETQDK	AANSLEAFIFETQDK	3	AANSLEAFIFETQDK3	76790.4	61636.8	44501.7
Q8NCN4	Q8NCN4	RN169_HUMAN	RNF169	E3 ubiquitin-protein ligase RNF169	1	AAPAEPDFIFR	AAPAEPDFIFR	2	AAPAEPDFIFR2	18005.9	20682.9	13829.9
Q9NXG2	Q9NXG2	THUM1_HUMAN	THUMPD1	THUMP domain-containing protein 1	1	AAPAQQTTQPGGGK	(UniMod:1)AAPAQQTTQPGGGK	2	(UniMod:1)AAPAQQTTQPGGGK2	5001.43	19673.4	5583.59
Q9NXG2	Q9NXG2	THUM1_HUMAN	THUMPD1	THUMP domain-containing protein 1	1	AAPAQQTTQPGGGKR	(UniMod:1)AAPAQQTTQPGGGKR	2	(UniMod:1)AAPAQQTTQPGGGKR2		3384.74	5467.44
Q8NF37	Q8NF37	PCAT1_HUMAN	LPCAT1	Lysophosphatidylcholine acyltransferase 1	1	AAPASSAGASDAR	AAPASSAGASDAR	2	AAPASSAGASDAR2	15209.2	12892.7	12053.7
Q9UHJ6	Q9UHJ6	SHPK_HUMAN	SHPK	Sedoheptulokinase	1	AAPDDPSGFAVLASCAR	AAPDDPSGFAVLASC(UniMod:4)AR	2	AAPDDPSGFAVLASC(UniMod:4)AR2	14196.7	28939.2	12943.6
P31146	P31146	COR1A_HUMAN	CORO1A	Coronin-1A	1	AAPEASGTPSSDAVSR	AAPEASGTPSSDAVSR	2	AAPEASGTPSSDAVSR2	310667	286964	347367
P31146	P31146	COR1A_HUMAN	CORO1A	Coronin-1A	1	AAPEASGTPSSDAVSRLEEEMR	AAPEASGTPSSDAVSRLEEEMR	3	AAPEASGTPSSDAVSRLEEEMR3	6879.57	24153.2	26648.7
Q96TA1;Q96TA1-2	Q96TA1;Q96TA1-2	NIBA2_HUMAN	NIBAN2	Protein Niban 2	1	AAPEASSPPASPLQHLLPGK	AAPEASSPPASPLQHLLPGK	2	AAPEASSPPASPLQHLLPGK2		5419.67	1301.81
Q9H0S4;Q9H0S4-2	Q9H0S4;Q9H0S4-2	DDX47_HUMAN	DDX47	Probable ATP-dependent RNA helicase DDX47	1	AAPEEHDSPTEASQPIVEEEETK	(UniMod:1)AAPEEHDSPTEASQPIVEEEETK	3	(UniMod:1)AAPEEHDSPTEASQPIVEEEETK3	22121.2	12221.6	16309.7
Q8IVP5	Q8IVP5	FUND1_HUMAN	FUNDC1	FUN14 domain-containing protein 1	1	AAPEINNLIEEATEFIK	AAPEINNLIEEATEFIK	2	AAPEINNLIEEATEFIK2	12431.8	15193.2	12961
Q15599;Q15599-2	Q15599;Q15599-2	NHRF2_HUMAN	NHERF2	Na(+)/H(+) exchange regulatory cofactor NHE-RF2	1	AAPEPLRPR	(UniMod:1)AAPEPLRPR	2	(UniMod:1)AAPEPLRPR2	36040.2	15051.1	34281
P53420	P53420	CO4A4_HUMAN	COL4A4	Collagen alpha-4(IV) chain	1	AAPFLECQGR	AAPFLEC(UniMod:4)QGR	2	AAPFLEC(UniMod:4)QGR2	12400.4	14403.7	6182.88
Q15181	Q15181	IPYR_HUMAN	PPA1	Inorganic pyrophosphatase	1	AAPFSLEYR	AAPFSLEYR	2	AAPFSLEYR2	39808.7	128512	24567.1
Q15233	Q15233;Q15233-2	NONO_HUMAN	NONO	Non-POU domain-containing octamer-binding protein	1	AAPGAEFAPNK	AAPGAEFAPNK	2	AAPGAEFAPNK2	65420.2	76561.5	48024.6
Q5K4L6	Q5K4L6;Q5K4L6-2;Q5K4L6-3	S27A3_HUMAN	SLC27A3	Long-chain fatty acid transport protein 3	1	AAPGAGDAAAGSGAEFAGGDGAAR	AAPGAGDAAAGSGAEFAGGDGAAR	2	AAPGAGDAAAGSGAEFAGGDGAAR2	20214.1	13540.2	12797.8
Q8N612;Q8N612-2	Q8N612;Q8N612-2	FHI1B_HUMAN	FHIP1B	FHF complex subunit HOOK-interacting protein 1B	1	AAPGGADDLSAVR	AAPGGADDLSAVR	2	AAPGGADDLSAVR2	18093.3	25701.8	13591.7
O00391	O00391	QSOX1_HUMAN	QSOX1	Sulfhydryl oxidase 1	1	AAPGQEPPEHMAELQR	AAPGQEPPEHMAELQR	3	AAPGQEPPEHMAELQR3	7454.23	6088.5	21649.4
P49327	P49327	FAS_HUMAN	FASN	Fatty acid synthase	1	AAPLDSIHSLAAYYIDCIR	AAPLDSIHSLAAYYIDC(UniMod:4)IR	3	AAPLDSIHSLAAYYIDC(UniMod:4)IR3		7778.28	14549.9
Q9UBC2-2	Q9UBC2;Q9UBC2-2;Q9UBC2-3;Q9UBC2-4	EP15R_HUMAN	EPS15L1	Isoform 2 of Epidermal growth factor receptor substrate 15-like 1	1	AAPLIPLSQQIPTGNSLYESYYK	(UniMod:1)AAPLIPLSQQIPTGNSLYESYYK	3	(UniMod:1)AAPLIPLSQQIPTGNSLYESYYK3		3305.17	1179.4
P12111;P12111-2;P12111-4	P12111;P12111-2;P12111-3;P12111-4;P12111-5	CO6A3_HUMAN	COL6A3	Collagen alpha-3(VI) chain	1	AAPLQGMLPGLLAPLR	AAPLQGMLPGLLAPLR	2	AAPLQGMLPGLLAPLR2	5319.99	4678.95	6031.88
P12111;P12111-2;P12111-4	P12111;P12111-2;P12111-3;P12111-4;P12111-5	CO6A3_HUMAN	COL6A3	Collagen alpha-3(VI) chain	1	AAPLQGMLPGLLAPLR	AAPLQGM(UniMod:35)LPGLLAPLR	2	AAPLQGM(UniMod:35)LPGLLAPLR2	27827.7	17637.6	8114.77
Q9HCB6	Q9HCB6	SPON1_HUMAN	SPON1	Spondin-1	1	AAPSAEFSVDR	AAPSAEFSVDR	2	AAPSAEFSVDR2	148027	161708	96353.6
Q92979	Q92979	NEP1_HUMAN	EMG1	Ribosomal RNA small subunit methyltransferase NEP1	1	AAPSDGFKPR	(UniMod:1)AAPSDGFKPR	2	(UniMod:1)AAPSDGFKPR2	32717.4	28982.9	38945.5
Q4VC31	Q4VC31	MIX23_HUMAN	MIX23	Protein MIX23	1	AAPSGGVNCEEFAEFQELLK	(UniMod:1)AAPSGGVNC(UniMod:4)EEFAEFQELLK	2	(UniMod:1)AAPSGGVNC(UniMod:4)EEFAEFQELLK2	45219.7	26491.8	28498.6
P0DOY2;P0DOY3	A0M8Q6;P0DOY2;P0DOY3;P0CF74	IGLC2_HUMAN;IGLC3_HUMAN	IGLC2;IGLC3	Immunoglobulin lambda constant 2	0	AAPSVTLFPPSSEELQANK	AAPSVTLFPPSSEELQANK	2	AAPSVTLFPPSSEELQANK2	398946	532435	338262
P0DOY2;P0DOY3	A0M8Q6;P0DOY2;P0DOY3;P0CF74	IGLC2_HUMAN;IGLC3_HUMAN	IGLC2;IGLC3	Immunoglobulin lambda constant 2	0	AAPSVTLFPPSSEELQANK	AAPSVTLFPPSSEELQANK	3	AAPSVTLFPPSSEELQANK3	35176.8	32136.3	18268.6
Q9BRP8;Q9BRP8-2	Q9BRP8;Q9BRP8-2	PYM1_HUMAN	PYM1	Partner of Y14 and mago	1	AAPTAASDQPDSAATTEK	AAPTAASDQPDSAATTEK	2	AAPTAASDQPDSAATTEK2	16505.7	15868	23030
O94906	O94906;O94906-2	PRP6_HUMAN	PRPF6	Pre-mRNA-processing factor 6	1	AAQDLCEEALR	AAQDLC(UniMod:4)EEALR	2	AAQDLC(UniMod:4)EEALR2	25876.1	36361.4	18680.5
P62995;P62995-3	P62995;P62995-3	TRA2B_HUMAN	TRA2B	Transformer-2 protein homolog beta	1	AAQDRDQIYR	AAQDRDQIYR	3	AAQDRDQIYR3		5425.34
P04040	P04040	CATA_HUMAN	CAT	Catalase	1	AAQKADVLTTGAGNPVGDK	AAQKADVLTTGAGNPVGDK	3	AAQKADVLTTGAGNPVGDK3	1823.83		5818.81
P35914	P35914	HMGCL_HUMAN	HMGCL	Hydroxymethylglutaryl-CoA lyase, mitochondrial	1	AAQSANISVR	AAQSANISVR	2	AAQSANISVR2	12468	11072.7	6917.81
P01023	P01023	A2MG_HUMAN	A2M	Alpha-2-macroglobulin	1	AAQVTIQSSGTFSSK	AAQVTIQSSGTFSSK	2	AAQVTIQSSGTFSSK2	7863.37	3329.97	7182.93
P58107	P58107	EPIPL_HUMAN	EPPK1	Epiplakin	1	AAREELLAEFGSGTLDLPALTR	AAREELLAEFGSGTLDLPALTR	3	AAREELLAEFGSGTLDLPALTR3	4894.19	913.055	2067.08
Q13263;Q13263-2	Q13263;Q13263-2	TIF1B_HUMAN	TRIM28	Transcription intermediary factor 1-beta	1	AASAAAASAAAASAASGSPGPGEGSAGGEK	(UniMod:1)AASAAAASAAAASAASGSPGPGEGSAGGEK	3	(UniMod:1)AASAAAASAAAASAASGSPGPGEGSAGGEK3	134692	174345	135155
O00116	O00116	ADAS_HUMAN	AGPS	Alkyldihydroxyacetonephosphate synthase, peroxisomal	1	AASAATAAPTATPAAQESGTIPK	AASAATAAPTATPAAQESGTIPK	2	AASAATAAPTATPAAQESGTIPK2	2318.35	3603.32	3482.69
O75367;O75367-1;O75367-3	O75367;O75367-1;O75367-3	H2AY_HUMAN	MACROH2A1	Core histone macro-H2A.1	1	AASADSTTEGTPADGFTVLSTK	AASADSTTEGTPADGFTVLSTK	2	AASADSTTEGTPADGFTVLSTK2	21242.9	22011.6	12420.7
Q9HBL0;Q9HBL0-1	Q9HBL0;Q9HBL0-1	TENS1_HUMAN	TNS1	Tensin-1	1	AASDGQYENQSPEATSPR	AASDGQYENQSPEATSPR	2	AASDGQYENQSPEATSPR2	5458.79	3743.54	5678.84
P62258	P62258;P62258-2	1433E_HUMAN	YWHAE	14-3-3 protein epsilon	1	AASDIAMTELPPTHPIR	AASDIAMTELPPTHPIR	2	AASDIAMTELPPTHPIR2		11010.2	18430
P62258	P62258;P62258-2	1433E_HUMAN	YWHAE	14-3-3 protein epsilon	1	AASDIAMTELPPTHPIR	AASDIAMTELPPTHPIR	3	AASDIAMTELPPTHPIR3	142002	173810	159729
P62258	P62258;P62258-2	1433E_HUMAN	YWHAE	14-3-3 protein epsilon	1	AASDIAMTELPPTHPIR	AASDIAM(UniMod:35)TELPPTHPIR	2	AASDIAM(UniMod:35)TELPPTHPIR2	6410.1	28466.2	11479.6
P62258	P62258;P62258-2	1433E_HUMAN	YWHAE	14-3-3 protein epsilon	1	AASDIAMTELPPTHPIR	AASDIAM(UniMod:35)TELPPTHPIR	3	AASDIAM(UniMod:35)TELPPTHPIR3	75160.9	142994	52494.3
Q9ULL8;Q9ULL8-2	Q9ULL8;Q9ULL8-2	SHRM4_HUMAN	SHROOM4	Protein Shroom4	1	AASELANQQPSASGSLVQQATDCSSTTK	AASELANQQPSASGSLVQQATDC(UniMod:4)SSTTK	3	AASELANQQPSASGSLVQQATDC(UniMod:4)SSTTK3	1458.08		2675.82
Q8IYJ3	Q8IYJ3;Q8IYJ3-2	SYTL1_HUMAN	SYTL1	Synaptotagmin-like protein 1	1	AASQILENGEEAPGPDPSLDR	AASQILENGEEAPGPDPSLDR	2	AASQILENGEEAPGPDPSLDR2	717.168	3572.47	3169.21
O95819;O95819-2;O95819-3;O95819-4;O95819-5;O95819-6	O95819;O95819-2;O95819-3;O95819-4;O95819-5;O95819-6	M4K4_HUMAN	MAP4K4	Mitogen-activated protein kinase kinase kinase kinase 4	1	AASSLNLSNGETESVK	AASSLNLSNGETESVK	2	AASSLNLSNGETESVK2	4325.69	6936.34	5209.5
Q9BW30	Q9BW30	TPPP3_HUMAN	TPPP3	Tubulin polymerization-promoting protein family member 3	1	AASTDMAGLEESFRK	(UniMod:1)AASTDMAGLEESFRK	2	(UniMod:1)AASTDMAGLEESFRK2	97506	53745.8	59032.2
Q9Y3F4;Q9Y3F4-2	Q9Y3F4;Q9Y3F4-2	STRAP_HUMAN	STRAP	Serine-threonine kinase receptor-associated protein	1	AATAAADFTAK	AATAAADFTAK	2	AATAAADFTAK2	54599	39123.6	27210.7
Q96GP6;Q96GP6-2	Q96GP6;Q96GP6-2	SREC2_HUMAN	SCARF2	Scavenger receptor class F member 2	1	AATDLPAPETPR	AATDLPAPETPR	2	AATDLPAPETPR2	31833.1	26058.8	30902.7
P82094;P82094-2	P82094;P82094-2	TMF1_HUMAN	TMF1	TATA element modulatory factor	1	AATEELLANK	AATEELLANK	2	AATEELLANK2	13505.6	9688.76	8444.14
Q6P1J9	Q6P1J9	CDC73_HUMAN	CDC73	Parafibromin	1	AATENIPVVR	AATENIPVVR	2	AATENIPVVR2	35085.9	47061.2	23936.7
Q8N9M1;Q8N9M1-2	Q8N9M1;Q8N9M1-2	CS047_HUMAN	C19orf47	Uncharacterized protein C19orf47	1	AATESVPCSPSPLAGEIR	AATESVPC(UniMod:4)SPSPLAGEIR	2	AATESVPC(UniMod:4)SPSPLAGEIR2	8062.22	21020.8	11346.4
O95456;O95456-2	O95456;O95456-2	PSMG1_HUMAN	PSMG1	Proteasome assembly chaperone 1	1	AATFFGEVVK	(UniMod:1)AATFFGEVVK	2	(UniMod:1)AATFFGEVVK2	45170.3	56624.9	38940.1
P01042-2	P01042;P01042-2;P01042-3	KNG1_HUMAN	KNG1	Isoform LMW of Kininogen-1	1	AATGECTATVGK	AATGEC(UniMod:4)TATVGK	2	AATGEC(UniMod:4)TATVGK2	22015.6	16294.2	19997.2
Q9HCC0;Q9HCC0-2	Q9HCC0;Q9HCC0-2	MCCB_HUMAN	MCCC2	Methylcrotonoyl-CoA carboxylase beta chain, mitochondrial	1	AATGEEVSAEDLGGADLHCR	AATGEEVSAEDLGGADLHC(UniMod:4)R	2	AATGEEVSAEDLGGADLHC(UniMod:4)R2			3519.21
Q9HCC0;Q9HCC0-2	Q9HCC0;Q9HCC0-2	MCCB_HUMAN	MCCC2	Methylcrotonoyl-CoA carboxylase beta chain, mitochondrial	1	AATGEEVSAEDLGGADLHCR	AATGEEVSAEDLGGADLHC(UniMod:4)R	3	AATGEEVSAEDLGGADLHC(UniMod:4)R3	48826.4	21974.3	80085
P58107	P58107	EPIPL_HUMAN	EPPK1	Epiplakin	1	AATGYRDPATGDTIPLFQAMQK	AATGYRDPATGDTIPLFQAMQK	3	AATGYRDPATGDTIPLFQAMQK3		13194.3
Q96GQ5	Q96GQ5;Q96GQ5-2	RUSF1_HUMAN	RUSF1	RUS family member 1	1	AATHGLMLGALQGDGPLPAELEELR	AATHGLMLGALQGDGPLPAELEELR	3	AATHGLMLGALQGDGPLPAELEELR3	4966.78	4626.55	9972.92
Q96GQ5	Q96GQ5;Q96GQ5-2	RUSF1_HUMAN	RUSF1	RUS family member 1	1	AATHGLMLGALQGDGPLPAELEELR	AATHGLM(UniMod:35)LGALQGDGPLPAELEELR	3	AATHGLM(UniMod:35)LGALQGDGPLPAELEELR3		1793.83
Q14683	Q14683	SMC1A_HUMAN	SMC1A	Structural maintenance of chromosomes protein 1A	1	AATLAQELEK	AATLAQELEK	2	AATLAQELEK2	73900.8	76552	48188.9
Q9H8G2	Q9H8G2;Q9H8G2-2	CAAP1_HUMAN	CAAP1	Caspase activity and apoptosis inhibitor 1	1	AATLAVPPPEDVQPSAQQLELLELEMR	AATLAVPPPEDVQPSAQQLELLELEMR	3	AATLAVPPPEDVQPSAQQLELLELEMR3	16654.5	11955.2	16914.3
Q86TX2	Q86TX2;Q3I5F7	ACOT1_HUMAN	ACOT1	Acyl-coenzyme A thioesterase 1	0	AATLILEPAGR	AATLILEPAGR	2	AATLILEPAGR2	195442	73703.8	67885.3
Q86TX2	Q86TX2;Q3I5F7	ACOT1_HUMAN	ACOT1	Acyl-coenzyme A thioesterase 1	0	AATLILEPAGR	(UniMod:1)AATLILEPAGR	2	(UniMod:1)AATLILEPAGR2			12579.4
Q13895	Q13895	BYST_HUMAN	BYSL	Bystin	1	AATMTAAGHHAEVVVDPEDER	AATMTAAGHHAEVVVDPEDER	3	AATMTAAGHHAEVVVDPEDER3	4142.56	2540.07	8122.79
P80303;P80303-2	P80303;P80303-2	NUCB2_HUMAN	NUCB2	Nucleobindin-2	1	AATSDLEHYDK	AATSDLEHYDK	3	AATSDLEHYDK3	13092	4254.36	4490.78
Q14204	Q14204	DYHC1_HUMAN	DYNC1H1	Cytoplasmic dynein 1 heavy chain 1	1	AATSPALFNR	AATSPALFNR	2	AATSPALFNR2	94536.8	163542	46697.5
Q9BXK5	Q9BXK5;Q9BXK5-4	B2L13_HUMAN	BCL2L13	Bcl-2-like protein 13	1	AATTEPTEVEEVVPALEPTETLLSEK	AATTEPTEVEEVVPALEPTETLLSEK	3	AATTEPTEVEEVVPALEPTETLLSEK3	17233.8	4924.22	7907.57
Q15436	Q15436;Q15436-2	SC23A_HUMAN	SEC23A	Protein transport protein Sec23A	1	AATTGHVIDIYACALDQTGLLEMK	AATTGHVIDIYAC(UniMod:4)ALDQTGLLEMK	3	AATTGHVIDIYAC(UniMod:4)ALDQTGLLEMK3	10534.5	3364.02	19293.4
Q15582	Q15582	BGH3_HUMAN	TGFBI	Transforming growth factor-beta-induced protein ig-h3	1	AAVAASGLNTMLEGNGQYTLLAPTNEAFEK	AAVAASGLNTMLEGNGQYTLLAPTNEAFEK	3	AAVAASGLNTMLEGNGQYTLLAPTNEAFEK3	347871	222416	427458
Q15582	Q15582	BGH3_HUMAN	TGFBI	Transforming growth factor-beta-induced protein ig-h3	1	AAVAASGLNTMLEGNGQYTLLAPTNEAFEK	AAVAASGLNTM(UniMod:35)LEGNGQYTLLAPTNEAFEK	3	AAVAASGLNTM(UniMod:35)LEGNGQYTLLAPTNEAFEK3	219626	248449	142442
P22314;P22314-2	P22314;P22314-2	UBA1_HUMAN	UBA1	Ubiquitin-like modifier-activating enzyme 1	1	AAVATFLQSVQVPEFTPK	AAVATFLQSVQVPEFTPK	2	AAVATFLQSVQVPEFTPK2	11051	16499.9	7953.83
P13804	P13804;P13804-2	ETFA_HUMAN	ETFA	Electron transfer flavoprotein subunit alpha, mitochondrial	1	AAVDAGFVPNDMQVGQTGK	AAVDAGFVPNDMQVGQTGK	2	AAVDAGFVPNDMQVGQTGK2	505259	397314	358163
P13804	P13804;P13804-2	ETFA_HUMAN	ETFA	Electron transfer flavoprotein subunit alpha, mitochondrial	1	AAVDAGFVPNDMQVGQTGK	AAVDAGFVPNDM(UniMod:35)QVGQTGK	2	AAVDAGFVPNDM(UniMod:35)QVGQTGK2	65283.1	141277	60192.2
P01911	P01911;Q30154	DRB1_HUMAN	HLA-DRB1	HLA class II histocompatibility antigen, DRB1 beta chain	0	AAVDTYCR	AAVDTYC(UniMod:4)R	2	AAVDTYC(UniMod:4)R2	28187.6	40607.3	13444.3
Q5VTR2	Q5VTR2	BRE1A_HUMAN	RNF20	E3 ubiquitin-protein ligase BRE1A	1	AAVEDSGTTVETIK	AAVEDSGTTVETIK	2	AAVEDSGTTVETIK2	9492.82	13563.3	14923.4
P10809	P10809	CH60_HUMAN	HSPD1	60 kDa heat shock protein, mitochondrial	1	AAVEEGIVLGGGCALLR	AAVEEGIVLGGGC(UniMod:4)ALLR	2	AAVEEGIVLGGGC(UniMod:4)ALLR2	2.66118e+06	1.24521e+06	1.14051e+06
P10809	P10809	CH60_HUMAN	HSPD1	60 kDa heat shock protein, mitochondrial	1	AAVEEGIVLGGGCALLR	AAVEEGIVLGGGC(UniMod:4)ALLR	3	AAVEEGIVLGGGC(UniMod:4)ALLR3	657309	216400	472680
O94906	O94906;O94906-2	PRP6_HUMAN	PRPF6	Pre-mRNA-processing factor 6	1	AAVELEEPEDAR	AAVELEEPEDAR	2	AAVELEEPEDAR2	97663.7	87944.4	87326.3
Q14974	Q14974	IMB1_HUMAN	KPNB1	Importin subunit beta-1	1	AAVENLPTFLVELSR	AAVENLPTFLVELSR	2	AAVENLPTFLVELSR2	224003	341272	136264
Q14974	Q14974	IMB1_HUMAN	KPNB1	Importin subunit beta-1	1	AAVENLPTFLVELSR	AAVENLPTFLVELSR	3	AAVENLPTFLVELSR3	15374.7	22290.6	3665.57
Q01844;Q01844-3;Q01844-5;Q01844-6	Q01844;Q01844-2;Q01844-3;Q01844-5;Q01844-6	EWS_HUMAN	EWSR1	RNA-binding protein EWS	1	AAVEWFDGK	AAVEWFDGK	2	AAVEWFDGK2	34668.1	28624.1	64995.1
Q01844;Q01844-3;Q01844-5;Q01844-6	Q01844;Q01844-2;Q01844-3;Q01844-5;Q01844-6	EWS_HUMAN	EWSR1	RNA-binding protein EWS	1	AAVEWFDGKDFQGSK	AAVEWFDGKDFQGSK	3	AAVEWFDGKDFQGSK3	4370.72		4992.65
P02549;P02549-2	P02549;P02549-2	SPTA1_HUMAN	SPTA1	Spectrin alpha chain, erythrocytic 1	1	AAVGQEEIQLR	AAVGQEEIQLR	2	AAVGQEEIQLR2	23194.6	23373	24366.9
Q29RF7	Q29RF7	PDS5A_HUMAN	PDS5A	Sister chromatid cohesion protein PDS5 homolog A	1	AAVGQESPGGLEAGNAK	AAVGQESPGGLEAGNAK	2	AAVGQESPGGLEAGNAK2	9598.47	11357.5	9356.09
P18206;P18206-2	P18206;P18206-2	VINC_HUMAN	VCL	Vinculin	1	AAVHLEGK	AAVHLEGK	2	AAVHLEGK2	34060.1	36081.3	28930.2
P58107	P58107	EPIPL_HUMAN	EPPK1	Epiplakin	1	AAVIGPDVFAK	AAVIGPDVFAK	2	AAVIGPDVFAK2	77120.5	110986	37845
Q9UKM9;Q9UKM9-2	Q9UKM9;Q9UKM9-2	RALY_HUMAN	RALY	RNA-binding protein Raly	1	AAVLGENGR	AAVLGENGR	2	AAVLGENGR2	97903.5	170795	51041.5
Q13435	Q13435	SF3B2_HUMAN	SF3B2	Splicing factor 3B subunit 2	1	AAVLLEQER	AAVLLEQER	2	AAVLLEQER2	251516	288631	171064
P12270	P12270;P12270-2	TPR_HUMAN	TPR	Nucleoprotein TPR	1	AAVLQQVLER	(UniMod:1)AAVLQQVLER	2	(UniMod:1)AAVLQQVLER2	470335	397332	359942
O94989	O94989	ARHGF_HUMAN	ARHGEF15	Rho guanine nucleotide exchange factor 15	1	AAVLSEELWGVGEDGSPSPANAGDAPTFPR	AAVLSEELWGVGEDGSPSPANAGDAPTFPR	3	AAVLSEELWGVGEDGSPSPANAGDAPTFPR3			16628.7
Q6P2Q9	Q6P2Q9	PRP8_HUMAN	PRPF8	Pre-mRNA-processing-splicing factor 8	1	AAVMHDILDMMPEGIK	AAVMHDILDMMPEGIK	3	AAVMHDILDMMPEGIK3		5466.95	11571.5
Q9UKB1;Q9UKB1-2;Q9UKB1-3	Q9UKB1;Q9Y297;Q9UKB1-2;Q9UKB1-3;Q9Y297-2	FBW1B_HUMAN	FBXW11	F-box/WD repeat-containing protein 11	0	AAVNVVDFDDKYIVSASGDR	AAVNVVDFDDKYIVSASGDR	3	AAVNVVDFDDKYIVSASGDR3	3322.23
P05023;P05023-4	P05023;P13637;P50993;P05023-2;P05023-3;P05023-4;P13637-2;P13637-3	AT1A1_HUMAN	ATP1A1	Sodium/potassium-transporting ATPase subunit alpha-1	0	AAVPDAVGK	AAVPDAVGK	2	AAVPDAVGK2	63940	19831	19978.9
Q9Y5X3	Q9Y5X3;Q9Y5X3-2	SNX5_HUMAN	SNX5	Sorting nexin-5	1	AAVPELLQQQEEDR	(UniMod:1)AAVPELLQQQEEDR	2	(UniMod:1)AAVPELLQQQEEDR2	269232	410043	235760
P06733;P09104	P06733;P09104;P13929;P09104-2;P13929-2;P13929-3	ENOA_HUMAN;ENOG_HUMAN	ENO1;ENO2	Alpha-enolase	0	AAVPSGASTGIYEALELR	AAVPSGASTGIYEALELR	2	AAVPSGASTGIYEALELR2	2.53321e+06	2.74555e+06	1.95149e+06
P06733;P09104	P06733;P09104;P13929;P09104-2;P13929-2;P13929-3	ENOA_HUMAN;ENOG_HUMAN	ENO1;ENO2	Alpha-enolase	0	AAVPSGASTGIYEALELR	AAVPSGASTGIYEALELR	3	AAVPSGASTGIYEALELR3	304926	368682	173373
Q15046	Q15046	SYK_HUMAN	KARS1	Lysine--tRNA ligase	1	AAVQAAEVK	(UniMod:1)AAVQAAEVK	2	(UniMod:1)AAVQAAEVK2	126302	87455.9	86347.5
P49768;P49768-2;P49768-7	P49768;P49768-2;P49768-7	PSN1_HUMAN	PSEN1	Presenilin-1	1	AAVQELSSSILAGEDPEER	AAVQELSSSILAGEDPEER	2	AAVQELSSSILAGEDPEER2	11706.2	11759.9	16683.5
Q9BQS8;Q9BQS8-4	Q9BQS8;Q9BQS8-2;Q9BQS8-3;Q9BQS8-4	FYCO1_HUMAN	FYCO1	FYVE and coiled-coil domain-containing protein 1	1	AAVSQQGEQLQTER	AAVSQQGEQLQTER	2	AAVSQQGEQLQTER2	4795	4364.57	6412.16
Q92785	Q92785;Q92785-2	REQU_HUMAN	DPF2	Zinc finger protein ubi-d4	1	AAVVENVVK	(UniMod:1)AAVVENVVK	2	(UniMod:1)AAVVENVVK2	63109.9	59573.7	27686.5
P32519;P32519-2	P32519;P32519-2	ELF1_HUMAN	ELF1	ETS-related transcription factor Elf-1	1	AAVVQQNDLVFEFASNVMEDER	(UniMod:1)AAVVQQNDLVFEFASNVMEDER	3	(UniMod:1)AAVVQQNDLVFEFASNVMEDER3	2075.59	5055.81	2006.77
P35611;P35611-2;P35611-3;P35611-4;P35611-6	P35611;P35611-2;P35611-3;P35611-4;P35611-5;P35611-6	ADDA_HUMAN	ADD1	Alpha-adducin	1	AAVVTSPPPTTAPHK	AAVVTSPPPTTAPHK	3	AAVVTSPPPTTAPHK3	15866.7	20751	23030.5
O75955	O75955;O75955-2	FLOT1_HUMAN	FLOT1	Flotillin-1	1	AAYDIEVNTR	AAYDIEVNTR	2	AAYDIEVNTR2	55718.1	51711.5	46220.2
Q15311	Q15311	RBP1_HUMAN	RALBP1	RalA-binding protein 1	1	AAYDREESTNLEDYEPNTVASLLK	AAYDREESTNLEDYEPNTVASLLK	3	AAYDREESTNLEDYEPNTVASLLK3	12086.5	12581.8	16405.7
P02545	P02545;P02545-2;P02545-3;P02545-6	LMNA_HUMAN	LMNA	Prelamin-A/C	1	AAYEAELGDAR	AAYEAELGDAR	2	AAYEAELGDAR2	770420	653300	476097
P02545	P02545;P02545-2;P02545-3;P02545-6	LMNA_HUMAN	LMNA	Prelamin-A/C	1	AAYEAELGDARK	AAYEAELGDARK	3	AAYEAELGDARK3	46058.7	44303	29270.9
P04083	P04083	ANXA1_HUMAN	ANXA1	Annexin A1	1	AAYLQETGKPLDETLK	AAYLQETGKPLDETLK	2	AAYLQETGKPLDETLK2	11841.5	8205.46	7720.5
P04083	P04083	ANXA1_HUMAN	ANXA1	Annexin A1	1	AAYLQETGKPLDETLK	AAYLQETGKPLDETLK	3	AAYLQETGKPLDETLK3	39971.6	47721.8	41647.7
P04083	P04083	ANXA1_HUMAN	ANXA1	Annexin A1	1	AAYLQETGKPLDETLKK	AAYLQETGKPLDETLKK	3	AAYLQETGKPLDETLKK3	73338.1	118961	145628
P04083	P04083	ANXA1_HUMAN	ANXA1	Annexin A1	1	AAYLQETGKPLDETLKK	AAYLQETGKPLDETLKK	4	AAYLQETGKPLDETLKK4	22230.9	40399.5	53219.1
P54136	P54136;P54136-2	SYRC_HUMAN	RARS1	Arginine--tRNA ligase, cytoplasmic	1	AAYPDLENPPLLVTPSQQAK	AAYPDLENPPLLVTPSQQAK	2	AAYPDLENPPLLVTPSQQAK2	13926.2	50309.9	16512.1
Q07954	Q07954	LRP1_HUMAN	LRP1	Prolow-density lipoprotein receptor-related protein 1	1	ACACAHGMLAEDGASCR	AC(UniMod:4)AC(UniMod:4)AHGMLAEDGASC(UniMod:4)R	3	AC(UniMod:4)AC(UniMod:4)AHGMLAEDGASC(UniMod:4)R3	5507.56	5025.78	10996.8
P62873	P62873;P62873-2	GBB1_HUMAN	GNB1	Guanine nucleotide-binding protein G(I)/G(S)/G(T) subunit beta-1	1	ACADATLSQITNNIDPVGR	AC(UniMod:4)ADATLSQITNNIDPVGR	2	AC(UniMod:4)ADATLSQITNNIDPVGR2	61650.2	62499.6	58263.6
P62873	P62873;P62873-2	GBB1_HUMAN	GNB1	Guanine nucleotide-binding protein G(I)/G(S)/G(T) subunit beta-1	1	ACADATLSQITNNIDPVGR	AC(UniMod:4)ADATLSQITNNIDPVGR	3	AC(UniMod:4)ADATLSQITNNIDPVGR3	31598.4	19267.6	8976.47
Q5T4S7;Q5T4S7-2;Q5T4S7-3;Q5T4S7-4	Q5T4S7;Q5T4S7-2;Q5T4S7-3;Q5T4S7-4	UBR4_HUMAN	UBR4	E3 ubiquitin-protein ligase UBR4	1	ACAEIAAQR	AC(UniMod:4)AEIAAQR	2	AC(UniMod:4)AEIAAQR2	19897.7	28725.9	15304
Q96QK1	Q96QK1	VPS35_HUMAN	VPS35	Vacuolar protein sorting-associated protein 35	1	ACAELHQNVNVK	AC(UniMod:4)AELHQNVNVK	3	AC(UniMod:4)AELHQNVNVK3	5782.44	5933.07	18236.9
P31040;P31040-2	P31040;P31040-2;P31040-3	SDHA_HUMAN	SDHA	Succinate dehydrogenase [ubiquinone] flavoprotein subunit, mitochondrial	1	ACALSIEESCRPGDK	AC(UniMod:4)ALSIEESC(UniMod:4)RPGDK	2	AC(UniMod:4)ALSIEESC(UniMod:4)RPGDK2	4677.01	1734.91	11081.2
P31040;P31040-2	P31040;P31040-2;P31040-3	SDHA_HUMAN	SDHA	Succinate dehydrogenase [ubiquinone] flavoprotein subunit, mitochondrial	1	ACALSIEESCRPGDK	AC(UniMod:4)ALSIEESC(UniMod:4)RPGDK	3	AC(UniMod:4)ALSIEESC(UniMod:4)RPGDK3	18117.9	7851.73	41511
O95825;O95825-2	O95825;O95825-2	QORL1_HUMAN	CRYZL1	Quinone oxidoreductase-like protein 1	1	ACALSQINTK	AC(UniMod:4)ALSQINTK	2	AC(UniMod:4)ALSQINTK2	17922	21106.1	14985.2
P00558	P00558;P00558-2	PGK1_HUMAN	PGK1	Phosphoglycerate kinase 1	1	ACANPAAGSVILLENLR	AC(UniMod:4)ANPAAGSVILLENLR	2	AC(UniMod:4)ANPAAGSVILLENLR2	519772	636630	385012
Q9H6S1	Q9H6S1	AZI2_HUMAN	AZI2	5-azacytidine-induced protein 2	1	ACAPVGCSEDLGR	AC(UniMod:4)APVGC(UniMod:4)SEDLGR	2	AC(UniMod:4)APVGC(UniMod:4)SEDLGR2	6562.59	9127.77	5941.24
Q7Z3D6;Q7Z3D6-2;Q7Z3D6-4	Q7Z3D6;Q7Z3D6-2;Q7Z3D6-3;Q7Z3D6-4	GLUCM_HUMAN	DGLUCY	D-glutamate cyclase, mitochondrial	1	ACCSLGGEQGQPVHMGDPELLGIK	AC(UniMod:4)C(UniMod:4)SLGGEQGQPVHMGDPELLGIK	3	AC(UniMod:4)C(UniMod:4)SLGGEQGQPVHMGDPELLGIK3	11373.5	8729.81	14685.6
Q7Z3D6;Q7Z3D6-2;Q7Z3D6-4	Q7Z3D6;Q7Z3D6-2;Q7Z3D6-3;Q7Z3D6-4	GLUCM_HUMAN	DGLUCY	D-glutamate cyclase, mitochondrial	1	ACCSLGGEQGQPVHMGDPELLGIK	AC(UniMod:4)C(UniMod:4)SLGGEQGQPVHM(UniMod:35)GDPELLGIK	3	AC(UniMod:4)C(UniMod:4)SLGGEQGQPVHM(UniMod:35)GDPELLGIK3	5020.09	5255.73	1675.67
O00469;O00469-2	O00469;O00469-2;O00469-3	PLOD2_HUMAN	PLOD2	Procollagen-lysine,2-oxoglutarate 5-dioxygenase 2	1	ACDELVEEMEHYGK	AC(UniMod:4)DELVEEMEHYGK	2	AC(UniMod:4)DELVEEMEHYGK2	7236.89	7781.52	15236
O00469;O00469-2	O00469;O00469-2;O00469-3	PLOD2_HUMAN	PLOD2	Procollagen-lysine,2-oxoglutarate 5-dioxygenase 2	1	ACDELVEEMEHYGK	AC(UniMod:4)DELVEEMEHYGK	3	AC(UniMod:4)DELVEEMEHYGK3	13799.1	6830.38	13968.5
Q6Y7W6;Q6Y7W6-4;Q6Y7W6-5	Q6Y7W6;Q6Y7W6-3;Q6Y7W6-4;Q6Y7W6-5	GGYF2_HUMAN	GIGYF2	GRB10-interacting GYF protein 2	1	ACDESFQPLGDIMK	AC(UniMod:4)DESFQPLGDIMK	2	AC(UniMod:4)DESFQPLGDIMK2	12601	9919.27	14940.4
P48449;P48449-3	P48449;P48449-2;P48449-3	LSS_HUMAN	LSS	Lanosterol synthase	1	ACDFLLSR	AC(UniMod:4)DFLLSR	2	AC(UniMod:4)DFLLSR2	110101	98152.9	58488.6
P05156	P05156	CFAI_HUMAN	CFI	Complement factor I	1	ACDGINDCGDQSDELCCK	AC(UniMod:4)DGINDC(UniMod:4)GDQSDELC(UniMod:4)C(UniMod:4)K	2	AC(UniMod:4)DGINDC(UniMod:4)GDQSDELC(UniMod:4)C(UniMod:4)K2	2564.78		3895.61
O00273;O00273-2	O00273;O00273-2	DFFA_HUMAN	DFFA	DNA fragmentation factor subunit alpha	1	ACDILAIDK	AC(UniMod:4)DILAIDK	2	AC(UniMod:4)DILAIDK2	35570.8	44956.6	26672.8
Q96T76;Q96T76-8;Q96T76-9	Q96T76;Q96T76-8;Q96T76-9	MMS19_HUMAN	MMS19	MMS19 nucleotide excision repair protein homolog	1	ACDSVTSNVLPLLLEQFHK	AC(UniMod:4)DSVTSNVLPLLLEQFHK	3	AC(UniMod:4)DSVTSNVLPLLLEQFHK3	3577		4182.3
Q9H939;Q9H939-2	Q9H939;Q9H939-2	PPIP2_HUMAN	PSTPIP2	Proline-serine-threonine phosphatase-interacting protein 2	1	ACEAFEAQECER	AC(UniMod:4)EAFEAQEC(UniMod:4)ER	2	AC(UniMod:4)EAFEAQEC(UniMod:4)ER2	5633.86	3769.24	8705.93
P36915	P36915;P36915-2	GNL1_HUMAN	GNL1	Guanine nucleotide-binding protein-like 1	1	ACEAITVGK	AC(UniMod:4)EAITVGK	2	AC(UniMod:4)EAITVGK2	11580.6	17875.9	10892.7
P35555	P35555	FBN1_HUMAN	FBN1	Fibrillin-1	1	ACEDIDECSLPNICVFGTCHNLPGLFR	AC(UniMod:4)EDIDEC(UniMod:4)SLPNIC(UniMod:4)VFGTC(UniMod:4)HNLPGLFR	3	AC(UniMod:4)EDIDEC(UniMod:4)SLPNIC(UniMod:4)VFGTC(UniMod:4)HNLPGLFR3	27949.3	11252.4	30374.3
Q9Y490;Q9Y490-2	Q9Y490;Q9Y490-2	TLN1_HUMAN	TLN1	Talin-1	1	ACEFAGFQCQIQFGPHNEQK	AC(UniMod:4)EFAGFQC(UniMod:4)QIQFGPHNEQK	3	AC(UniMod:4)EFAGFQC(UniMod:4)QIQFGPHNEQK3	16305.2	23333.4	53187.1
P01024	P01024	CO3_HUMAN	C3	Complement C3	1	ACEPGVDYVYK	AC(UniMod:4)EPGVDYVYK	2	AC(UniMod:4)EPGVDYVYK2	250143	241770	215191
Q9Y6D6	Q9Y6D6	BIG1_HUMAN	ARFGEF1	Brefeldin A-inhibited guanine nucleotide-exchange protein 1	1	ACEVALEEIK	AC(UniMod:4)EVALEEIK	2	AC(UniMod:4)EVALEEIK2			11427.6
Q9Y5J1	Q9Y5J1	UTP18_HUMAN	UTP18	U3 small nucleolar RNA-associated protein 18 homolog	1	ACFSANGEEVLATSTHSK	AC(UniMod:4)FSANGEEVLATSTHSK	3	AC(UniMod:4)FSANGEEVLATSTHSK3	17079.2	8975.11	12441.9
P26640	P26640;P26640-2	SYVC_HUMAN	VARS1	Valine--tRNA ligase	1	ACFTMDPK	AC(UniMod:4)FTM(UniMod:35)DPK	2	AC(UniMod:4)FTM(UniMod:35)DPK2		16401.7	6761.62
P24821;P24821-2	P24821;P24821-2;P24821-3;P24821-4;P24821-5;P24821-6	TENA_HUMAN	TNC	Tenascin	1	ACGCAAAPDVK	AC(UniMod:4)GC(UniMod:4)AAAPDVK	2	AC(UniMod:4)GC(UniMod:4)AAAPDVK2	112938	99394.6	75288.7
P62879	P62879	GBB2_HUMAN	GNB2	Guanine nucleotide-binding protein G(I)/G(S)/G(T) subunit beta-2	1	ACGDSTLTQITAGLDPVGR	AC(UniMod:4)GDSTLTQITAGLDPVGR	2	AC(UniMod:4)GDSTLTQITAGLDPVGR2	188562	182328	199802
P62879	P62879	GBB2_HUMAN	GNB2	Guanine nucleotide-binding protein G(I)/G(S)/G(T) subunit beta-2	1	ACGDSTLTQITAGLDPVGR	AC(UniMod:4)GDSTLTQITAGLDPVGR	3	AC(UniMod:4)GDSTLTQITAGLDPVGR3	149689	69584.4	96856.8
Q99536	Q99536	VAT1_HUMAN	VAT1	Synaptic vesicle membrane protein VAT-1 homolog	1	ACGLNFADLMAR	AC(UniMod:4)GLNFADLM(UniMod:35)AR	2	AC(UniMod:4)GLNFADLM(UniMod:35)AR2	18587.9	22217.7	10623.9
P09382	P09382	LEG1_HUMAN	LGALS1	Galectin-1	1	ACGLVASNLNLKPGECLR	(UniMod:1)AC(UniMod:4)GLVASNLNLKPGEC(UniMod:4)LR	3	(UniMod:1)AC(UniMod:4)GLVASNLNLKPGEC(UniMod:4)LR3	1.97735e+06	1.32286e+06	926004
P22234;P22234-2	P22234;P22234-2	PUR6_HUMAN	PAICS	Bifunctional phosphoribosylaminoimidazole carboxylase/phosphoribosylaminoimidazole succinocarboxamide synthetase	1	ACGNFGIPCELR	AC(UniMod:4)GNFGIPC(UniMod:4)ELR	2	AC(UniMod:4)GNFGIPC(UniMod:4)ELR2	153183	205920	101008
O14964	O14964;O14964-2	HGS_HUMAN	HGS	Hepatocyte growth factor-regulated tyrosine kinase substrate	1	ACGQIFCGK	AC(UniMod:4)GQIFC(UniMod:4)GK	2	AC(UniMod:4)GQIFC(UniMod:4)GK2	14203.5	22772.4
P32121;P32121-3;P32121-4	P32121;P32121-2;P32121-3;P32121-4;P32121-5	ARRB2_HUMAN	ARRB2	Beta-arrestin-2	1	ACGVDFEIR	AC(UniMod:4)GVDFEIR	2	AC(UniMod:4)GVDFEIR2	65768.3	78480.8	35227
P49407;P49407-2	P49407;P49407-2	ARRB1_HUMAN	ARRB1	Beta-arrestin-1	1	ACGVDYEVK	AC(UniMod:4)GVDYEVK	2	AC(UniMod:4)GVDYEVK2	46514.9	75600.3	39224.1
P29144	P29144	TPP2_HUMAN	TPP2	Tripeptidyl-peptidase 2	1	ACIDSNEDGDLSK	AC(UniMod:4)IDSNEDGDLSK	2	AC(UniMod:4)IDSNEDGDLSK2	67286.3	59663.9	65501.5
Q8NBX0	Q8NBX0	SCPDL_HUMAN	SCCPDH	Saccharopine dehydrogenase-like oxidoreductase	1	ACIENGASCIDISGEPQFLELMQLK	AC(UniMod:4)IENGASC(UniMod:4)IDISGEPQFLELMQLK	3	AC(UniMod:4)IENGASC(UniMod:4)IDISGEPQFLELMQLK3	7003.92	6432.82	7176.58
A0AVT1	A0AVT1	UBA6_HUMAN	UBA6	Ubiquitin-like modifier-activating enzyme 6	1	ACIGDTLCQK	AC(UniMod:4)IGDTLC(UniMod:4)QK	2	AC(UniMod:4)IGDTLC(UniMod:4)QK2	10999.7	15790.5
P22897	P22897	MRC1_HUMAN	MRC1	Macrophage mannose receptor 1	1	ACIGFGGNLVSIQNEK	AC(UniMod:4)IGFGGNLVSIQNEK	2	AC(UniMod:4)IGFGGNLVSIQNEK2	39047.4	33128	42398.8
Q86TJ2;Q86TJ2-2;Q86TJ2-3	Q86TJ2;Q86TJ2-3;Q86TJ2-2	TAD2B_HUMAN	TADA2B	Transcriptional adapter 2-beta	1	ACIPDTIPNR	AC(UniMod:4)IPDTIPNR	2	AC(UniMod:4)IPDTIPNR2		16693.6	8466.98
P00742	P00742	FA10_HUMAN	F10	Coagulation factor X	1	ACIPTGPYPCGK	AC(UniMod:4)IPTGPYPC(UniMod:4)GK	2	AC(UniMod:4)IPTGPYPC(UniMod:4)GK2	22251.3	28463.9	12864.6
Q96GQ7	Q96GQ7	DDX27_HUMAN	DDX27	Probable ATP-dependent RNA helicase DDX27	1	ACIPVGLLGK	AC(UniMod:4)IPVGLLGK	2	AC(UniMod:4)IPVGLLGK2	10890.6	27297.7	9123.59
P53801	P53801	PTTG_HUMAN	PTTG1IP	Pituitary tumor-transforming gene 1 protein-interacting protein	1	ACLDYPVTSVLPPASLCK	AC(UniMod:4)LDYPVTSVLPPASLC(UniMod:4)K	2	AC(UniMod:4)LDYPVTSVLPPASLC(UniMod:4)K2	51447.3	62879.4	27694.2
P35998	P35998;P35998-2	PRS7_HUMAN	PSMC2	26S proteasome regulatory subunit 7	1	ACLIFFDEIDAIGGAR	AC(UniMod:4)LIFFDEIDAIGGAR	2	AC(UniMod:4)LIFFDEIDAIGGAR2	8839.52	11501.6	7623.6
P12814	P12814	ACTN1_HUMAN	ACTN1	Alpha-actinin-1	1	ACLISLGYDIGNDPQGEAEFAR	AC(UniMod:4)LISLGYDIGNDPQGEAEFAR	2	AC(UniMod:4)LISLGYDIGNDPQGEAEFAR2	12488	16153.4	19381.3
P12814	P12814	ACTN1_HUMAN	ACTN1	Alpha-actinin-1	1	ACLISLGYDIGNDPQGEAEFAR	AC(UniMod:4)LISLGYDIGNDPQGEAEFAR	3	AC(UniMod:4)LISLGYDIGNDPQGEAEFAR3	61442.3	59298.6	100136
O43707	O43707;O43707-2;O43707-3	ACTN4_HUMAN	ACTN4	Alpha-actinin-4	1	ACLISLGYDVENDR	AC(UniMod:4)LISLGYDVENDR	2	AC(UniMod:4)LISLGYDVENDR2	599670	466770	937915
O43707	O43707;O43707-2;O43707-3	ACTN4_HUMAN	ACTN4	Alpha-actinin-4	1	ACLISLGYDVENDR	AC(UniMod:4)LISLGYDVENDR	3	AC(UniMod:4)LISLGYDVENDR3	51799.2	32391.4	80534
O43707	O43707;O43707-2;O43707-3	ACTN4_HUMAN	ACTN4	Alpha-actinin-4	1	ACLISLGYDVENDRQGEAEFNR	AC(UniMod:4)LISLGYDVENDRQGEAEFNR	3	AC(UniMod:4)LISLGYDVENDRQGEAEFNR3	242970	210007	307268
O43707	O43707;O43707-2;O43707-3	ACTN4_HUMAN	ACTN4	Alpha-actinin-4	1	ACLISLGYDVENDRQGEAEFNR	AC(UniMod:4)LISLGYDVENDRQGEAEFNR	4	AC(UniMod:4)LISLGYDVENDRQGEAEFNR4			5656.5
P12814-4	P12814-2;P12814-3;P12814-4	ACTN1_HUMAN	ACTN1	Isoform 4 of Alpha-actinin-1	1	ACLISMGYNMGEAEFAR	AC(UniMod:4)LISMGYNMGEAEFAR	2	AC(UniMod:4)LISMGYNMGEAEFAR2	7192.78	10946.6	17890.3
P42356	P42356;P42356-2	PI4KA_HUMAN	PI4KA	Phosphatidylinositol 4-kinase alpha	1	ACLSALSEVK	AC(UniMod:4)LSALSEVK	2	AC(UniMod:4)LSALSEVK2	26654.5	34542.5	12054.5
Q9BZH6	Q9BZH6	WDR11_HUMAN	WDR11	WD repeat-containing protein 11	1	ACLVTTVTSSGPSQSTIK	AC(UniMod:4)LVTTVTSSGPSQSTIK	2	AC(UniMod:4)LVTTVTSSGPSQSTIK2	11340.1	9347.53	11046.7
Q709C8;Q709C8-3	Q709C8;Q709C8-3	VP13C_HUMAN	VPS13C	Intermembrane lipid transfer protein VPS13C	1	ACNAIEDAQSTR	AC(UniMod:4)NAIEDAQSTR	2	AC(UniMod:4)NAIEDAQSTR2	26544.6	27447.1	23556
Q13753;Q13753-2	Q13753;Q13753-2	LAMC2_HUMAN	LAMC2	Laminin subunit gamma-2	1	ACNCNPMGSEPVGCR	AC(UniMod:4)NC(UniMod:4)NPMGSEPVGC(UniMod:4)R	2	AC(UniMod:4)NC(UniMod:4)NPMGSEPVGC(UniMod:4)R2		6715.29	10014.1
Q9HAV0	Q9HAV0	GBB4_HUMAN	GNB4	Guanine nucleotide-binding protein subunit beta-4	1	ACNDATLVQITSNMDSVGR	AC(UniMod:4)NDATLVQITSNMDSVGR	2	AC(UniMod:4)NDATLVQITSNMDSVGR2	3776.76		6553.29
Q8NHP8	Q8NHP8;Q8NHP8-2	PLBL2_HUMAN	PLBD2	Putative phospholipase B-like 2	1	ACNPQPNGENAISAR	AC(UniMod:4)NPQPNGENAISAR	2	AC(UniMod:4)NPQPNGENAISAR2	5908.35	7769.37	10587.6
O94973;O94973-2;O95782;O95782-2	O94973;O95782;O94973-2;O94973-3;O95782-2	AP2A1_HUMAN;AP2A2_HUMAN	AP2A1;AP2A2	AP-2 complex subunit alpha-2	0	ACNQLGQFLQHR	AC(UniMod:4)NQLGQFLQHR	3	AC(UniMod:4)NQLGQFLQHR3	8473.63	5039.61	10854.5
P11717	P11717	MPRI_HUMAN	IGF2R	Cation-independent mannose-6-phosphate receptor	1	ACPPGTAACLVR	AC(UniMod:4)PPGTAAC(UniMod:4)LVR	2	AC(UniMod:4)PPGTAAC(UniMod:4)LVR2	42677.1	65622.4	34379.6
P15927;P15927-2;P15927-3	P15927;P15927-2;P15927-3	RFA2_HUMAN	RPA2	Replication protein A 32 kDa subunit	1	ACPRPEGLNFQDLK	AC(UniMod:4)PRPEGLNFQDLK	3	AC(UniMod:4)PRPEGLNFQDLK3	34426.4	42998.3	48710.5
Q16610;Q16610-4	Q16610;Q16610-4	ECM1_HUMAN	ECM1	Extracellular matrix protein 1	1	ACPSHQPDISSGLELPFPPGVPTLDNIK	AC(UniMod:4)PSHQPDISSGLELPFPPGVPTLDNIK	3	AC(UniMod:4)PSHQPDISSGLELPFPPGVPTLDNIK3	19065.6	23691.5	44636.7
P35442	P35442	TSP2_HUMAN	THBS2	Thrombospondin-2	1	ACQGAPCPIDGR	AC(UniMod:4)QGAPC(UniMod:4)PIDGR	2	AC(UniMod:4)QGAPC(UniMod:4)PIDGR2	27980.9	36775.3	34415.7
P52272;P52272-2	P52272;P52272-2	HNRPM_HUMAN	HNRNPM	Heterogeneous nuclear ribonucleoprotein M	1	ACQIFVR	AC(UniMod:4)QIFVR	2	AC(UniMod:4)QIFVR2	152846	279887	88212.1
P61247	P61247	RS3A_HUMAN	RPS3A	Small ribosomal subunit protein eS1	1	ACQSIYPLHDVFVR	AC(UniMod:4)QSIYPLHDVFVR	2	AC(UniMod:4)QSIYPLHDVFVR2	35454	63171.9	21600.4
P61247	P61247	RS3A_HUMAN	RPS3A	Small ribosomal subunit protein eS1	1	ACQSIYPLHDVFVR	AC(UniMod:4)QSIYPLHDVFVR	3	AC(UniMod:4)QSIYPLHDVFVR3	66034.4	75197.2	44149.4
P21757;P21757-3	P21757;P21757-3	MSRE_HUMAN	MSR1	Macrophage scavenger receptor types I and II	1	ACSHSEDAGVTCTL	AC(UniMod:4)SHSEDAGVTC(UniMod:4)TL	2	AC(UniMod:4)SHSEDAGVTC(UniMod:4)TL2	3820.97	2801.97	5633.75
Q99797	Q99797	MIPEP_HUMAN	MIPEP	Mitochondrial intermediate peptidase	1	ACSTPPGPQTVLIFDELSDSLCR	AC(UniMod:4)STPPGPQTVLIFDELSDSLC(UniMod:4)R	3	AC(UniMod:4)STPPGPQTVLIFDELSDSLC(UniMod:4)R3	4359.38		1673.81
Q9NVN8	Q9NVN8	GNL3L_HUMAN	GNL3L	Guanine nucleotide-binding protein-like 3-like protein	1	ACSVGAVPGITK	AC(UniMod:4)SVGAVPGITK	2	AC(UniMod:4)SVGAVPGITK2	8892.71	14523.6	8147.15
P98160	P98160	PGBM_HUMAN	HSPG2	Basement membrane-specific heparan sulfate proteoglycan core protein	1	ACTEAEFACHSYNECVALEYR	AC(UniMod:4)TEAEFAC(UniMod:4)HSYNEC(UniMod:4)VALEYR	3	AC(UniMod:4)TEAEFAC(UniMod:4)HSYNEC(UniMod:4)VALEYR3	9107.58	6601.87	23203.3
Q15067;Q15067-2	Q15067;Q15067-2;Q15067-3	ACOX1_HUMAN	ACOX1	Peroxisomal acyl-coenzyme A oxidase 1	1	ACTIAIR	AC(UniMod:4)TIAIR	2	AC(UniMod:4)TIAIR2	54243.3	25643.6	23790.6
P49368	P49368;P49368-2	TCPG_HUMAN	CCT3	T-complex protein 1 subunit gamma	1	ACTILLR	AC(UniMod:4)TILLR	2	AC(UniMod:4)TILLR2	260109	465049	153575
P35442	P35442	TSP2_HUMAN	THBS2	Thrombospondin-2	1	ACVGDVQER	AC(UniMod:4)VGDVQER	2	AC(UniMod:4)VGDVQER2	39641.6	45991.5	27216.7
O95248;O95248-4;O95248-5	O95248;O95248-4;O95248-5	MTMR5_HUMAN	SBF1	Myotubularin-related protein 5	1	ACVPGCPAAEPSPASFLR	AC(UniMod:4)VPGC(UniMod:4)PAAEPSPASFLR	2	AC(UniMod:4)VPGC(UniMod:4)PAAEPSPASFLR2	4673.55	14180.3
Q9BWS9;Q9BWS9-3	Q9BWS9;Q9BWS9-2;Q9BWS9-3	CHID1_HUMAN	CHID1	Chitinase domain-containing protein 1	1	ACVQVLDPK	AC(UniMod:4)VQVLDPK	2	AC(UniMod:4)VQVLDPK2	51045.3	33537	28040.6
Q7Z6Z7;Q7Z6Z7-2;Q7Z6Z7-3	Q7Z6Z7;Q7Z6Z7-2;Q7Z6Z7-3	HUWE1_HUMAN	HUWE1	E3 ubiquitin-protein ligase HUWE1	1	ACVSMLGVPVDPDTLHATLR	AC(UniMod:4)VSMLGVPVDPDTLHATLR	3	AC(UniMod:4)VSMLGVPVDPDTLHATLR3	13157.6	16089.4	9882.06
P05023;P05023-4;P50993	P05023;P50993;P05023-3;P05023-4	AT1A1_HUMAN;AT1A2_HUMAN	ATP1A1;ATP1A2	Sodium/potassium-transporting ATPase subunit alpha-1	0	ACVVHGSDLK	AC(UniMod:4)VVHGSDLK	2	AC(UniMod:4)VVHGSDLK2	9814.06	8017.36	10639.1
Q8TEX9;Q8TEX9-2	Q8TEX9;Q8TEX9-2	IPO4_HUMAN	IPO4	Importin-4	1	ACYALENFVENLGPK	AC(UniMod:4)YALENFVENLGPK	2	AC(UniMod:4)YALENFVENLGPK2	7980.64	5415.04	9978.68
P23396;P23396-2	P23396;P23396-2	RS3_HUMAN	RPS3	Small ribosomal subunit protein uS3	1	ACYGVLR	AC(UniMod:4)YGVLR	2	AC(UniMod:4)YGVLR2	92761.5	307375	57185.9
P42025	P42025	ACTY_HUMAN	ACTR1B	Beta-centractin	1	ACYLSINPQKDEALETEK	AC(UniMod:4)YLSINPQKDEALETEK	3	AC(UniMod:4)YLSINPQKDEALETEK3	14305.5	20369.3	27195.3
P61163	P61163	ACTZ_HUMAN	ACTR1A	Alpha-centractin	1	ACYLSINPQKDETLETEK	AC(UniMod:4)YLSINPQKDETLETEK	3	AC(UniMod:4)YLSINPQKDETLETEK3	139905	153343	181959
Q9Y6C9	Q9Y6C9	MTCH2_HUMAN	MTCH2	Mitochondrial carrier homolog 2	1	ADAASQVLLGSGLTILSQPLMYVK	(UniMod:1)ADAASQVLLGSGLTILSQPLMYVK	3	(UniMod:1)ADAASQVLLGSGLTILSQPLMYVK3	3427.92	2734.74	4207.37
Q9H8Y8;Q9H8Y8-2;Q9H8Y8-3	Q9H8Y8;Q9H8Y8-2;Q9H8Y8-3	GORS2_HUMAN	GORASP2	Golgi reassembly-stacking protein 2	1	ADAASSLTVDVTPPTAK	ADAASSLTVDVTPPTAK	2	ADAASSLTVDVTPPTAK2	71011.1	78377	97628.3
Q96ES7	Q96ES7	SGF29_HUMAN	SGF29	SAGA-associated factor 29	1	ADAEAECNILR	ADAEAEC(UniMod:4)NILR	2	ADAEAEC(UniMod:4)NILR2	17391	28871.6	12228
Q13409-2;Q13409-3;Q13409-6	Q13409;Q13409-3;Q13409-2;Q13409-5;Q13409-6;Q13409-7	DC1I2_HUMAN	DYNC1I2	Isoform 2B of Cytoplasmic dynein 1 intermediate chain 2	1	ADAEEEAATR	ADAEEEAATR	2	ADAEEEAATR2	35588.9	55758.1	32110.4
Q9BYX2;Q9BYX2-2;Q9BYX2-3	Q9BYX2;Q9BYX2-2;Q9BYX2-3	TBD2A_HUMAN	TBC1D2	TBC1 domain family member 2A	1	ADAEEGIFEIK	ADAEEGIFEIK	2	ADAEEGIFEIK2	40213.2	33317.9	30961.4
Q9Y490;Q9Y490-2	Q9Y490;Q9Y490-2	TLN1_HUMAN	TLN1	Talin-1	1	ADAEGESDLENSR	ADAEGESDLENSR	2	ADAEGESDLENSR2	116165	94523.1	130065
Q9Y490;Q9Y490-2	Q9Y490;Q9Y490-2	TLN1_HUMAN	TLN1	Talin-1	1	ADAEGESDLENSRK	ADAEGESDLENSRK	3	ADAEGESDLENSRK3	14596.8	22095.6	34325.5
Q9NY47;Q9NY47-2;Q9NY47-3;Q9NY47-4;Q9NY47-5	Q9NY47;Q9NY47-2;Q9NY47-3;Q9NY47-4;Q9NY47-5	CA2D2_HUMAN	CACNA2D2	Voltage-dependent calcium channel subunit alpha-2/delta-2	1	ADAELDDPESEDVER	ADAELDDPESEDVER	2	ADAELDDPESEDVER2	9673.97	5348.94	8535.92
P08758	P08758	ANXA5_HUMAN	ANXA5	Annexin A5	1	ADAETLRK	ADAETLRK	2	ADAETLRK2	106847		89448.3
P42285	P42285	MTREX_HUMAN	MTREX	Exosome RNA helicase MTR4	1	ADAFGDELFSVFEGDSTTAAGTK	(UniMod:1)ADAFGDELFSVFEGDSTTAAGTK	2	(UniMod:1)ADAFGDELFSVFEGDSTTAAGTK2	3658.41	5515.07	5035.94
P42285	P42285	MTREX_HUMAN	MTREX	Exosome RNA helicase MTR4	1	ADAFGDELFSVFEGDSTTAAGTKK	(UniMod:1)ADAFGDELFSVFEGDSTTAAGTKK	3	(UniMod:1)ADAFGDELFSVFEGDSTTAAGTKK3	10688.6	5158.88
P63027;Q15836	P63027;Q15836	VAMP2_HUMAN;VAMP3_HUMAN	VAMP2;VAMP3	Vesicle-associated membrane protein 2	0	ADALQAGASQFETSAAK	ADALQAGASQFETSAAK	2	ADALQAGASQFETSAAK2	230985	222486	202606
P63027;Q15836	P63027;Q15836	VAMP2_HUMAN;VAMP3_HUMAN	VAMP2;VAMP3	Vesicle-associated membrane protein 2	0	ADALQAGASQFETSAAK	ADALQAGASQFETSAAK	3	ADALQAGASQFETSAAK3	23782.8	14760.4	18155.1
Q6NYC1;Q6NYC1-2;Q6NYC1-3	Q6NYC1;Q6NYC1-2;Q6NYC1-3	JMJD6_HUMAN	JMJD6	Bifunctional arginine demethylase and lysyl-hydroxylase JMJD6	1	ADALQLSVEEFVER	ADALQLSVEEFVER	2	ADALQLSVEEFVER2	36440.9	14769.8	23877.3
P19878;P19878-3;P19878-4	P19878;P19878-2;P19878-3;P19878-4	NCF2_HUMAN	NCF2	Neutrophil cytosol factor 2	1	ADANNQTTEPQLK	ADANNQTTEPQLK	2	ADANNQTTEPQLK2	10275.7	5579.73	12800.5
Q9BQ52;Q9BQ52-4	Q9BQ52;Q9BQ52-2;Q9BQ52-4	RNZ2_HUMAN	ELAC2	Zinc phosphodiesterase ELAC protein 2	1	ADAPVALVVHMAPASVLVDSR	ADAPVALVVHMAPASVLVDSR	3	ADAPVALVVHMAPASVLVDSR3	10522.6	4416.3	9387.67
P49411	P49411	EFTU_HUMAN	TUFM	Elongation factor Tu, mitochondrial	1	ADAVQDSEMVELVELEIR	ADAVQDSEMVELVELEIR	2	ADAVQDSEMVELVELEIR2	43510.9	38565.4	25700.7
P49411	P49411	EFTU_HUMAN	TUFM	Elongation factor Tu, mitochondrial	1	ADAVQDSEMVELVELEIR	ADAVQDSEMVELVELEIR	3	ADAVQDSEMVELVELEIR3	99439.9	93946.4	50723.9
P49411	P49411	EFTU_HUMAN	TUFM	Elongation factor Tu, mitochondrial	1	ADAVQDSEMVELVELEIR	ADAVQDSEM(UniMod:35)VELVELEIR	2	ADAVQDSEM(UniMod:35)VELVELEIR2	29489.6	36790.9	13546.7
P49411	P49411	EFTU_HUMAN	TUFM	Elongation factor Tu, mitochondrial	1	ADAVQDSEMVELVELEIR	ADAVQDSEM(UniMod:35)VELVELEIR	3	ADAVQDSEM(UniMod:35)VELVELEIR3	40937.1	34746.8	9196.82
P02788	P02788;P02788-2	TRFL_HUMAN	LTF	Lactotransferrin	1	ADAVTLDGGFIYEAGLAPYK	ADAVTLDGGFIYEAGLAPYK	2	ADAVTLDGGFIYEAGLAPYK2	213577	103255	158002
P02788	P02788;P02788-2	TRFL_HUMAN	LTF	Lactotransferrin	1	ADAVTLDGGFIYEAGLAPYK	ADAVTLDGGFIYEAGLAPYK	3	ADAVTLDGGFIYEAGLAPYK3			6989.52
O43747;O43747-2	O43747;O43747-2	AP1G1_HUMAN	AP1G1	AP-1 complex subunit gamma-1	1	ADCASGIFLAAEK	ADC(UniMod:4)ASGIFLAAEK	2	ADC(UniMod:4)ASGIFLAAEK2			9997.88
P46063	P46063	RECQ1_HUMAN	RECQL	ATP-dependent DNA helicase Q1	1	ADCILYYGFGDIFR	ADC(UniMod:4)ILYYGFGDIFR	2	ADC(UniMod:4)ILYYGFGDIFR2	8216.71	7472.15	3736
Q9NZM1;Q9NZM1-6	Q9NZM1;Q9NZM1-2;Q9NZM1-3;Q9NZM1-5;Q9NZM1-6;Q9NZM1-7;Q9NZM1-8	MYOF_HUMAN	MYOF	Myoferlin	1	ADCLMGEFK	ADC(UniMod:4)LMGEFK	2	ADC(UniMod:4)LMGEFK2	31496	26870.3	32902.1
Q9NZM1;Q9NZM1-6	Q9NZM1;Q9NZM1-2;Q9NZM1-3;Q9NZM1-5;Q9NZM1-6;Q9NZM1-7;Q9NZM1-8	MYOF_HUMAN	MYOF	Myoferlin	1	ADCLMGEFK	ADC(UniMod:4)LM(UniMod:35)GEFK	2	ADC(UniMod:4)LM(UniMod:35)GEFK2	15269.6	24091	10358.5
P22307;P22307-2	P22307;P22307-2;P22307-4;P22307-6;P22307-7;P22307-8	SCP2_HUMAN	SCP2	Sterol carrier protein 2	1	ADCTITMADSDFLALMTGK	ADC(UniMod:4)TITMADSDFLALMTGK	2	ADC(UniMod:4)TITMADSDFLALMTGK2	57514.5	41346.1	63437.7
P22307;P22307-2	P22307;P22307-2;P22307-4;P22307-6;P22307-7;P22307-8	SCP2_HUMAN	SCP2	Sterol carrier protein 2	1	ADCTITMADSDFLALMTGK	ADC(UniMod:4)TITMADSDFLALMTGK	3	ADC(UniMod:4)TITMADSDFLALMTGK3	58057	44380.6	66158.9
P22307;P22307-2	P22307;P22307-2;P22307-4;P22307-6;P22307-7;P22307-8	SCP2_HUMAN	SCP2	Sterol carrier protein 2	1	ADCTITMADSDFLALMTGK	ADC(UniMod:4)TITM(UniMod:35)ADSDFLALMTGK	2	ADC(UniMod:4)TITM(UniMod:35)ADSDFLALMTGK2	12165.1	15560.8	11150.9
P22307;P22307-2	P22307;P22307-2;P22307-4;P22307-6;P22307-7;P22307-8	SCP2_HUMAN	SCP2	Sterol carrier protein 2	1	ADCTITMADSDFLALMTGK	ADC(UniMod:4)TITM(UniMod:35)ADSDFLALMTGK	3	ADC(UniMod:4)TITM(UniMod:35)ADSDFLALMTGK3	34612	31855.9	21747.2
P22307;P22307-2	P22307;P22307-2;P22307-4;P22307-6;P22307-7;P22307-8	SCP2_HUMAN	SCP2	Sterol carrier protein 2	1	ADCTITMADSDFLALMTGK	ADC(UniMod:4)TITMADSDFLALM(UniMod:35)TGK	2	ADC(UniMod:4)TITMADSDFLALM(UniMod:35)TGK2	13499.4	6933.83	4907.06
P22307;P22307-2	P22307;P22307-2;P22307-4;P22307-6;P22307-7;P22307-8	SCP2_HUMAN	SCP2	Sterol carrier protein 2	1	ADCTITMADSDFLALMTGK	ADC(UniMod:4)TITMADSDFLALM(UniMod:35)TGK	3	ADC(UniMod:4)TITMADSDFLALM(UniMod:35)TGK3	20125.4	6857.49	13911.7
P22307;P22307-2	P22307;P22307-2;P22307-4;P22307-6;P22307-7;P22307-8	SCP2_HUMAN	SCP2	Sterol carrier protein 2	1	ADCTITMADSDFLALMTGK	ADC(UniMod:4)TITM(UniMod:35)ADSDFLALM(UniMod:35)TGK	2	ADC(UniMod:4)TITM(UniMod:35)ADSDFLALM(UniMod:35)TGK2	10678.4	10116.1	5651.32
Q7KZF4	Q7KZF4	SND1_HUMAN	SND1	Staphylococcal nuclease domain-containing protein 1	1	ADDADEFGYSR	ADDADEFGYSR	2	ADDADEFGYSR2	152948	157581	170461
P02452	P02452	CO1A1_HUMAN	COL1A1	Collagen alpha-1(I) chain	1	ADDANVVR	ADDANVVR	2	ADDANVVR2	39707		26334.7
Q9P299	Q9P299	COPZ2_HUMAN	COPZ2	Coatomer subunit zeta-2	1	ADDGGLTEQSVAQVLQSAK	ADDGGLTEQSVAQVLQSAK	2	ADDGGLTEQSVAQVLQSAK2	6464.66	5642.18	3498.92
P04075	P04075;P04075-2	ALDOA_HUMAN	ALDOA	Fructose-bisphosphate aldolase A	1	ADDGRPFPQVIK	ADDGRPFPQVIK	3	ADDGRPFPQVIK3	85945.6	98542	108382
Q13137;Q13137-2;Q13137-3;Q13137-4;Q13137-5	Q13137;Q13137-2;Q13137-3;Q13137-4;Q13137-5	CACO2_HUMAN	CALCOCO2	Calcium-binding and coiled-coil domain-containing protein 2	1	ADDICDHTLEQQQMQPLCFNCPICDK	ADDIC(UniMod:4)DHTLEQQQMQPLC(UniMod:4)FNC(UniMod:4)PIC(UniMod:4)DK	3	ADDIC(UniMod:4)DHTLEQQQMQPLC(UniMod:4)FNC(UniMod:4)PIC(UniMod:4)DK3	3169.21		3789.1
Q14498;Q14498-2;Q14498-3	Q14498;Q14498-3;Q14498-2	RBM39_HUMAN	RBM39	RNA-binding protein 39	1	ADDIDIEAMLEAPYK	(UniMod:1)ADDIDIEAMLEAPYK	2	(UniMod:1)ADDIDIEAMLEAPYK2	27280.5	24360.6	25803.1
P39060;P39060-1;P39060-2	P39060;P39060-1;P39060-2	COIA1_HUMAN	COL18A1	Collagen alpha-1(XVIII) chain	1	ADDILASPPR	ADDILASPPR	2	ADDILASPPR2	161581	115944	81730.4
L0R6Q1	L0R6Q1	S35U4_HUMAN	SLC35A4	SLC35A4 upstream open reading frame protein	1	ADDKDSLPK	(UniMod:1)ADDKDSLPK	2	(UniMod:1)ADDKDSLPK2	46456.7	44923.6	24153
P02768	P02768;P02768-3;P02768-2	ALBU_HUMAN	ALB	Albumin	1	ADDKETCFAEEGK	ADDKETC(UniMod:4)FAEEGK	2	ADDKETC(UniMod:4)FAEEGK2	4014.2	6418.37	20138.5
P02768	P02768;P02768-3;P02768-2	ALBU_HUMAN	ALB	Albumin	1	ADDKETCFAEEGK	ADDKETC(UniMod:4)FAEEGK	3	ADDKETC(UniMod:4)FAEEGK3	43495	27654.9	54463.9
P02768	P02768;P02768-3;P02768-2	ALBU_HUMAN	ALB	Albumin	1	ADDKETCFAEEGKK	ADDKETC(UniMod:4)FAEEGKK	2	ADDKETC(UniMod:4)FAEEGKK2	3657.76	7380.12	13674.6
P02768	P02768;P02768-3;P02768-2	ALBU_HUMAN	ALB	Albumin	1	ADDKETCFAEEGKK	ADDKETC(UniMod:4)FAEEGKK	3	ADDKETC(UniMod:4)FAEEGKK3	257073	395480	541993
P02768	P02768;P02768-3;P02768-2	ALBU_HUMAN	ALB	Albumin	1	ADDKETCFAEEGKK	ADDKETC(UniMod:4)FAEEGKK	4	ADDKETC(UniMod:4)FAEEGKK4	17964.9	41252.8	35615.7
O95202	O95202	LETM1_HUMAN	LETM1	Mitochondrial proton/calcium exchanger protein	1	ADDKLIAEEGVDSLNVK	ADDKLIAEEGVDSLNVK	3	ADDKLIAEEGVDSLNVK3	11570.9	4614.92	7999.3
P63241	P63241;Q6IS14	IF5A1_HUMAN	EIF5A	Eukaryotic translation initiation factor 5A-1	0	ADDLDFETGDAGASATFPMQCSALR	(UniMod:1)ADDLDFETGDAGASATFPMQC(UniMod:4)SALR	3	(UniMod:1)ADDLDFETGDAGASATFPMQC(UniMod:4)SALR3	132111	99561.5	111024
O43290	O43290	SNUT1_HUMAN	SART1	U4/U6.U5 tri-snRNP-associated protein 1	1	ADDLLPLGDQTQDGDFGSR	ADDLLPLGDQTQDGDFGSR	2	ADDLLPLGDQTQDGDFGSR2	35513.4	35454.9	46635.1
Q12888;Q12888-2;Q12888-3	Q12888;Q12888-2;Q12888-3	TP53B_HUMAN	TP53BP1	TP53-binding protein 1	1	ADDPLRLDQELQQPQTQEK	ADDPLRLDQELQQPQTQEK	3	ADDPLRLDQELQQPQTQEK3	32658.2	19696.4	38040.4
Q9Y2W2	Q9Y2W2	WBP11_HUMAN	WBP11	WW domain-binding protein 11	1	ADDTSAATIEK	ADDTSAATIEK	2	ADDTSAATIEK2	19933	13509.4	24562.2
P62310	P62310	LSM3_HUMAN	LSM3	U6 snRNA-associated Sm-like protein LSm3	1	ADDVDQQQTTNTVEEPLDLIR	(UniMod:1)ADDVDQQQTTNTVEEPLDLIR	3	(UniMod:1)ADDVDQQQTTNTVEEPLDLIR3	18435.1		9647.01
Q9Y3Z3	Q9Y3Z3;Q9Y3Z3-3;Q9Y3Z3-4	SAMH1_HUMAN	SAMHD1	Deoxynucleoside triphosphate triphosphohydrolase SAMHD1	1	ADDYIEITGAGGK	ADDYIEITGAGGK	2	ADDYIEITGAGGK2	53288.2		4642.27
Q9Y3Z3	Q9Y3Z3;Q9Y3Z3-3;Q9Y3Z3-4	SAMH1_HUMAN	SAMHD1	Deoxynucleoside triphosphate triphosphohydrolase SAMHD1	1	ADDYIEITGAGGKK	ADDYIEITGAGGKK	3	ADDYIEITGAGGKK3	18524.5	16132.9	30821.4
P49327	P49327	FAS_HUMAN	FASN	Fatty acid synthase	1	ADEASELACPTPK	ADEASELAC(UniMod:4)PTPK	2	ADEASELAC(UniMod:4)PTPK2	102057	121712	150099
Q96L92;Q96L92-3	Q96L92;Q96L92-3	SNX27_HUMAN	SNX27	Sorting nexin-27	1	ADEDGEGIHPSAPHR	(UniMod:1)ADEDGEGIHPSAPHR	3	(UniMod:1)ADEDGEGIHPSAPHR3	25379.2	27261.8	55526.7
P48739;P48739-2;P48739-3	P48739;P48739-2;P48739-3	PIPNB_HUMAN	PITPNB	Phosphatidylinositol transfer protein beta isoform	1	ADEDPALFQSVK	ADEDPALFQSVK	2	ADEDPALFQSVK2	20273.6	23022.4	20912
P61970	P61970	NTF2_HUMAN	NUTF2	Nuclear transport factor 2	1	ADEDPIMGFHQMFLLK	ADEDPIMGFHQMFLLK	2	ADEDPIMGFHQMFLLK2		8290.87	5377.58
P61970	P61970	NTF2_HUMAN	NUTF2	Nuclear transport factor 2	1	ADEDPIMGFHQMFLLK	ADEDPIMGFHQMFLLK	3	ADEDPIMGFHQMFLLK3	14541.3	16068	37410.5
P61970	P61970	NTF2_HUMAN	NUTF2	Nuclear transport factor 2	1	ADEDPIMGFHQMFLLK	ADEDPIM(UniMod:35)GFHQMFLLK	3	ADEDPIM(UniMod:35)GFHQMFLLK3	4762.78	5085.61	4955.01
P61970	P61970	NTF2_HUMAN	NUTF2	Nuclear transport factor 2	1	ADEDPIMGFHQMFLLK	ADEDPIMGFHQM(UniMod:35)FLLK	3	ADEDPIMGFHQM(UniMod:35)FLLK3	21443.7	21511.8	13861.1
P61970	P61970	NTF2_HUMAN	NUTF2	Nuclear transport factor 2	1	ADEDPIMGFHQMFLLK	ADEDPIM(UniMod:35)GFHQM(UniMod:35)FLLK	3	ADEDPIM(UniMod:35)GFHQM(UniMod:35)FLLK3		9378.59	4037.15
Q06830	Q06830	PRDX1_HUMAN	PRDX1	Peroxiredoxin-1	1	ADEGISFR	ADEGISFR	2	ADEGISFR2	2.14736e+06	2.12465e+06	2.12236e+06
P13861;P13861-2	P13861;P13861-2	KAP2_HUMAN	PRKAR2A	cAMP-dependent protein kinase type II-alpha regulatory subunit	1	ADEHVIDQGDDGDNFYVIER	ADEHVIDQGDDGDNFYVIER	3	ADEHVIDQGDDGDNFYVIER3	171644	151171	272572
P46939	P46939;P46939-2	UTRN_HUMAN	UTRN	Utrophin	1	ADELNQTGQILVEQMGK	ADELNQTGQILVEQMGK	2	ADELNQTGQILVEQMGK2	7492.4	9558.19	15912.8
P46939	P46939;P46939-2	UTRN_HUMAN	UTRN	Utrophin	1	ADELNQTGQILVEQMGK	ADELNQTGQILVEQMGK	3	ADELNQTGQILVEQMGK3	5503.7
Q8N201	Q8N201	INT1_HUMAN	INTS1	Integrator complex subunit 1	1	ADEQTTCEVLDYFLR	ADEQTTC(UniMod:4)EVLDYFLR	2	ADEQTTC(UniMod:4)EVLDYFLR2	7589.3	7480.15	6997.4
O00499;O00499-10;O00499-11;O00499-2;O00499-3;O00499-4;O00499-5;O00499-6;O00499-7;O00499-8;O00499-9	O00499;O00499-10;O00499-11;O00499-2;O00499-3;O00499-4;O00499-5;O00499-6;O00499-7;O00499-8;O00499-9	BIN1_HUMAN	BIN1	Myc box-dependent-interacting protein 1	1	ADETKDEQFEQCVQNFNK	ADETKDEQFEQC(UniMod:4)VQNFNK	3	ADETKDEQFEQC(UniMod:4)VQNFNK3	5375.65	6204.62	14295.2
O75643	O75643;O75643-2	U520_HUMAN	SNRNP200	U5 small nuclear ribonucleoprotein 200 kDa helicase	1	ADEVLEILK	ADEVLEILK	2	ADEVLEILK2	40296.1	22486.8	42227.7
O75781;O75781-2	O75781;O75781-2	PALM_HUMAN	PALM	Paralemmin-1	1	ADEVTLSEAGSTAGAAETR	ADEVTLSEAGSTAGAAETR	2	ADEVTLSEAGSTAGAAETR2	16509.1	9638.18	13162.6
P11498	P11498;P11498-2	PYC_HUMAN	PC	Pyruvate carboxylase, mitochondrial	1	ADFAQACQDAGVR	ADFAQAC(UniMod:4)QDAGVR	2	ADFAQAC(UniMod:4)QDAGVR2	62680	53675.3	55283.3
Q12802;Q12802-2;Q12802-4	Q12802;Q12802-2;Q12802-4	AKP13_HUMAN	AKAP13	A-kinase anchor protein 13	1	ADFCPFK	ADFC(UniMod:4)PFK	2	ADFC(UniMod:4)PFK2	14002.4	23477.3	10477.5
P00390;P00390-2	P00390;P00390-2;P00390-3;P00390-4;P00390-5	GSHR_HUMAN	GSR	Glutathione reductase, mitochondrial	1	ADFDNTVAIHPTSSEELVTLR	ADFDNTVAIHPTSSEELVTLR	3	ADFDNTVAIHPTSSEELVTLR3	121140	111601	113817
O95573	O95573	ACSL3_HUMAN	ACSL3	Fatty acid CoA ligase Acsl3	1	ADFFEDENGQR	ADFFEDENGQR	2	ADFFEDENGQR2	70682.1	46338.2	37066.2
P02730	P02730;P02730-2	B3AT_HUMAN	SLC4A1	Band 3 anion transport protein	1	ADFLEQPVLGFVR	ADFLEQPVLGFVR	3	ADFLEQPVLGFVR3	11507.5	13085.8	4945.55
Q5VIR6	Q5VIR6;Q5VIR6-1;Q5VIR6-2;Q5VIR6-3	VPS53_HUMAN	VPS53	Vacuolar protein sorting-associated protein 53 homolog	1	ADFNAVEYINTLFPTEQSLANIDEVVNK	ADFNAVEYINTLFPTEQSLANIDEVVNK	3	ADFNAVEYINTLFPTEQSLANIDEVVNK3	3300.04	4404.6	6506.64
P26640	P26640	SYVC_HUMAN	VARS1	Valine--tRNA ligase	1	ADFPAGIPECGTDALR	ADFPAGIPEC(UniMod:4)GTDALR	2	ADFPAGIPEC(UniMod:4)GTDALR2	162096	288112	162010
Q12882	Q12882	DPYD_HUMAN	DPYD	Dihydropyrimidine dehydrogenase [NADP(+)]	1	ADFPDNIVIASIMCSYNK	ADFPDNIVIASIMC(UniMod:4)SYNK	2	ADFPDNIVIASIMC(UniMod:4)SYNK2		3509.34
Q9H8L6	Q9H8L6	MMRN2_HUMAN	MMRN2	Multimerin-2	1	ADFQELGAK	ADFQELGAK	2	ADFQELGAK2	16355.6	14309.2	13527.5
P61803	P61803	DAD1_HUMAN	DAD1	Dolichyl-diphosphooligosaccharide--protein glycosyltransferase subunit DAD1	1	ADFQGISPER	ADFQGISPER	2	ADFQGISPER2	329465	269766	202582
Q8NHL6;Q8NHL6-2;Q8NHL6-3;Q8NHL6-4	Q8N423;Q8NHL6;Q8N423-1;Q8N423-4;Q8NHL6-2;Q8NHL6-3;Q8NHL6-4	LIRB1_HUMAN	LILRB1	Leukocyte immunoglobulin-like receptor subfamily B member 1	0	ADFQHPAGAVGPEPTDR	ADFQHPAGAVGPEPTDR	3	ADFQHPAGAVGPEPTDR3	5638.09	6246.61	9415.54
P35237	P35237	SPB6_HUMAN	SERPINB6	Serpin B6	1	ADFSGMSQTDLSLSK	ADFSGM(UniMod:35)SQTDLSLSK	2	ADFSGM(UniMod:35)SQTDLSLSK2	11221.3	14537.8	5986.94
Q9H2M9	Q9H2M9	RBGPR_HUMAN	RAB3GAP2	Rab3 GTPase-activating protein non-catalytic subunit	1	ADFSPFGNSQGPSR	ADFSPFGNSQGPSR	2	ADFSPFGNSQGPSR2	20631.3	27639.5	20188.7
Q14318;Q14318-2	Q14318;Q14318-2	FKBP8_HUMAN	FKBP8	Peptidyl-prolyl cis-trans isomerase FKBP8	1	ADFVLAANSYDLAIK	ADFVLAANSYDLAIK	2	ADFVLAANSYDLAIK2	70026.6	49189.6	45950.2
Q8N3D4	Q8N3D4	EH1L1_HUMAN	EHBP1L1	EH domain-binding protein 1-like protein 1	1	ADGAAPGVASR	ADGAAPGVASR	2	ADGAAPGVASR2		15403.3	10713.6
P17535	P17535	JUND_HUMAN	JUND	Transcription factor JunD	1	ADGAPSAAPPDGLLASPDLGLLK	ADGAPSAAPPDGLLASPDLGLLK	2	ADGAPSAAPPDGLLASPDLGLLK2	21107.8	24173.8	20096.4
Q07157;Q07157-2	Q07157;Q07157-2	ZO1_HUMAN	TJP1	Tight junction protein ZO-1	1	ADGATSDDLDLHDDR	ADGATSDDLDLHDDR	2	ADGATSDDLDLHDDR2	3910.96	4145.65	9459.95
Q07157;Q07157-2	Q07157;Q07157-2	ZO1_HUMAN	TJP1	Tight junction protein ZO-1	1	ADGATSDDLDLHDDR	ADGATSDDLDLHDDR	3	ADGATSDDLDLHDDR3			18003.4
P55083;P55083-2	P55083;P55083-2	MFAP4_HUMAN	MFAP4	Microfibril-associated glycoprotein 4	1	ADGEYWLGLQNMHLLTLK	ADGEYWLGLQNMHLLTLK	3	ADGEYWLGLQNMHLLTLK3	3247.7		3324.49
P07204	P07204	TRBM_HUMAN	THBD	Thrombomodulin	1	ADGFLCEFHFPATCR	ADGFLC(UniMod:4)EFHFPATC(UniMod:4)R	3	ADGFLC(UniMod:4)EFHFPATC(UniMod:4)R3	29915.1	28361.2	23440.1
P15529-2;P15529-3;P15529-4;P15529-5;P15529-6;P15529-7	P15529-3;P15529-16;P15529-2;P15529-4;P15529-5;P15529-6;P15529-7	MCP_HUMAN	CD46	Isoform B of Membrane cofactor protein	1	ADGGAEYATYQTK	ADGGAEYATYQTK	2	ADGGAEYATYQTK2	10449.6	11362.5	19779.9
Q86UU1;Q86UU1-2;Q86UU1-3	Q86UU1;Q86UU1-2;Q86UU1-3	PHLB1_HUMAN	PHLDB1	Pleckstrin homology-like domain family B member 1	1	ADGGPEAGELPSIGEATAALALAGR	ADGGPEAGELPSIGEATAALALAGR	2	ADGGPEAGELPSIGEATAALALAGR2		15003.2	7254.02
Q8TD16;Q8TD16-2	Q8TD16;Q8TD16-2	BICD2_HUMAN	BICD2	Protein bicaudal D homolog 2	1	ADGGTGDSSPSPGSSLPSPLSDPR	ADGGTGDSSPSPGSSLPSPLSDPR	2	ADGGTGDSSPSPGSSLPSPLSDPR2		4437.52	5040.7
P09622	P09622;P09622-2	DLDH_HUMAN	DLD	Dihydrolipoyl dehydrogenase, mitochondrial	1	ADGGTQVIDTK	ADGGTQVIDTK	2	ADGGTQVIDTK2	109816	59976	85930.8
Q07954	Q07954	LRP1_HUMAN	LRP1	Prolow-density lipoprotein receptor-related protein 1	1	ADGSGSVVLR	ADGSGSVVLR	2	ADGSGSVVLR2	173063	126889	103049
Q13308;Q13308-6	Q13308;Q13308-4;Q13308-5;Q13308-6	PTK7_HUMAN	PTK7	Inactive tyrosine-protein kinase 7	1	ADGSSLPEWVTDNAGTLHFAR	ADGSSLPEWVTDNAGTLHFAR	3	ADGSSLPEWVTDNAGTLHFAR3	9579.91	1709.24	17568.8
A4D2B0	A4D2B0	MBLC1_HUMAN	MBLAC1	Metallo-beta-lactamase domain-containing protein 1	1	ADGSVTLVLPQTR	ADGSVTLVLPQTR	2	ADGSVTLVLPQTR2	4780.86	9413.98	7218.21
Q7Z6Z7;Q7Z6Z7-2;Q7Z6Z7-3	Q7Z6Z7;Q7Z6Z7-2;Q7Z6Z7-3	HUWE1_HUMAN	HUWE1	E3 ubiquitin-protein ligase HUWE1	1	ADGTATAPPPR	ADGTATAPPPR	2	ADGTATAPPPR2		21271.6	14867.6
O76024	O76024	WFS1_HUMAN	WFS1	Wolframin	1	ADGTGPTKGDMEIPFEEVLER	ADGTGPTKGDMEIPFEEVLER	3	ADGTGPTKGDMEIPFEEVLER3	19627.6	9911.24	18679
P61247	P61247	RS3A_HUMAN	RPS3A	Small ribosomal subunit protein eS1	1	ADGYEPPVQESV	ADGYEPPVQESV	2	ADGYEPPVQESV2	219927	24717.9	90855.1
P62241	P62241	RS8_HUMAN	RPS8	Small ribosomal subunit protein eS8	1	ADGYVLEGK	ADGYVLEGK	2	ADGYVLEGK2	122939	101725	97065.3
P62333	P62333	PRS10_HUMAN	PSMC6	26S proteasome regulatory subunit 10B	1	ADHDFVVQEDFMK	ADHDFVVQEDFMK	3	ADHDFVVQEDFMK3	41756.2	54939.1	87372.4
P62333	P62333	PRS10_HUMAN	PSMC6	26S proteasome regulatory subunit 10B	1	ADHDFVVQEDFMK	ADHDFVVQEDFM(UniMod:35)K	3	ADHDFVVQEDFM(UniMod:35)K3	54558.7	56167.4	61553.2
P08238	P08238	HS90B_HUMAN	HSP90AB1	Heat shock protein HSP 90-beta	1	ADHGEPIGR	ADHGEPIGR	2	ADHGEPIGR2	87186.7	104439	129790
Q15582	Q15582	BGH3_HUMAN	TGFBI	Transforming growth factor-beta-induced protein ig-h3	1	ADHHATNGVVHLIDK	ADHHATNGVVHLIDK	3	ADHHATNGVVHLIDK3	3960.54	11637.8	25068.8
Q15582	Q15582	BGH3_HUMAN	TGFBI	Transforming growth factor-beta-induced protein ig-h3	1	ADHHATNGVVHLIDK	ADHHATNGVVHLIDK	4	ADHHATNGVVHLIDK4	740.771	4588.51	6667.34
P08865	P08865;A0A8I5KQE6	RSSA_HUMAN	RPSA	Small ribosomal subunit protein uS2	0	ADHQPLTEASYVNLPTIALCNTDSPLR	ADHQPLTEASYVNLPTIALC(UniMod:4)NTDSPLR	3	ADHQPLTEASYVNLPTIALC(UniMod:4)NTDSPLR3	299608	374045	385529
P08865	P08865;A0A8I5KQE6	RSSA_HUMAN	RPSA	Small ribosomal subunit protein uS2	0	ADHQPLTEASYVNLPTIALCNTDSPLR	ADHQPLTEASYVNLPTIALC(UniMod:4)NTDSPLR	4	ADHQPLTEASYVNLPTIALC(UniMod:4)NTDSPLR4	13226.2	9170.68	11575.6
Q99733;Q99733-2	Q99733;Q99733-2	NP1L4_HUMAN	NAP1L4	Nucleosome assembly protein 1-like 4	1	ADHSFSDGVPSDSVEAAK	(UniMod:1)ADHSFSDGVPSDSVEAAK	2	(UniMod:1)ADHSFSDGVPSDSVEAAK2	20446.3	60268	43925.9
Q9UIA9	Q9UIA9	XPO7_HUMAN	XPO7	Exportin-7	1	ADHVQSLAQLENLCK	(UniMod:1)ADHVQSLAQLENLC(UniMod:4)K	2	(UniMod:1)ADHVQSLAQLENLC(UniMod:4)K2	37444.9	84155.1	38719.9
Q9ULC5;Q9ULC5-3	Q9ULC5;Q9ULC5-3;Q9ULC5-4	ACSL5_HUMAN	ACSL5	Long-chain-fatty-acid--CoA ligase 5	1	ADIAMVICDTPQK	ADIAMVIC(UniMod:4)DTPQK	2	ADIAMVIC(UniMod:4)DTPQK2	22537.2	11672.9	23190.8
Q09666	Q09666	AHNK_HUMAN	AHNAK	Neuroblast differentiation-associated protein AHNAK	1	ADIDISGPNVDVDVPDVNIEGPDAK	ADIDISGPNVDVDVPDVNIEGPDAK	3	ADIDISGPNVDVDVPDVNIEGPDAK3	307955	95607.7	175321
P62269	P62269	RS18_HUMAN	RPS18	Small ribosomal subunit protein uS13	1	ADIDLTKR	ADIDLTKR	2	ADIDLTKR2	54995.6	60750.6	63316.8
Q09666	Q09666	AHNK_HUMAN	AHNAK	Neuroblast differentiation-associated protein AHNAK	1	ADIDVSGPKVDIDTPDIDIHGPEGK	ADIDVSGPKVDIDTPDIDIHGPEGK	3	ADIDVSGPKVDIDTPDIDIHGPEGK3		4969.88	2823.49
Q09666	Q09666	AHNK_HUMAN	AHNAK	Neuroblast differentiation-associated protein AHNAK	1	ADIDVSGPKVDIDTPDIDIHGPEGK	ADIDVSGPKVDIDTPDIDIHGPEGK	4	ADIDVSGPKVDIDTPDIDIHGPEGK4	12955.9	12722	6914.4
Q09666	Q09666	AHNK_HUMAN	AHNAK	Neuroblast differentiation-associated protein AHNAK	1	ADIDVSGPKVDVDIPDVNIEGPDAK	ADIDVSGPKVDVDIPDVNIEGPDAK	3	ADIDVSGPKVDVDIPDVNIEGPDAK3	26212.7	16694.7	26467.2
Q09666	Q09666	AHNK_HUMAN	AHNAK	Neuroblast differentiation-associated protein AHNAK	1	ADIDVSGPKVDVECPDVNIEGPEGK	ADIDVSGPKVDVEC(UniMod:4)PDVNIEGPEGK	3	ADIDVSGPKVDVEC(UniMod:4)PDVNIEGPEGK3	39499.8	34705.2	15452.5
Q09666	Q09666	AHNK_HUMAN	AHNAK	Neuroblast differentiation-associated protein AHNAK	1	ADIDVSGPKVDVEVPDVSLEGPEGK	ADIDVSGPKVDVEVPDVSLEGPEGK	3	ADIDVSGPKVDVEVPDVSLEGPEGK3	80073.3	48773.2	26571.2
Q09666	Q09666	AHNK_HUMAN	AHNAK	Neuroblast differentiation-associated protein AHNAK	1	ADIDVSGPSVDTDAPDLDIEGPEGK	ADIDVSGPSVDTDAPDLDIEGPEGK	3	ADIDVSGPSVDTDAPDLDIEGPEGK3	176062	65118.3	113512
P80303;P80303-2	P80303;P80303-2	NUCB2_HUMAN	NUCB2	Nucleobindin-2	1	ADIEEIK	ADIEEIK	2	ADIEEIK2	75277.2	47023.9	52455.3
Q09666	Q09666	AHNK_HUMAN	AHNAK	Neuroblast differentiation-associated protein AHNAK	1	ADIEISGPK	ADIEISGPK	2	ADIEISGPK2	707427	371623	603954
O75369;O75369-2;O75369-8;O75369-9	O75369;O75369-2;O75369-3;O75369-6;O75369-4;O75369-5;O75369-7;O75369-8;O75369-9	FLNB_HUMAN	FLNB	Filamin-B	1	ADIEMPFDPSK	ADIEMPFDPSK	2	ADIEMPFDPSK2	89931.8	103383	107831
Q13439;Q13439-3;Q13439-4;Q13439-5	Q13439;Q13439-3;Q13439-4;Q13439-5	GOGA4_HUMAN	GOLGA4	Golgin subfamily A member 4	1	ADIESLVTEK	ADIESLVTEK	2	ADIESLVTEK2	47343.5	35949.9	26582.4
P05198	P05198	IF2A_HUMAN	EIF2S1	Eukaryotic translation initiation factor 2 subunit 1	1	ADIEVACYGYEGIDAVK	ADIEVAC(UniMod:4)YGYEGIDAVK	2	ADIEVAC(UniMod:4)YGYEGIDAVK2	91804.3	76130.9	122370
P05198	P05198	IF2A_HUMAN	EIF2S1	Eukaryotic translation initiation factor 2 subunit 1	1	ADIEVACYGYEGIDAVK	ADIEVAC(UniMod:4)YGYEGIDAVK	3	ADIEVAC(UniMod:4)YGYEGIDAVK3	7853.3	7197.5	8926.38
P61221	P61221	ABCE1_HUMAN	ABCE1	ATP-binding cassette sub-family E member 1	1	ADIFMFDEPSSYLDVK	ADIFMFDEPSSYLDVK	2	ADIFMFDEPSSYLDVK2	22334.5	28023.2	25828
P61221	P61221	ABCE1_HUMAN	ABCE1	ATP-binding cassette sub-family E member 1	1	ADIFMFDEPSSYLDVK	ADIFM(UniMod:35)FDEPSSYLDVK	2	ADIFM(UniMod:35)FDEPSSYLDVK2	14498.2	25381.3	11493.4
Q92896;Q92896-2;Q92896-3	Q92896;Q92896-2;Q92896-3	GSLG1_HUMAN	GLG1	Golgi apparatus protein 1	1	ADIFVDPVLHTACALDIK	ADIFVDPVLHTAC(UniMod:4)ALDIK	3	ADIFVDPVLHTAC(UniMod:4)ALDIK3	88205.6	52552.8	63485.2
P42768	P42768	WASP_HUMAN	WAS	Actin nucleation-promoting factor WAS	1	ADIGAPSGFK	ADIGAPSGFK	2	ADIGAPSGFK2	38881.9	39355.4	27822.3
P01024	P01024	CO3_HUMAN	C3	Complement C3	1	ADIGCTPGSGK	ADIGC(UniMod:4)TPGSGK	2	ADIGC(UniMod:4)TPGSGK2	121371	108375	108289
P05023;P05023-4	P05023;P13637;P05023-3;P05023-4;P13637-2;P13637-3	AT1A1_HUMAN	ATP1A1	Sodium/potassium-transporting ATPase subunit alpha-1	0	ADIGVAMGIAGSDVSK	ADIGVAM(UniMod:35)GIAGSDVSK	2	ADIGVAM(UniMod:35)GIAGSDVSK2	14067.7	19988.4	13297.6
Q9NSD9	Q9NSD9;Q9NSD9-2	SYFB_HUMAN	FARSB	Phenylalanine--tRNA ligase beta subunit	1	ADIIHACDIVEDAAIAYGYNNIQMTLPK	ADIIHAC(UniMod:4)DIVEDAAIAYGYNNIQMTLPK	3	ADIIHAC(UniMod:4)DIVEDAAIAYGYNNIQMTLPK3	2305.43	1682.04	9073.73
Q53H82	Q53H82	LACB2_HUMAN	LACTB2	Endoribonuclease LACTB2	1	ADIIYPGHGPVIHNAEAK	ADIIYPGHGPVIHNAEAK	3	ADIIYPGHGPVIHNAEAK3	5014.65	5982.93	21730
P52272;P52272-2	P52272;P52272-2	HNRPM_HUMAN	HNRNPM	Heterogeneous nuclear ribonucleoprotein M	1	ADILEDKDGK	ADILEDKDGK	2	ADILEDKDGK2	119478	141780	208490
Q14469	Q14469	HES1_HUMAN	HES1	Transcription factor HES-1	1	ADILEMTVK	ADILEM(UniMod:35)TVK	2	ADILEM(UniMod:35)TVK2	75788.7	54174.9	55379
Q9H074;Q9H074-2;Q9H074-3	Q9H074;Q9H074-2;Q9H074-3	PAIP1_HUMAN	PAIP1	Polyadenylate-binding protein-interacting protein 1	1	ADILQVGLR	ADILQVGLR	2	ADILQVGLR2	142056	168513	91086.4
Q9BWU0	Q9BWU0	NADAP_HUMAN	SLC4A1AP	Kanadaptin	1	ADILSQSETLASQDLSGDFK	(UniMod:1)ADILSQSETLASQDLSGDFK	2	(UniMod:1)ADILSQSETLASQDLSGDFK2	5378.67		6438.44
A6NMZ7	A6NMZ7;A6NMZ7-2	CO6A6_HUMAN	COL6A6	Collagen alpha-6(VI) chain	1	ADIMFLVDSSGSIGPENFSK	ADIMFLVDSSGSIGPENFSK	2	ADIMFLVDSSGSIGPENFSK2	11751.4	17719.7	17114.2
Q9NUJ1	Q9NUJ1;Q9NUJ1-2	ABHDA_HUMAN	ABHD10	Palmitoyl-protein thioesterase ABHD10, mitochondrial	1	ADIQLLVYTIDDLIDK	ADIQLLVYTIDDLIDK	2	ADIQLLVYTIDDLIDK2	3856.81	2599.05	2062.36
Q9NZD2	Q9NZD2	GLTP_HUMAN	GLTP	Glycolipid transfer protein	1	ADISGNITK	ADISGNITK	2	ADISGNITK2	8134.91	13437.4	6824.99
O00291;O00291-3;O00291-4	O00291;O00291-3;O00291-4	HIP1_HUMAN	HIP1	Huntingtin-interacting protein 1	1	ADKDSPNLAQLQQASR	ADKDSPNLAQLQQASR	3	ADKDSPNLAQLQQASR3	4495.98	2302.78	12790
Q09028;Q09028-3	Q09028;Q09028-3	RBBP4_HUMAN	RBBP4	Histone-binding protein RBBP4	1	ADKEAAFDDAVEER	(UniMod:1)ADKEAAFDDAVEER	2	(UniMod:1)ADKEAAFDDAVEER2	197169	270289	198529
P45954	P45954;P45954-2	ACDSB_HUMAN	ACADSB	Short/branched chain specific acyl-CoA dehydrogenase, mitochondrial	1	ADKEGDYYVLNGSK	ADKEGDYYVLNGSK	2	ADKEGDYYVLNGSK2	2957.67	5995.53	15746.5
P45954	P45954;P45954-2	ACDSB_HUMAN	ACADSB	Short/branched chain specific acyl-CoA dehydrogenase, mitochondrial	1	ADKEGDYYVLNGSK	ADKEGDYYVLNGSK	3	ADKEGDYYVLNGSK3	16608.8	8631.58	24765.9
P56192	P56192	SYMC_HUMAN	MARS1	Methionine--tRNA ligase, cytoplasmic	1	ADKNEVAAEVAK	ADKNEVAAEVAK	2	ADKNEVAAEVAK2	2846.07		9353.05
P63313	P63313	TYB10_HUMAN	TMSB10	Thymosin beta-10	1	ADKPDMGEIASFDK	(UniMod:1)ADKPDMGEIASFDK	2	(UniMod:1)ADKPDMGEIASFDK2	34928.9	30058.5	56132.6
P63313	P63313	TYB10_HUMAN	TMSB10	Thymosin beta-10	1	ADKPDMGEIASFDK	(UniMod:1)ADKPDM(UniMod:35)GEIASFDK	2	(UniMod:1)ADKPDM(UniMod:35)GEIASFDK2	22470.6	46516.8	28736.9
P51688	P51688	SPHM_HUMAN	SGSH	N-sulphoglucosamine sulphohydrolase	1	ADLAAQYTTVGR	ADLAAQYTTVGR	2	ADLAAQYTTVGR2	11507.9	7897.24	6214.51
Q14204	Q14204	DYHC1_HUMAN	DYNC1H1	Cytoplasmic dynein 1 heavy chain 1	1	ADLAAVEAK	ADLAAVEAK	2	ADLAAVEAK2	138493	184737	99228.3
P68036	P68036;P68036-2;P68036-3	UB2L3_HUMAN	UBE2L3	Ubiquitin-conjugating enzyme E2 L3	1	ADLAEEYSK	ADLAEEYSK	2	ADLAEEYSK2	61955.4	79599.4	85059.8
Q9H6Z4;Q9H6Z4-2;Q9H6Z4-3	Q9H6Z4;Q9H6Z4-2;Q9H6Z4-3	RANB3_HUMAN	RANBP3	Ran-binding protein 3	1	ADLANEEKPAIAPPVFVFQK	(UniMod:1)ADLANEEKPAIAPPVFVFQK	2	(UniMod:1)ADLANEEKPAIAPPVFVFQK2	4428.47	19285.8	5956
Q9H6Z4;Q9H6Z4-2;Q9H6Z4-3	Q9H6Z4;Q9H6Z4-2;Q9H6Z4-3	RANB3_HUMAN	RANBP3	Ran-binding protein 3	1	ADLANEEKPAIAPPVFVFQK	(UniMod:1)ADLANEEKPAIAPPVFVFQK	3	(UniMod:1)ADLANEEKPAIAPPVFVFQK3	4712.16	2314.43	2121.8
Q8N1G4	Q8N1G4	LRC47_HUMAN	LRRC47	Leucine-rich repeat-containing protein 47	1	ADLATAPPHVTVVR	ADLATAPPHVTVVR	3	ADLATAPPHVTVVR3	47969	47102.5	47744.9
P36873;P36873-2	P36873;P36873-2	PP1G_HUMAN	PPP1CC	Serine/threonine-protein phosphatase PP1-gamma catalytic subunit	1	ADLDKLNIDSIIQR	(UniMod:1)ADLDKLNIDSIIQR	2	(UniMod:1)ADLDKLNIDSIIQR2	193484	202945	129974
P36873;P36873-2	P36873;P36873-2	PP1G_HUMAN	PPP1CC	Serine/threonine-protein phosphatase PP1-gamma catalytic subunit	1	ADLDKLNIDSIIQR	(UniMod:1)ADLDKLNIDSIIQR	3	(UniMod:1)ADLDKLNIDSIIQR3	41622.8	20045	19010.6
Q09666	Q09666	AHNK_HUMAN	AHNAK	Neuroblast differentiation-associated protein AHNAK	1	ADLDVSGPK	ADLDVSGPK	2	ADLDVSGPK2	2.19602e+06	1.3994e+06	1.29053e+06
Q09666	Q09666	AHNK_HUMAN	AHNAK	Neuroblast differentiation-associated protein AHNAK	1	ADLDVSGPKVDIDVPDVNIEGPDAK	ADLDVSGPKVDIDVPDVNIEGPDAK	3	ADLDVSGPKVDIDVPDVNIEGPDAK3	135800	114170	48587.2
Q09666	Q09666	AHNK_HUMAN	AHNAK	Neuroblast differentiation-associated protein AHNAK	1	ADLDVSGPKVDVDVPDVNIEGPDAK	ADLDVSGPKVDVDVPDVNIEGPDAK	3	ADLDVSGPKVDVDVPDVNIEGPDAK3	153774	96243.8	44987.1
P61106	P61106	RAB14_HUMAN	RAB14	Ras-related protein Rab-14	1	ADLEAQR	ADLEAQR	2	ADLEAQR2	117640	88125.7	52603.5
Q15031	Q15031	SYLM_HUMAN	LARS2	Leucine--tRNA ligase, mitochondrial	1	ADLEGSLDSK	ADLEGSLDSK	2	ADLEGSLDSK2	72501.2	49902.5	51003.6
Q8N573;Q8N573-2;Q8N573-5;Q8N573-8	Q8N573;Q8N573-2;Q8N573-4;Q8N573-5;Q8N573-7;Q8N573-8	OXR1_HUMAN	OXR1	Oxidation resistance protein 1	1	ADLESESFRPNLSDPSELLLPDQIEK	ADLESESFRPNLSDPSELLLPDQIEK	3	ADLESESFRPNLSDPSELLLPDQIEK3	17007	19304.3	11335.7
P04196	P04196	HRG_HUMAN	HRG	Histidine-rich glycoprotein	1	ADLFYDVEALDLESPK	ADLFYDVEALDLESPK	2	ADLFYDVEALDLESPK2	43282.4	47476.7	36226.6
P04196	P04196	HRG_HUMAN	HRG	Histidine-rich glycoprotein	1	ADLFYDVEALDLESPK	ADLFYDVEALDLESPK	3	ADLFYDVEALDLESPK3	10916.9	12198.4
Q09666	Q09666	AHNK_HUMAN	AHNAK	Neuroblast differentiation-associated protein AHNAK	1	ADLGVSGPK	ADLGVSGPK	2	ADLGVSGPK2	949607	707245	485798
P26022	P26022	PTX3_HUMAN	PTX3	Pentraxin-related protein PTX3	1	ADLHAVQGWAAR	ADLHAVQGWAAR	3	ADLHAVQGWAAR3			5537.52
P99999	P99999	CYC_HUMAN	CYCS	Cytochrome c	1	ADLIAYLK	ADLIAYLK	2	ADLIAYLK2	570980	416371	256331
P07900;P07900-2;P08238;Q14568	P07900;P08238;Q14568;Q58FF8;P07900-2	HS902_HUMAN;HS90A_HUMAN;HS90B_HUMAN	HSP90AA1;HSP90AA2P;HSP90AB1	Heat shock protein HSP 90-alpha	0	ADLINNLGTIAK	ADLINNLGTIAK	2	ADLINNLGTIAK2	35149.2	86765.9	22233.7
Q8N3C0	Q8N3C0	ASCC3_HUMAN	ASCC3	Activating signal cointegrator 1 complex subunit 3	1	ADLIVTTPEK	ADLIVTTPEK	2	ADLIVTTPEK2	65996.7	84764.4	63758.4
O95822;O95822-2	O95822;O95822-2	DCMC_HUMAN	MLYCD	Malonyl-CoA decarboxylase, mitochondrial	1	ADLLEAQALK	ADLLEAQALK	2	ADLLEAQALK2	16629.8		12519.6
P08195;P08195-2;P08195-3;P08195-4;P08195-5	P08195;P08195-4;P08195-2;P08195-3;P08195-5	4F2_HUMAN	SLC3A2	Amino acid transporter heavy chain SLC3A2	1	ADLLLSTQPGR	ADLLLSTQPGR	2	ADLLLSTQPGR2	38997.9	15004.8	44562.4
P08195;P08195-2;P08195-3;P08195-4;P08195-5	P08195;P08195-4;P08195-2;P08195-3;P08195-5	4F2_HUMAN	SLC3A2	Amino acid transporter heavy chain SLC3A2	1	ADLLLSTQPGREEGSPLELER	ADLLLSTQPGREEGSPLELER	3	ADLLLSTQPGREEGSPLELER3	196829	99949.7	143930
Q15269	Q15269	PWP2_HUMAN	PWP2	Periodic tryptophan protein 2 homolog	1	ADLLQREEEEEEEEDQEGDRETTIR	ADLLQREEEEEEEEDQEGDRETTIR	4	ADLLQREEEEEEEEDQEGDRETTIR4			4844.29
Q96C19	Q96C19	EFHD2_HUMAN	EFHD2	EF-hand domain-containing protein D2	1	ADLNQGIGEPQSPSR	ADLNQGIGEPQSPSR	2	ADLNQGIGEPQSPSR2	14771	17914.6	29906.4
P46939	P46939;P46939-2	UTRN_HUMAN	UTRN	Utrophin	1	ADLNTITESSAALQNLIEGSEPILEER	ADLNTITESSAALQNLIEGSEPILEER	3	ADLNTITESSAALQNLIEGSEPILEER3	5285.08	9141.6	15945.6
Q8IXI1	Q8IXI1	MIRO2_HUMAN	RHOT2	Mitochondrial Rho GTPase 2	1	ADLPEGVAVSGPSPAEFCR	ADLPEGVAVSGPSPAEFC(UniMod:4)R	2	ADLPEGVAVSGPSPAEFC(UniMod:4)R2	11410.3	6702.85	7032.58
Q9BTY7	Q9BTY7	HGH1_HUMAN	HGH1	Protein HGH1 homolog	1	ADLQAAAVR	ADLQAAAVR	2	ADLQAAAVR2		10079.4
P20701;P20701-2;P20701-3	P20701;P20701-2;P20701-3	ITAL_HUMAN	ITGAL	Integrin alpha-L	1	ADLQDDTFIGNEPLTPEVR	ADLQDDTFIGNEPLTPEVR	2	ADLQDDTFIGNEPLTPEVR2	23398.3	26569.4	18149.6
Q15075	Q15075	EEA1_HUMAN	EEA1	Early endosome antigen 1	1	ADLQNHLDTAQNALQDK	ADLQNHLDTAQNALQDK	3	ADLQNHLDTAQNALQDK3	66297	51792.5	71605.5
P01011	P01011	AACT_HUMAN	SERPINA3	Alpha-1-antichymotrypsin	1	ADLSGITGAR	ADLSGITGAR	2	ADLSGITGAR2	1.87957e+06	1.90854e+06	1.32323e+06
P30740	P30740;P30740-2	ILEU_HUMAN	SERPINB1	Leukocyte elastase inhibitor	1	ADLSGMSGAR	ADLSGMSGAR	2	ADLSGMSGAR2		19773.8	12930.5
Q86X10;Q86X10-3	Q86X10;Q86X10-2;Q86X10-3	RLGPB_HUMAN	RALGAPB	Ral GTPase-activating protein subunit beta	1	ADLSIPDLHEIVTEELEER	ADLSIPDLHEIVTEELEER	3	ADLSIPDLHEIVTEELEER3	19784	24351.6	33922.6
P27816;P27816-6	P27816;P27816-2;P27816-5;P27816-6;P27816-7	MAP4_HUMAN	MAP4	Microtubule-associated protein 4	1	ADLSLADALTEPSPDIEGEIK	(UniMod:1)ADLSLADALTEPSPDIEGEIK	2	(UniMod:1)ADLSLADALTEPSPDIEGEIK2	6196.51	5812.48	5882.75
P27816;P27816-6	P27816;P27816-2;P27816-5;P27816-6;P27816-7	MAP4_HUMAN	MAP4	Microtubule-associated protein 4	1	ADLSLADALTEPSPDIEGEIKR	(UniMod:1)ADLSLADALTEPSPDIEGEIKR	3	(UniMod:1)ADLSLADALTEPSPDIEGEIKR3	173269	27147.4	135841
Q9H3Q1;Q9H3Q1-2	Q9H3Q1;Q9H3Q1-2	BORG4_HUMAN	CDC42EP4	Cdc42 effector protein 4	1	ADLTAEMISAPLGDFR	ADLTAEMISAPLGDFR	2	ADLTAEMISAPLGDFR2	22172.8	21235.5	17055.3
Q13045;Q13045-2	Q13045;Q13045-2;Q13045-3	FLII_HUMAN	FLII	Protein flightless-1 homolog	1	ADLTALFLPR	ADLTALFLPR	2	ADLTALFLPR2	10657.5	15651.1	7975.18
P31930	P31930	QCR1_HUMAN	UQCRC1	Cytochrome b-c1 complex subunit 1, mitochondrial	1	ADLTEYLSTHYK	ADLTEYLSTHYK	3	ADLTEYLSTHYK3	158282	75619.7	129961
Q14232	Q14232	EI2BA_HUMAN	EIF2B1	Translation initiation factor eIF2B subunit alpha	1	ADLVIVGAEGVVENGGIINK	ADLVIVGAEGVVENGGIINK	2	ADLVIVGAEGVVENGGIINK2	18759.4	18216.9	23344.6
Q9NSE4	Q9NSE4	SYIM_HUMAN	IARS2	Isoleucine--tRNA ligase, mitochondrial	1	ADLYLEGK	ADLYLEGK	2	ADLYLEGK2	128135	103552	111459
Q06481;Q06481-2;Q06481-3;Q06481-4;Q06481-5;Q06481-6	Q06481;Q06481-5;Q06481-2;Q06481-3;Q06481-4;Q06481-6	APLP2_HUMAN	APLP2	Amyloid beta precursor like protein 2	1	ADMDQFTASISETPVDVR	ADMDQFTASISETPVDVR	2	ADMDQFTASISETPVDVR2	12627.1	13389.2	17887.4
Q06481;Q06481-2;Q06481-3;Q06481-4;Q06481-5;Q06481-6	Q06481;Q06481-5;Q06481-2;Q06481-3;Q06481-4;Q06481-6	APLP2_HUMAN	APLP2	Amyloid beta precursor like protein 2	1	ADMDQFTASISETPVDVR	ADM(UniMod:35)DQFTASISETPVDVR	2	ADM(UniMod:35)DQFTASISETPVDVR2	7451.81	8155.73	4912.49
P28838;P28838-2	P28838;P28838-2	AMPL_HUMAN	LAP3	Cytosol aminopeptidase	1	ADMGGAATICSAIVSAAK	ADMGGAATIC(UniMod:4)SAIVSAAK	2	ADMGGAATIC(UniMod:4)SAIVSAAK2	84307.1	59699.2	97563.6
P28838;P28838-2	P28838;P28838-2	AMPL_HUMAN	LAP3	Cytosol aminopeptidase	1	ADMGGAATICSAIVSAAK	ADM(UniMod:35)GGAATIC(UniMod:4)SAIVSAAK	2	ADM(UniMod:35)GGAATIC(UniMod:4)SAIVSAAK2	30656.5	38330.8	37681
Q9NZN4	Q9NZN4;Q9NZN4-2	EHD2_HUMAN	EHD2	EH domain-containing protein 2	1	ADMVETQQLMR	ADMVETQQLMR	2	ADMVETQQLMR2	64690.1	67291.8	80199.3
Q9NZN4	Q9NZN4;Q9NZN4-2	EHD2_HUMAN	EHD2	EH domain-containing protein 2	1	ADMVETQQLMR	ADM(UniMod:35)VETQQLMR	2	ADM(UniMod:35)VETQQLMR2	28815	50214.3	21892.2
Q9NZN4	Q9NZN4;Q9NZN4-2	EHD2_HUMAN	EHD2	EH domain-containing protein 2	1	ADMVETQQLMR	ADM(UniMod:35)VETQQLM(UniMod:35)R	2	ADM(UniMod:35)VETQQLM(UniMod:35)R2	10419.5	24689.6	5212.46
P40939	P40939	ECHA_HUMAN	HADHA	Trifunctional enzyme subunit alpha, mitochondrial	1	ADMVIEAVFEDLSLK	ADMVIEAVFEDLSLK	2	ADMVIEAVFEDLSLK2	42320.7	42584.6	25366.2
P40939	P40939	ECHA_HUMAN	HADHA	Trifunctional enzyme subunit alpha, mitochondrial	1	ADMVIEAVFEDLSLK	ADMVIEAVFEDLSLK	3	ADMVIEAVFEDLSLK3	9262.57	3795.85	5620.72
P40939	P40939	ECHA_HUMAN	HADHA	Trifunctional enzyme subunit alpha, mitochondrial	1	ADMVIEAVFEDLSLK	ADM(UniMod:35)VIEAVFEDLSLK	2	ADM(UniMod:35)VIEAVFEDLSLK2	72832.3	51944.8	35664.4
P40939	P40939	ECHA_HUMAN	HADHA	Trifunctional enzyme subunit alpha, mitochondrial	1	ADMVIEAVFEDLSLK	ADM(UniMod:35)VIEAVFEDLSLK	3	ADM(UniMod:35)VIEAVFEDLSLK3	21225.3	18773.6	7340.82
P60484;P60484-2	P60484;P60484-2	PTEN_HUMAN	PTEN	Phosphatidylinositol 3,4,5-trisphosphate 3-phosphatase and dual-specificity protein phosphatase PTEN	1	ADNDKEYLVLTLTK	ADNDKEYLVLTLTK	3	ADNDKEYLVLTLTK3	2960.39	4623.48	5868.94
P36871	P36871;P36871-2;P36871-3	PGM1_HUMAN	PGM1	Phosphoglucomutase-1	1	ADNFEYSDPVDGSISR	ADNFEYSDPVDGSISR	2	ADNFEYSDPVDGSISR2	75643.8	121886	93736.7
P29144	P29144	TPP2_HUMAN	TPP2	Tripeptidyl-peptidase 2	1	ADNIEVFAQGHGIIQVDK	ADNIEVFAQGHGIIQVDK	3	ADNIEVFAQGHGIIQVDK3	6150.47		11280.4
Q92621	Q92621	NU205_HUMAN	NUP205	Nuclear pore complex protein Nup205	1	ADNVVNIAR	ADNVVNIAR	2	ADNVVNIAR2	19617.1	9590.95	15718.1
P20591	P20591;P20591-2	MX1_HUMAN	MX1	Interferon-induced GTP-binding protein Mx1	1	ADPAAASHPLLLNGDATVAQK	ADPAAASHPLLLNGDATVAQK	3	ADPAAASHPLLLNGDATVAQK3	33959	24364.9	20834.1
P05771-2	P05771;P05771-2	KPCB_HUMAN	PRKCB	Isoform Beta-II of Protein kinase C beta type	1	ADPAAGPPPSEGEESTVR	(UniMod:1)ADPAAGPPPSEGEESTVR	2	(UniMod:1)ADPAAGPPPSEGEESTVR2	49046	78923	53515.8
Q9NX24	Q9NX24	NHP2_HUMAN	NHP2	H/ACA ribonucleoprotein complex subunit 2	1	ADPDGPEAQAEACSGER	ADPDGPEAQAEAC(UniMod:4)SGER	2	ADPDGPEAQAEAC(UniMod:4)SGER2	13777.9	4974.12	19471
P29083	P29083	T2EA_HUMAN	GTF2E1	General transcription factor IIE subunit 1	1	ADPDVLTEVPAALKR	(UniMod:1)ADPDVLTEVPAALKR	2	(UniMod:1)ADPDVLTEVPAALKR2	40819.7	85621.1	35115.2
Q9Y6E0-2	Q9Y6E0;Q9Y6E0-2	STK24_HUMAN	STK24	Isoform A of Serine/threonine-protein kinase 24	1	ADPEELFTK	ADPEELFTK	2	ADPEELFTK2	48620.7	64708.4	34677.6
Q7Z2W4	Q7Z2W4;Q7Z2W4-2;Q7Z2W4-3	ZCCHV_HUMAN	ZC3HAV1	Zinc finger CCCH-type antiviral protein 1	1	ADPEVCCFITK	(UniMod:1)ADPEVC(UniMod:4)C(UniMod:4)FITK	2	(UniMod:1)ADPEVC(UniMod:4)C(UniMod:4)FITK2	66191.1	15042.7	53143.3
Q3SY69	Q3SY69;Q3SY69-2;Q3SY69-3	AL1L2_HUMAN	ALDH1L2	Mitochondrial 10-formyltetrahydrofolate dehydrogenase	1	ADPLALAAEK	ADPLALAAEK	2	ADPLALAAEK2	27649.8		13231
Q12929	Q12929;Q12929-2	EPS8_HUMAN	EPS8	Epidermal growth factor receptor kinase substrate 8	1	ADPPYTHTIQK	ADPPYTHTIQK	2	ADPPYTHTIQK2	7361.57	6132.42	13945.4
P54920	P54920	SNAA_HUMAN	NAPA	Alpha-soluble NSF attachment protein	1	ADPQEAINCLMR	ADPQEAINC(UniMod:4)LMR	2	ADPQEAINC(UniMod:4)LMR2	42397.6	26302.6	37496.8
P54920	P54920	SNAA_HUMAN	NAPA	Alpha-soluble NSF attachment protein	1	ADPQEAINCLMR	ADPQEAINC(UniMod:4)LM(UniMod:35)R	2	ADPQEAINC(UniMod:4)LM(UniMod:35)R2	21056.9	30002.4
Q15418;Q15418-2;Q15418-4	Q15418;Q15418-2;Q15418-4	KS6A1_HUMAN	RPS6KA1	Ribosomal protein S6 kinase alpha-1	1	ADPSHFELLK	ADPSHFELLK	2	ADPSHFELLK2	14904.2	19605.1	19274.7
Q567U6	Q567U6	CCD93_HUMAN	CCDC93	Coiled-coil domain-containing protein 93	1	ADPSILQNLR	ADPSILQNLR	2	ADPSILQNLR2	6464.92		17812.7
P62166	P62166;P62166-2	NCS1_HUMAN	NCS1	Neuronal calcium sensor 1	1	ADPSIVQALSLYDGLV	ADPSIVQALSLYDGLV	2	ADPSIVQALSLYDGLV2	16520.6	16900.5	9586.05
Q6Y7W6;Q6Y7W6-4;Q6Y7W6-5	Q6Y7W6;Q6Y7W6-3;Q6Y7W6-4;Q6Y7W6-5	GGYF2_HUMAN	GIGYF2	GRB10-interacting GYF protein 2	1	ADPSLLGFSVNASSER	ADPSLLGFSVNASSER	2	ADPSLLGFSVNASSER2	16626.5	12286.1	9770.09
Q9UNF0;Q9UNF0-2	Q9UNF0;Q9UNF0-2	PACN2_HUMAN	PACSIN2	Protein kinase C and casein kinase substrate in neurons protein 2	1	ADPSLNPEQLK	ADPSLNPEQLK	2	ADPSLNPEQLK2	33771.3	30312.2	21608.4
Q9UNF0;Q9UNF0-2	Q9UNF0;Q9UNF0-2	PACN2_HUMAN	PACSIN2	Protein kinase C and casein kinase substrate in neurons protein 2	1	ADPSLNPEQLKK	ADPSLNPEQLKK	2	ADPSLNPEQLKK2	10239.1	8826.9	13967.5
Q9UNF0;Q9UNF0-2	Q9UNF0;Q9UNF0-2	PACN2_HUMAN	PACSIN2	Protein kinase C and casein kinase substrate in neurons protein 2	1	ADPSLNPEQLKK	ADPSLNPEQLKK	3	ADPSLNPEQLKK3	21116.8	12858.6	28996.8
P09467	P09467	F16P1_HUMAN	FBP1	Fructose-1,6-bisphosphatase 1	1	ADQAPFDTDVNTLTR	(UniMod:1)ADQAPFDTDVNTLTR	2	(UniMod:1)ADQAPFDTDVNTLTR2	259625	321186	201640
P31146	P31146	COR1A_HUMAN	CORO1A	Coronin-1A	1	ADQCYEDVR	ADQC(UniMod:4)YEDVR	2	ADQC(UniMod:4)YEDVR2	106456	125734	113404
Q14683	Q14683	SMC1A_HUMAN	SMC1A	Structural maintenance of chromosomes protein 1A	1	ADQDRLDLEER	ADQDRLDLEER	3	ADQDRLDLEER3	16315.4	12637.7	23602.8
Q9UHB6-4	Q9UHB6;Q9UHB6-4	LIMA1_HUMAN	LIMA1	Isoform 4 of LIM domain and actin-binding protein 1	1	ADQEEQIHPR	ADQEEQIHPR	2	ADQEEQIHPR2	3607.32	2631.31	4561.44
Q9HAV0	Q9HAV0	GBB4_HUMAN	GNB4	Guanine nucleotide-binding protein subunit beta-4	1	ADQELLLYSHDNIICGITSVAFSK	ADQELLLYSHDNIIC(UniMod:4)GITSVAFSK	3	ADQELLLYSHDNIIC(UniMod:4)GITSVAFSK3	5109.29	3370.05	10991.8
P62879	P62879;P62879-2	GBB2_HUMAN	GNB2	Guanine nucleotide-binding protein G(I)/G(S)/G(T) subunit beta-2	1	ADQELLMYSHDNIICGITSVAFSR	ADQELLMYSHDNIIC(UniMod:4)GITSVAFSR	3	ADQELLMYSHDNIIC(UniMod:4)GITSVAFSR3	10857.7	2744.35	20726.6
P62873	P62873;P62873-2	GBB1_HUMAN	GNB1	Guanine nucleotide-binding protein G(I)/G(S)/G(T) subunit beta-1	1	ADQELMTYSHDNIICGITSVSFSK	ADQELMTYSHDNIIC(UniMod:4)GITSVSFSK	3	ADQELMTYSHDNIIC(UniMod:4)GITSVSFSK3	18842.9	13243.3	45279.1
P62873	P62873;P62873-2	GBB1_HUMAN	GNB1	Guanine nucleotide-binding protein G(I)/G(S)/G(T) subunit beta-1	1	ADQELMTYSHDNIICGITSVSFSK	ADQELM(UniMod:35)TYSHDNIIC(UniMod:4)GITSVSFSK	3	ADQELM(UniMod:35)TYSHDNIIC(UniMod:4)GITSVSFSK3	9136.66	13301.3	21400.2
P52434;P52434-4	P52434;P52434-3;P52434-4	RPAB3_HUMAN	POLR2H	DNA-directed RNA polymerases I, II, and III subunit RPABC3	1	ADQFEYVMYGK	ADQFEYVMYGK	2	ADQFEYVMYGK2	12770.4	5046.46	8770.73
Q9HC35	Q9HC35;Q9HC35-2	EMAL4_HUMAN	EML4	Echinoderm microtubule-associated protein-like 4	1	ADQFLVGTSR	ADQFLVGTSR	2	ADQFLVGTSR2	95348.8	115638	123117
Q9H4M9;Q9NZN3	Q9H4M9;Q9NZN3	EHD1_HUMAN;EHD3_HUMAN	EHD1;EHD3	EH domain-containing protein 1	0	ADQIETQQLMR	ADQIETQQLMR	2	ADQIETQQLMR2	73233.1	89848.1	88694.2
Q9H4M9;Q9NZN3	Q9H4M9;Q9NZN3	EHD1_HUMAN;EHD3_HUMAN	EHD1;EHD3	EH domain-containing protein 1	0	ADQIETQQLMR	ADQIETQQLM(UniMod:35)R	2	ADQIETQQLM(UniMod:35)R2		5823.16	5931.48
Q12805;Q12805-2;Q12805-3;Q12805-4;Q12805-5	Q12805;Q12805-2;Q12805-3;Q12805-4;Q12805-5	FBLN3_HUMAN	EFEMP1	EGF-containing fibulin-like extracellular matrix protein 1	1	ADQVCINLR	ADQVC(UniMod:4)INLR	2	ADQVC(UniMod:4)INLR2	1.40654e+06	726071	1.20147e+06
Q9H223	Q9H223	EHD4_HUMAN	EHD4	EH domain-containing protein 4	1	ADQVDTQQLMR	ADQVDTQQLMR	2	ADQVDTQQLMR2	25503.9	54411.8	49123.5
Q9H223	Q9H223	EHD4_HUMAN	EHD4	EH domain-containing protein 4	1	ADQVDTQQLMR	ADQVDTQQLM(UniMod:35)R	2	ADQVDTQQLM(UniMod:35)R2	15935.7	29676	20628.2
P62263	P62263	RS14_HUMAN	RPS14	Small ribosomal subunit protein uS11	1	ADRDESSPYAAMLAAQDVAQR	ADRDESSPYAAM(UniMod:35)LAAQDVAQR	3	ADRDESSPYAAM(UniMod:35)LAAQDVAQR3	32397.9	35631.7	37038.6
P02787	P02787	TRFE_HUMAN	TF	Serotransferrin	1	ADRDQYELLCLDNTR	ADRDQYELLC(UniMod:4)LDNTR	3	ADRDQYELLC(UniMod:4)LDNTR3	152570	126336	211509
Q9UKS6	Q9UKS6	PACN3_HUMAN	PACSIN3	Protein kinase C and casein kinase substrate in neurons protein 3	1	ADSAVSQEQLR	ADSAVSQEQLR	2	ADSAVSQEQLR2	56802.3	54939.8	49880.7
O15027;O15027-5	O15027;O15027-2;O15027-3;O15027-4;O15027-5	SC16A_HUMAN	SEC16A	Protein transport protein Sec16A	1	ADSGPTQPPLSLSPAPETK	ADSGPTQPPLSLSPAPETK	2	ADSGPTQPPLSLSPAPETK2	23408.4	41108	24005
Q14151;Q15424;Q15424-3;Q15424-4	Q14151;Q15424;Q15424-2;Q15424-3;Q15424-4	SAFB1_HUMAN;SAFB2_HUMAN	SAFB;SAFB2	Scaffold attachment factor B2	0	ADSLLAVVK	ADSLLAVVK	2	ADSLLAVVK2	180755	113857	61214.8
P05156	P05156	CFAI_HUMAN	CFI	Complement factor I	1	ADSPMDDFFQCVNGK	ADSPMDDFFQC(UniMod:4)VNGK	2	ADSPMDDFFQC(UniMod:4)VNGK2	15184.3	12659.5	16904.5
Q08AM6	Q08AM6;Q08AM6-2	VAC14_HUMAN	VAC14	Protein VAC14 homolog	1	ADSPSIDYAELLQHFEK	ADSPSIDYAELLQHFEK	3	ADSPSIDYAELLQHFEK3	10085.2	10799.6	13596
P04040	P04040	CATA_HUMAN	CAT	Catalase	1	ADSRDPASDQMQHWK	(UniMod:1)ADSRDPASDQMQHWK	3	(UniMod:1)ADSRDPASDQMQHWK3	3407.53	9435.58	19315.3
P0DOY2;P0DOY3	P0DOY2;P0DOY3	IGLC2_HUMAN;IGLC3_HUMAN	IGLC2;IGLC3	Immunoglobulin lambda constant 2	0	ADSSPVKAGVETTTPSK	ADSSPVKAGVETTTPSK	3	ADSSPVKAGVETTTPSK3		1519.06	2945.12
P14780	P14780	MMP9_HUMAN	MMP9	Matrix metalloproteinase-9	1	ADSTVMGGNSAGELCVFPFTFLGK	ADSTVMGGNSAGELC(UniMod:4)VFPFTFLGK	3	ADSTVMGGNSAGELC(UniMod:4)VFPFTFLGK3	6596.72	3363.03
P04114	P04114	APOB_HUMAN	APOB	Apolipoprotein B-100	1	ADSVVDLLSYNVQGSGETTYDHK	ADSVVDLLSYNVQGSGETTYDHK	3	ADSVVDLLSYNVQGSGETTYDHK3	3031.44	3479.74	7624.21
Q8N163	Q8N163	CCAR2_HUMAN	CCAR2	Cell cycle and apoptosis regulator protein 2	1	ADSWVEKEEPAPSN	ADSWVEKEEPAPSN	2	ADSWVEKEEPAPSN2			10793.7
Q8IV48	Q8IV48	ERI1_HUMAN	ERI1	3'-5' exoribonuclease 1	1	ADTFPQVLK	ADTFPQVLK	2	ADTFPQVLK2	24426.8	19173.2	22465.7
P49959;P49959-3	P49959;P49959-3	MRE11_HUMAN	MRE11	Double-strand break repair protein MRE11	1	ADTGLETSTR	ADTGLETSTR	2	ADTGLETSTR2		7251.08	7891.87
P02538;P48668	P02538;P04259;P48668	K2C6A_HUMAN;K2C6C_HUMAN	KRT6A;KRT6C	Keratin, type II cytoskeletal 6A	0	ADTLTDEINFLR	ADTLTDEINFLR	2	ADTLTDEINFLR2	47012.7	21723.4	69127
Q9UHD8-5	Q9UHD8;Q9UHD8-2;Q9UHD8-3;Q9UHD8-4;Q9UHD8-5;Q9UHD8-7;Q9UHD8-8;Q9UHD8-9	SEPT9_HUMAN	SEPTIN9	Isoform 5 of Septin-9	1	ADTLTLEER	ADTLTLEER	2	ADTLTLEER2	118743	142462	211755
Q16181;Q16181-2	Q16181;Q16181-2	SEPT7_HUMAN	SEPTIN7	Septin-7	1	ADTLTPEECQQFK	ADTLTPEEC(UniMod:4)QQFK	2	ADTLTPEEC(UniMod:4)QQFK2	41386.2	58034.1	82855.5
Q16181;Q16181-2	Q16181;Q16181-2	SEPT7_HUMAN	SEPTIN7	Septin-7	1	ADTLTPEECQQFKK	ADTLTPEEC(UniMod:4)QQFKK	2	ADTLTPEEC(UniMod:4)QQFKK2	20045.6	16389.1	23801.8
Q16181;Q16181-2	Q16181;Q16181-2	SEPT7_HUMAN	SEPTIN7	Septin-7	1	ADTLTPEECQQFKK	ADTLTPEEC(UniMod:4)QQFKK	3	ADTLTPEEC(UniMod:4)QQFKK3		16097.6	49213.1
Q15833;Q15833-2;Q15833-3	Q15833;Q15833-2;Q15833-3	STXB2_HUMAN	STXBP2	Syntaxin-binding protein 2	1	ADTPSLGEGPEK	ADTPSLGEGPEK	2	ADTPSLGEGPEK2	88583.1	88380.5	90696.3
Q8TB24	Q8TB24	RIN3_HUMAN	RIN3	Ras and Rab interactor 3	1	ADTQAQALCAQCAEK	ADTQAQALC(UniMod:4)AQC(UniMod:4)AEK	2	ADTQAQALC(UniMod:4)AQC(UniMod:4)AEK2	4824.09	2869	3859.25
P84090	P84090	ERH_HUMAN	ERH	Enhancer of rudimentary homolog	1	ADTQTYQPYNK	ADTQTYQPYNK	2	ADTQTYQPYNK2	255141	187584	314837
Q9NY33;Q9NY33-4	Q9NY33;Q9NY33-2;Q9NY33-4	DPP3_HUMAN	DPP3	Dipeptidyl peptidase 3	1	ADTQYILPNDIGVSSLDCR	(UniMod:1)ADTQYILPNDIGVSSLDC(UniMod:4)R	2	(UniMod:1)ADTQYILPNDIGVSSLDC(UniMod:4)R2	70809.6	99599.5	61113.2
Q9NY33;Q9NY33-4	Q9NY33;Q9NY33-2;Q9NY33-4	DPP3_HUMAN	DPP3	Dipeptidyl peptidase 3	1	ADTQYILPNDIGVSSLDCR	(UniMod:1)ADTQYILPNDIGVSSLDC(UniMod:4)R	3	(UniMod:1)ADTQYILPNDIGVSSLDC(UniMod:4)R3	31484.4	24648.9	25548.5
P52948;P52948-5;P52948-6	P52948;P52948-2;P52948-5;P52948-6	NUP98_HUMAN	NUP98	Nuclear pore complex protein Nup98-Nup96	1	ADTSQEICSPR	ADTSQEIC(UniMod:4)SPR	2	ADTSQEIC(UniMod:4)SPR2	15397.8	15771.7	20019.9
Q7Z417	Q7Z417	NUFP2_HUMAN	NUFIP2	FMR1-interacting protein NUFIP2	1	ADTSSQGALVFLSK	ADTSSQGALVFLSK	2	ADTSSQGALVFLSK2	3834.22		4067.96
P08575;P08575-10;P08575-4;P08575-5;P08575-6;P08575-7;P08575-8;P08575-9	P08575;P08575-10;P08575-4;P08575-5;P08575-6;P08575-7;P08575-8;P08575-9	PTPRC_HUMAN	PTPRC	Receptor-type tyrosine-protein phosphatase C	1	ADTTICLK	ADTTIC(UniMod:4)LK	2	ADTTIC(UniMod:4)LK2	68170.4	32146.8	35675.9
Q8N9M1;Q8N9M1-2	Q8N9M1;Q8N9M1-2;Q8N9M1-3	CS047_HUMAN	C19orf47	Uncharacterized protein C19orf47	1	ADTTTGSKPTGVFSR	ADTTTGSKPTGVFSR	3	ADTTTGSKPTGVFSR3	4417.38	5187.92	9042.79
P17661	P17661	DESM_HUMAN	DES	Desmin	1	ADVDAATLAR	ADVDAATLAR	2	ADVDAATLAR2	206146	126869	113751
Q09666	Q09666	AHNK_HUMAN	AHNAK	Neuroblast differentiation-associated protein AHNAK	1	ADVDISGPK	ADVDISGPK	2	ADVDISGPK2	1.56913e+06	1.10261e+06	893477
Q09666	Q09666	AHNK_HUMAN	AHNAK	Neuroblast differentiation-associated protein AHNAK	1	ADVDISGPKVGVEVPDVNIEGPEGK	ADVDISGPKVGVEVPDVNIEGPEGK	4	ADVDISGPKVGVEVPDVNIEGPEGK4		37683	28003
Q9P2R3;Q9P2R3-2;Q9P2R3-4	Q9P2R3;Q9P2R3-2;Q9P2R3-4	ANFY1_HUMAN	ANKFY1	Rabankyrin-5	1	ADVDMVDK	ADVDMVDK	2	ADVDMVDK2	4067.46		12055.8
Q9BZE4;Q9BZE4-2;Q9BZE4-3	Q9BZE4;Q9BZE4-2;Q9BZE4-3	GTPB4_HUMAN	GTPBP4	GTP-binding protein 4	1	ADVDVQPYAFTTK	ADVDVQPYAFTTK	2	ADVDVQPYAFTTK2	32372.3	54531.1	25985.8
Q09666	Q09666	AHNK_HUMAN	AHNAK	Neuroblast differentiation-associated protein AHNAK	1	ADVDVSGPK	ADVDVSGPK	2	ADVDVSGPK2	1.0814e+06	731873	528604
Q09666	Q09666	AHNK_HUMAN	AHNAK	Neuroblast differentiation-associated protein AHNAK	1	ADVDVSGPKVDVEVPDVSLEGPEGK	ADVDVSGPKVDVEVPDVSLEGPEGK	3	ADVDVSGPKVDVEVPDVSLEGPEGK3	72386.3	30633.5	20745.2
Q9NW97	Q9NW97	TMM51_HUMAN	TMEM51	Transmembrane protein 51	1	ADVEASPGNPPDR	ADVEASPGNPPDR	2	ADVEASPGNPPDR2	19748.7	9046.68	14711.2
P29144	P29144	TPP2_HUMAN	TPP2	Tripeptidyl-peptidase 2	1	ADVIPVHYYLIPPPTK	ADVIPVHYYLIPPPTK	3	ADVIPVHYYLIPPPTK3	16525.2	27814.3	13755.9
Q08945	Q08945	SSRP1_HUMAN	SSRP1	FACT complex subunit SSRP1	1	ADVIQATGDAICIFR	ADVIQATGDAIC(UniMod:4)IFR	2	ADVIQATGDAIC(UniMod:4)IFR2	19699.9	12006.1	16775.8
Q6P1J9	Q6P1J9	CDC73_HUMAN	CDC73	Parafibromin	1	ADVLSVLR	(UniMod:1)ADVLSVLR	2	(UniMod:1)ADVLSVLR2	117463	93569.7	77477.5
P04040	P04040	CATA_HUMAN	CAT	Catalase	1	ADVLTTGAGNPVGDK	ADVLTTGAGNPVGDK	2	ADVLTTGAGNPVGDK2	359563	387911	436469
P04040	P04040	CATA_HUMAN	CAT	Catalase	1	ADVLTTGAGNPVGDKLNVITVGPR	ADVLTTGAGNPVGDKLNVITVGPR	3	ADVLTTGAGNPVGDKLNVITVGPR3	337651	142390	303920
P19827	P19827;P19827-2;P19827-3	ITIH1_HUMAN	ITIH1	Inter-alpha-trypsin inhibitor heavy chain H1	1	ADVQAHGEGQEFSITCLVDEEEMK	ADVQAHGEGQEFSITC(UniMod:4)LVDEEEMK	3	ADVQAHGEGQEFSITC(UniMod:4)LVDEEEMK3	3893.49	3756.49	14971.3
P19827	P19827;P19827-2;P19827-3	ITIH1_HUMAN	ITIH1	Inter-alpha-trypsin inhibitor heavy chain H1	1	ADVQAHGEGQEFSITCLVDEEEMKK	ADVQAHGEGQEFSITC(UniMod:4)LVDEEEMKK	4	ADVQAHGEGQEFSITC(UniMod:4)LVDEEEMKK4	4249.38	3649.58	7234.97
P41214	P41214;P41214-2	EIF2D_HUMAN	EIF2D	Eukaryotic translation initiation factor 2D	1	ADVTTAFPTLGTDQVSELVPGKEELNIVK	ADVTTAFPTLGTDQVSELVPGKEELNIVK	3	ADVTTAFPTLGTDQVSELVPGKEELNIVK3	28182.1	39482.2	30073.1
Q9H6T0;Q9H6T0-2	Q9H6T0;Q9H6T0-2	ESRP2_HUMAN	ESRP2	Epithelial splicing regulatory protein 2	1	ADVVDSETVVR	ADVVDSETVVR	2	ADVVDSETVVR2	47339.8	36770.3	39138.6
Q13813;Q13813-2;Q13813-3	Q13813;Q13813-2;Q13813-3	SPTN1_HUMAN	SPTAN1	Spectrin alpha chain, non-erythrocytic 1	1	ADVVESWIGEK	ADVVESWIGEK	2	ADVVESWIGEK2	18327.8	8271.62	44587.1
Q12882	Q12882	DPYD_HUMAN	DPYD	Dihydropyrimidine dehydrogenase [NADP(+)]	1	ADVVISAFGSVLSDPK	ADVVISAFGSVLSDPK	2	ADVVISAFGSVLSDPK2	8678.13	11096.2	11104.6
Q09666	Q09666	AHNK_HUMAN	AHNAK	Neuroblast differentiation-associated protein AHNAK	1	ADVVVSGPK	ADVVVSGPK	2	ADVVVSGPK2	1.44337e+06	719968	761820
Q02224	Q02224;Q02224-3	CENPE_HUMAN	CENPE	Centromere-associated protein E	1	ADYDNLVLDYEQLR	ADYDNLVLDYEQLR	2	ADYDNLVLDYEQLR2	14774.1	23547.8	24575.8
Q9Y446;Q9Y446-2	Q9Y446;Q9Y446-2	PKP3_HUMAN	PKP3	Plakophilin-3	1	ADYDTLSLR	ADYDTLSLR	2	ADYDTLSLR2	38391.9	22781.7	15479
Q96HJ9-2;Q9NQ29;Q9NQ29-2;Q9NQ29-3	Q9NQ29;Q9Y383;Q9NQ29-2;Q9NQ29-3;Q96HJ9-2;Q9Y383-2;Q9Y383-3	FMC1_HUMAN;LUC7L_HUMAN	FMC1;LUC7L	Isoform 2 of Protein FMC1 homolog	0	ADYEIASK	ADYEIASK	2	ADYEIASK2	18192.9	29959.2	22127.5
Q9UGP4	Q9UGP4	LIMD1_HUMAN	LIMD1	LIM domain-containing protein 1	1	ADYFGACVK	ADYFGAC(UniMod:4)VK	2	ADYFGAC(UniMod:4)VK2	50337.7	55256	32062.1
P26640	P26640	SYVC_HUMAN	VARS1	Valine--tRNA ligase	1	ADYNLTR	ADYNLTR	2	ADYNLTR2	50556.4	61104.9	37276.1
Q96RU3;Q96RU3-2;Q96RU3-3;Q96RU3-4;Q96RU3-5	Q96RU3;Q96RU3-2;Q96RU3-3;Q96RU3-4;Q96RU3-5	FNBP1_HUMAN	FNBP1	Formin-binding protein 1	1	ADYSSILQK	ADYSSILQK	2	ADYSSILQK2	25999.5	29999.3	18651.6
Q9H6T0;Q9H6T0-2	Q9H6T0;Q9H6T0-2	ESRP2_HUMAN	ESRP2	Epithelial splicing regulatory protein 2	1	AEAAALSTQCR	AEAAALSTQC(UniMod:4)R	2	AEAAALSTQC(UniMod:4)R2	12530	13634.8	8125.82
O15439;O15439-2	O15439;O15439-2	MRP4_HUMAN	ABCC4	ATP-binding cassette sub-family C member 4	1	AEAAALTETAK	AEAAALTETAK	2	AEAAALTETAK2	13636.4	10485.3	6182.23
Q8N2S1;Q8N2S1-2;Q8N2S1-3	Q8N2S1;Q8N2S1-2;Q8N2S1-3	LTBP4_HUMAN	LTBP4	Latent-transforming growth factor beta-binding protein 4	1	AEAAAPYTVLAQSAPR	AEAAAPYTVLAQSAPR	2	AEAAAPYTVLAQSAPR2	34306.5	32313.6	12839.6
O43633	O43633	CHM2A_HUMAN	CHMP2A	Charged multivesicular body protein 2a	1	AEAAASALADADADLEER	AEAAASALADADADLEER	2	AEAAASALADADADLEER2	35093.2	27998.1	27115.5
Q9UHJ6	Q9UHJ6	SHPK_HUMAN	SHPK	Sedoheptulokinase	1	AEAAVESAVAGPQGR	AEAAVESAVAGPQGR	2	AEAAVESAVAGPQGR2	13434.9	4563.95	7906.61
Q8IZQ5	Q8IZQ5	SELH_HUMAN	SELENOH	Selenoprotein H	1	AEAAVVAVAEK	AEAAVVAVAEK	2	AEAAVVAVAEK2	10748.9	11414	15971.6
O60220	O60220	TIM8A_HUMAN	TIMM8A	Mitochondrial import inner membrane translocase subunit Tim8 A	1	AEACFVNCVER	AEAC(UniMod:4)FVNC(UniMod:4)VER	2	AEAC(UniMod:4)FVNC(UniMod:4)VER2	189514	115648	119857
P09493-8	P09493-6;P09493-7;P09493-8;P07951-3	TPM1_HUMAN	TPM1	Isoform 8 of Tropomyosin alpha-1 chain	0	AEADVASLNR	AEADVASLNR	2	AEADVASLNR2	1.5799e+06	659470	749142
P09493-8	P09493-6;P09493-7;P09493-8;P07951-3	TPM1_HUMAN	TPM1	Isoform 8 of Tropomyosin alpha-1 chain	0	AEADVASLNRR	AEADVASLNRR	3	AEADVASLNRR3	19359.5	11097.2	8674.54
Q9NUP1	Q9NUP1	BL1S4_HUMAN	BLOC1S4	Biogenesis of lysosome-related organelles complex 1 subunit 4	1	AEAELGTFPR	AEAELGTFPR	2	AEAELGTFPR2	37190.6	21801.5	30808.7
Q15149;Q15149-8;Q15149-9	Q15149;Q15149-2;Q15149-3;Q15149-4;Q15149-5;Q15149-6;Q15149-7;Q15149-8;Q15149-9	PLEC_HUMAN	PLEC	Plectin	1	AEAELLQQQK	AEAELLQQQK	2	AEAELLQQQK2	42212.3	25328	41124.8
Q02952	Q02952;Q02952-2;Q02952-3	AKA12_HUMAN	AKAP12	A-kinase anchor protein 12	1	AEAERPEEQAEASGLKK	AEAERPEEQAEASGLKK	3	AEAERPEEQAEASGLKK3	8689.9	9413.69	16837
Q9GZR7;Q9GZR7-2	Q9GZR7;Q9GZR7-2	DDX24_HUMAN	DDX24	ATP-dependent RNA helicase DDX24	1	AEAESDALPDDTVIESEALPSDIAAEAR	AEAESDALPDDTVIESEALPSDIAAEAR	3	AEAESDALPDDTVIESEALPSDIAAEAR3	23938.9	22390.5	25507.8
P04264	P04264	K2C1_HUMAN	KRT1	Keratin, type II cytoskeletal 1	1	AEAESLYQSK	AEAESLYQSK	2	AEAESLYQSK2	16782.1
P04264	P04264	K2C1_HUMAN	KRT1	Keratin, type II cytoskeletal 1	1	AEAESLYQSKYEELQITAGR	AEAESLYQSKYEELQITAGR	3	AEAESLYQSKYEELQITAGR3	2682.34		9326.27
P05787;P05787-2	P05787;P05787-2	K2C8_HUMAN	KRT8	Keratin, type II cytoskeletal 8	1	AEAESMYQIK	AEAESMYQIK	2	AEAESMYQIK2	441833	548108	807275
P05787;P05787-2	P05787;P05787-2	K2C8_HUMAN	KRT8	Keratin, type II cytoskeletal 8	1	AEAESMYQIK	AEAESM(UniMod:35)YQIK	2	AEAESM(UniMod:35)YQIK2	230886	268255	203385
O95340;O95340-2	O95340;O95340-2	PAPS2_HUMAN	PAPSS2	Bifunctional 3'-phosphoadenosine 5'-phosphosulfate synthase 2	1	AEAETLPSLSITK	AEAETLPSLSITK	2	AEAETLPSLSITK2	65131.3	89774.2	74961.6
P46783	P46783;Q9NQ39	RS10_HUMAN	RPS10	Small ribosomal subunit protein eS10	0	AEAGAGSATEFQFR	AEAGAGSATEFQFR	2	AEAGAGSATEFQFR2	13979.4	8992.99	22467.5
P98095;P98095-2	P98095;P98095-2	FBLN2_HUMAN	FBLN2	Fibulin-2	1	AEAGARPEENLILDAQATSR	AEAGARPEENLILDAQATSR	3	AEAGARPEENLILDAQATSR3	7444.45	3808.36	4694.44
P49411	P49411	EFTU_HUMAN	TUFM	Elongation factor Tu, mitochondrial	1	AEAGDNLGALVR	AEAGDNLGALVR	2	AEAGDNLGALVR2	603679	762167	398423
O95671;O95671-2;O95671-3	O95671;O95671-2;O95671-3	ASML_HUMAN	ASMTL	Probable bifunctional dTTP/UTP pyrophosphatase/methyltransferase protein	1	AEAGEAGQATAEAECHR	AEAGEAGQATAEAEC(UniMod:4)HR	3	AEAGEAGQATAEAEC(UniMod:4)HR3			3802.44
Q9Y4L1	Q9Y4L1	HYOU1_HUMAN	HYOU1	Hypoxia up-regulated protein 1	1	AEAGPEGVAPAPEGEK	AEAGPEGVAPAPEGEK	2	AEAGPEGVAPAPEGEK2	163742	132338	169548
Q9Y4L1	Q9Y4L1	HYOU1_HUMAN	HYOU1	Hypoxia up-regulated protein 1	1	AEAGPEGVAPAPEGEKK	AEAGPEGVAPAPEGEKK	3	AEAGPEGVAPAPEGEKK3	13775.4	18587	29964.1
Q99996;Q99996-1;Q99996-3;Q99996-5;Q99996-6	Q99996;Q99996-3;Q99996-1;Q99996-5;Q99996-6	AKAP9_HUMAN	AKAP9	A-kinase anchor protein 9	1	AEAGPVEQQLLQETEK	AEAGPVEQQLLQETEK	2	AEAGPVEQQLLQETEK2	24167.2	41451.4	21047.6
P25686;P25686-2	P25686;P25686-2	DNJB2_HUMAN	DNAJB2	DnaJ homolog subfamily B member 2	1	AEAGSGGPGFTFTFR	AEAGSGGPGFTFTFR	2	AEAGSGGPGFTFTFR2	11728.3		8208
P21333;P21333-2	P21333;P21333-2	FLNA_HUMAN	FLNA	Filamin-A	1	AEAGVPAEFSIWTR	AEAGVPAEFSIWTR	2	AEAGVPAEFSIWTR2	70857.6	25805.9	139318
P23229;P23229-2;P23229-3;P23229-4;P23229-5;P23229-6;P23229-9	P23229;P23229-2;P23229-4;P23229-6;P23229-3;P23229-5;P23229-9	ITA6_HUMAN	ITGA6	Integrin alpha-6	1	AEALPLQR	AEALPLQR	2	AEALPLQR2	53173.6	33537.8	29950.5
Q9NYB0	Q9NYB0	TE2IP_HUMAN	TERF2IP	Telomeric repeat-binding factor 2-interacting protein 1	1	AEAMDLGKDPNGPTHSSTLFVR	(UniMod:1)AEAMDLGKDPNGPTHSSTLFVR	3	(UniMod:1)AEAMDLGKDPNGPTHSSTLFVR3	6695.77	8569.71	10967.9
Q9BZL4	Q9BZL4	PP12C_HUMAN	PPP1R12C	Protein phosphatase 1 regulatory subunit 12C	1	AEAPDGQGPGPQAAR	AEAPDGQGPGPQAAR	2	AEAPDGQGPGPQAAR2	3664.25	3726.07	5962.7
Q09666	Q09666	AHNK_HUMAN	AHNAK	Neuroblast differentiation-associated protein AHNAK	1	AEAPLPSPK	AEAPLPSPK	2	AEAPLPSPK2	216542	115606	126940
O75569	O75569	PRKRA_HUMAN	PRKRA	Interferon-inducible double-stranded RNA-dependent protein kinase activator A	1	AEAPPLER	AEAPPLER	2	AEAPPLER2	35462.3	41696.6	34335.1
Q14624;Q14624-2;Q14624-3;Q14624-4	Q14624;Q14624-2;Q14624-3;Q14624-4	ITIH4_HUMAN	ITIH4	Inter-alpha-trypsin inhibitor heavy chain H4	1	AEAQAQYSAAVAK	AEAQAQYSAAVAK	2	AEAQAQYSAAVAK2	26730.9	22177.5	42120.2
P08514;P08514-2;P08514-3	P08514;P08514-2;P08514-3	ITA2B_HUMAN	ITGA2B	Integrin alpha-IIb	1	AEAQVELR	AEAQVELR	2	AEAQVELR2	35426.6	23765.8	24562.5
O60437	O60437	PEPL_HUMAN	PPL	Periplakin	1	AEASAFAESIDVELR	AEASAFAESIDVELR	2	AEASAFAESIDVELR2	93160.8	60857.1	96795.8
Q9BW92;Q9BW92-2	Q9BW92;Q9BW92-2	SYTM_HUMAN	TARS2	Threonine--tRNA ligase, mitochondrial	1	AEASGGLGGLTR	AEASGGLGGLTR	2	AEASGGLGGLTR2	40905.5	46191.7	36282.7
Q09666	Q09666	AHNK_HUMAN	AHNAK	Neuroblast differentiation-associated protein AHNAK	1	AEASIQAGAGDGEWEESEVK	AEASIQAGAGDGEWEESEVK	2	AEASIQAGAGDGEWEESEVK2	6594.94	2549.42	14787.8
Q02790	Q02790	FKBP4_HUMAN	FKBP4	Peptidyl-prolyl cis-trans isomerase FKBP4	1	AEASSGDHPTDTEMKEEQK	AEASSGDHPTDTEMKEEQK	3	AEASSGDHPTDTEMKEEQK3			2201.14
P07360	P07360	CO8G_HUMAN	C8G	Complement component C8 gamma chain	1	AEATTLHVAPQGTAMAVSTFR	AEATTLHVAPQGTAMAVSTFR	3	AEATTLHVAPQGTAMAVSTFR3	5966.7	3305.57	6716.72
Q9H5N1;Q9H5N1-2	Q9H5N1;Q9H5N1-2	RABE2_HUMAN	RABEP2	Rab GTPase-binding effector protein 2	1	AEAVAAVQR	AEAVAAVQR	2	AEAVAAVQR2	30142.4	24949.1	18716.8
Q8IY81	Q8IY81	SPB1_HUMAN	FTSJ3	pre-rRNA 2'-O-ribose RNA methyltransferase FTSJ3	1	AEAVVNTVDISER	AEAVVNTVDISER	2	AEAVVNTVDISER2	16779	12940.2	24782.3
O95602	O95602	RPA1_HUMAN	POLR1A	DNA-directed RNA polymerase I subunit RPA1	1	AEAYVLACTDQQYLVPK	AEAYVLAC(UniMod:4)TDQQYLVPK	2	AEAYVLAC(UniMod:4)TDQQYLVPK2	4758.43	3311.37	3137.37
Q9BUJ2;Q9BUJ2-2	Q9BUJ2;Q9BUJ2-2;Q9BUJ2-3;Q9BUJ2-4	HNRL1_HUMAN	HNRNPUL1	Heterogeneous nuclear ribonucleoprotein U-like protein 1	1	AECEILMMVGLPAAGK	AEC(UniMod:4)EILM(UniMod:35)MVGLPAAGK	2	AEC(UniMod:4)EILM(UniMod:35)MVGLPAAGK2	7736.83	10132.1
P14543	P14543;P14543-2	NID1_HUMAN	NID1	Nidogen-1	1	AECLNPSQPSR	AEC(UniMod:4)LNPSQPSR	2	AEC(UniMod:4)LNPSQPSR2	98449.1	88895.2	110492
P13796	P13796	PLSL_HUMAN	LCP1	Plastin-2	1	AECMLQQAER	AEC(UniMod:4)MLQQAER	2	AEC(UniMod:4)MLQQAER2	185937	273699	226589
P13796	P13796	PLSL_HUMAN	LCP1	Plastin-2	1	AECMLQQAER	AEC(UniMod:4)M(UniMod:35)LQQAER	2	AEC(UniMod:4)M(UniMod:35)LQQAER2	39437.5	50603.5	19430.8
Q9BW04	Q9BW04;Q9BW04-2	SARG_HUMAN	SARG	Specifically androgen-regulated gene protein	1	AEDAPLSSGEDPNSR	AEDAPLSSGEDPNSR	2	AEDAPLSSGEDPNSR2	44624.2	40489.4	56033.1
Q9BQ04;Q9BWF3	Q9BQ04;Q9BWF3;Q9BWF3-2;Q9BWF3-3;Q9BWF3-4	RBM4B_HUMAN;RBM4_HUMAN	RBM4;RBM4B	RNA-binding protein 4B	0	AEDAVEAIR	AEDAVEAIR	2	AEDAVEAIR2	176535	124806	135482
Q04721	Q04721	NOTC2_HUMAN	NOTCH2	Neurogenic locus notch homolog protein 2	1	AEDEALLSEEDDPIDR	AEDEALLSEEDDPIDR	2	AEDEALLSEEDDPIDR2			2680.87
Q8TEW0;Q8TEW0-2	Q8TEW0;Q8TEW0-10;Q8TEW0-11;Q8TEW0-2;Q8TEW0-3;Q8TEW0-4;Q8TEW0-5;Q8TEW0-6;Q8TEW0-7;Q8TEW0-8;Q8TEW0-9	PARD3_HUMAN	PARD3	Partitioning defective 3 homolog	1	AEDEDIVLTPDGTR	AEDEDIVLTPDGTR	2	AEDEDIVLTPDGTR2	7119.49	11551.8	12570.3
Q12802;Q12802-2;Q12802-4	Q12802;Q12802-2;Q12802-4	AKP13_HUMAN	AKAP13	A-kinase anchor protein 13	1	AEDEVDFR	AEDEVDFR	2	AEDEVDFR2	16596.6	19990.1	22120.9
P29966	P29966	MARCS_HUMAN	MARCKS	Myristoylated alanine-rich C-kinase substrate	1	AEDGATPSPSNETPK	AEDGATPSPSNETPK	2	AEDGATPSPSNETPK2	143928	99670.4	137795
O75347	O75347;O75347-2	TBCA_HUMAN	TBCA	Tubulin-specific chaperone A	1	AEDGENYDIK	AEDGENYDIK	2	AEDGENYDIK2	12970.6	16067.3	14364.4
O75347	O75347;O75347-2	TBCA_HUMAN	TBCA	Tubulin-specific chaperone A	1	AEDGENYDIKK	AEDGENYDIKK	3	AEDGENYDIKK3	1069.84	1656.26	3672.68
O75147;O75147-1;O75147-2;O75147-4	O75147;O75147-1;O75147-2;O75147-4	OBSL1_HUMAN	OBSL1	Obscurin-like protein 1	1	AEDGPGASLALR	AEDGPGASLALR	2	AEDGPGASLALR2		14351.1	8450.71
P07355	P07355;P07355-2	ANXA2_HUMAN	ANXA2	Annexin A2	1	AEDGSVIDYELIDQDAR	AEDGSVIDYELIDQDAR	2	AEDGSVIDYELIDQDAR2	1.11221e+06	1.03151e+06	906379
P07355	P07355;P07355-2	ANXA2_HUMAN	ANXA2	Annexin A2	1	AEDGSVIDYELIDQDAR	AEDGSVIDYELIDQDAR	3	AEDGSVIDYELIDQDAR3	1.02478e+06	763853	932202
P19823	P19823	ITIH2_HUMAN	ITIH2	Inter-alpha-trypsin inhibitor heavy chain H2	1	AEDHFSVIDFNQNIR	AEDHFSVIDFNQNIR	2	AEDHFSVIDFNQNIR2		2352.82	6920.95
P19823	P19823	ITIH2_HUMAN	ITIH2	Inter-alpha-trypsin inhibitor heavy chain H2	1	AEDHFSVIDFNQNIR	AEDHFSVIDFNQNIR	3	AEDHFSVIDFNQNIR3	58626.7	34908.3	123175
Q9NZM1;Q9NZM1-6	Q9NZM1;Q9NZM1-2;Q9NZM1-3;Q9NZM1-5;Q9NZM1-6;Q9NZM1-7;Q9NZM1-8	MYOF_HUMAN	MYOF	Myoferlin	1	AEDIPQMDDAFSQTVK	AEDIPQMDDAFSQTVK	2	AEDIPQMDDAFSQTVK2	44578.3	77925.6	41588.9
Q9NZM1;Q9NZM1-6	Q9NZM1;Q9NZM1-2;Q9NZM1-3;Q9NZM1-5;Q9NZM1-6;Q9NZM1-7;Q9NZM1-8	MYOF_HUMAN	MYOF	Myoferlin	1	AEDIPQMDDAFSQTVK	AEDIPQM(UniMod:35)DDAFSQTVK	2	AEDIPQM(UniMod:35)DDAFSQTVK2	41266.9	55973.1	29396.7
Q7Z4V5;Q7Z4V5-2	Q7Z4V5;Q7Z4V5-2;Q7Z4V5-3;Q7Z4V5-4	HDGR2_HUMAN	HDGFL2	Hepatoma-derived growth factor-related protein 2	1	AEDKPSTDLSAPVNGEATSQK	AEDKPSTDLSAPVNGEATSQK	3	AEDKPSTDLSAPVNGEATSQK3		2120	14972.3
Q96SZ5	Q96SZ5	AEDO_HUMAN	ADO	2-aminoethanethiol dioxygenase	1	AEDLNIAPR	AEDLNIAPR	2	AEDLNIAPR2	28239	31456.4	24119.1
Q9BSJ8;Q9BSJ8-2	Q9BSJ8;Q9BSJ8-2	ESYT1_HUMAN	ESYT1	Extended synaptotagmin-1	1	AEDLPLR	AEDLPLR	2	AEDLPLR2	135828	49138.7	61148.3
Q9BSJ8;Q9BSJ8-2	Q9BSJ8;Q9BSJ8-2	ESYT1_HUMAN	ESYT1	Extended synaptotagmin-1	1	AEDLPLRK	AEDLPLRK	2	AEDLPLRK2	58019.9	52274.9	80361.7
P12004	P12004	PCNA_HUMAN	PCNA	Proliferating cell nuclear antigen	1	AEDNADTLALVFEAPNQEK	AEDNADTLALVFEAPNQEK	2	AEDNADTLALVFEAPNQEK2	61301.9	73634.8	89922.9
P12004	P12004	PCNA_HUMAN	PCNA	Proliferating cell nuclear antigen	1	AEDNADTLALVFEAPNQEK	AEDNADTLALVFEAPNQEK	3	AEDNADTLALVFEAPNQEK3	64650.7	24945.9	67740.5
Q9Y6G9	Q9Y6G9	DC1L1_HUMAN	DYNC1LI1	Cytoplasmic dynein 1 light intermediate chain 1	1	AEDNFEDIITKPPVR	AEDNFEDIITKPPVR	3	AEDNFEDIITKPPVR3	63315.3	63230.8	86837.4
P30622;P30622-1;P30622-2	P30622;P30622-1;P30622-2	CLIP1_HUMAN	CLIP1	CAP-Gly domain-containing linker protein 1	1	AEDQHLVEMEDTLNK	AEDQHLVEMEDTLNK	3	AEDQHLVEMEDTLNK3	3403.61		7357.15
Q9Y639;Q9Y639-1;Q9Y639-3;Q9Y639-4;Q9Y639-5	Q9Y639;Q9Y639-1;Q9Y639-3;Q9Y639-4;Q9Y639-5	NPTN_HUMAN	NPTN	Neuroplastin	1	AEDSGEYHCVYHFVSAPK	AEDSGEYHC(UniMod:4)VYHFVSAPK	3	AEDSGEYHC(UniMod:4)VYHFVSAPK3		2417.71	4422.85
P09493-8	P09493-6;P09493-7;P09493-8	TPM1_HUMAN	TPM1	Isoform 8 of Tropomyosin alpha-1 chain	1	AEDSLLAAEEAAAK	AEDSLLAAEEAAAK	2	AEDSLLAAEEAAAK2	23346.2		13324.5
Q86VS8	Q86VS8	HOOK3_HUMAN	HOOK3	Protein Hook homolog 3	1	AEDSVLLKK	AEDSVLLKK	2	AEDSVLLKK2	2207.18	2457.75	2764.84
P01764;P01768;P0DP03	P01764;P01768;P0DP03	HV323_HUMAN;HV330_HUMAN;HVC05_HUMAN	IGHV3-23;IGHV3-30;IGHV3-30-5	Immunoglobulin heavy variable 3-23	0	AEDTAVYYCAK	AEDTAVYYC(UniMod:4)AK	2	AEDTAVYYC(UniMod:4)AK2	17844.4	12242.5	20023.8
A0A0B4J1V1;A0A0B4J1X5;A0A0C4DH42;A0A0J9YVY3;P01762;P01763;P01767;P01772;P01780;P0DP02	P01772;P01762;P01763;P01767;P01780;A0A0B4J1V1;A0A0B4J1X5;A0A0C4DH42;A0A0J9YVY3;P0DOX2;P0DP02	HV307_HUMAN;HV311_HUMAN;HV321_HUMAN;HV333_HUMAN;HV348_HUMAN;HV353_HUMAN;HV366_HUMAN;HV374_HUMAN;HV741_HUMAN;HVC33_HUMAN	IGHV3-11;IGHV3-21;IGHV3-30-3;IGHV3-33;IGHV3-48;IGHV3-53;IGHV3-66;IGHV3-7;IGHV3-74;IGHV7-4-1	Immunoglobulin heavy variable 3-21	0	AEDTAVYYCAR	AEDTAVYYC(UniMod:4)AR	2	AEDTAVYYC(UniMod:4)AR2	93874.9	96198.6	112016
Q9BX70	Q9BX70	BTBD2_HUMAN	BTBD2	BTB/POZ domain-containing protein 2	1	AEEAAGPGAAALQR	AEEAAGPGAAALQR	2	AEEAAGPGAAALQR2	10884.9	14582.7	9815.89
Q92805	Q92805	GOGA1_HUMAN	GOLGA1	Golgin subfamily A member 1	1	AEEAAVVAEQEDLLR	AEEAAVVAEQEDLLR	2	AEEAAVVAEQEDLLR2	14112.7	16969.7	15131.8
P82094;P82094-2	P82094;P82094-2	TMF1_HUMAN	TMF1	TATA element modulatory factor	1	AEEAEELRLDLEDVK	AEEAEELRLDLEDVK	3	AEEAEELRLDLEDVK3	4593.34		4988.62
P24043	P24043	LAMA2_HUMAN	LAMA2	Laminin subunit alpha-2	1	AEECYYDENVAR	AEEC(UniMod:4)YYDENVAR	2	AEEC(UniMod:4)YYDENVAR2	32802.5	25716.6	45310.1
Q13428;Q13428-3;Q13428-4;Q13428-6;Q13428-7	Q13428;Q13428-5;Q13428-2;Q13428-3;Q13428-4;Q13428-6;Q13428-7;Q13428-8	TCOF_HUMAN	TCOF1	Treacle protein	1	AEEDAALQAK	AEEDAALQAK	2	AEEDAALQAK2	19195	10280.7	9416.05
P27824;P27824-2	P27824;P27824-2;P27824-3	CALX_HUMAN	CANX	Calnexin	1	AEEDEILNR	AEEDEILNR	2	AEEDEILNR2	480319	330889	369383
P11234;P11234-2;P11234-3	P11234;P11234-2;P11234-3	RALB_HUMAN	RALB	Ras-related protein Ral-B	1	AEEDKIPLLVVGNK	AEEDKIPLLVVGNK	3	AEEDKIPLLVVGNK3	27198.5	18427.3	32080.6
Q14683	Q14683	SMC1A_HUMAN	SMC1A	Structural maintenance of chromosomes protein 1A	1	AEEDTQFNYHR	AEEDTQFNYHR	2	AEEDTQFNYHR2		2079.51	4923.53
Q14683	Q14683	SMC1A_HUMAN	SMC1A	Structural maintenance of chromosomes protein 1A	1	AEEDTQFNYHR	AEEDTQFNYHR	3	AEEDTQFNYHR3	2873.49	7338.4	9751.62
Q9UJU6	Q9UJU6;Q9UJU6-2;Q9UJU6-3;Q9UJU6-4;Q9UJU6-5	DBNL_HUMAN	DBNL	Drebrin-like protein	1	AEEDVEPECIMEK	AEEDVEPEC(UniMod:4)IMEK	2	AEEDVEPEC(UniMod:4)IMEK2	80438	114252	109951
Q9UJU6	Q9UJU6;Q9UJU6-2;Q9UJU6-3;Q9UJU6-4;Q9UJU6-5	DBNL_HUMAN	DBNL	Drebrin-like protein	1	AEEDVEPECIMEK	AEEDVEPEC(UniMod:4)IM(UniMod:35)EK	2	AEEDVEPEC(UniMod:4)IM(UniMod:35)EK2	32392.5	35079.6	36081.7
Q9BZ29;Q9BZ29-3;Q9BZ29-4;Q9BZ29-5	Q9BZ29;Q9BZ29-3;Q9BZ29-4;Q9BZ29-5;Q9BZ29-6	DOCK9_HUMAN	DOCK9	Dedicator of cytokinesis protein 9	1	AEEEAQSLFVTECIK	AEEEAQSLFVTEC(UniMod:4)IK	2	AEEEAQSLFVTEC(UniMod:4)IK2	6320.14	8865.39	13421.8
P11021	P11021	BIP_HUMAN	HSPA5	Endoplasmic reticulum chaperone BiP	1	AEEEDKKEDVGTVVGIDLGTTYSCVGVFK	AEEEDKKEDVGTVVGIDLGTTYSC(UniMod:4)VGVFK	3	AEEEDKKEDVGTVVGIDLGTTYSC(UniMod:4)VGVFK3		7080.45	10292.3
P36543	P36543;Q96A05;P36543-3	VATE1_HUMAN	ATP6V1E1	V-type proton ATPase subunit E 1	0	AEEEFNIEK	AEEEFNIEK	2	AEEEFNIEK2	131520	133475	135688
P00450	P00450	CERU_HUMAN	CP	Ceruloplasmin	1	AEEEHLGILGPQLHADVGDK	AEEEHLGILGPQLHADVGDK	3	AEEEHLGILGPQLHADVGDK3			6378.01
Q9BZL4	Q9BZL4;Q9BZL4-2;Q9BZL4-3;Q9BZL4-4;Q9BZL4-5	PP12C_HUMAN	PPP1R12C	Protein phosphatase 1 regulatory subunit 12C	1	AEEELLLHDTR	AEEELLLHDTR	3	AEEELLLHDTR3	6432.73		7380.11
Q8N0X7	Q8N0X7	SPART_HUMAN	SPART	Spartin	1	AEEENEFQIPGR	AEEENEFQIPGR	2	AEEENEFQIPGR2	24558.2	33911.1	31394.6
Q92619;Q92619-2	Q92619;Q92619-2	HMHA1_HUMAN	ARHGAP45	Rho GTPase-activating protein 45	1	AEEEQAGSAPGAGSTATK	AEEEQAGSAPGAGSTATK	2	AEEEQAGSAPGAGSTATK2	1328.22	1333.67	1639.34
Q6PI47	Q6PI47;Q6PI47-2	KCD18_HUMAN	KCTD18	BTB/POZ domain-containing protein KCTD18	1	AEEEVLDVLR	AEEEVLDVLR	2	AEEEVLDVLR2	27697.6	17409.9	29128.3
Q8N3C0	Q8N3C0	ASCC3_HUMAN	ASCC3	Activating signal cointegrator 1 complex subunit 3	1	AEEFDQIK	AEEFDQIK	2	AEEFDQIK2		21697.3	19952.7
Q9NRX1	Q9NRX1	PNO1_HUMAN	PNO1	RNA-binding protein PNO1	1	AEEGFTQVTR	AEEGFTQVTR	2	AEEGFTQVTR2	52256	44133.9	40097.7
P25398	P25398	RS12_HUMAN	RPS12	Small ribosomal subunit protein eS12	1	AEEGIAAGGVMDVNTALQEVLK	(UniMod:1)AEEGIAAGGVMDVNTALQEVLK	2	(UniMod:1)AEEGIAAGGVMDVNTALQEVLK2	6032.67	7044.96	7407.11
P25398	P25398	RS12_HUMAN	RPS12	Small ribosomal subunit protein eS12	1	AEEGIAAGGVMDVNTALQEVLK	(UniMod:1)AEEGIAAGGVMDVNTALQEVLK	3	(UniMod:1)AEEGIAAGGVMDVNTALQEVLK3	330357	228891	228848
P25398	P25398	RS12_HUMAN	RPS12	Small ribosomal subunit protein eS12	1	AEEGIAAGGVMDVNTALQEVLK	(UniMod:1)AEEGIAAGGVM(UniMod:35)DVNTALQEVLK	3	(UniMod:1)AEEGIAAGGVM(UniMod:35)DVNTALQEVLK3		59852.4	172424
Q9UBB9	Q9UBB9;Q9UBB9-2	TFP11_HUMAN	TFIP11	Tuftelin-interacting protein 11	1	AEEHNIVFMPVIGK	AEEHNIVFMPVIGK	3	AEEHNIVFMPVIGK3	4674.32		8070.75
P62913;P62913-2	P62913;P62913-2	RL11_HUMAN	RPL11	Large ribosomal subunit protein uL5	1	AEEILEK	AEEILEK	2	AEEILEK2	200240	241689	139868
P09110	P09110	THIK_HUMAN	ACAA1	3-ketoacyl-CoA thiolase, peroxisomal	1	AEELGLPILGVLR	AEELGLPILGVLR	3	AEELGLPILGVLR3	11139.6	6064.39	2435.41
Q14980-2	Q14980;Q14980-3;Q14980-4;Q14980-2	NUMA1_HUMAN	NUMA1	Isoform 2 of Nuclear mitotic apparatus protein 1	1	AEELGQELK	AEELGQELK	2	AEELGQELK2	125505	108556	96066
Q14257;Q14257-2	Q14257;Q14257-2	RCN2_HUMAN	RCN2	Reticulocalbin-2	1	AEELHYPLGER	AEELHYPLGER	3	AEELHYPLGER3	31044.9	17927.3	43331.5
Q9H5N1;Q9H5N1-2	Q9H5N1;Q9H5N1-2	RABE2_HUMAN	RABEP2	Rab GTPase-binding effector protein 2	1	AEELIQEIQR	AEELIQEIQR	2	AEELIQEIQR2	61478.7	54844	65073.8
O00429;O00429-2;O00429-3;O00429-4;O00429-5;O00429-6;O00429-8;O00429-9	O00429;O00429-2;O00429-3;O00429-4;O00429-5;O00429-6;O00429-7;O00429-8;O00429-9	DNM1L_HUMAN	DNM1L	Dynamin-1-like protein	1	AEELLAEEK	AEELLAEEK	2	AEELLAEEK2	28877.1	31776.8	30391.4
Q96TC7	Q96TC7;Q96TC7-2	RMD3_HUMAN	RMDN3	Regulator of microtubule dynamics protein 3	1	AEELQPGFSK	AEELQPGFSK	2	AEELQPGFSK2	69263.6	52612.3	52490.9
A5YM69	A5YM69	ARG35_HUMAN	ARHGEF35	Rho guanine nucleotide exchange factor 35	1	AEELSPAALSPLLEPIR	AEELSPAALSPLLEPIR	2	AEELSPAALSPLLEPIR2	2306.86	3497.07	2234.56
Q12774	Q12774	ARHG5_HUMAN	ARHGEF5	Rho guanine nucleotide exchange factor 5	1	AEELSPAALSPSLEPIR	AEELSPAALSPSLEPIR	2	AEELSPAALSPSLEPIR2		8883.89	7109.01
P21980	P21980;P21980-2;P21980-3	TGM2_HUMAN	TGM2	Protein-glutamine gamma-glutamyltransferase 2	1	AEELVLER	(UniMod:1)AEELVLER	2	(UniMod:1)AEELVLER2	835239	468415	481081
O00299	O00299	CLIC1_HUMAN	CLIC1	Chloride intracellular channel protein 1	1	AEEQPQVELFVK	(UniMod:1)AEEQPQVELFVK	2	(UniMod:1)AEEQPQVELFVK2	102194		36113.3
Q9NP74	Q9NP74;Q9NP74-2	PALMD_HUMAN	PALMD	Palmdelphin	1	AEESIEDIYANIPDLPK	AEESIEDIYANIPDLPK	2	AEESIEDIYANIPDLPK2	15404.2	11201.5	14642.8
Q9NP74	Q9NP74;Q9NP74-2	PALMD_HUMAN	PALMD	Palmdelphin	1	AEESIEDIYANIPDLPK	AEESIEDIYANIPDLPK	3	AEESIEDIYANIPDLPK3	17155.9	10607.7	7829.21
P11387	P11387	TOP1_HUMAN	TOP1	DNA topoisomerase 1	1	AEEVATFFAK	AEEVATFFAK	2	AEEVATFFAK2	76076	47631.7	64144.1
P52565	P52565	GDIR1_HUMAN	ARHGDIA	Rho GDP-dissociation inhibitor 1	1	AEEYEFLTPVEEAPK	AEEYEFLTPVEEAPK	2	AEEYEFLTPVEEAPK2	418111	613715	366055
P52565	P52565	GDIR1_HUMAN	ARHGDIA	Rho GDP-dissociation inhibitor 1	1	AEEYEFLTPVEEAPK	AEEYEFLTPVEEAPK	3	AEEYEFLTPVEEAPK3	15144.9	16105.3	9127.51
Q9Y2W1	Q9Y2W1	TR150_HUMAN	THRAP3	Thyroid hormone receptor-associated protein 3	1	AEEYTEETEEREESTTGFDK	AEEYTEETEEREESTTGFDK	3	AEEYTEETEEREESTTGFDK3		1032.4	3215.43
Q96B26	Q96B26	EXOS8_HUMAN	EXOSC8	Exosome complex component RRP43	1	AEFAAPSTDAPDK	AEFAAPSTDAPDK	2	AEFAAPSTDAPDK2	44413.4	63650.8	60927.2
Q96B26	Q96B26	EXOS8_HUMAN	EXOSC8	Exosome complex component RRP43	1	AEFAAPSTDAPDKGYVVPNVDLPPLCSSR	AEFAAPSTDAPDKGYVVPNVDLPPLC(UniMod:4)SSR	3	AEFAAPSTDAPDKGYVVPNVDLPPLC(UniMod:4)SSR3	8354.78	10834.1	11063.1
P02768	P02768;P02768-2	ALBU_HUMAN	ALB	Albumin	1	AEFAEVSK	AEFAEVSK	2	AEFAEVSK2	3.05357e+06	1.98479e+06	1.85532e+06
Q9NWQ8	Q9NWQ8	PHAG1_HUMAN	PAG1	Phosphoprotein associated with glycosphingolipid-enriched microdomains 1	1	AEFAEYASVDR	AEFAEYASVDR	2	AEFAEYASVDR2	47113.5	22575.6	31315.8
Q16831	Q16831	UPP1_HUMAN	UPP1	Uridine phosphorylase 1	1	AEFEQIVLGK	AEFEQIVLGK	2	AEFEQIVLGK2	34473.4	34602.3	21938.4
Q9UHY7	Q9UHY7	ENOPH_HUMAN	ENOPH1	Enolase-phosphatase E1	1	AEFFADVVPAVR	AEFFADVVPAVR	2	AEFFADVVPAVR2	21666.7	55242.9	18174
Q8IWS0;Q8IWS0-3;Q8IWS0-5	Q8IWS0;Q8IWS0-2;Q8IWS0-3;Q8IWS0-4;Q8IWS0-5	PHF6_HUMAN	PHF6	PHD finger protein 6	1	AEFGDFDIK	AEFGDFDIK	2	AEFGDFDIK2	44662.5	59545.5	35891
Q9H4A4	Q9H4A4	AMPB_HUMAN	RNPEP	Aminopeptidase B	1	AEFGPPGPGAGSR	AEFGPPGPGAGSR	2	AEFGPPGPGAGSR2	148633	203522	137744
Q7Z5R6	Q7Z5R6;Q7Z5R6-2	AB1IP_HUMAN	APBB1IP	Amyloid beta A4 precursor protein-binding family B member 1-interacting protein	1	AEFNYSVGFK	AEFNYSVGFK	2	AEFNYSVGFK2	21933.3	32996.8	15503.7
P0C0L4;P0C0L4-2	P0C0L4;P0C0L5;P0C0L4-2	CO4A_HUMAN	C4A	Complement C4-A	0	AEFQDALEK	AEFQDALEK	2	AEFQDALEK2	49725.8	41685.9	41040.3
Q6UN15;Q6UN15-5	Q6UN15;Q6UN15-3;Q6UN15-4;Q6UN15-5	FIP1_HUMAN	FIP1L1	Pre-mRNA 3'-end-processing factor FIP1	1	AEFTSPPSLFK	AEFTSPPSLFK	2	AEFTSPPSLFK2	215959	137678	149400
P21333;P21333-2	P21333;P21333-2	FLNA_HUMAN	FLNA	Filamin-A	1	AEFTVETR	AEFTVETR	2	AEFTVETR2	993510	664683	826275
P80723	P80723;P80723-2	BASP1_HUMAN	BASP1	Brain acid soluble protein 1	1	AEGAATEEEGTPK	AEGAATEEEGTPK	2	AEGAATEEEGTPK2	36062.8	24052.5	28625.7
P58107	P58107	EPIPL_HUMAN	EPPK1	Epiplakin	1	AEGAIAGFR	AEGAIAGFR	2	AEGAIAGFR2	105650	116850	102042
Q92925;Q92925-2;Q92925-3	Q92925;Q92925-2;Q92925-3	SMRD2_HUMAN	SMARCD2	SWI/SNF-related matrix-associated actin-dependent regulator of chromatin subfamily D member 2	1	AEGDSAGTAGTPGGTPAGDK	AEGDSAGTAGTPGGTPAGDK	2	AEGDSAGTAGTPGGTPAGDK2	890.566	1335.37	4309.85
P67936	P67936	TPM4_HUMAN	TPM4	Tropomyosin alpha-4 chain	1	AEGDVAALNR	AEGDVAALNR	2	AEGDVAALNR2	621524	576842	517106
Q9NYF8;Q9NYF8-2;Q9NYF8-3	Q9NYF8;Q9NYF8-2;Q9NYF8-3;Q9NYF8-4	BCLF1_HUMAN	BCLAF1	Bcl-2-associated transcription factor 1	1	AEGEPQEESPLK	AEGEPQEESPLK	2	AEGEPQEESPLK2	6469.69		10179.5
Q96I24	Q96I24	FUBP3_HUMAN	FUBP3	Far upstream element-binding protein 3	1	AEGFVDALHR	AEGFVDALHR	2	AEGFVDALHR2	98512.8	120740	92717.6
Q00839	Q00839	HNRPU_HUMAN	HNRNPU	Heterogeneous nuclear ribonucleoprotein U	1	AEGGGGGGRPGAPAAGDGK	AEGGGGGGRPGAPAAGDGK	3	AEGGGGGGRPGAPAAGDGK3	7446.81		4931.38
Q9UKK3	Q9UKK3	PARP4_HUMAN	PARP4	Protein mono-ADP-ribosyltransferase PARP4	1	AEGILLLVK	AEGILLLVK	2	AEGILLLVK2	26436.6	33790.4	12356.3
Q3LXA3;Q3LXA3-2	Q3LXA3;Q3LXA3-2	TKFC_HUMAN	TKFC	Triokinase/FMN cyclase	1	AEGIPVEMVVIGDDSAFTVLK	AEGIPVEMVVIGDDSAFTVLK	2	AEGIPVEMVVIGDDSAFTVLK2	4458.92	12062.3	8791.01
Q3LXA3;Q3LXA3-2	Q3LXA3;Q3LXA3-2	TKFC_HUMAN	TKFC	Triokinase/FMN cyclase	1	AEGIPVEMVVIGDDSAFTVLKK	AEGIPVEMVVIGDDSAFTVLKK	3	AEGIPVEMVVIGDDSAFTVLKK3			1706.75
Q9BX68	Q9BX68	HINT2_HUMAN	HINT2	Adenosine 5'-monophosphoramidase HINT2	1	AEGLGDGYR	AEGLGDGYR	2	AEGLGDGYR2	265916	246704	190010
Q562E7	Q562E7;Q562E7-4	WDR81_HUMAN	WDR81	WD repeat-containing protein 81	1	AEGLGEAEVR	AEGLGEAEVR	2	AEGLGEAEVR2	36544.4	32954.8	30055.8
Q8WWM7	Q8WWM7	ATX2L_HUMAN	ATXN2L	Ataxin-2-like protein	1	AEGLQVGQDAR	AEGLQVGQDAR	2	AEGLQVGQDAR2	18562.6	20651.3	15969
Q09666	Q09666	AHNK_HUMAN	AHNAK	Neuroblast differentiation-associated protein AHNAK	1	AEGPDVAVDLPK	AEGPDVAVDLPK	2	AEGPDVAVDLPK2	208711	223158	131307
Q09666	Q09666	AHNK_HUMAN	AHNAK	Neuroblast differentiation-associated protein AHNAK	1	AEGPEVDVNLPK	AEGPEVDVNLPK	2	AEGPEVDVNLPK2	2.93658e+06	2.61189e+06	2.0491e+06
Q86UK7;Q86UK7-2;Q86UK7-3	Q86UK7;Q86UK7-2;Q86UK7-3;Q86UK7-4	ZN598_HUMAN	ZNF598	E3 ubiquitin-protein ligase ZNF598	1	AEGPVAVVVNGHTEGPAPAR	AEGPVAVVVNGHTEGPAPAR	3	AEGPVAVVVNGHTEGPAPAR3			4031.15
P14618;P14618-2	P14618;P14618-2;P14618-3	KPYM_HUMAN	PKM	Pyruvate kinase PKM	1	AEGSDVANAVLDGADCIMLSGETAK	AEGSDVANAVLDGADC(UniMod:4)IMLSGETAK	3	AEGSDVANAVLDGADC(UniMod:4)IMLSGETAK3	1.03811e+06	79800.5	1.10331e+06
P14618;P14618-2	P14618;P14618-2;P14618-3	KPYM_HUMAN	PKM	Pyruvate kinase PKM	1	AEGSDVANAVLDGADCIMLSGETAK	AEGSDVANAVLDGADC(UniMod:4)IM(UniMod:35)LSGETAK	3	AEGSDVANAVLDGADC(UniMod:4)IM(UniMod:35)LSGETAK3	151530	168505	91028.9
Q07954	Q07954	LRP1_HUMAN	LRP1	Prolow-density lipoprotein receptor-related protein 1	1	AEGSEYQVLYIADDNEIR	AEGSEYQVLYIADDNEIR	2	AEGSEYQVLYIADDNEIR2	23684.1	20247.6	33518.7
Q07954	Q07954	LRP1_HUMAN	LRP1	Prolow-density lipoprotein receptor-related protein 1	1	AEGSEYQVLYIADDNEIR	AEGSEYQVLYIADDNEIR	3	AEGSEYQVLYIADDNEIR3	12676.9		11447.5
Q9NZB2;Q9NZB2-6	Q9NZB2;Q9NZB2-2;Q9NZB2-4;Q9NZB2-5;Q9NZB2-6	F120A_HUMAN	FAM120A	Constitutive coactivator of PPAR-gamma-like protein 1	1	AEGSSTASSGSQLAEGK	AEGSSTASSGSQLAEGK	2	AEGSSTASSGSQLAEGK2	6324.87	2467.52	4491.61
P14854	P14854	CX6B1_HUMAN	COX6B1	Cytochrome c oxidase subunit 6B1	1	AEGTFPGK	AEGTFPGK	2	AEGTFPGK2	39371.1	34738.2	44809.6
P14854	P14854	CX6B1_HUMAN	COX6B1	Cytochrome c oxidase subunit 6B1	1	AEGTFPGKI	AEGTFPGKI	2	AEGTFPGKI2	181398	109674	131364
P29590;P29590-11	P29590;P29590-11	PML_HUMAN	PML	Protein PML	1	AEGVSTPLAGR	AEGVSTPLAGR	2	AEGVSTPLAGR2	112606	123688	80529.6
P53041	P53041	PPP5_HUMAN	PPP5C	Serine/threonine-protein phosphatase 5	1	AEGYEVAHGGR	AEGYEVAHGGR	2	AEGYEVAHGGR2	3961.65	4874.24	8729.15
Q5T4S7;Q5T4S7-2;Q5T4S7-3;Q5T4S7-4	Q5T4S7;Q5T4S7-2;Q5T4S7-3;Q5T4S7-4;Q5T4S7-5	UBR4_HUMAN	UBR4	E3 ubiquitin-protein ligase UBR4	1	AEHASSLLELASTTK	AEHASSLLELASTTK	3	AEHASSLLELASTTK3	2219.27		12314.3
P20700	P20700	LMNB1_HUMAN	LMNB1	Lamin-B1	1	AEHDQLLLNYAK	AEHDQLLLNYAK	3	AEHDQLLLNYAK3	37517.5	20022.8	52965.6
P26639;P26639-2	P26639;P26639-2	SYTC_HUMAN	TARS1	Threonine--tRNA ligase 1, cytoplasmic	1	AEHDSILAEK	AEHDSILAEK	2	AEHDSILAEK2	13783.4	11316.6	18960.7
Q9Y520;Q9Y520-3;Q9Y520-4;Q9Y520-5;Q9Y520-6;Q9Y520-7	Q9Y520;Q9Y520-2;Q9Y520-3;Q9Y520-4;Q9Y520-5;Q9Y520-6;Q9Y520-7	PRC2C_HUMAN	PRRC2C	Protein PRRC2C	1	AEHIPSGPLR	AEHIPSGPLR	2	AEHIPSGPLR2	28267.5	24461.1	26461.4
P42229;P42229-2;P51692	P42229;P51692;P42229-2	STA5A_HUMAN;STA5B_HUMAN	STAT5A;STAT5B	Signal transducer and activator of transcription 5A	0	AEHQVGEDGFLLK	AEHQVGEDGFLLK	3	AEHQVGEDGFLLK3		2431.68	2432.48
P09525;P09525-3	P09525;P09525-2;P09525-3	ANXA4_HUMAN	ANXA4	Annexin A4	1	AEIDMLDIR	AEIDMLDIR	2	AEIDMLDIR2	690727	1.24504e+06	970162
P09525;P09525-3	P09525;P09525-2;P09525-3	ANXA4_HUMAN	ANXA4	Annexin A4	1	AEIDMLDIR	AEIDM(UniMod:35)LDIR	2	AEIDM(UniMod:35)LDIR2	128258	195445	95515.5
Q99805	Q99805	TM9S2_HUMAN	TM9SF2	Transmembrane 9 superfamily member 2	1	AEIELFVNR	AEIELFVNR	2	AEIELFVNR2	77253.3	61894.6	96061.9
Q9Y6K5	Q9Y6K5	OAS3_HUMAN	OAS3	2'-5'-oligoadenylate synthase 3	1	AEIISEIR	AEIISEIR	2	AEIISEIR2	102289	91699.7	82165.1
Q9BXP5;Q9BXP5-2;Q9BXP5-3;Q9BXP5-4;Q9BXP5-5	Q9BXP5;Q9BXP5-2;Q9BXP5-3;Q9BXP5-4;Q9BXP5-5	SRRT_HUMAN	SRRT	Serrate RNA effector molecule homolog	1	AEIISLCK	AEIISLC(UniMod:4)K	2	AEIISLC(UniMod:4)K2	116209	115348	77044.8
Q9BRG1	Q9BRG1	VPS25_HUMAN	VPS25	Vacuolar protein-sorting-associated protein 25	1	AEIITVSDGR	AEIITVSDGR	2	AEIITVSDGR2	153296	135986	158833
Q96SB4;Q96SB4-3;Q96SB4-4	Q96SB4;Q96SB4-3;Q96SB4-4	SRPK1_HUMAN	SRPK1	SRSF protein kinase 1	1	AEIPCEDEQEQEHNGPLDNK	AEIPC(UniMod:4)EDEQEQEHNGPLDNK	3	AEIPC(UniMod:4)EDEQEQEHNGPLDNK3	4971.37	5650.07	14491
O75369;O75369-2;O75369-8;O75369-9	O75369;O75369-2;O75369-3;O75369-6;O75369-4;O75369-5;O75369-7;O75369-8;O75369-9	FLNB_HUMAN	FLNB	Filamin-B	1	AEISCIDNKDGTCTVTYLPTLPGDYSILVK	AEISC(UniMod:4)IDNKDGTC(UniMod:4)TVTYLPTLPGDYSILVK	3	AEISC(UniMod:4)IDNKDGTC(UniMod:4)TVTYLPTLPGDYSILVK3		2101.19	8979.4
P21333;P21333-2	P21333;P21333-2	FLNA_HUMAN	FLNA	Filamin-A	1	AEISCTDNQDGTCSVSYLPVLPGDYSILVK	AEISC(UniMod:4)TDNQDGTC(UniMod:4)SVSYLPVLPGDYSILVK	3	AEISC(UniMod:4)TDNQDGTC(UniMod:4)SVSYLPVLPGDYSILVK3	106355	37026.7	139001
P21333;P21333-2	P21333;P21333-2	FLNA_HUMAN	FLNA	Filamin-A	1	AEISCTDNQDGTCSVSYLPVLPGDYSILVK	AEISC(UniMod:4)TDNQDGTC(UniMod:4)SVSYLPVLPGDYSILVK	4	AEISC(UniMod:4)TDNQDGTC(UniMod:4)SVSYLPVLPGDYSILVK4	90884.6	74650.6	94661.4
P21333;P21333-2	P21333;P21333-2	FLNA_HUMAN	FLNA	Filamin-A	1	AEISFEDR	AEISFEDR	2	AEISFEDR2	1.43133e+06	1.36909e+06	1.56643e+06
P21333;P21333-2	P21333;P21333-2	FLNA_HUMAN	FLNA	Filamin-A	1	AEISFEDRK	AEISFEDRK	2	AEISFEDRK2	499185	459719	640840
P31939;P31939-2	P31939;P31939-2	PUR9_HUMAN	ATIC	Bifunctional purine biosynthesis protein ATIC	1	AEISNAIDQYVTGTIGEDEDLIK	AEISNAIDQYVTGTIGEDEDLIK	3	AEISNAIDQYVTGTIGEDEDLIK3	5813.59		7271.79
Q6JQN1;Q6JQN1-2	Q6JQN1;Q6JQN1-2;Q6JQN1-4;Q6JQN1-5	ACD10_HUMAN	ACAD10	Acyl-CoA dehydrogenase family member 10	1	AEITAEGFLR	AEITAEGFLR	2	AEITAEGFLR2		39845.6	35276.6
Q14203;Q14203-3;Q14203-4;Q14203-6	Q14203;Q14203-5;Q14203-2;Q14203-3;Q14203-4;Q14203-6	DCTN1_HUMAN	DCTN1	Dynactin subunit 1	1	AEITDAEGLGLK	AEITDAEGLGLK	2	AEITDAEGLGLK2	188377	175392	157717
O75369;O75369-2;O75369-8;O75369-9	O75369;O75369-2;O75369-3;O75369-6;O75369-7;O75369-8;O75369-9	FLNB_HUMAN	FLNB	Filamin-B	1	AEITFDDHK	AEITFDDHK	2	AEITFDDHK2	45491.1	42104.8	81694
P24821	P24821;P24821-3	TENA_HUMAN	TNC	Tenascin	1	AEIVTEAEPEVDNLLVSDATPDGFR	AEIVTEAEPEVDNLLVSDATPDGFR	3	AEIVTEAEPEVDNLLVSDATPDGFR3	6276.88	5627.14	3817.05
P20226;P20226-2	P20226;P20226-2	TBP_HUMAN	TBP	TATA-box-binding protein	1	AEIYEAFENIYPILK	AEIYEAFENIYPILK	2	AEIYEAFENIYPILK2	9358.93	13440.4	5508
Q14697;Q14697-2	Q14697;Q14697-2	GANAB_HUMAN	GANAB	Neutral alpha-glucosidase AB	1	AEKDEPGAWEETFK	AEKDEPGAWEETFK	2	AEKDEPGAWEETFK2			20517.6
Q14697;Q14697-2	Q14697;Q14697-2	GANAB_HUMAN	GANAB	Neutral alpha-glucosidase AB	1	AEKDEPGAWEETFK	AEKDEPGAWEETFK	3	AEKDEPGAWEETFK3	6019.52	4634.05	27189.2
Q5M775;Q5M775-2;Q5M775-3;Q5M775-4;Q5M775-5	Q5M775;Q5M775-3;Q5M775-4;Q5M775-5;Q5M775-2	CYTSB_HUMAN	SPECC1	Cytospin-B	1	AEKDLLELSCNELR	AEKDLLELSC(UniMod:4)NELR	3	AEKDLLELSC(UniMod:4)NELR3	11135.6	9639.46	11952.9
Q9BUL8	Q9BUL8	PDC10_HUMAN	PDCD10	Programmed cell death protein 10	1	AEKENPGLTQDIIMK	AEKENPGLTQDIIMK	3	AEKENPGLTQDIIMK3	2348.02	3231.15	5890.99
Q93062;Q93062-2;Q93062-3;Q93062-4;Q93062-5	Q93062;Q93062-3;Q93062-2;Q93062-4;Q93062-5	RBPMS_HUMAN	RBPMS	RNA-binding protein with multiple splicing	1	AEKENTPSEANLQEEEVR	AEKENTPSEANLQEEEVR	3	AEKENTPSEANLQEEEVR3	4331.4	10012.9	20065.1
Q96QK1	Q96QK1	VPS35_HUMAN	VPS35	Vacuolar protein sorting-associated protein 35	1	AELAELPLR	AELAELPLR	2	AELAELPLR2	219713	373510	205291
Q9H2G2;Q9H2G2-2	Q9H2G2;Q9H2G2-2	SLK_HUMAN	SLK	STE20-like serine/threonine-protein kinase	1	AELANIER	AELANIER	2	AELANIER2	99808.4	122109	47247.8
P23246	P23246;P23246-2	SFPQ_HUMAN	SFPQ	Splicing factor, proline- and glutamine-rich	1	AELDDTPMR	AELDDTPMR	2	AELDDTPMR2	176256	214854	239222
P23246	P23246;P23246-2	SFPQ_HUMAN	SFPQ	Splicing factor, proline- and glutamine-rich	1	AELDDTPMR	AELDDTPM(UniMod:35)R	2	AELDDTPM(UniMod:35)R2	120591	131389	59413.7
Q8WXF1;Q8WXF1-2	Q8WXF1;Q8WXF1-2	PSPC1_HUMAN	PSPC1	Paraspeckle component 1	1	AELDGTILK	AELDGTILK	2	AELDGTILK2	134780	149244	119721
Q13523	Q13523	PRP4B_HUMAN	PRPF4B	Serine/threonine-protein kinase PRP4 homolog	1	AELDNELMEGK	AELDNELM(UniMod:35)EGK	2	AELDNELM(UniMod:35)EGK2	17768.5	20597	13701.3
Q68CZ2	Q68CZ2	TENS3_HUMAN	TNS3	Tensin-3	1	AELDQLLSGFGLEDPGSSLK	AELDQLLSGFGLEDPGSSLK	2	AELDQLLSGFGLEDPGSSLK2	11839.5	31283.4	29914.1
P12830	P12830;P12830-2	CADH1_HUMAN	CDH1	Cadherin-1	1	AELDREDFEHVK	AELDREDFEHVK	3	AELDREDFEHVK3	3631.87	1023.59	6959.91
P07741	P07741;P07741-2	APT_HUMAN	APRT	Adenine phosphoribosyltransferase	1	AELEIQK	AELEIQK	2	AELEIQK2	324396	271266	247930
Q15149;Q15149-8;Q15149-9	Q15149;Q15149-2;Q15149-3;Q15149-4;Q15149-5;Q15149-6;Q15149-7;Q15149-8;Q15149-9	PLEC_HUMAN	PLEC	Plectin	1	AELELELGR	AELELELGR	2	AELELELGR2	214818	77664.6	335489
Q3KQU3;Q3KQU3-2;Q3KQU3-4	Q3KQU3;Q3KQU3-2;Q3KQU3-4	MA7D1_HUMAN	MAP7D1	MAP7 domain-containing protein 1	1	AELGAGAPPAVVAR	AELGAGAPPAVVAR	2	AELGAGAPPAVVAR2	69505.9	55042.3	32305.8
Q9BYT8	Q9BYT8	NEUL_HUMAN	NLN	Neurolysin, mitochondrial	1	AELGALPDDFIDSLEK	AELGALPDDFIDSLEK	2	AELGALPDDFIDSLEK2	100987	68627.8	79156.3
Q9BYT8	Q9BYT8	NEUL_HUMAN	NLN	Neurolysin, mitochondrial	1	AELGALPDDFIDSLEKTDDDKYK	AELGALPDDFIDSLEKTDDDKYK	3	AELGALPDDFIDSLEKTDDDKYK3	10268.3	5252.63	7242.01
Q14204	Q14204	DYHC1_HUMAN	DYNC1H1	Cytoplasmic dynein 1 heavy chain 1	1	AELGEYIR	AELGEYIR	2	AELGEYIR2	280014	430263	174525
Q13907;Q13907-2	Q13907;Q13907-2	IDI1_HUMAN	IDI1	Isopentenyl-diphosphate Delta-isomerase 1	1	AELGIPLEEVPPEEINYLTR	AELGIPLEEVPPEEINYLTR	2	AELGIPLEEVPPEEINYLTR2	83906.8	121419	82084.3
Q13907;Q13907-2	Q13907;Q13907-2	IDI1_HUMAN	IDI1	Isopentenyl-diphosphate Delta-isomerase 1	1	AELGIPLEEVPPEEINYLTR	AELGIPLEEVPPEEINYLTR	3	AELGIPLEEVPPEEINYLTR3	18868	14655.3	11860.5
Q9NQ48	Q9NQ48	LZTL1_HUMAN	LZTFL1	Leucine zipper transcription factor-like protein 1	1	AELGLNEHHQNEVINYMR	(UniMod:1)AELGLNEHHQNEVINYMR	3	(UniMod:1)AELGLNEHHQNEVINYMR3	7941.11	5362.98	11308
Q9ULQ0;Q9ULQ0-2	Q9ULQ0;Q9ULQ0-2	STRP2_HUMAN	STRIP2	Striatin-interacting protein 2	1	AELGLPPLAEDSIQVVK	AELGLPPLAEDSIQVVK	2	AELGLPPLAEDSIQVVK2	11899	21238.5	11287.5
Q9NR19;Q9NR19-2	Q9NR19;Q9NR19-2	ACSA_HUMAN	ACSS2	Acetyl-coenzyme A synthetase, cytoplasmic	1	AELGMGDSTSQSPPIK	AELGMGDSTSQSPPIK	2	AELGMGDSTSQSPPIK2	3717.85	4093.87	3274.18
Q9NR19;Q9NR19-2	Q9NR19;Q9NR19-2	ACSA_HUMAN	ACSS2	Acetyl-coenzyme A synthetase, cytoplasmic	1	AELGMGDSTSQSPPIKR	AELGMGDSTSQSPPIKR	3	AELGMGDSTSQSPPIKR3	2657.04	6391.8	14415.3
Q9NR19;Q9NR19-2	Q9NR19;Q9NR19-2	ACSA_HUMAN	ACSS2	Acetyl-coenzyme A synthetase, cytoplasmic	1	AELGMGDSTSQSPPIKR	AELGM(UniMod:35)GDSTSQSPPIKR	3	AELGM(UniMod:35)GDSTSQSPPIKR3	3263.82	2324.25	7603.46
Q9UQE7	Q9UQE7	SMC3_HUMAN	SMC3	Structural maintenance of chromosomes protein 3	1	AELGTDLLSQLSLEDQK	AELGTDLLSQLSLEDQK	2	AELGTDLLSQLSLEDQK2	23697.3	17450.9	34242.4
Q9UQE7	Q9UQE7	SMC3_HUMAN	SMC3	Structural maintenance of chromosomes protein 3	1	AELGTDLLSQLSLEDQK	AELGTDLLSQLSLEDQK	3	AELGTDLLSQLSLEDQK3		5670.07	10834.1
Q9UQE7	Q9UQE7	SMC3_HUMAN	SMC3	Structural maintenance of chromosomes protein 3	1	AELGTDLLSQLSLEDQKR	AELGTDLLSQLSLEDQKR	3	AELGTDLLSQLSLEDQKR3	11061.9	7547.74	19789.9
P46939	P46939;P46939-2	UTRN_HUMAN	UTRN	Utrophin	1	AELHVLDVK	AELHVLDVK	2	AELHVLDVK2	16923.9	14816.3	22007.3
Q9HB71	Q9HB71;Q9HB71-3	CYBP_HUMAN	CACYBP	Calcyclin-binding protein	1	AELLDNEKPAAVVAPITTGYTVK	AELLDNEKPAAVVAPITTGYTVK	3	AELLDNEKPAAVVAPITTGYTVK3	47733	36992.2	59885.2
P98160	P98160	PGBM_HUMAN	HSPG2	Basement membrane-specific heparan sulfate proteoglycan core protein	1	AELLVTEAPSKPITVTVEEQR	AELLVTEAPSKPITVTVEEQR	3	AELLVTEAPSKPITVTVEEQR3	7703.48	5189.51	16050.8
P05455	P05455	LA_HUMAN	SSB	Lupus La protein	1	AELMEISEDK	AELMEISEDK	2	AELMEISEDK2			16878.5
Q99941;Q99941-2	Q99941;Q99941-2	ATF6B_HUMAN	ATF6B	Cyclic AMP-dependent transcription factor ATF-6 beta	1	AELMLLSEIADPTR	(UniMod:1)AELMLLSEIADPTR	2	(UniMod:1)AELMLLSEIADPTR2	7802.78	12737.1	9320.42
Q99941;Q99941-2	Q99941;Q99941-2	ATF6B_HUMAN	ATF6B	Cyclic AMP-dependent transcription factor ATF-6 beta	1	AELMLLSEIADPTR	(UniMod:1)AELM(UniMod:35)LLSEIADPTR	2	(UniMod:1)AELM(UniMod:35)LLSEIADPTR2	5173.54	14246.7
P23396;P23396-2	P23396;P23396-2	RS3_HUMAN	RPS3	Small ribosomal subunit protein uS3	1	AELNEFLTR	AELNEFLTR	2	AELNEFLTR2	1.30962e+06	1.46878e+06	1.20668e+06
Q9NUQ6-2	Q9NUQ6;Q9NUQ6-2	SPS2L_HUMAN	SPATS2L	Isoform 2 of SPATS2-like protein	1	AELNTHVNVK	(UniMod:1)AELNTHVNVK	2	(UniMod:1)AELNTHVNVK2	89288.6	121679	68225
Q9UI10;Q9UI10-2;Q9UI10-3	Q9UI10;Q9UI10-2;Q9UI10-3	EI2BD_HUMAN	EIF2B4	Translation initiation factor eIF2B subunit delta	1	AELPPGPGAVGR	AELPPGPGAVGR	2	AELPPGPGAVGR2	55989.3	79265.5	38094.7
Q9NRL3;Q9NRL3-3	Q9NRL3;Q9NRL3-3	STRN4_HUMAN	STRN4	Striatin-4	1	AELQAQVAFLQGER	AELQAQVAFLQGER	2	AELQAQVAFLQGER2			4822.04
P01024	P01024	CO3_HUMAN	C3	Complement C3	1	AELQCPQPAAR	AELQC(UniMod:4)PQPAAR	2	AELQC(UniMod:4)PQPAAR2	50071	37109.6	45496.5
P02647	P02647	APOA1_HUMAN	APOA1	Apolipoprotein A-I	1	AELQEGAR	AELQEGAR	2	AELQEGAR2	141811	133256	70948.5
Q9UN36;Q9UN36-2;Q9UN36-3;Q9UN36-4;Q9UN36-5	Q9UN36;Q9UN36-2;Q9UN36-3;Q9UN36-4;Q9UN36-5	NDRG2_HUMAN	NDRG2	Protein NDRG2	1	AELQEVQITEEKPLLPGQTPEAAK	(UniMod:1)AELQEVQITEEKPLLPGQTPEAAK	3	(UniMod:1)AELQEVQITEEKPLLPGQTPEAAK3	36103.9	16536.6	21720.3
P12111;P12111-2	P12111;P12111-2;P12111-5	CO6A3_HUMAN	COL6A3	Collagen alpha-3(VI) chain	1	AELQHIATDDNLVFTVPEFR	AELQHIATDDNLVFTVPEFR	2	AELQHIATDDNLVFTVPEFR2		5365.27	3868.4
P12111;P12111-2	P12111;P12111-2;P12111-5	CO6A3_HUMAN	COL6A3	Collagen alpha-3(VI) chain	1	AELQHIATDDNLVFTVPEFR	AELQHIATDDNLVFTVPEFR	3	AELQHIATDDNLVFTVPEFR3	190881	147978	194264
Q9NP74	Q9NP74	PALMD_HUMAN	PALMD	Palmdelphin	1	AELQISTK	AELQISTK	2	AELQISTK2	17051.7	15642.3	11122.7
Q8IZP0;Q8IZP0-10;Q8IZP0-12;Q8IZP0-2;Q8IZP0-3;Q8IZP0-4;Q8IZP0-5;Q8IZP0-6;Q8IZP0-7;Q8IZP0-8;Q8IZP0-9	Q8IZP0;Q8IZP0-5;Q8IZP0-2;Q8IZP0-4;Q8IZP0-10;Q8IZP0-11;Q8IZP0-12;Q8IZP0-3;Q8IZP0-6;Q8IZP0-7;Q8IZP0-8;Q8IZP0-9	ABI1_HUMAN	ABI1	Abl interactor 1	1	AELQMLLEEEIPSGK	(UniMod:1)AELQMLLEEEIPSGK	2	(UniMod:1)AELQMLLEEEIPSGK2	149092	179106	165353
Q8IZP0;Q8IZP0-10;Q8IZP0-12;Q8IZP0-2;Q8IZP0-3;Q8IZP0-4;Q8IZP0-5;Q8IZP0-6;Q8IZP0-7;Q8IZP0-8;Q8IZP0-9	Q8IZP0;Q8IZP0-5;Q8IZP0-2;Q8IZP0-4;Q8IZP0-10;Q8IZP0-11;Q8IZP0-12;Q8IZP0-3;Q8IZP0-6;Q8IZP0-7;Q8IZP0-8;Q8IZP0-9	ABI1_HUMAN	ABI1	Abl interactor 1	1	AELQMLLEEEIPSGKR	(UniMod:1)AELQMLLEEEIPSGKR	2	(UniMod:1)AELQMLLEEEIPSGKR2	33976.8	9879.81	22579.7
Q8IZP0;Q8IZP0-10;Q8IZP0-12;Q8IZP0-2;Q8IZP0-3;Q8IZP0-4;Q8IZP0-5;Q8IZP0-6;Q8IZP0-7;Q8IZP0-8;Q8IZP0-9	Q8IZP0;Q8IZP0-5;Q8IZP0-2;Q8IZP0-4;Q8IZP0-10;Q8IZP0-11;Q8IZP0-12;Q8IZP0-3;Q8IZP0-6;Q8IZP0-7;Q8IZP0-8;Q8IZP0-9	ABI1_HUMAN	ABI1	Abl interactor 1	1	AELQMLLEEEIPSGKR	(UniMod:1)AELQM(UniMod:35)LLEEEIPSGKR	2	(UniMod:1)AELQM(UniMod:35)LLEEEIPSGKR2	6516.65	13975.6	6487.72
Q9P2A4;Q9P2A4-2	Q9P2A4;Q9P2A4-2	ABI3_HUMAN	ABI3	ABI gene family member 3	1	AELQQLQEFEIPTGR	(UniMod:1)AELQQLQEFEIPTGR	2	(UniMod:1)AELQQLQEFEIPTGR2	72076.6	34311.6	66686.8
Q6WKZ4	Q6WKZ4	RFIP1_HUMAN	RAB11FIP1	Rab11 family-interacting protein 1	1	AELQTESLTPVPNSGSSALGSLFK	AELQTESLTPVPNSGSSALGSLFK	3	AELQTESLTPVPNSGSSALGSLFK3	8011.55	4014.53	2529.61
O00231;O00231-2	O00231;O00231-2	PSD11_HUMAN	PSMD11	26S proteasome non-ATPase regulatory subunit 11	1	AELRDDPIISTHLAK	AELRDDPIISTHLAK	3	AELRDDPIISTHLAK3	72006.7	87264.1	151117
O00231;O00231-2	O00231;O00231-2	PSD11_HUMAN	PSMD11	26S proteasome non-ATPase regulatory subunit 11	1	AELRDDPIISTHLAK	AELRDDPIISTHLAK	4	AELRDDPIISTHLAK4	8143.98	13506.3	19550.5
P45974;P45974-2	P45974;P45974-2	UBP5_HUMAN	USP5	Ubiquitin carboxyl-terminal hydrolase 5	1	AELSEEALLSVLPTIR	(UniMod:1)AELSEEALLSVLPTIR	2	(UniMod:1)AELSEEALLSVLPTIR2	9754	2800.75	2202.16
P09493-8	P09493-10;P09493-2;P09493-3;P09493-4;P09493-8	TPM1_HUMAN	TPM1	Isoform 8 of Tropomyosin alpha-1 chain	1	AELSEGQVR	AELSEGQVR	2	AELSEGQVR2	579276	417113	343471
P33121	P33121;P33121-2;P33121-3	ACSL1_HUMAN	ACSL1	Long-chain-fatty-acid--CoA ligase 1	1	AELSLVFVDKPEK	AELSLVFVDKPEK	3	AELSLVFVDKPEK3	5943.76	4539.8	11984
Q32P41	Q32P41	TRM5_HUMAN	TRMT5	tRNA (guanine(37)-N1)-methyltransferase	1	AELSVLEQLNVSPQISK	AELSVLEQLNVSPQISK	2	AELSVLEQLNVSPQISK2	15343.9	11969.7	13641.2
Q04323;Q04323-2	Q04323;Q04323-2	UBXN1_HUMAN	UBXN1	UBX domain-containing protein 1	1	AELTALESLIEMGFPR	(UniMod:1)AELTALESLIEM(UniMod:35)GFPR	2	(UniMod:1)AELTALESLIEM(UniMod:35)GFPR2	2018.39	3014.17	6143.07
O43399;O43399-5;O43399-7	O43399;O43399-2;O43399-3;O43399-4;O43399-5;O43399-6;O43399-7	TPD54_HUMAN	TPD52L2	Tumor protein D54	1	AELTKVEEEIVTLR	AELTKVEEEIVTLR	3	AELTKVEEEIVTLR3	3942.24	3486.76	7184.81
P42566	P42566;P42566-2	EPS15_HUMAN	EPS15	Epidermal growth factor receptor substrate 15	1	AELTSQESQISTYEEELAK	AELTSQESQISTYEEELAK	2	AELTSQESQISTYEEELAK2	14267.1	8090.3	17794.4
Q9UPN3;Q9UPN3-3	Q9UPN3;Q9UPN3-2;Q9UPN3-3;Q9UPN3-4	MACF1_HUMAN	MACF1	Microtubule-actin cross-linking factor 1, isoforms 1/2/3/4/5	1	AELVAISSSEDEGNLR	AELVAISSSEDEGNLR	2	AELVAISSSEDEGNLR2	37476.5	39377.6	63108.5
Q8WZ82	Q8WZ82	OVCA2_HUMAN	OVCA2	Esterase OVCA2	1	AELVCLSGPHPVPDPPGPEGAR	AELVC(UniMod:4)LSGPHPVPDPPGPEGAR	3	AELVC(UniMod:4)LSGPHPVPDPPGPEGAR3	3840.86	3766.78	7742.56
Q9H6R4;Q9H6R4-2;Q9H6R4-4	Q9H6R4;Q9H6R4-2;Q9H6R4-3;Q9H6R4-4	NOL6_HUMAN	NOL6	Nucleolar protein 6	1	AELYKEPTNEELNR	AELYKEPTNEELNR	3	AELYKEPTNEELNR3	4221.15	3455.82	11296.1
Q02252;Q02252-2	Q02252;Q02252-2	MMSA_HUMAN	ALDH6A1	Methylmalonate-semialdehyde/malonate-semialdehyde dehydrogenase [acylating], mitochondrial	1	AEMDAAIASCK	AEMDAAIASC(UniMod:4)K	2	AEMDAAIASC(UniMod:4)K2	72862.8	56639.5	79067.6
Q02252;Q02252-2	Q02252;Q02252-2	MMSA_HUMAN	ALDH6A1	Methylmalonate-semialdehyde/malonate-semialdehyde dehydrogenase [acylating], mitochondrial	1	AEMDAAIASCK	AEM(UniMod:35)DAAIASC(UniMod:4)K	2	AEM(UniMod:35)DAAIASC(UniMod:4)K2	24522.5	22042.2	13705.5
P04424;P04424-2	P04424;P04424-2;P04424-3	ARLY_HUMAN	ASL	Argininosuccinate lyase	1	AEMDQILHGLDK	AEMDQILHGLDK	3	AEMDQILHGLDK3	8587.89	7837.86	12753.6
P04424;P04424-2	P04424;P04424-2;P04424-3	ARLY_HUMAN	ASL	Argininosuccinate lyase	1	AEMDQILHGLDK	AEM(UniMod:35)DQILHGLDK	3	AEM(UniMod:35)DQILHGLDK3		6603.02	5376.5
P35749	P35749;P35749-2;P35749-3;P35749-4	MYH11_HUMAN	MYH11	Myosin-11	1	AEMEDLVSSKDDVGK	AEMEDLVSSKDDVGK	3	AEMEDLVSSKDDVGK3	9696.29		7906.52
P19367;P19367-2;P19367-3;P19367-4	P19367;P19367-2;P19367-3;P19367-4	HXK1_HUMAN	HK1	Hexokinase-1	1	AEMELGLR	AEMELGLR	2	AEMELGLR2	155841	180444	173823
P19367;P19367-2;P19367-3;P19367-4	P19367;P19367-2;P19367-3;P19367-4	HXK1_HUMAN	HK1	Hexokinase-1	1	AEMELGLR	AEM(UniMod:35)ELGLR	2	AEM(UniMod:35)ELGLR2	86419.8	170530	54955.7
Q15149;Q15149-8;Q15149-9	Q15149;Q15149-2;Q15149-3;Q15149-4;Q15149-5;Q15149-6;Q15149-7;Q15149-8;Q15149-9	PLEC_HUMAN	PLEC	Plectin	1	AEMEVLLASK	AEMEVLLASK	2	AEMEVLLASK2	88317.2	56339.8	102386
Q9UQV4	Q9UQV4	LAMP3_HUMAN	LAMP3	Lysosome-associated membrane glycoprotein 3	1	AEMGIQLIVQDK	AEM(UniMod:35)GIQLIVQDK	2	AEM(UniMod:35)GIQLIVQDK2	17320.6	8896.72	39481.6
Q9HB40	Q9HB40;Q9HB40-2	RISC_HUMAN	SCPEP1	Retinoid-inducible serine carboxypeptidase	1	AEMIIEQNTDGVNFYNILTK	AEMIIEQNTDGVNFYNILTK	2	AEMIIEQNTDGVNFYNILTK2	29420.8	30110.1	42889
Q9HB40	Q9HB40;Q9HB40-2	RISC_HUMAN	SCPEP1	Retinoid-inducible serine carboxypeptidase	1	AEMIIEQNTDGVNFYNILTK	AEMIIEQNTDGVNFYNILTK	3	AEMIIEQNTDGVNFYNILTK3			3731.08
Q9HB40	Q9HB40;Q9HB40-2	RISC_HUMAN	SCPEP1	Retinoid-inducible serine carboxypeptidase	1	AEMIIEQNTDGVNFYNILTK	AEM(UniMod:35)IIEQNTDGVNFYNILTK	2	AEM(UniMod:35)IIEQNTDGVNFYNILTK2	14683.5	16863.8	13701.5
P61601	P61601	NCALD_HUMAN	NCALD	Neurocalcin-delta	1	AEMLEIVQAIYK	AEMLEIVQAIYK	2	AEMLEIVQAIYK2	37538.9		72240.4
Q9Y5Z4;Q9Y5Z4-2	Q9Y5Z4;Q9Y5Z4-2	HEBP2_HUMAN	HEBP2	Heme-binding protein 2	1	AEMTVFVR	AEM(UniMod:35)TVFVR	2	AEM(UniMod:35)TVFVR2	13991.8	20660	9179.21
Q9HD20;Q9HD20-2	Q9HD20;Q9HD20-2	AT131_HUMAN	ATP13A1	Endoplasmic reticulum transmembrane helix translocase	1	AEMVVPDFSELFK	AEMVVPDFSELFK	2	AEMVVPDFSELFK2	17487.6	14601.5	25496.2
P17275	P17275	JUNB_HUMAN	JUNB	Transcription factor JunB	1	AENAGLSSTAGLLR	AENAGLSSTAGLLR	2	AENAGLSSTAGLLR2	9969.93	4762.91	17201.3
P59998;P59998-3	P59998;P59998-2;P59998-3;P59998-4	ARPC4_HUMAN	ARPC4	Actin-related protein 2/3 complex subunit 4	1	AENFFILR	AENFFILR	2	AENFFILR2	757760	1.51726e+06	680284
P04406;P04406-2	P04406;P04406-2	G3P_HUMAN	GAPDH	Glyceraldehyde-3-phosphate dehydrogenase	1	AENGKLVINGNPITIFQER	AENGKLVINGNPITIFQER	3	AENGKLVINGNPITIFQER3	21420	19790.4	18987.5
Q92544	Q92544	TM9S4_HUMAN	TM9SF4	Transmembrane 9 superfamily member 4	1	AENLGEVLR	AENLGEVLR	2	AENLGEVLR2	136370	154908	111626
O94992	O94992	HEXI1_HUMAN	HEXIM1	Protein HEXIM1	1	AENLQLLTENELHR	AENLQLLTENELHR	2	AENLQLLTENELHR2	18196.1	19553	31908.4
O94992	O94992	HEXI1_HUMAN	HEXIM1	Protein HEXIM1	1	AENLQLLTENELHR	AENLQLLTENELHR	3	AENLQLLTENELHR3	19803.6	19360.1	28408.1
Q9UPN3;Q9UPN3-3	Q9UPN3;O94854;Q9UPN3-2;Q9UPN3-3;Q9UPN3-4;Q9UPN3-5	MACF1_HUMAN	MACF1	Microtubule-actin cross-linking factor 1, isoforms 1/2/3/4/5	1	AENMYAQIK	AENM(UniMod:35)YAQIK	2	AENM(UniMod:35)YAQIK2		17946.4	3972.64
Q08211	Q08211	DHX9_HUMAN	DHX9	ATP-dependent RNA helicase A	1	AENNSEVGASGYGVPGPTWDR	AENNSEVGASGYGVPGPTWDR	2	AENNSEVGASGYGVPGPTWDR2	9321.77	4830.83	41795.6
O00505	O00505	IMA4_HUMAN	KPNA3	Importin subunit alpha-4	1	AENPSLENHR	(UniMod:1)AENPSLENHR	2	(UniMod:1)AENPSLENHR2	54848.9	67711.2	39821.5
P51572;P51572-2	P51572;P51572-2	BAP31_HUMAN	BCAP31	B-cell receptor-associated protein 31	1	AENQVLAMR	AENQVLAMR	2	AENQVLAMR2	282946	283405	263931
P51572;P51572-2	P51572;P51572-2	BAP31_HUMAN	BCAP31	B-cell receptor-associated protein 31	1	AENQVLAMR	AENQVLAM(UniMod:35)R	2	AENQVLAM(UniMod:35)R2	84887.8	87000.1	32446.9
Q9P2E9;Q9P2E9-3	Q9P2E9;Q9P2E9-3	RRBP1_HUMAN	RRBP1	Ribosome-binding protein 1	1	AENSQLTER	AENSQLTER	2	AENSQLTER2	131007	144485	100418
P30519	P30519;P30519-2	HMOX2_HUMAN	HMOX2	Heme oxygenase 2	1	AENTQFVK	AENTQFVK	2	AENTQFVK2	11900.5	10319	8729.09
P22314;P22314-2	P22314;P22314-2	UBA1_HUMAN	UBA1	Ubiquitin-like modifier-activating enzyme 1	1	AENYDIPSADR	AENYDIPSADR	2	AENYDIPSADR2	284195	365772	416740
P41252	P41252	SYIC_HUMAN	IARS1	Isoleucine--tRNA ligase, cytoplasmic	1	AEPDHMVLGK	AEPDHMVLGK	2	AEPDHMVLGK2		5204.68	11414.7
Q8IXJ6	Q8IXJ6;Q8IXJ6-4	SIR2_HUMAN	SIRT2	NAD-dependent protein deacetylase sirtuin-2	1	AEPDPSHPLETQAGK	(UniMod:1)AEPDPSHPLETQAGK	2	(UniMod:1)AEPDPSHPLETQAGK2	15517.1	21902.4	13515.4
P61158	P61158	ARP3_HUMAN	ACTR3	Actin-related protein 3	1	AEPEDHYFLLTEPPLNTPENR	AEPEDHYFLLTEPPLNTPENR	3	AEPEDHYFLLTEPPLNTPENR3	600485	745607	816469
Q9BYK8	Q9BYK8;Q9BYK8-2	HELZ2_HUMAN	HELZ2	3'-5' exoribonuclease HELZ2	1	AEPGDEALSPASR	AEPGDEALSPASR	2	AEPGDEALSPASR2		12001.6	13798.8
Q9BTC0	Q9BTC0	DIDO1_HUMAN	DIDO1	Death-inducer obliterator 1	1	AEPGEGTRPATVGDSSAR	AEPGEGTRPATVGDSSAR	3	AEPGEGTRPATVGDSSAR3		2596.34	7926.65
P55884;P55884-2	P55884;P55884-2	EIF3B_HUMAN	EIF3B	Eukaryotic translation initiation factor 3 subunit B	1	AEPGQQQPAAEPPPAEGLLR	AEPGQQQPAAEPPPAEGLLR	2	AEPGQQQPAAEPPPAEGLLR2	3814.24	7196.13	10444.2
P55884;P55884-2	P55884;P55884-2	EIF3B_HUMAN	EIF3B	Eukaryotic translation initiation factor 3 subunit B	1	AEPGQQQPAAEPPPAEGLLR	AEPGQQQPAAEPPPAEGLLR	3	AEPGQQQPAAEPPPAEGLLR3	7940.91	8387.6	10810.5
Q9Y6N5	Q9Y6N5	SQOR_HUMAN	SQOR	Sulfide:quinone oxidoreductase, mitochondrial	1	AEPLETFPFDQSK	AEPLETFPFDQSK	2	AEPLETFPFDQSK2	498003	262016	347325
O95777	O95777	LSM8_HUMAN	LSM8	U6 snRNA-associated Sm-like protein LSm8	1	AEPLNSVAH	AEPLNSVAH	2	AEPLNSVAH2	102569	107354	73435.3
P80723	P80723	BASP1_HUMAN	BASP1	Brain acid soluble protein 1	1	AEPPKAPEQEQAAPGPAAGGEAPK	AEPPKAPEQEQAAPGPAAGGEAPK	3	AEPPKAPEQEQAAPGPAAGGEAPK3	71981.8	50406.8	217656
Q9Y4L1	Q9Y4L1	HYOU1_HUMAN	HYOU1	Hypoxia up-regulated protein 1	1	AEPPLNASASDQGEK	AEPPLNASASDQGEK	2	AEPPLNASASDQGEK2	64173.6	46023.7	53310.7
Q12906-4;Q12906-6;Q12906-7	Q12906;Q12906-2;Q12906-3;Q12906-4;Q12906-5;Q12906-6;Q12906-7	ILF3_HUMAN	ILF3	Isoform 4 of Interleukin enhancer-binding factor 3	1	AEPPQAMNALMR	AEPPQAMNALMR	2	AEPPQAMNALMR2	198290	260385	199705
Q12906-4;Q12906-6;Q12906-7	Q12906;Q12906-2;Q12906-3;Q12906-4;Q12906-5;Q12906-6;Q12906-7	ILF3_HUMAN	ILF3	Isoform 4 of Interleukin enhancer-binding factor 3	1	AEPPQAMNALMR	AEPPQAMNALM(UniMod:35)R	2	AEPPQAMNALM(UniMod:35)R2	94846.7	174354	61368.1
Q12906-4;Q12906-6;Q12906-7	Q12906;Q12906-2;Q12906-3;Q12906-4;Q12906-5;Q12906-6;Q12906-7	ILF3_HUMAN	ILF3	Isoform 4 of Interleukin enhancer-binding factor 3	1	AEPPQAMNALMR	AEPPQAM(UniMod:35)NALM(UniMod:35)R	2	AEPPQAM(UniMod:35)NALM(UniMod:35)R2	43663.9	111667	21749.4
P63244	P63244	RACK1_HUMAN	RACK1	Small ribosomal subunit protein RACK1	1	AEPPQCTSLAWSADGQTLFAGYTDNLVR	AEPPQC(UniMod:4)TSLAWSADGQTLFAGYTDNLVR	3	AEPPQC(UniMod:4)TSLAWSADGQTLFAGYTDNLVR3	29570.8	7839.71	66852.4
Q9NR30	Q9NR30	DDX21_HUMAN	DDX21	Nucleolar RNA helicase 2	1	AEPSEVDMNSPK	AEPSEVDMNSPK	2	AEPSEVDMNSPK2		7386.34	7277.66
Q9NRR5	Q9NRR5;Q9NRR5-2	UBQL4_HUMAN	UBQLN4	Ubiquilin-4	1	AEPSGAETRPPIR	(UniMod:1)AEPSGAETRPPIR	2	(UniMod:1)AEPSGAETRPPIR2	10819.4	12040.6	15355.4
P23497	P23497;P23497-2;P23497-3;P23497-4;P23497-5;P23497-6;P23497-7	SP100_HUMAN	SP100	Nuclear autoantigen Sp-100	1	AEPTESCEQIAVQVNNGDAGR	AEPTESC(UniMod:4)EQIAVQVNNGDAGR	2	AEPTESC(UniMod:4)EQIAVQVNNGDAGR2		3002.37	5881.38
P23497	P23497;P23497-2;P23497-3;P23497-4;P23497-5;P23497-6;P23497-7	SP100_HUMAN	SP100	Nuclear autoantigen Sp-100	1	AEPTESCEQIAVQVNNGDAGR	AEPTESC(UniMod:4)EQIAVQVNNGDAGR	3	AEPTESC(UniMod:4)EQIAVQVNNGDAGR3			4802.73
P09874	P09874	PARP1_HUMAN	PARP1	Poly [ADP-ribose] polymerase 1	1	AEPVEVVAPR	AEPVEVVAPR	2	AEPVEVVAPR2	108426	74936.8	58068.6
Q9BXM0	Q9BXM0;Q9BXM0-3	PRAX_HUMAN	PRX	Periaxin	1	AEQAEGMEFGFK	AEQAEGMEFGFK	2	AEQAEGMEFGFK2	42522	32202.3	47193
Q9BXM0	Q9BXM0;Q9BXM0-3	PRAX_HUMAN	PRX	Periaxin	1	AEQAEGMEFGFK	AEQAEGM(UniMod:35)EFGFK	2	AEQAEGM(UniMod:35)EFGFK2	19447.7	22232	11118
P02748	P02748	CO9_HUMAN	C9	Complement component C9	1	AEQCCEETASSISLHGK	AEQC(UniMod:4)C(UniMod:4)EETASSISLHGK	3	AEQC(UniMod:4)C(UniMod:4)EETASSISLHGK3	6772.98	5929.32	19085.9
O00148	O00148;O00148-2;O00148-3	DX39A_HUMAN	DDX39A	ATP-dependent RNA helicase DDX39A	1	AEQDVENDLLDYDEEEEPQAPQESTPAPPK	(UniMod:1)AEQDVENDLLDYDEEEEPQAPQESTPAPPK	3	(UniMod:1)AEQDVENDLLDYDEEEEPQAPQESTPAPPK3	27768.1	12713.6	38856.7
Q16204	Q16204	CCDC6_HUMAN	CCDC6	Coiled-coil domain-containing protein 6	1	AEQEEEFISNTLFK	AEQEEEFISNTLFK	2	AEQEEEFISNTLFK2	90321.5	68151.5	89787.7
O00160;Q12965	O00160;Q12965	MYO1E_HUMAN;MYO1F_HUMAN	MYO1E;MYO1F	Unconventional myosin-If	0	AEQEEYVQEGIR	AEQEEYVQEGIR	2	AEQEEYVQEGIR2	9416.99	8924.54	12527.7
Q0ZGT2-2	Q0ZGT2-2	NEXN_HUMAN	NEXN	Isoform 2 of Nexilin	1	AEQEGDDSLLITVVPVK	AEQEGDDSLLITVVPVK	2	AEQEGDDSLLITVVPVK2	4704.02		4362.87
Q02218;Q02218-2	Q02218;Q02218-2;Q02218-3	ODO1_HUMAN	OGDH	2-oxoglutarate dehydrogenase complex component E1	1	AEQFYCGDTEGK	AEQFYC(UniMod:4)GDTEGK	2	AEQFYC(UniMod:4)GDTEGK2	12834.8	9522.53	10559.3
Q02218;Q02218-2	Q02218;Q02218-2;Q02218-3	ODO1_HUMAN	OGDH	2-oxoglutarate dehydrogenase complex component E1	1	AEQFYCGDTEGKK	AEQFYC(UniMod:4)GDTEGKK	3	AEQFYC(UniMod:4)GDTEGKK3		2202.23	5968.75
Q9UJZ1;Q9UJZ1-2	Q9UJZ1;Q9UJZ1-2	STML2_HUMAN	STOML2	Stomatin-like protein 2, mitochondrial	1	AEQINQAAGEASAVLAK	AEQINQAAGEASAVLAK	2	AEQINQAAGEASAVLAK2	55162.5	45895.6	71554.7
Q9UJZ1;Q9UJZ1-2	Q9UJZ1;Q9UJZ1-2	STML2_HUMAN	STOML2	Stomatin-like protein 2, mitochondrial	1	AEQINQAAGEASAVLAK	AEQINQAAGEASAVLAK	3	AEQINQAAGEASAVLAK3	9923.72		8473.17
O95049;O95049-3;O95049-4	O95049;O95049-3;O95049-4;O95049-5	ZO3_HUMAN	TJP3	Tight junction protein ZO-3	1	AEQLASLEAAQR	AEQLASLEAAQR	2	AEQLASLEAAQR2	43685.1	29648.6	36295.9
Q9NQ29;Q9NQ29-2;Q9NQ29-3	Q9NQ29;Q9NQ29-2;Q9NQ29-3	LUC7L_HUMAN	LUC7L	Putative RNA-binding protein Luc7-like 1	1	AEQLGAEGNVDESQK	AEQLGAEGNVDESQK	2	AEQLGAEGNVDESQK2	14334.2	7979.55	22651.7
Q9UDY2;Q9UDY2-3;Q9UDY2-7	Q9UDY2;Q9UDY2-2;Q9UDY2-3;Q9UDY2-4;Q9UDY2-5;Q9UDY2-6;Q9UDY2-7	ZO2_HUMAN	TJP2	Tight junction protein ZO-2	1	AEQMASVQNAQR	AEQMASVQNAQR	2	AEQMASVQNAQR2	33413.4	22286	28628.5
Q02086;Q02086-2	Q02086;Q02086-2	SP2_HUMAN	SP2	Transcription factor Sp2	1	AEQQQVVQIPQQALR	AEQQQVVQIPQQALR	2	AEQQQVVQIPQQALR2	7623.76	13369.5	7729.3
Q13586	Q13586;Q13586-2	STIM1_HUMAN	STIM1	Stromal interaction molecule 1	1	AEQSLHDLQER	AEQSLHDLQER	2	AEQSLHDLQER2	5604.9	5303.02	7442.56
Q13586	Q13586;Q13586-2	STIM1_HUMAN	STIM1	Stromal interaction molecule 1	1	AEQSLHDLQER	AEQSLHDLQER	3	AEQSLHDLQER3	7413.17		13331.8
P24043	P24043	LAMA2_HUMAN	LAMA2	Laminin subunit alpha-2	1	AEQTILPLVDEALQHTTTK	AEQTILPLVDEALQHTTTK	3	AEQTILPLVDEALQHTTTK3	65702	40783.6	55614.8
Q96DB5;Q96DB5-2	Q96DB5;Q96DB5-2	RMD1_HUMAN	RMDN1	Regulator of microtubule dynamics protein 1	1	AEQVDPNFYSK	AEQVDPNFYSK	2	AEQVDPNFYSK2	102103	81433	93708.4
Q92692	Q92692;Q92692-2	NECT2_HUMAN	NECTIN2	Nectin-2	1	AEQVIFVR	AEQVIFVR	2	AEQVIFVR2	66478.9	46657.1	33384.5
Q6PII3	Q6PII3	CC174_HUMAN	CCDC174	Coiled-coil domain-containing protein 174	1	AERDPEFAPPSDYFVGQK	AERDPEFAPPSDYFVGQK	3	AERDPEFAPPSDYFVGQK3			6431.81
Q6P1M3	Q6P1M3;Q6P1M3-2	L2GL2_HUMAN	LLGL2	LLGL scribble cell polarity complex component 2	1	AERPGLQNMELAPVQR	AERPGLQNMELAPVQR	3	AERPGLQNMELAPVQR3	12657.6	12255.2	13449.9
Q6P1M3	Q6P1M3;Q6P1M3-2	L2GL2_HUMAN	LLGL2	LLGL scribble cell polarity complex component 2	1	AERPGLQNMELAPVQR	AERPGLQNM(UniMod:35)ELAPVQR	3	AERPGLQNM(UniMod:35)ELAPVQR3	5465.91	10288.6	8041.73
O95674	O95674	CDS2_HUMAN	CDS2	Phosphatidate cytidylyltransferase 2	1	AESAPLPVSADDTPEVLNR	AESAPLPVSADDTPEVLNR	2	AESAPLPVSADDTPEVLNR2	19384	17052.3	11721.6
Q9H2U1;Q9H2U1-2;Q9H2U1-3	Q9H2U1;Q9H2U1-2;Q9H2U1-3	DHX36_HUMAN	DHX36	ATP-dependent DNA/RNA helicase DHX36	1	AESCGSGNSTGYQIR	AESC(UniMod:4)GSGNSTGYQIR	2	AESC(UniMod:4)GSGNSTGYQIR2	1353.82	1811.82	4104.82
Q15437	Q15437	SC23B_HUMAN	SEC23B	Protein transport protein Sec23B	1	AESEEGPDVLR	AESEEGPDVLR	2	AESEEGPDVLR2	92432.9	126054	88995.9
P34932	P34932	HSP74_HUMAN	HSPA4	Heat shock 70 kDa protein 4	1	AESEEMETSQAGSK	AESEEMETSQAGSK	2	AESEEMETSQAGSK2		3289.71	3888.35
Q9NR28;Q9NR28-2	Q9NR28;Q9NR28-2;Q9NR28-3	DBLOH_HUMAN	DIABLO	Diablo IAP-binding mitochondrial protein	1	AESEQEAYLRED	AESEQEAYLRED	2	AESEQEAYLRED2	29074.9	14824.1	50393.1
O60437	O60437	PEPL_HUMAN	PPL	Periplakin	1	AESEVANLR	AESEVANLR	2	AESEVANLR2	345453	409268	249697
P13798	P13798	ACPH_HUMAN	APEH	Acylamino-acid-releasing enzyme	1	AESFFQTK	AESFFQTK	2	AESFFQTK2	43420.4	47784	41646.6
Q14683	Q14683	SMC1A_HUMAN	SMC1A	Structural maintenance of chromosomes protein 1A	1	AESLIGVYPEQGDCVISK	AESLIGVYPEQGDC(UniMod:4)VISK	2	AESLIGVYPEQGDC(UniMod:4)VISK2	27194.6	42255.1	28996.8
Q14203;Q14203-3;Q14203-4;Q14203-6	Q14203;Q14203-5;Q14203-2;Q14203-3;Q14203-4;Q14203-6	DCTN1_HUMAN	DCTN1	Dynactin subunit 1	1	AESLQQEVEALKER	AESLQQEVEALKER	2	AESLQQEVEALKER2	5697.7	6659.84	8702.25
Q14203;Q14203-3;Q14203-4;Q14203-6	Q14203;Q14203-5;Q14203-2;Q14203-3;Q14203-4;Q14203-6	DCTN1_HUMAN	DCTN1	Dynactin subunit 1	1	AESLQQEVEALKER	AESLQQEVEALKER	3	AESLQQEVEALKER3	15410.1	13471.5	22309.8
P46459	P46459;P46459-2	NSF_HUMAN	NSF	Vesicle-fusing ATPase	1	AESLQVTR	AESLQVTR	2	AESLQVTR2	74788.6	34531.3	44887.2
P13797;P13797-2	P13797;P13797-2;P13797-3	PLST_HUMAN	PLS3	Plastin-3	1	AESMLQQADK	AESMLQQADK	2	AESMLQQADK2	38049.5	60999.6	44281
Q7Z6Z7;Q7Z6Z7-2;Q7Z6Z7-3	Q7Z6Z7;Q7Z6Z7-2;Q7Z6Z7-3	HUWE1_HUMAN	HUWE1	E3 ubiquitin-protein ligase HUWE1	1	AESPEEVACR	AESPEEVAC(UniMod:4)R	2	AESPEEVAC(UniMod:4)R2	37574.9	40627.5	25124.1
P43652	P43652	AFAM_HUMAN	AFM	Afamin	1	AESPEVCFNEESPK	AESPEVC(UniMod:4)FNEESPK	2	AESPEVC(UniMod:4)FNEESPK2	24713.1	25135.9	11693.3
P12270	P12270	TPR_HUMAN	TPR	Nucleoprotein TPR	1	AESQLLECK	AESQLLEC(UniMod:4)K	2	AESQLLEC(UniMod:4)K2	41352.9	48651.6	48475.7
Q5JSH3;Q5JSH3-2	Q5JSH3;Q5JSH3-2;Q5JSH3-4	WDR44_HUMAN	WDR44	WD repeat-containing protein 44	1	AESQNTFEETELELK	AESQNTFEETELELK	2	AESQNTFEETELELK2	2616.23		2359.42
Q5JSH3;Q5JSH3-2	Q5JSH3;Q5JSH3-2;Q5JSH3-4	WDR44_HUMAN	WDR44	WD repeat-containing protein 44	1	AESQNTFEETELELKK	AESQNTFEETELELKK	3	AESQNTFEETELELKK3	2083.58	4733.72	6169.26
P09874	P09874	PARP1_HUMAN	PARP1	Poly [ADP-ribose] polymerase 1	1	AESSDKLYR	(UniMod:1)AESSDKLYR	2	(UniMod:1)AESSDKLYR2	18084.8	18206.1	8650.17
Q16363;Q16363-2	Q16363;Q16363-2	LAMA4_HUMAN	LAMA4	Laminin subunit alpha-4	1	AESSSDEAVADTSR	AESSSDEAVADTSR	2	AESSSDEAVADTSR2	8359.44	6668.89	9054.47
Q9BXM0	Q9BXM0;Q9BXM0-3	PRAX_HUMAN	PRX	Periaxin	1	AESTAVQLK	AESTAVQLK	2	AESTAVQLK2	41880.6	52654.7	27549.9
Q13098;Q13098-5;Q13098-7	Q13098;Q13098-5;Q13098-6;Q13098-7	CSN1_HUMAN	GPS1	COP9 signalosome complex subunit 1	1	AESTPEIAEQR	AESTPEIAEQR	2	AESTPEIAEQR2	68632.8	63118.8	55924.2
Q9BWS9;Q9BWS9-3	Q9BWS9;Q9BWS9-2;Q9BWS9-3	CHID1_HUMAN	CHID1	Chitinase domain-containing protein 1	1	AESVVLEHR	AESVVLEHR	2	AESVVLEHR2	45921.6	32430.6	55194.4
P13645	P13645	K1C10_HUMAN	KRT10	Keratin, type I cytoskeletal 10	1	AETECQNTEYQQLLDIK	AETEC(UniMod:4)QNTEYQQLLDIK	2	AETEC(UniMod:4)QNTEYQQLLDIK2	4207.29	5308.99
P46821	P46821	MAP1B_HUMAN	MAP1B	Microtubule-associated protein 1B	1	AETEEAEEPEEDGEEHVCVSASK	AETEEAEEPEEDGEEHVC(UniMod:4)VSASK	3	AETEEAEEPEEDGEEHVC(UniMod:4)VSASK3		1080.12	1471.58
Q15436	Q15436;Q15436-2	SC23A_HUMAN	SEC23A	Protein transport protein Sec23A	1	AETEEGPDVLR	AETEEGPDVLR	2	AETEEGPDVLR2	141721	194620	125286
P29590;P29590-11	P29590;P29590-10;P29590-11;P29590-12;P29590-13;P29590-14;P29590-2;P29590-3;P29590-4;P29590-5;P29590-8;P29590-9	PML_HUMAN	PML	Protein PML	1	AETEELIR	AETEELIR	2	AETEELIR2	222357	187891	214504
Q8IWJ2	Q8IWJ2	GCC2_HUMAN	GCC2	GRIP and coiled-coil domain-containing protein 2	1	AETEQQCLSLK	AETEQQC(UniMod:4)LSLK	2	AETEQQC(UniMod:4)LSLK2	5226.98	4878.15	5626.93
Q69YQ0;Q69YQ0-2	Q69YQ0;Q69YQ0-2	CYTSA_HUMAN	SPECC1L	Cytospin-A	1	AETLASSLQEDLAHTR	AETLASSLQEDLAHTR	3	AETLASSLQEDLAHTR3	12876.2	6695.89	24769.7
Q96EE3;Q96EE3-1	Q96EE3;Q96EE3-1	SEH1_HUMAN	SEH1L	Nucleoporin SEH1	1	AETLMTVTDPVHDIAFAPNLGR	AETLMTVTDPVHDIAFAPNLGR	3	AETLMTVTDPVHDIAFAPNLGR3	82982.5	68443.1	77271.8
Q96EE3;Q96EE3-1	Q96EE3;Q96EE3-1	SEH1_HUMAN	SEH1L	Nucleoporin SEH1	1	AETLMTVTDPVHDIAFAPNLGR	AETLM(UniMod:35)TVTDPVHDIAFAPNLGR	3	AETLM(UniMod:35)TVTDPVHDIAFAPNLGR3	23788	25283.5	10405.4
Q14151	Q14151;Q14151-2	SAFB2_HUMAN	SAFB2	Scaffold attachment factor B2	1	AETLPGSGDSGPGTASLGPGVAETGTR	(UniMod:1)AETLPGSGDSGPGTASLGPGVAETGTR	3	(UniMod:1)AETLPGSGDSGPGTASLGPGVAETGTR3	55768.2	24262.4	19251.8
Q15424;Q15424-3;Q15424-4	Q15424;Q15424-2;Q15424-3;Q15424-4	SAFB1_HUMAN	SAFB	Scaffold attachment factor B1	1	AETLSGLGDSGAAGAAALSSASSETGTR	(UniMod:1)AETLSGLGDSGAAGAAALSSASSETGTR	3	(UniMod:1)AETLSGLGDSGAAGAAALSSASSETGTR3	10011.8	9023.83	20309.8
P51608-2	P51608;P51608-2	MECP2_HUMAN	MECP2	Isoform B of Methyl-CpG-binding protein 2	1	AETSEGSGSAPAVPEASASPK	AETSEGSGSAPAVPEASASPK	2	AETSEGSGSAPAVPEASASPK2	14275.9	9285.31	19415.6
Q9HD89	Q9HD89;Q9HD89-2	RETN_HUMAN	RETN	Resistin	1	AETTCHCQCAGMDWTGAR	AETTC(UniMod:4)HC(UniMod:4)QC(UniMod:4)AGMDWTGAR	3	AETTC(UniMod:4)HC(UniMod:4)QC(UniMod:4)AGMDWTGAR3			11398.8
O60493	O60493;O60493-2;O60493-3;O60493-4	SNX3_HUMAN	SNX3	Sorting nexin-3	1	AETVADTRR	(UniMod:1)AETVADTRR	2	(UniMod:1)AETVADTRR2	24251.3	24578.4	11452.1
P55268	P55268	LAMB2_HUMAN	LAMB2	Laminin subunit beta-2	1	AETVQAALEEAQR	AETVQAALEEAQR	2	AETVQAALEEAQR2	96024.7	60495.1	78390
Q8TBC4	Q8TBC4;Q8TBC4-2	UBA3_HUMAN	UBA3	NEDD8-activating enzyme E1 catalytic subunit	1	AEVAAEFLNDRVPNCNVVPHFNK	AEVAAEFLNDRVPNC(UniMod:4)NVVPHFNK	3	AEVAAEFLNDRVPNC(UniMod:4)NVVPHFNK3			3569.84
Q96GP6;Q96GP6-2	Q96GP6;Q96GP6-2	SREC2_HUMAN	SCARF2	Scavenger receptor class F member 2	1	AEVALGAQGPR	AEVALGAQGPR	2	AEVALGAQGPR2	28448	20936.3	20926.8
Q92888;Q92888-2;Q92888-3	Q92888;Q92888-2;Q92888-3;Q92888-4	ARHG1_HUMAN	ARHGEF1	Rho guanine nucleotide exchange factor 1	1	AEVDAEKPGATDR	AEVDAEKPGATDR	2	AEVDAEKPGATDR2	3768.86	2264.46	8018.7
Q9NP97	Q8TF09;Q9NP97;Q9NP97-2	DLRB1_HUMAN	DYNLRB1	Dynein light chain roadblock-type 1	0	AEVEETLKR	(UniMod:1)AEVEETLKR	2	(UniMod:1)AEVEETLKR2	1.14636e+06	1.14146e+06	941916
Q9NW13;Q9NW13-2	Q9NW13;Q9NW13-2	RBM28_HUMAN	RBM28	RNA-binding protein 28	1	AEVEQVELPDGK	AEVEQVELPDGK	2	AEVEQVELPDGK2	32355.8	19382.8	24185
Q7L5D6;Q7L5D6-2	Q7L5D6;Q7L5D6-2	GET4_HUMAN	GET4	Golgi to ER traffic protein 4 homolog	1	AEVEVADELLENLAK	AEVEVADELLENLAK	2	AEVEVADELLENLAK2	34198.7	29199.6	31313.2
P56192	P56192;P56192-2	SYMC_HUMAN	MARS1	Methionine--tRNA ligase, cytoplasmic	1	AEVLISTVGPEDCVVPFLTR	AEVLISTVGPEDC(UniMod:4)VVPFLTR	2	AEVLISTVGPEDC(UniMod:4)VVPFLTR2	8562.67	4447.05	7984.27
P09972	P09972	ALDOC_HUMAN	ALDOC	Fructose-bisphosphate aldolase C	1	AEVNGLAAQGK	AEVNGLAAQGK	2	AEVNGLAAQGK2	5457.81	5382.44	2971.22
Q5TCQ9	Q5TCQ9;Q5TCQ9-1;Q5TCQ9-2;Q5TCQ9-3	MAGI3_HUMAN	MAGI3	Membrane-associated guanylate kinase, WW and PDZ domain-containing protein 3	1	AEVPARPAPQEPYDVVLQR	AEVPARPAPQEPYDVVLQR	3	AEVPARPAPQEPYDVVLQR3	13050.2	14986.3	19087.1
P35221	P35221;P35221-3	CTNA1_HUMAN	CTNNA1	Catenin alpha-1	1	AEVQNLGGELVVSGVDSAMSLIQAAK	AEVQNLGGELVVSGVDSAMSLIQAAK	3	AEVQNLGGELVVSGVDSAMSLIQAAK3	35636.6	12998.2	43757.2
P35221	P35221;P35221-3	CTNA1_HUMAN	CTNNA1	Catenin alpha-1	1	AEVQNLGGELVVSGVDSAMSLIQAAK	AEVQNLGGELVVSGVDSAM(UniMod:35)SLIQAAK	3	AEVQNLGGELVVSGVDSAM(UniMod:35)SLIQAAK3	9301.02	10643	8612.04
O75369;O75369-2;O75369-8;O75369-9	O75369;O75369-2;O75369-3;O75369-6;O75369-4;O75369-5;O75369-7;O75369-8;O75369-9	FLNB_HUMAN	FLNB	Filamin-B	1	AEVSIQNNK	AEVSIQNNK	2	AEVSIQNNK2	29755.5	27244.5	33989.6
Q8IVF2;Q8IVF2-3	Q8IVF2;Q8IVF2-3	AHNK2_HUMAN	AHNAK2	Protein AHNAK2	1	AEVTAPDVK	AEVTAPDVK	2	AEVTAPDVK2	32017.5	25596.6	23785.1
Q9H2G2;Q9H2G2-2	Q9H2G2;Q9H2G2-2	SLK_HUMAN	SLK	STE20-like serine/threonine-protein kinase	1	AEVTEEVEDGKEEDEEEETENSLPIPASK	AEVTEEVEDGKEEDEEEETENSLPIPASK	3	AEVTEEVEDGKEEDEEEETENSLPIPASK3	5954.69	16219	21973.8
Q13769	Q13769	THOC5_HUMAN	THOC5	THO complex subunit 5 homolog	1	AEVTMGDPHQQTLAR	AEVTMGDPHQQTLAR	2	AEVTMGDPHQQTLAR2	2429.47		5317.05
Q15149;Q15149-8;Q15149-9	Q15149;Q15149-2;Q15149-3;Q15149-4;Q15149-5;Q15149-6;Q15149-7;Q15149-8;Q15149-9	PLEC_HUMAN	PLEC	Plectin	1	AEVVETTQVYTEEETR	AEVVETTQVYTEEETR	2	AEVVETTQVYTEEETR2		2659.39	5090.1
Q15149;Q15149-8;Q15149-9	Q15149;Q15149-2;Q15149-3;Q15149-4;Q15149-5;Q15149-6;Q15149-7;Q15149-8;Q15149-9	PLEC_HUMAN	PLEC	Plectin	1	AEVVETTQVYTEEETRR	AEVVETTQVYTEEETRR	3	AEVVETTQVYTEEETRR3	30747.6	52650	73454.1
Q13303;Q13303-2;Q13303-4;Q13303-5	Q13303;Q13303-2;Q13303-3;Q13303-4;Q13303-5	KCAB2_HUMAN	KCNAB2	Voltage-gated potassium channel subunit beta-2	1	AEVVLGNIIK	AEVVLGNIIK	2	AEVVLGNIIK2	142134	130594	106161
P22234;P22234-2	P22234;P22234-2	PUR6_HUMAN	PAICS	Bifunctional phosphoribosylaminoimidazole carboxylase/phosphoribosylaminoimidazole succinocarboxamide synthetase	1	AEYEGDGIPTVFVAVAGR	AEYEGDGIPTVFVAVAGR	2	AEYEGDGIPTVFVAVAGR2	66812.5	80009	80650.5
Q15121	Q15121	PEA15_HUMAN	PEA15	Astrocytic phosphoprotein PEA-15	1	AEYGTLLQDLTNNITLEDLEQLK	(UniMod:1)AEYGTLLQDLTNNITLEDLEQLK	3	(UniMod:1)AEYGTLLQDLTNNITLEDLEQLK3	3333.71	4896.02	11347.2
Q8IWU5;Q8IWU5-2	Q8IWU5;Q8IWU5-2	SULF2_HUMAN	SULF2	Extracellular sulfatase Sulf-2	1	AEYQTACEQLGQK	AEYQTAC(UniMod:4)EQLGQK	2	AEYQTAC(UniMod:4)EQLGQK2	5278.16	2114.68	8392.63
P30084	P30084	ECHM_HUMAN	ECHS1	Enoyl-CoA hydratase, mitochondrial	1	AFAAGADIK	AFAAGADIK	2	AFAAGADIK2	790817	365286	397377
P35241	P35241;P35241-2;P35241-4;P35241-5	RADI_HUMAN	RDX	Radixin	1	AFAAQEDLEK	AFAAQEDLEK	2	AFAAQEDLEK2	72071.4	45356.7	189734
P48643	P48643;P48643-2	TCPE_HUMAN	CCT5	T-complex protein 1 subunit epsilon	1	AFADALEVIPMALSENSGMNPIQTMTEVR	AFADALEVIPMALSENSGMNPIQTMTEVR	3	AFADALEVIPMALSENSGMNPIQTMTEVR3	7547.11	12365.4	25596.2
P48643	P48643;P48643-2	TCPE_HUMAN	CCT5	T-complex protein 1 subunit epsilon	1	AFADALEVIPMALSENSGMNPIQTMTEVR	AFADALEVIPMALSENSGM(UniMod:35)NPIQTMTEVR	3	AFADALEVIPMALSENSGM(UniMod:35)NPIQTMTEVR3	18190	34956.9	29106
P48643	P48643;P48643-2	TCPE_HUMAN	CCT5	T-complex protein 1 subunit epsilon	1	AFADALEVIPMALSENSGMNPIQTMTEVR	AFADALEVIPMALSENSGMNPIQTM(UniMod:35)TEVR	3	AFADALEVIPMALSENSGMNPIQTM(UniMod:35)TEVR3	20745.5	33446.2	23562.4
P48643	P48643;P48643-2	TCPE_HUMAN	CCT5	T-complex protein 1 subunit epsilon	1	AFADALEVIPMALSENSGMNPIQTMTEVR	AFADALEVIPM(UniMod:35)ALSENSGM(UniMod:35)NPIQTMTEVR	3	AFADALEVIPM(UniMod:35)ALSENSGM(UniMod:35)NPIQTMTEVR3		25182.4
P48643	P48643;P48643-2	TCPE_HUMAN	CCT5	T-complex protein 1 subunit epsilon	1	AFADALEVIPMALSENSGMNPIQTMTEVR	AFADALEVIPMALSENSGM(UniMod:35)NPIQTM(UniMod:35)TEVR	3	AFADALEVIPMALSENSGM(UniMod:35)NPIQTM(UniMod:35)TEVR3	26014.8	38061.3	15909.7
P50991	P50991;P50991-2	TCPD_HUMAN	CCT4	T-complex protein 1 subunit delta	1	AFADAMEVIPSTLAENAGLNPISTVTELR	AFADAMEVIPSTLAENAGLNPISTVTELR	3	AFADAMEVIPSTLAENAGLNPISTVTELR3	147620	182779	229044
P50991	P50991;P50991-2	TCPD_HUMAN	CCT4	T-complex protein 1 subunit delta	1	AFADAMEVIPSTLAENAGLNPISTVTELR	AFADAM(UniMod:35)EVIPSTLAENAGLNPISTVTELR	3	AFADAM(UniMod:35)EVIPSTLAENAGLNPISTVTELR3	96317.2	55765.2	67532.8
P50991	P50991;P50991-2	TCPD_HUMAN	CCT4	T-complex protein 1 subunit delta	1	AFADAMEVIPSTLAENAGLNPISTVTELR	AFADAM(UniMod:35)EVIPSTLAENAGLNPISTVTELR	4	AFADAM(UniMod:35)EVIPSTLAENAGLNPISTVTELR4	16497.6	38112.1	15592.7
O75179-3;Q8IWZ3;Q8IWZ3-4;Q8IWZ3-6	O75179;Q8IWZ3;Q8IWZ3-2;O75179-2;O75179-3;O75179-4;O75179-5;O75179-6;O75179-7;Q8IWZ3-4;Q8IWZ3-5;Q8IWZ3-6	ANKH1_HUMAN;ANR17_HUMAN	ANKHD1;ANKRD17	Isoform 3 of Ankyrin repeat domain-containing protein 17	0	AFADPEVLR	AFADPEVLR	2	AFADPEVLR2	57444.4	81649.9	37731.6
P42704	P42704	LPPRC_HUMAN	LRPPRC	Leucine-rich PPR motif-containing protein, mitochondrial	1	AFAETHIK	AFAETHIK	2	AFAETHIK2	82168.5	76180.2	68708.1
A6NMZ7	A6NMZ7	CO6A6_HUMAN	COL6A6	Collagen alpha-6(VI) chain	1	AFAIDDTGTFQVIVVPSGADYIPALER	AFAIDDTGTFQVIVVPSGADYIPALER	3	AFAIDDTGTFQVIVVPSGADYIPALER3	7214.84	1782.18	3873.41
Q9H2U2;Q9H2U2-2	Q9H2U2;Q9H2U2-2;Q9H2U2-3;Q9H2U2-4;Q9H2U2-6	IPYR2_HUMAN	PPA2	Inorganic pyrophosphatase 2, mitochondrial	1	AFALEVIK	AFALEVIK	2	AFALEVIK2	122927	97877.1	46894.9
Q15365;Q15366-3;Q15366-4;Q15366-6;Q15366-7	Q15365;Q15366;Q15366-2;Q15366-3;Q15366-4;Q15366-5;Q15366-6;Q15366-7;Q15366-8	PCBP1_HUMAN;PCBP2_HUMAN	PCBP1;PCBP2	Poly(rC)-binding protein 1	0	AFAMIIDK	AFAMIIDK	2	AFAMIIDK2	17926.6	14001.4	23847.3
Q15365;Q15366-3;Q15366-4;Q15366-6;Q15366-7	Q15365;Q15366;Q15366-2;Q15366-3;Q15366-4;Q15366-5;Q15366-6;Q15366-7;Q15366-8	PCBP1_HUMAN;PCBP2_HUMAN	PCBP1;PCBP2	Poly(rC)-binding protein 1	0	AFAMIIDK	AFAM(UniMod:35)IIDK	2	AFAM(UniMod:35)IIDK2	14857.1	30296.1	14118.8
O14684	O14684	PTGES_HUMAN	PTGES	Prostaglandin E synthase	1	AFANPEDALR	AFANPEDALR	2	AFANPEDALR2	46325.7	49251.3	25216.5
P16671;P16671-3;P16671-4	P16671;P16671-3;P16671-4	CD36_HUMAN	CD36	Platelet glycoprotein 4	1	AFASPVENPDNYCFCTEK	AFASPVENPDNYC(UniMod:4)FC(UniMod:4)TEK	2	AFASPVENPDNYC(UniMod:4)FC(UniMod:4)TEK2	3749.17	7188	6988.62
P49407;P49407-2	P49407;P49407-2	ARRB1_HUMAN	ARRB1	Beta-arrestin-1	1	AFCAENLEEK	AFC(UniMod:4)AENLEEK	2	AFC(UniMod:4)AENLEEK2			33921.8
Q6NVY1	Q6NVY1;Q6NVY1-2	HIBCH_HUMAN	HIBCH	3-hydroxyisobutyryl-CoA hydrolase, mitochondrial	1	AFCAGGDIR	AFC(UniMod:4)AGGDIR	2	AFC(UniMod:4)AGGDIR2	340784	370649	192583
P54577	P54577	SYYC_HUMAN	YARS1	Tyrosine--tRNA ligase, cytoplasmic	1	AFCEPGNVENNGVLSFIK	AFC(UniMod:4)EPGNVENNGVLSFIK	2	AFC(UniMod:4)EPGNVENNGVLSFIK2	36408.9	16403.1	46849.7
Q15149;Q15149-8;Q15149-9	Q15149;Q15149-2;Q15149-3;Q15149-4;Q15149-5;Q15149-6;Q15149-7;Q15149-8;Q15149-9	PLEC_HUMAN	PLEC	Plectin	1	AFCGFEDPR	AFC(UniMod:4)GFEDPR	2	AFC(UniMod:4)GFEDPR2	136156	174932	81415.1
Q9HBH5	Q9HBH5	RDH14_HUMAN	RDH14	Retinol dehydrogenase 14	1	AFCQEMLQEEPR	AFC(UniMod:4)QEMLQEEPR	2	AFC(UniMod:4)QEMLQEEPR2	9384.97		11146.7
O43847;O43847-2	O43847;O43847-2	NRDC_HUMAN	NRDC	Nardilysin	1	AFDCPETEYPVK	AFDC(UniMod:4)PETEYPVK	2	AFDC(UniMod:4)PETEYPVK2	22213.9	32837.5	15725.5
O60271;O60271-5	O60271;O60271-3;O60271-5;O60271-2;O60271-4;O60271-9	JIP4_HUMAN	SPAG9	C-Jun-amino-terminal kinase-interacting protein 4	1	AFDFLSEETEASLASR	AFDFLSEETEASLASR	2	AFDFLSEETEASLASR2	61334.5	91853.4	68738.6
P01031	P01031	CO5_HUMAN	C5	Complement C5	1	AFDICPLVK	AFDIC(UniMod:4)PLVK	2	AFDIC(UniMod:4)PLVK2	34648	35748.2	39721.5
P11047	P11047	LAMC1_HUMAN	LAMC1	Laminin subunit gamma-1	1	AFDITYVR	AFDITYVR	2	AFDITYVR2	144641	124267	104486
Q9Y3D9	Q9Y3D9	RT23_HUMAN	MRPS23	Small ribosomal subunit protein mS23	1	AFDLFNPNFK	AFDLFNPNFK	2	AFDLFNPNFK2	88382	56169.7	56895.6
O96000;O96000-2	O96000;O96000-2	NDUBA_HUMAN	NDUFB10	NADH dehydrogenase [ubiquinone] 1 beta subcomplex subunit 10	1	AFDLIVDRPVTLVR	AFDLIVDRPVTLVR	3	AFDLIVDRPVTLVR3	41247.2	15925.7	17589.4
Q96G03	Q96G03;Q96G03-2	PGM2_HUMAN	PGM2	Phosphopentomutase	1	AFDLVPPEAVPEQKDPDPEFPTVK	AFDLVPPEAVPEQKDPDPEFPTVK	3	AFDLVPPEAVPEQKDPDPEFPTVK3	82361	82404.4	59023.8
Q9UDW1	Q9UDW1	QCR9_HUMAN	UQCR10	Cytochrome b-c1 complex subunit 9	1	AFDQGADAIYDHINEGK	AFDQGADAIYDHINEGK	2	AFDQGADAIYDHINEGK2	2037.94		3831.32
Q9UDW1	Q9UDW1	QCR9_HUMAN	UQCR10	Cytochrome b-c1 complex subunit 9	1	AFDQGADAIYDHINEGK	AFDQGADAIYDHINEGK	3	AFDQGADAIYDHINEGK3	18404.5	11189.8	15513.3
O00418	O00418	EF2K_HUMAN	EEF2K	Eukaryotic elongation factor 2 kinase	1	AFDSGQNLSPDR	AFDSGQNLSPDR	2	AFDSGQNLSPDR2	4789.13	8871.08	9293.06
P49327	P49327	FAS_HUMAN	FASN	Fatty acid synthase	1	AFDTAGNGYCR	AFDTAGNGYC(UniMod:4)R	2	AFDTAGNGYC(UniMod:4)R2	74913.2	132306	85534.6
Q9BTC0	Q9BTC0	DIDO1_HUMAN	DIDO1	Death-inducer obliterator 1	1	AFDTQLVER	AFDTQLVER	2	AFDTQLVER2	45942.2	51211.3	27860.9
Q96S66;Q96S66-2;Q96S66-3;Q96S66-4	Q96S66;Q96S66-2;Q96S66-3;Q96S66-4	CLCC1_HUMAN	CLCC1	Chloride channel CLIC-like protein 1	1	AFDVPDAEAR	AFDVPDAEAR	2	AFDVPDAEAR2	88463.6	58087.4	35995.4
P46939	P46939;P46939-2	UTRN_HUMAN	UTRN	Utrophin	1	AFEADSTVIEK	AFEADSTVIEK	2	AFEADSTVIEK2	87335.3	54108.6	23345.4
Q9NTK5	Q9NTK5;Q9NTK5-3	OLA1_HUMAN	OLA1	Obg-like ATPase 1	1	AFEDDDITHVEGSVDPIR	AFEDDDITHVEGSVDPIR	3	AFEDDDITHVEGSVDPIR3	7766.94	7778.66	13990
Q01082	Q01082;Q01082-2;Q01082-3	SPTB2_HUMAN	SPTBN1	Spectrin beta chain, non-erythrocytic 1	1	AFEDEMSGR	AFEDEMSGR	2	AFEDEMSGR2	39692.6	51867.8	47584.5
Q7Z3J2	Q7Z3J2;Q7Z3J2-2	VP35L_HUMAN	VPS35L	VPS35 endosomal protein-sorting factor-like	1	AFEDSYPQLQLIIK	AFEDSYPQLQLIIK	2	AFEDSYPQLQLIIK2		8228.35	10317.6
O43818	O43818	U3IP2_HUMAN	RRP9	U3 small nucleolar RNA-interacting protein 2	1	AFEEDQVAGR	AFEEDQVAGR	2	AFEEDQVAGR2	137173	141168	132633
P11169;Q8TDB8;Q8TDB8-2;Q8TDB8-4;Q8TDB8-5	P11169;Q8TDB8;Q8TDB8-2;Q8TDB8-3;Q8TDB8-4;Q8TDB8-5	GTR14_HUMAN;GTR3_HUMAN	SLC2A14;SLC2A3	Solute carrier family 2, facilitated glucose transporter member 3	0	AFEGQAHGADR	AFEGQAHGADR	2	AFEGQAHGADR2			4277.05
P11766	P11766	ADHX_HUMAN	ADH5	Alcohol dehydrogenase class-3	1	AFELMHSGK	AFELMHSGK	2	AFELMHSGK2	13561	21286.4	44487.2
P11766	P11766	ADHX_HUMAN	ADH5	Alcohol dehydrogenase class-3	1	AFELMHSGK	AFELM(UniMod:35)HSGK	2	AFELM(UniMod:35)HSGK2		10483	9875.48
P49189	P49189;P49189-3	AL9A1_HUMAN	ALDH9A1	4-trimethylaminobutyraldehyde dehydrogenase	1	AFEPATGR	AFEPATGR	2	AFEPATGR2	310466	209282	142283
Q9UDY2;Q9UDY2-3;Q9UDY2-7	Q9UDY2;Q9UDY2-2;Q9UDY2-3;Q9UDY2-4;Q9UDY2-5;Q9UDY2-6;Q9UDY2-7	ZO2_HUMAN	TJP2	Tight junction protein ZO-2	1	AFEVMDEFDGR	AFEVMDEFDGR	2	AFEVMDEFDGR2	67643.8	49202.3	70854.6
Q9UDY2;Q9UDY2-3;Q9UDY2-7	Q9UDY2;Q9UDY2-2;Q9UDY2-3;Q9UDY2-4;Q9UDY2-5;Q9UDY2-6;Q9UDY2-7	ZO2_HUMAN	TJP2	Tight junction protein ZO-2	1	AFEVMDEFDGR	AFEVM(UniMod:35)DEFDGR	2	AFEVM(UniMod:35)DEFDGR2	15008.2	15410.1	10308.1
P30519	P30519;P30519-2	HMOX2_HUMAN	HMOX2	Heme oxygenase 2	1	AFEYNMQIFNELDQAGSTLAR	AFEYNMQIFNELDQAGSTLAR	3	AFEYNMQIFNELDQAGSTLAR3	9686.96	4816.46	7445.29
Q9UQ80	Q9UQ80;Q9UQ80-2	PA2G4_HUMAN	PA2G4	Proliferation-associated protein 2G4	1	AFFSEVER	AFFSEVER	2	AFFSEVER2	155137	210338	301402
P08575;P08575-10;P08575-4;P08575-5;P08575-6;P08575-7;P08575-8;P08575-9	P08575;P08575-10;P08575-4;P08575-5;P08575-6;P08575-7;P08575-8;P08575-9	PTPRC_HUMAN	PTPRC	Receptor-type tyrosine-protein phosphatase C	1	AFGDVVVK	AFGDVVVK	2	AFGDVVVK2	52230.6		28475.5
Q9H479	Q9H479	FN3K_HUMAN	FN3K	Fructosamine-3-kinase	1	AFGGPGAGCISEGR	AFGGPGAGC(UniMod:4)ISEGR	2	AFGGPGAGC(UniMod:4)ISEGR2	30995.1	45088.5	26285.6
P31040;P31040-2	P31040;P31040-2	SDHA_HUMAN	SDHA	Succinate dehydrogenase [ubiquinone] flavoprotein subunit, mitochondrial	1	AFGGQSLK	AFGGQSLK	2	AFGGQSLK2	84000.8	48752.7	47787.4
P07954;P07954-2	P07954;P07954-2	FUMH_HUMAN	FH	Fumarate hydratase, mitochondrial	1	AFGILKR	AFGILKR	2	AFGILKR2	21983.9	11843.7
Q9Y5T5;Q9Y5T5-2	Q9Y5T5;Q9Y5T5-2;Q9Y5T5-3;Q9Y5T5-4;Q9Y5T5-5	UBP16_HUMAN	USP16	Ubiquitin carboxyl-terminal hydrolase 16	1	AFGNSTEKLDEELK	AFGNSTEKLDEELK	3	AFGNSTEKLDEELK3	2353.33		4084.88
Q14315;Q14315-2	Q14315;Q14315-2	FLNC_HUMAN	FLNC	Filamin-C	1	AFGPGLEGGLVNK	AFGPGLEGGLVNK	2	AFGPGLEGGLVNK2	11905.7	5231.19	12831.9
P21333;P21333-2	P21333;P21333-2	FLNA_HUMAN	FLNA	Filamin-A	1	AFGPGLQGGSAGSPAR	AFGPGLQGGSAGSPAR	2	AFGPGLQGGSAGSPAR2	2.7693e+06	2.43469e+06	1.94203e+06
Q3KR16-3	Q3KR16-3	PKHG6_HUMAN	PLEKHG6	Isoform 3 of Pleckstrin homology domain-containing family G member 6	1	AFGQLLCQPLGEPK	AFGQLLC(UniMod:4)QPLGEPK	3	AFGQLLC(UniMod:4)QPLGEPK3	10586.2		9713.43
Q9Y520;Q9Y520-3;Q9Y520-4;Q9Y520-5;Q9Y520-6;Q9Y520-7	Q9Y520;Q9Y520-2;Q9Y520-3;Q9Y520-4;Q9Y520-5;Q9Y520-6;Q9Y520-7	PRC2C_HUMAN	PRRC2C	Protein PRRC2C	1	AFGSGIDIKPGTPPIAGR	AFGSGIDIKPGTPPIAGR	3	AFGSGIDIKPGTPPIAGR3	34558.1	22030.5	30148.9
P84103;P84103-2	P84103;P84103-2	SRSF3_HUMAN	SRSF3	Serine/arginine-rich splicing factor 3	1	AFGYYGPLR	AFGYYGPLR	2	AFGYYGPLR2	58095.9		42903.6
P17987	P17987	TCPA_HUMAN	TCP1	T-complex protein 1 subunit alpha	1	AFHNEAQVNPER	AFHNEAQVNPER	2	AFHNEAQVNPER2	9881.19	16567.1	27100.3
P17987	P17987	TCPA_HUMAN	TCP1	T-complex protein 1 subunit alpha	1	AFHNEAQVNPER	AFHNEAQVNPER	3	AFHNEAQVNPER3	32421.5	44664.7	77545.3
P23229;P23229-2;P23229-3;P23229-4;P23229-5;P23229-6;P23229-9	P23229;P23229-2;P23229-4;P23229-6;P23229-3;P23229-5;P23229-7;P23229-9	ITA6_HUMAN	ITGA6	Integrin alpha-6	1	AFIDVTAAAENIR	AFIDVTAAAENIR	2	AFIDVTAAAENIR2	36266.4	9569.35	15797.3
Q15029;Q15029-2	Q15029;Q15029-2;Q15029-3	U5S1_HUMAN	EFTUD2	116 kDa U5 small nuclear ribonucleoprotein component	1	AFIPAIDSFGFETDLR	AFIPAIDSFGFETDLR	2	AFIPAIDSFGFETDLR2	72045.9	91171.7	63072.1
Q8NHP8	Q8NHP8	PLBL2_HUMAN	PLBD2	Putative phospholipase B-like 2	1	AFIPGGPSPGSR	AFIPGGPSPGSR	2	AFIPGGPSPGSR2	90400.6	112544	49754.3
P52272;P52272-2	P52272;P52272-2	HNRPM_HUMAN	HNRNPM	Heterogeneous nuclear ribonucleoprotein M	1	AFITNIPFDVK	AFITNIPFDVK	2	AFITNIPFDVK2	424793	756734	291586
Q9UBB5	Q9UBB5	MBD2_HUMAN	MBD2	Methyl-CpG-binding domain protein 2	1	AFIVTDEDIR	AFIVTDEDIR	2	AFIVTDEDIR2	131300	67600.7	89415.9
Q14152	Q14152;Q14152-2	EIF3A_HUMAN	EIF3A	Eukaryotic translation initiation factor 3 subunit A	1	AFKDIDIEDLEELDPDFIMAK	AFKDIDIEDLEELDPDFIMAK	3	AFKDIDIEDLEELDPDFIMAK3	6898.68	5087.52	9666.27
Q14152	Q14152;Q14152-2	EIF3A_HUMAN	EIF3A	Eukaryotic translation initiation factor 3 subunit A	1	AFKDIDIEDLEELDPDFIMAK	AFKDIDIEDLEELDPDFIM(UniMod:35)AK	3	AFKDIDIEDLEELDPDFIM(UniMod:35)AK3	9031.69	8305.14	5265.91
P09211	P09211	GSTP1_HUMAN	GSTP1	Glutathione S-transferase P	1	AFLASPEYVNLPINGNGK	AFLASPEYVNLPINGNGK	2	AFLASPEYVNLPINGNGK2	215088	347341	174759
P09211	P09211	GSTP1_HUMAN	GSTP1	Glutathione S-transferase P	1	AFLASPEYVNLPINGNGK	AFLASPEYVNLPINGNGK	3	AFLASPEYVNLPINGNGK3	116792	130763	98636.1
P09211	P09211	GSTP1_HUMAN	GSTP1	Glutathione S-transferase P	1	AFLASPEYVNLPINGNGKQ	AFLASPEYVNLPINGNGKQ	2	AFLASPEYVNLPINGNGKQ2	32982.9	65303.6	13199.3
Q9BZ29;Q9BZ29-3;Q9BZ29-4;Q9BZ29-5	Q9BZ29;Q9BZ29-3;Q9BZ29-4;Q9BZ29-5	DOCK9_HUMAN	DOCK9	Dedicator of cytokinesis protein 9	1	AFLDDTNTK	AFLDDTNTK	2	AFLDDTNTK2	17606.3	21833.3	16333.4
Q9H3M7;Q9H3M7-2	Q9H3M7;Q9H3M7-2	TXNIP_HUMAN	TXNIP	Thioredoxin-interacting protein	1	AFLDRPSQPTQETK	AFLDRPSQPTQETK	3	AFLDRPSQPTQETK3	7639.28	14667.9	12412.7
O15294	O15294;O15294-4;O15294-2;O15294-3	OGT1_HUMAN	OGT	UDP-N-acetylglucosamine--peptide N-acetylglucosaminyltransferase 110 kDa subunit	1	AFLDSLPDVK	AFLDSLPDVK	2	AFLDSLPDVK2	68993.3	84374	47572.5
P09769	P09769	FGR_HUMAN	FGR	Tyrosine-protein kinase Fgr	1	AFLEEAQVMK	AFLEEAQVMK	2	AFLEEAQVMK2	28543.4		20099.1
P53041	P53041	PPP5_HUMAN	PPP5C	Serine/threonine-protein phosphatase 5	1	AFLEENNLDYIIR	AFLEENNLDYIIR	2	AFLEENNLDYIIR2	62223.8	106905	40071.7
Q96PV6	Q96PV6	LENG8_HUMAN	LENG8	Leukocyte receptor cluster member 8	1	AFLEPLGLAYTGPDNSSIDCR	AFLEPLGLAYTGPDNSSIDC(UniMod:4)R	2	AFLEPLGLAYTGPDNSSIDC(UniMod:4)R2		3745.8
P01008	P01008	ANT3_HUMAN	SERPINC1	Antithrombin-III	1	AFLEVNEEGSEAAASTAVVIAGR	AFLEVNEEGSEAAASTAVVIAGR	2	AFLEVNEEGSEAAASTAVVIAGR2	14150.1	13195.7	13235.7
A6NMZ7	A6NMZ7	CO6A6_HUMAN	COL6A6	Collagen alpha-6(VI) chain	1	AFLGALLDHFEITPEPETSVTGDR	AFLGALLDHFEITPEPETSVTGDR	3	AFLGALLDHFEITPEPETSVTGDR3	5846.11	3026.87	6757.15
P14543	P14543;P14543-2	NID1_HUMAN	NID1	Nidogen-1	1	AFLHVPAK	AFLHVPAK	2	AFLHVPAK2	7226.58	3870.47	13405.9
P49207	P49207	RL34_HUMAN	RPL34	Large ribosomal subunit protein eL34	1	AFLIEEQK	AFLIEEQK	2	AFLIEEQK2	740862	1.09406e+06	624528
Q96JH7	Q96JH7	VCIP1_HUMAN	VCPIP1	Deubiquitinating protein VCPIP1	1	AFLIEPEHVNTVGYGK	AFLIEPEHVNTVGYGK	3	AFLIEPEHVNTVGYGK3	5972.77	10951	11369.8
Q9H6V9;Q9H6V9-2;Q9H6V9-3	Q9H6V9;Q9H6V9-2;Q9H6V9-3;Q9H6V9-4	LDAH_HUMAN	LDAH	Lipid droplet-associated hydrolase	1	AFLLFPTIER	AFLLFPTIER	2	AFLLFPTIER2	15482.8	16883.5	9151.15
Q14203;Q14203-3;Q14203-4;Q14203-6	Q14203;Q14203-5;Q14203-2;Q14203-3;Q14203-4;Q14203-6	DCTN1_HUMAN	DCTN1	Dynactin subunit 1	1	AFLQGGQEATDIALLLR	AFLQGGQEATDIALLLR	2	AFLQGGQEATDIALLLR2	13645.4	37862	17959.1
Q14203;Q14203-3;Q14203-4;Q14203-6	Q14203;Q14203-5;Q14203-2;Q14203-3;Q14203-4;Q14203-6	DCTN1_HUMAN	DCTN1	Dynactin subunit 1	1	AFLQGGQEATDIALLLR	AFLQGGQEATDIALLLR	3	AFLQGGQEATDIALLLR3	18193.9	27512.7	14435.8
P39059	P39059	COFA1_HUMAN	COL15A1	Collagen alpha-1(XV) chain	1	AFLSSHLQDLSTIVR	AFLSSHLQDLSTIVR	3	AFLSSHLQDLSTIVR3	13094.4	5092.12	3745.76
P39023	P39023	RL3_HUMAN	RPL3	Large ribosomal subunit protein uL3	1	AFMGPLKK	AFM(UniMod:35)GPLKK	2	AFM(UniMod:35)GPLKK2	11107.9	21584.7	5430.44
Q00610;Q00610-2	P53675;Q00610;P53675-2;Q00610-2	CLH1_HUMAN	CLTC	Clathrin heavy chain 1	0	AFMTADLPNELIELLEK	AFMTADLPNELIELLEK	2	AFMTADLPNELIELLEK2	17745.2	12749.6	39917.3
Q00610;Q00610-2	P53675;Q00610;P53675-2;Q00610-2	CLH1_HUMAN	CLTC	Clathrin heavy chain 1	0	AFMTADLPNELIELLEK	AFM(UniMod:35)TADLPNELIELLEK	2	AFM(UniMod:35)TADLPNELIELLEK2	86232.9	143194	90850.4
Q00610;Q00610-2	P53675;Q00610;P53675-2;Q00610-2	CLH1_HUMAN	CLTC	Clathrin heavy chain 1	0	AFMTADLPNELIELLEK	AFM(UniMod:35)TADLPNELIELLEK	3	AFM(UniMod:35)TADLPNELIELLEK3	2645.74	7030.67	4260.56
O95983;O95983-2	O95983;O95983-2	MBD3_HUMAN	MBD3	Methyl-CpG-binding domain protein 3	1	AFMVTDEDIR	AFM(UniMod:35)VTDEDIR	2	AFM(UniMod:35)VTDEDIR2		25563.7	9591.93
P26440	P26440;P26440-2	IVD_HUMAN	IVD	Isovaleryl-CoA dehydrogenase, mitochondrial	1	AFNADFH	AFNADFH	2	AFNADFH2	45967.3	34251.4	43231.7
Q92598;Q92598-2	Q92598;Q92598-2;Q92598-3;Q92598-4	HS105_HUMAN	HSPH1	Heat shock protein 105 kDa	1	AFNDPFIQK	AFNDPFIQK	2	AFNDPFIQK2	75453.3	69201.3	54532.8
Q03169	Q03169	TNAP2_HUMAN	TNFAIP2	Tumor necrosis factor alpha-induced protein 2	1	AFNEFLER	AFNEFLER	2	AFNEFLER2	39293.4	55905.7	20232.8
Q99543;Q99543-2	Q99543;Q99543-2	DNJC2_HUMAN	DNAJC2	DnaJ homolog subfamily C member 2	1	AFNSVDPTFDNSVPSK	AFNSVDPTFDNSVPSK	2	AFNSVDPTFDNSVPSK2	12563.3	24394.7	7242.67
P08571	P08571	CD14_HUMAN	CD14	Monocyte differentiation antigen CD14	1	AFPALTSLDLSDNPGLGER	AFPALTSLDLSDNPGLGER	2	AFPALTSLDLSDNPGLGER2	76007.5	100940	78116.9
P08571	P08571	CD14_HUMAN	CD14	Monocyte differentiation antigen CD14	1	AFPALTSLDLSDNPGLGER	AFPALTSLDLSDNPGLGER	3	AFPALTSLDLSDNPGLGER3	28138.8	18437.7	11759.8
P35270	P35270	SPRE_HUMAN	SPR	Sepiapterin reductase	1	AFPDSPGLNR	AFPDSPGLNR	2	AFPDSPGLNR2	44120.5	56724.3	14482.5
P13807;P13807-2	P13807;P13807-2	GYS1_HUMAN	GYS1	Glycogen [starch] synthase, muscle	1	AFPEHFTYEPNEADAAQGYR	AFPEHFTYEPNEADAAQGYR	3	AFPEHFTYEPNEADAAQGYR3	20579.7	27126.3	28879
P34897;P34897-2;P34897-3	P34897;P34897-2;P34897-3	GLYM_HUMAN	SHMT2	Serine hydroxymethyltransferase, mitochondrial	1	AFPMPGFDEH	AFPMPGFDEH	2	AFPMPGFDEH2	57613	54394.7	102057
Q99542;Q99542-5	Q99542;Q99542-5	MMP19_HUMAN	MMP19	Matrix metalloproteinase-19	1	AFQEASELPVSGQLDDATR	AFQEASELPVSGQLDDATR	2	AFQEASELPVSGQLDDATR2	10765.8	12891.4	8039.28
O00115;O00115-2	O00115;O00115-2	DNS2A_HUMAN	DNASE2	Deoxyribonuclease-2-alpha	1	AFQPLVK	AFQPLVK	2	AFQPLVK2	35179	18603.4	16301.2
P30048;P30048-2	P30048;P30048-2	PRDX3_HUMAN	PRDX3	Thioredoxin-dependent peroxide reductase, mitochondrial	1	AFQYVETHGEVCPANWTPDSPTIK	AFQYVETHGEVC(UniMod:4)PANWTPDSPTIK	3	AFQYVETHGEVC(UniMod:4)PANWTPDSPTIK3			6253.64
P51570	P51570	GALK1_HUMAN	GALK1	Galactokinase	1	AFREEFGAEPELAVSAPGR	AFREEFGAEPELAVSAPGR	3	AFREEFGAEPELAVSAPGR3	10398.7	4585.75	11560.2
Q8TER5;Q8TER5-3;Q8TER5-4	Q8TER5;Q8TER5-2;Q8TER5-3;Q8TER5-4	ARH40_HUMAN	ARHGEF40	Rho guanine nucleotide exchange factor 40	1	AFSAEVQER	AFSAEVQER	2	AFSAEVQER2		19109.4	15802.9
Q9NXC2;Q9NXC2-2	Q9NXC2;Q9NXC2-2	GFOD1_HUMAN	GFOD1	Glucose-fructose oxidoreductase domain-containing protein 1	1	AFSDIPSPYLR	AFSDIPSPYLR	2	AFSDIPSPYLR2	14331.4	13767.5
P34932	P34932;P34932-2	HSP74_HUMAN	HSPA4	Heat shock 70 kDa protein 4	1	AFSDPFVEAEK	AFSDPFVEAEK	2	AFSDPFVEAEK2	97814.9	63705.3	119856
Q4V9L6	Q4V9L6	TM119_HUMAN	TMEM119	Transmembrane protein 119	1	AFSEVPDR	AFSEVPDR	2	AFSEVPDR2	47848.1	33114.8	37037
Q4V9L6	Q4V9L6	TM119_HUMAN	TMEM119	Transmembrane protein 119	1	AFSEVPDRAPDSRPEEALDSSR	AFSEVPDRAPDSRPEEALDSSR	3	AFSEVPDRAPDSRPEEALDSSR3	1803.85		6461.92
P10768	P10768	ESTD_HUMAN	ESD	S-formylglutathione hydrolase	1	AFSGYLGTDQSK	AFSGYLGTDQSK	2	AFSGYLGTDQSK2	64086.5	49345.6	73306.4
P61619	P61619;P61619-3	S61A1_HUMAN	SEC61A1	Protein transport protein Sec61 subunit alpha isoform 1	1	AFSPTTVNTGR	AFSPTTVNTGR	2	AFSPTTVNTGR2	134138	96591.6	77541.8
Q53F19	Q53F19;Q53F19-2	NCBP3_HUMAN	NCBP3	Nuclear cap-binding protein subunit 3	1	AFSSNPVVR	AFSSNPVVR	2	AFSSNPVVR2	48608.2	40927.5	13259.6
Q14241;Q14241-1	Q14241;Q14241-1	ELOA1_HUMAN	ELOA	Elongin-A	1	AFSSPQEEEEAGFTGR	AFSSPQEEEEAGFTGR	2	AFSSPQEEEEAGFTGR2	20205.6	34812.4	32422.1
Q9ULV3;Q9ULV3-2;Q9ULV3-3;Q9ULV3-4;Q9ULV3-5	Q9ULV3;Q9ULV3-2;Q9ULV3-3;Q9ULV3-4;Q9ULV3-5	CIZ1_HUMAN	CIZ1	Cip1-interacting zinc finger protein	1	AFSTVPLTPVPR	AFSTVPLTPVPR	2	AFSTVPLTPVPR2	22292.1	22481.5	14328.8
P11279	P11279;P11279-2	LAMP1_HUMAN	LAMP1	Lysosome-associated membrane glycoprotein 1	1	AFSVNIFK	AFSVNIFK	2	AFSVNIFK2	17851.3	10792.7	13125.3
Q16629;Q16629-2;Q16629-3;Q16629-4	Q16629;Q16629-2;Q16629-3;Q16629-4	SRSF7_HUMAN	SRSF7	Serine/arginine-rich splicing factor 7	1	AFSYYGPLR	AFSYYGPLR	2	AFSYYGPLR2	238607	286151	82767.1
P01031	P01031	CO5_HUMAN	C5	Complement C5	1	AFTECCVVASQLR	AFTEC(UniMod:4)C(UniMod:4)VVASQLR	2	AFTEC(UniMod:4)C(UniMod:4)VVASQLR2			2108
O60925	O60925	PFD1_HUMAN	PFDN1	Prefoldin subunit 1	1	AFTELQAK	AFTELQAK	2	AFTELQAK2	46581.4	13027.4	6844.8
Q9H9C1;Q9H9C1-2	Q9H9C1;Q9H9C1-2	SPE39_HUMAN	VIPAS39	Spermatogenesis-defective protein 39 homolog	1	AFTFDDEDDELSQLK	AFTFDDEDDELSQLK	2	AFTFDDEDDELSQLK2	3821.47		3876.5
P11310;P11310-2	P11310;P11310-2	ACADM_HUMAN	ACADM	Medium-chain specific acyl-CoA dehydrogenase, mitochondrial	1	AFTGFIVEADTPGIQIGR	AFTGFIVEADTPGIQIGR	2	AFTGFIVEADTPGIQIGR2	174543	199252	140832
P11310;P11310-2	P11310;P11310-2	ACADM_HUMAN	ACADM	Medium-chain specific acyl-CoA dehydrogenase, mitochondrial	1	AFTGFIVEADTPGIQIGR	AFTGFIVEADTPGIQIGR	3	AFTGFIVEADTPGIQIGR3	78728.3	58892.7	46647.8
Q92817	Q92817	EVPL_HUMAN	EVPL	Envoplakin	1	AFTGIEDPVTK	AFTGIEDPVTK	2	AFTGIEDPVTK2	229472	299383	184980
P31939;P31939-2	P31939;P31939-2	PUR9_HUMAN	ATIC	Bifunctional purine biosynthesis protein ATIC	1	AFTHTAQYDEAISDYFR	AFTHTAQYDEAISDYFR	3	AFTHTAQYDEAISDYFR3	52056.8	70380.8	83923.5
P22102	P22102;P22102-2	PUR2_HUMAN	GART	Trifunctional purine biosynthetic protein adenosine-3	1	AFTKPEEACSFILSADFPALVVK	AFTKPEEAC(UniMod:4)SFILSADFPALVVK	3	AFTKPEEAC(UniMod:4)SFILSADFPALVVK3	5194.53	1717.71	4282.11
P12955	P12955;P12955-2;P12955-3	PEPD_HUMAN	PEPD	Xaa-Pro dipeptidase	1	AFTPFSGPK	AFTPFSGPK	2	AFTPFSGPK2	17131.6	30076.6	8778.64
P02786	P02786	TFR1_HUMAN	TFRC	Transferrin receptor protein 1	1	AFTYINLDK	AFTYINLDK	2	AFTYINLDK2	32699.4	26217.1	20007.3
P15880	P15880	RS2_HUMAN	RPS2	Small ribosomal subunit protein uS5	1	AFVAIGDYNGHVGLGVK	AFVAIGDYNGHVGLGVK	3	AFVAIGDYNGHVGLGVK3	5852.49		9163.17
Q07021	Q07021	C1QBP_HUMAN	C1QBP	Complement component 1 Q subcomponent-binding protein, mitochondrial	1	AFVDFLSDEIKEER	AFVDFLSDEIKEER	2	AFVDFLSDEIKEER2	107120	31945	146378
Q07021	Q07021	C1QBP_HUMAN	C1QBP	Complement component 1 Q subcomponent-binding protein, mitochondrial	1	AFVDFLSDEIKEER	AFVDFLSDEIKEER	3	AFVDFLSDEIKEER3	376665	288147	445978
Q01968;Q01968-2	Q01968;Q01968-2	OCRL_HUMAN	OCRL	Inositol polyphosphate 5-phosphatase OCRL	1	AFVDFNEGEIK	AFVDFNEGEIK	2	AFVDFNEGEIK2	30034.1	34437.5	22059.3
P28330	P28330	ACADL_HUMAN	ACADL	Long-chain specific acyl-CoA dehydrogenase, mitochondrial	1	AFVDNCLQLHEAK	AFVDNC(UniMod:4)LQLHEAK	3	AFVDNC(UniMod:4)LQLHEAK3	24062	15764.6	28626.2
O95394;O95394-3;O95394-4	O95394;O95394-3;O95394-4	AGM1_HUMAN	PGM3	Phosphoacetylglucosamine mutase	1	AFVELTK	AFVELTK	2	AFVELTK2	16956.2	11377.4	9249.86
P68366;P68366-2;Q9BQE3	P0DPH7;P0DPH8;P68363;P68366;Q71U36;Q9BQE3;Q9NY65;P68363-2;P68366-2;Q71U36-2;Q9NY65-2	TBA1C_HUMAN;TBA4A_HUMAN	TUBA1C;TUBA4A	Tubulin alpha-4A chain	0	AFVHWYVGEGMEEGEFSEAR	AFVHWYVGEGMEEGEFSEAR	3	AFVHWYVGEGMEEGEFSEAR3	6051.88		13848.4
P68366;P68366-2;Q9BQE3	P0DPH7;P0DPH8;P68363;P68366;Q71U36;Q9BQE3;Q9NY65;P68363-2;P68366-2;Q71U36-2;Q9NY65-2	TBA1C_HUMAN;TBA4A_HUMAN	TUBA1C;TUBA4A	Tubulin alpha-4A chain	0	AFVHWYVGEGMEEGEFSEAR	AFVHWYVGEGM(UniMod:35)EEGEFSEAR	3	AFVHWYVGEGM(UniMod:35)EEGEFSEAR3	15896.7	25705.2	39900.7
P01833	P01833	PIGR_HUMAN	PIGR	Polymeric immunoglobulin receptor	1	AFVNCDENSR	AFVNC(UniMod:4)DENSR	2	AFVNC(UniMod:4)DENSR2	74736.6	78690.5	40354.4
Q9Y2A7;Q9Y2A7-2	Q9Y2A7;Q9Y2A7-2	NCKP1_HUMAN	NCKAP1	Nck-associated protein 1	1	AFVNLPTENELTFNAEEYSDISEMR	AFVNLPTENELTFNAEEYSDISEMR	3	AFVNLPTENELTFNAEEYSDISEMR3	2117.99		3356.22
Q96P48;Q96P48-1;Q96P48-2;Q96P48-3;Q96P48-4;Q96P48-7	Q96P48;Q96P48-1;Q96P48-2;Q96P48-3;Q96P48-4;Q96P48-5;Q96P48-7	ARAP1_HUMAN	ARAP1	Arf-GAP with Rho-GAP domain, ANK repeat and PH domain-containing protein 1	1	AFVPPLAEDLLAR	AFVPPLAEDLLAR	2	AFVPPLAEDLLAR2		3062.92
O95394;O95394-3;O95394-4	O95394;O95394-3;O95394-4	AGM1_HUMAN	PGM3	Phosphoacetylglucosamine mutase	1	AFVRPSGTEDVVR	AFVRPSGTEDVVR	3	AFVRPSGTEDVVR3	46695.6	61659.7	33584.8
Q14683	Q14683	SMC1A_HUMAN	SMC1A	Structural maintenance of chromosomes protein 1A	1	AFVSMVYSEEGAEDR	AFVSMVYSEEGAEDR	2	AFVSMVYSEEGAEDR2	7719.98	6620.34	13775.7
O75718	O75718	CRTAP_HUMAN	CRTAP	Cartilage-associated protein	1	AFYECLAACEGSR	AFYEC(UniMod:4)LAAC(UniMod:4)EGSR	2	AFYEC(UniMod:4)LAAC(UniMod:4)EGSR2	11844.2		20964.9
Q9NR12;Q9NR12-2	Q9NR12;Q9NR12-2	PDLI7_HUMAN	PDLIM7	PDZ and LIM domain protein 7	1	AFYMEEGVPYCER	AFYMEEGVPYC(UniMod:4)ER	2	AFYMEEGVPYC(UniMod:4)ER2	57878.2	86863.2	58317.1
Q9NR12;Q9NR12-2	Q9NR12;Q9NR12-2	PDLI7_HUMAN	PDLIM7	PDZ and LIM domain protein 7	1	AFYMEEGVPYCER	AFYM(UniMod:35)EEGVPYC(UniMod:4)ER	2	AFYM(UniMod:35)EEGVPYC(UniMod:4)ER2	58880.8	98592.6	39132.1
P04181	P04181	OAT_HUMAN	OAT	Ornithine aminotransferase, mitochondrial	1	AFYNNVLGEYEEYITK	AFYNNVLGEYEEYITK	2	AFYNNVLGEYEEYITK2	161941	153029	111853
P34931	P0DMV8;P0DMV9;P34931	HS71L_HUMAN	HSPA1L	Heat shock 70 kDa protein 1-like	0	AFYPEEISSMVLTK	AFYPEEISSMVLTK	2	AFYPEEISSMVLTK2	1.34412e+06	946096	866218
P34931	P0DMV8;P0DMV9;P34931	HS71L_HUMAN	HSPA1L	Heat shock 70 kDa protein 1-like	0	AFYPEEISSMVLTK	AFYPEEISSM(UniMod:35)VLTK	2	AFYPEEISSM(UniMod:35)VLTK2	333677	482461	159835
Q16270;Q16270-2	Q16270;Q16270-2	IBP7_HUMAN	IGFBP7	Insulin-like growth factor-binding protein 7	1	AGAAAGGPGVSGVCVCK	AGAAAGGPGVSGVC(UniMod:4)VC(UniMod:4)K	2	AGAAAGGPGVSGVC(UniMod:4)VC(UniMod:4)K2	34474.2	30707.5	25780.6
Q5T440	Q5T440	CAF17_HUMAN	IBA57	Putative transferase CAF17, mitochondrial	1	AGAAAILIR	AGAAAILIR	2	AGAAAILIR2	17178.8	7047.08	4707.93
P50895	P50895	BCAM_HUMAN	BCAM	Basal cell adhesion molecule	1	AGAAGTAEATAR	AGAAGTAEATAR	2	AGAAGTAEATAR2	112179	122387	71119.1
Q01518	Q01518	CAP1_HUMAN	CAP1	Adenylyl cyclase-associated protein 1	1	AGAAPYVQAFDSLLAGPVAEYLK	AGAAPYVQAFDSLLAGPVAEYLK	2	AGAAPYVQAFDSLLAGPVAEYLK2	8561.45	6612.15	7475.9
Q9BVL4	Q9BVL4	SELO_HUMAN	SELENOO	Protein adenylyltransferase SelO, mitochondrial	1	AGACVTSESTVVR	AGAC(UniMod:4)VTSESTVVR	2	AGAC(UniMod:4)VTSESTVVR2	7392.04	4570.38	10424
P19838;P19838-2	P19838;P19838-2;P19838-3	NFKB1_HUMAN	NFKB1	Nuclear factor NF-kappa-B p105 subunit	1	AGADLSLLDR	AGADLSLLDR	2	AGADLSLLDR2	36984.3	45010.4	23463
Q9BUP3;Q9BUP3-3	Q9BUP3;Q9BUP3-3	HTAI2_HUMAN	HTATIP2	Oxidoreductase HTATIP2	1	AGAEGFVR	AGAEGFVR	2	AGAEGFVR2	18366.1	21417.8	11157.6
P15498;P15498-2	P15498;P15498-2	VAV_HUMAN	VAV1	Proto-oncogene vav	1	AGAESILANR	AGAESILANR	2	AGAESILANR2	16097.1	22765.8	13980.1
P01023	P01023;P20742;P20742-2	A2MG_HUMAN	A2M	Alpha-2-macroglobulin	0	AGAFCLSEDAGLGISSTASLR	AGAFC(UniMod:4)LSEDAGLGISSTASLR	2	AGAFC(UniMod:4)LSEDAGLGISSTASLR2	29614.6	24570.7	29739.5
P61011	P61011;P61011-2	SRP54_HUMAN	SRP54	Signal recognition particle subunit SRP54	1	AGAFDQLK	AGAFDQLK	2	AGAFDQLK2	22868.5	35649.4
Q00653;Q00653-4	Q00653;Q00653-4	NFKB2_HUMAN	NFKB2	Nuclear factor NF-kappa-B p100 subunit	1	AGAGAPELLR	AGAGAPELLR	2	AGAGAPELLR2	17358.9	15253.7
Q96AY3	Q96AY3	FKB10_HUMAN	FKBP10	Peptidyl-prolyl cis-trans isomerase FKBP10	1	AGAGDFMR	AGAGDFMR	2	AGAGDFMR2	12698	27485.8	10022.8
Q9BXP5;Q9BXP5-2;Q9BXP5-3;Q9BXP5-4;Q9BXP5-5	Q9BXP5;Q9BXP5-2;Q9BXP5-3;Q9BXP5-4;Q9BXP5-5	SRRT_HUMAN	SRRT	Serrate RNA effector molecule homolog	1	AGAGLGDGER	AGAGLGDGER	2	AGAGLGDGER2	28791.1	35071	17458.8
Q9BTD8;Q9BTD8-2;Q9BTD8-3;Q9BTD8-4	Q9BTD8;Q9BTD8-2;Q9BTD8-3;Q9BTD8-4	RBM42_HUMAN	RBM42	RNA-binding protein 42	1	AGAGPAPGLPGAGGPVVPGPGAGIPGK	(UniMod:1)AGAGPAPGLPGAGGPVVPGPGAGIPGK	2	(UniMod:1)AGAGPAPGLPGAGGPVVPGPGAGIPGK2	9447.06	33453.9	19908.4
Q9Y5J1	Q9Y5J1	UTP18_HUMAN	UTP18	U3 small nucleolar RNA-associated protein 18 homolog	1	AGAGPGGPPQKPAPSSQR	AGAGPGGPPQKPAPSSQR	3	AGAGPGGPPQKPAPSSQR3			3748.43
P40926	P40926;P40926-2	MDHM_HUMAN	MDH2	Malate dehydrogenase, mitochondrial	1	AGAGSATLSMAYAGAR	AGAGSATLSM(UniMod:35)AYAGAR	2	AGAGSATLSM(UniMod:35)AYAGAR2	20739.6	8145.86	11149
P05388;P05388-2	P05388;Q8NHW5;P05388-2	RLA0_HUMAN	RPLP0	Large ribosomal subunit protein uL10	0	AGAIAPCEVTVPAQNTGLGPEK	AGAIAPC(UniMod:4)EVTVPAQNTGLGPEK	2	AGAIAPC(UniMod:4)EVTVPAQNTGLGPEK2	304372	532998	295481
P05388;P05388-2	P05388;Q8NHW5;P05388-2	RLA0_HUMAN	RPLP0	Large ribosomal subunit protein uL10	0	AGAIAPCEVTVPAQNTGLGPEK	AGAIAPC(UniMod:4)EVTVPAQNTGLGPEK	3	AGAIAPC(UniMod:4)EVTVPAQNTGLGPEK3	400609	349253	255880
Q09666	Q09666	AHNK_HUMAN	AHNAK	Neuroblast differentiation-associated protein AHNAK	1	AGAISASGPELQGAGHSK	AGAISASGPELQGAGHSK	2	AGAISASGPELQGAGHSK2	2891.66	4012.98	10094.3
Q09666	Q09666	AHNK_HUMAN	AHNAK	Neuroblast differentiation-associated protein AHNAK	1	AGAISASGPELQGAGHSK	AGAISASGPELQGAGHSK	3	AGAISASGPELQGAGHSK3	57496	50618.7	90447.4
Q92900;Q92900-2	Q92900;Q92900-2	RENT1_HUMAN	UPF1	Regulator of nonsense transcripts 1	1	AGAKPDQIGIITPYEGQR	AGAKPDQIGIITPYEGQR	3	AGAKPDQIGIITPYEGQR3	20160.9	7512.22	33037.7
Q9BQG0;Q9BQG0-2	Q9BQG0;Q9BQG0-2	MBB1A_HUMAN	MYBBP1A	Myb-binding protein 1A	1	AGALHAQVER	AGALHAQVER	2	AGALHAQVER2	11741.5	9312.24	10805.4
O15230	O15230	LAMA5_HUMAN	LAMA5	Laminin subunit alpha-5	1	AGALLPAIHEQLR	AGALLPAIHEQLR	3	AGALLPAIHEQLR3	40303.6	13147.7	28861.2
P06396	P06396;P06396-2;P06396-3;P06396-4	GELS_HUMAN	GSN	Gelsolin	1	AGALNSNDAFVLK	AGALNSNDAFVLK	2	AGALNSNDAFVLK2	215764	158419	199027
Q9Y490;Q9Y490-2	Q9Y490;Q9Y490-2	TLN1_HUMAN	TLN1	Talin-1	1	AGALQCSPSDAYTK	AGALQC(UniMod:4)SPSDAYTK	2	AGALQC(UniMod:4)SPSDAYTK2	4641.06	3487.25	10173.9
Q9Y490;Q9Y490-2	Q9Y490;Q9Y490-2	TLN1_HUMAN	TLN1	Talin-1	1	AGALQCSPSDAYTKK	AGALQC(UniMod:4)SPSDAYTKK	3	AGALQC(UniMod:4)SPSDAYTKK3	3968.91	5893.19	6213.68
Q9Y4G6	Q9Y4G6	TLN2_HUMAN	TLN2	Talin-2	1	AGALQVCPTDSYTK	AGALQVC(UniMod:4)PTDSYTK	2	AGALQVC(UniMod:4)PTDSYTK2		11551.4	8068.32
Q8NFU3;Q8NFU3-3	Q8NFU3;Q8NFU3-3	TSTD1_HUMAN	TSTD1	Thiosulfate:glutathione sulfurtransferase	1	AGAPTVSLPELR	AGAPTVSLPELR	2	AGAPTVSLPELR2	39361.1	43447.9	25082
Q9P266	Q9P266	JCAD_HUMAN	JCAD	Junctional cadherin 5-associated protein	1	AGASGQPPSGPPGTGNEYGVSPR	AGASGQPPSGPPGTGNEYGVSPR	2	AGASGQPPSGPPGTGNEYGVSPR2	1020.93		1917.35
P16278-3	P16278;P16278-2;P16278-3	BGAL_HUMAN	GLB1	Isoform 3 of Beta-galactosidase	1	AGATLDLLVENMGR	AGATLDLLVENM(UniMod:35)GR	2	AGATLDLLVENM(UniMod:35)GR2	21689.6	13953.6	27342.3
Q13555-10;Q13555-11;Q13555-4;Q13555-5;Q13557;Q13557-10;Q13557-11;Q13557-12;Q13557-6;Q13557-8	Q13554;Q13554-3;Q13555;Q13555-5;Q13557;Q9UQM7;Q13557-8;Q13554-2;Q13554-4;Q13554-5;Q13554-6;Q13554-7;Q13554-8;Q13555-10;Q13555-11;Q13555-2;Q13555-3;Q13555-4;Q13555-6;Q13555-7;Q13555-8;Q13555-9;Q13557-10;Q13557-11;Q13557-12;Q13557-3;Q13557-4;Q13557-5;Q13557-6;Q13557-9;Q9UQM7-2	KCC2D_HUMAN;KCC2G_HUMAN	CAMK2D;CAMK2G	Isoform 10 of Calcium/calmodulin-dependent protein kinase type II subunit gamma	0	AGAYDFPSPEWDTVTPEAK	AGAYDFPSPEWDTVTPEAK	2	AGAYDFPSPEWDTVTPEAK2	9910.73	5888.48	27959.7
O43396	O43396	TXNL1_HUMAN	TXNL1	Thioredoxin-like protein 1	1	AGCECLNESDEHGFDNCLR	AGC(UniMod:4)EC(UniMod:4)LNESDEHGFDNC(UniMod:4)LR	3	AGC(UniMod:4)EC(UniMod:4)LNESDEHGFDNC(UniMod:4)LR3	5660.2	3782.26	15915.1
P13716;P13716-2	P13716;P13716-2	HEM2_HUMAN	ALAD	Delta-aminolevulinic acid dehydratase	1	AGCQVVAPSDMMDGR	AGC(UniMod:4)QVVAPSDMMDGR	2	AGC(UniMod:4)QVVAPSDMMDGR2	5905.75	5666.64	7940.89
Q14160;Q14160-3	Q14160;Q14160-2;Q14160-3	SCRIB_HUMAN	SCRIB	Protein scribble homolog	1	AGDAGIFVSR	AGDAGIFVSR	2	AGDAGIFVSR2	31886	49267.9	16066.1
Q16836;Q16836-2;Q16836-3	Q16836;Q16836-2;Q16836-3	HCDH_HUMAN	HADH	Hydroxyacyl-coenzyme A dehydrogenase, mitochondrial	1	AGDEFVEK	AGDEFVEK	2	AGDEFVEK2	124052	102057	70110.3
Q96ME7;Q96ME7-2;Q96ME7-3	Q96ME7;Q96ME7-2;Q96ME7-3	ZN512_HUMAN	ZNF512	Zinc finger protein 512	1	AGDEIDEPSER	AGDEIDEPSER	2	AGDEIDEPSER2	5371.07	6301.25	9927.05
P01024	P01024	CO3_HUMAN	C3	Complement C3	1	AGDFLEANYMNLQR	AGDFLEANYMNLQR	2	AGDFLEANYMNLQR2	24346.1	23740.3	23504.4
P01024	P01024	CO3_HUMAN	C3	Complement C3	1	AGDFLEANYMNLQR	AGDFLEANYM(UniMod:35)NLQR	2	AGDFLEANYM(UniMod:35)NLQR2	36495.9	49455.5	29824
P17301	P17301	ITA2_HUMAN	ITGA2	Integrin alpha-2	1	AGDISCNADINPLK	AGDISC(UniMod:4)NADINPLK	2	AGDISC(UniMod:4)NADINPLK2			4659.49
P14923	P14923	PLAK_HUMAN	JUP	Junction plakoglobin	1	AGDKDDITEPAVCALR	AGDKDDITEPAVC(UniMod:4)ALR	2	AGDKDDITEPAVC(UniMod:4)ALR2	2102.82	3563.85	6321.1
P14923	P14923	PLAK_HUMAN	JUP	Junction plakoglobin	1	AGDKDDITEPAVCALR	AGDKDDITEPAVC(UniMod:4)ALR	3	AGDKDDITEPAVC(UniMod:4)ALR3	14636.2	11168.2	24050
Q68CZ2	Q68CZ2;Q68CZ2-2	TENS3_HUMAN	TNS3	Tensin-3	1	AGDLANELVR	AGDLANELVR	2	AGDLANELVR2	41315.5	53726.7	29620.4
P42704	P42704	LPPRC_HUMAN	LRPPRC	Leucine-rich PPR motif-containing protein, mitochondrial	1	AGDMENAENILTVMR	AGDMENAENILTVMR	2	AGDMENAENILTVMR2	21169.2	21119.3	23415.4
P42704	P42704	LPPRC_HUMAN	LRPPRC	Leucine-rich PPR motif-containing protein, mitochondrial	1	AGDMENAENILTVMR	AGDMENAENILTVM(UniMod:35)R	2	AGDMENAENILTVM(UniMod:35)R2	15879	11876.5	10867.5
P42704	P42704	LPPRC_HUMAN	LRPPRC	Leucine-rich PPR motif-containing protein, mitochondrial	1	AGDMENAENILTVMR	AGDM(UniMod:35)ENAENILTVM(UniMod:35)R	2	AGDM(UniMod:35)ENAENILTVM(UniMod:35)R2	11607	15071.7	6552.76
Q00403	Q00403	TF2B_HUMAN	GTF2B	Transcription initiation factor IIB	1	AGDMICPECGLVVGDR	AGDMIC(UniMod:4)PEC(UniMod:4)GLVVGDR	2	AGDMIC(UniMod:4)PEC(UniMod:4)GLVVGDR2	5670.47	7923.5	7764.77
Q7Z2K6	Q7Z2K6;Q7Z2K6-2	ERMP1_HUMAN	ERMP1	Endoplasmic reticulum metallopeptidase 1	1	AGDNILAVLK	AGDNILAVLK	2	AGDNILAVLK2	11512	9756.85	5085.12
Q9BV19	Q9BV19	CA050_HUMAN	C1orf50	Uncharacterized protein C1orf50	1	AGDPLDLVALAEQVQK	AGDPLDLVALAEQVQK	2	AGDPLDLVALAEQVQK2	5685.65	7721.27	6179.11
O15321;O15321-2	O15321;O15321-2	TM9S1_HUMAN	TM9SF1	Transmembrane 9 superfamily member 1	1	AGDPVILYVNK	AGDPVILYVNK	2	AGDPVILYVNK2	13546.1	12974.6	10638.6
P35222	P35222	CTNB1_HUMAN	CTNNB1	Catenin beta-1	1	AGDREDITEPAICALR	AGDREDITEPAIC(UniMod:4)ALR	3	AGDREDITEPAIC(UniMod:4)ALR3	73374.3	63555.1	86314.9
Q96JY6;Q96JY6-5	Q96JY6;Q96JY6-3;Q96JY6-4;Q96JY6-5	PDLI2_HUMAN	PDLIM2	PDZ and LIM domain protein 2	1	AGDSAVLVLPPSPGPR	AGDSAVLVLPPSPGPR	2	AGDSAVLVLPPSPGPR2	35682.3	44201.5	32355.8
P11766	P11766	ADHX_HUMAN	ADH5	Alcohol dehydrogenase class-3	1	AGDTVIPLYIPQCGECK	AGDTVIPLYIPQC(UniMod:4)GEC(UniMod:4)K	2	AGDTVIPLYIPQC(UniMod:4)GEC(UniMod:4)K2	201986	316828	198898
O15514	O15514	RPB4_HUMAN	POLR2D	DNA-directed RNA polymerase II subunit RPB4	1	AGDVEEDASQLIFPK	AGDVEEDASQLIFPK	2	AGDVEEDASQLIFPK2	39814.6	41379.2	40247.9
Q8WXE0;Q8WXE0-2	Q8WXE0;Q8WXE0-2	CSKI2_HUMAN	CASKIN2	Caskin-2	1	AGDVITVLEQHPDGR	AGDVITVLEQHPDGR	2	AGDVITVLEQHPDGR2		4030.53	6301.26
Q9NZT2;Q9NZT2-2	Q9NZT2;Q9NZT2-2	OGFR_HUMAN	OGFR	Opioid growth factor receptor	1	AGEAAELQDAEVESSAK	AGEAAELQDAEVESSAK	2	AGEAAELQDAEVESSAK2	5578.7	12655.8	13807.2
Q8N3D4	Q8N3D4	EH1L1_HUMAN	EHBP1L1	EH domain-binding protein 1-like protein 1	1	AGEAEESSAVCQVDAEQR	AGEAEESSAVC(UniMod:4)QVDAEQR	2	AGEAEESSAVC(UniMod:4)QVDAEQR2			3949.05
Q9BR76	Q9BR76	COR1B_HUMAN	CORO1B	Coronin-1B	1	AGEAGKLEEVMQELR	AGEAGKLEEVMQELR	2	AGEAGKLEEVMQELR2	9615.37		9164.49
Q9BR76	Q9BR76	COR1B_HUMAN	CORO1B	Coronin-1B	1	AGEAGKLEEVMQELR	AGEAGKLEEVMQELR	3	AGEAGKLEEVMQELR3	39395.4	13106.4	45228.1
P16989;P16989-2	P16989;P16989-2	YBOX3_HUMAN	YBX3	Y-box-binding protein 3	1	AGEAPTENPAPPTQQSSAE	AGEAPTENPAPPTQQSSAE	2	AGEAPTENPAPPTQQSSAE2	57045.2	37600.3	70790.3
Q13501	Q13501;Q13501-2	SQSTM_HUMAN	SQSTM1	Sequestosome-1	1	AGEARPGPTAESASGPSEDPSVNFLK	AGEARPGPTAESASGPSEDPSVNFLK	3	AGEARPGPTAESASGPSEDPSVNFLK3	18679.4	12341.7	15758.1
Q8N3C0	Q8N3C0;Q8N3C0-4	ASCC3_HUMAN	ASCC3	Activating signal cointegrator 1 complex subunit 3	1	AGEDLEVSEGLMCFDPK	AGEDLEVSEGLMC(UniMod:4)FDPK	2	AGEDLEVSEGLMC(UniMod:4)FDPK2	5784.17	5267.18	5781.79
O00541	O00541;O00541-2	PESC_HUMAN	PES1	Pescadillo homolog	1	AGEGTYALDSESCMEK	AGEGTYALDSESC(UniMod:4)MEK	2	AGEGTYALDSESC(UniMod:4)MEK2	6958.87	5900.38	5751.27
Q92626	Q92626;Q92626-2	PXDN_HUMAN	PXDN	Peroxidasin homolog	1	AGEIFER	AGEIFER	2	AGEIFER2	52162.6	61837.6	30940.4
Q9Y5B8;Q9Y5B8-2	Q9Y5B8;Q9Y5B8-2	NDK7_HUMAN	NME7	Nucleoside diphosphate kinase homolog 7	1	AGEIIEIINK	AGEIIEIINK	2	AGEIIEIINK2	8523.38		8177.37
P62269	P62269	RS18_HUMAN	RPS18	Small ribosomal subunit protein uS13	1	AGELTEDEVER	AGELTEDEVER	2	AGELTEDEVER2	663033	838837	591032
Q9H9Q2	Q9H9Q2;Q9H9Q2-3	CSN7B_HUMAN	COPS7B	COP9 signalosome complex subunit 7b	1	AGEQKPSSNLLEQFILLAK	(UniMod:1)AGEQKPSSNLLEQFILLAK	3	(UniMod:1)AGEQKPSSNLLEQFILLAK3	5993.32	11287.9	5519.61
Q5VYK3;Q5VYK3-2	Q5VYK3;Q5VYK3-2	ECM29_HUMAN	ECPAS	Proteasome adapter and scaffold protein ECM29	1	AGEQLAPFLPQLVPR	AGEQLAPFLPQLVPR	2	AGEQLAPFLPQLVPR2	12184	16240.8	5859.71
P08603	P08603	CFAH_HUMAN	CFH	Complement factor H	1	AGEQVTYTCATYYK	AGEQVTYTC(UniMod:4)ATYYK	2	AGEQVTYTC(UniMod:4)ATYYK2	8879.54	7515.04	13010.4
Q5TAA0	Q5TAA0	TTC22_HUMAN	TTC22	Tetratricopeptide repeat protein 22	1	AGESELGATLPELQLLR	AGESELGATLPELQLLR	2	AGESELGATLPELQLLR2	2641.48	2694.34	4326
Q15746-2;Q15746-4	Q15746;Q15746-7;Q15746-11;Q15746-2;Q15746-3;Q15746-4;Q15746-5;Q15746-6;Q15746-9	MYLK_HUMAN	MYLK	Isoform 2 of Myosin light chain kinase, smooth muscle	1	AGESVELFGK	AGESVELFGK	2	AGESVELFGK2	185599	180546	96185.2
Q15233	Q15233;Q15233-2	NONO_HUMAN	NONO	Non-POU domain-containing octamer-binding protein	1	AGEVFIHK	AGEVFIHK	2	AGEVFIHK2	97179.6	81632.4	108613
P25311	P25311	ZA2G_HUMAN	AZGP1	Zinc-alpha-2-glycoprotein	1	AGEVQEPELR	AGEVQEPELR	2	AGEVQEPELR2	83811.9	178606	84500
Q02252;Q02252-2	Q02252;Q02252-2	MMSA_HUMAN	ALDH6A1	Methylmalonate-semialdehyde/malonate-semialdehyde dehydrogenase [acylating], mitochondrial	1	AGEYIFER	AGEYIFER	2	AGEYIFER2	226168	233533	127431
A5A3E0;P60709;P62736;P63261;P63267-2	A5A3E0;P60709;P62736;P63261;P63267;P68032;P68133;Q6S8J3;P0CG38;P0CG39;P63267-2	ACTA_HUMAN;ACTB_HUMAN;ACTG_HUMAN;ACTH_HUMAN;POTEF_HUMAN	ACTA2;ACTB;ACTG1;ACTG2;POTEF	POTE ankyrin domain family member F	0	AGFAGDDAPR	AGFAGDDAPR	2	AGFAGDDAPR2	2.91363e+06	3.85396e+06	1.12154e+06
Q9P258	Q9P258	RCC2_HUMAN	RCC2	Protein RCC2	1	AGGAAVVITEPEHTK	AGGAAVVITEPEHTK	3	AGGAAVVITEPEHTK3	8380.43	11395.3	24645.3
Q9H223	Q9H223	EHD4_HUMAN	EHD4	EH domain-containing protein 4	1	AGGADAVQTVTGGLR	AGGADAVQTVTGGLR	2	AGGADAVQTVTGGLR2	206588	269393	129449
P41091	P41091;Q2VIR3;Q2VIR3-2	IF2G_HUMAN	EIF2S3	Eukaryotic translation initiation factor 2 subunit 3	0	AGGEAGVTLGQPHLSR	AGGEAGVTLGQPHLSR	3	AGGEAGVTLGQPHLSR3	20119.2	28652.2	32570.5
P41091	P41091;Q2VIR3;Q2VIR3-2	IF2G_HUMAN	EIF2S3	Eukaryotic translation initiation factor 2 subunit 3	0	AGGEAGVTLGQPHLSR	(UniMod:1)AGGEAGVTLGQPHLSR	3	(UniMod:1)AGGEAGVTLGQPHLSR3	71148.2	53239.6	31971.7
Q9Y613	Q9Y613	FHOD1_HUMAN	FHOD1	FH1/FH2 domain-containing protein 1	1	AGGEDRGDGEPVSVVTVR	AGGEDRGDGEPVSVVTVR	3	AGGEDRGDGEPVSVVTVR3	3696.4	7691.23	13320.4
Q9Y2Q9	Q9Y2Q9	RT28_HUMAN	MRPS28	Small ribosomal subunit protein bS1m	1	AGGFASALER	AGGFASALER	2	AGGFASALER2	97087.6	110102	63077.6
Q8IXQ6;Q8IXQ6-2;Q8IXQ6-3	Q8IXQ6;Q8IXQ6-2;Q8IXQ6-3	PARP9_HUMAN	PARP9	Protein mono-ADP-ribosyltransferase PARP9	1	AGGFEIQEESK	AGGFEIQEESK	2	AGGFEIQEESK2	31775	27236.4	32596.8
Q8TD19	Q8TD19	NEK9_HUMAN	NEK9	Serine/threonine-protein kinase Nek9	1	AGGGAAEQEELHYIPIR	AGGGAAEQEELHYIPIR	3	AGGGAAEQEELHYIPIR3	10575.5	12396.5	17493.4
Q13637	Q13637	RAB32_HUMAN	RAB32	Ras-related protein Rab-32	1	AGGGAGDPGLGAAAAPAPETR	AGGGAGDPGLGAAAAPAPETR	2	AGGGAGDPGLGAAAAPAPETR2	6051.24	8005.36	7251.27
Q13637	Q13637	RAB32_HUMAN	RAB32	Ras-related protein Rab-32	1	AGGGAGDPGLGAAAAPAPETR	(UniMod:1)AGGGAGDPGLGAAAAPAPETR	2	(UniMod:1)AGGGAGDPGLGAAAAPAPETR2	16976	7330.13	8048.95
Q6IQ22	Q6IQ22	RAB12_HUMAN	RAB12	Ras-related protein Rab-12	1	AGGGGGLGAGSPALSGGQGR	AGGGGGLGAGSPALSGGQGR	2	AGGGGGLGAGSPALSGGQGR2	3882.41	1277.55	3720.07
Q96N66;Q96N66-2;Q96N66-3	Q96N66;Q96N66-2;Q96N66-3	MBOA7_HUMAN	MBOAT7	Lysophospholipid acyltransferase 7	1	AGGGPTLQCPPPSSPEK	AGGGPTLQC(UniMod:4)PPPSSPEK	2	AGGGPTLQC(UniMod:4)PPPSSPEK2	27472.1	14415.3	37323.9
Q92598;Q92598-2	Q92598;Q92598-2;Q92598-3	HS105_HUMAN	HSPH1	Heat shock protein 105 kDa	1	AGGIETIANEFSDR	AGGIETIANEFSDR	2	AGGIETIANEFSDR2	24720.3	9175.49	43257.1
P34932	P34932;P34932-2	HSP74_HUMAN	HSPA4	Heat shock 70 kDa protein 4	1	AGGIETIANEYSDR	AGGIETIANEYSDR	2	AGGIETIANEYSDR2	124176	109741	144342
Q03252	Q03252	LMNB2_HUMAN	LMNB2	Lamin-B2	1	AGGPATPLSPTR	AGGPATPLSPTR	2	AGGPATPLSPTR2	253528	206405	154968
P20700	P20700	LMNB1_HUMAN	LMNB1	Lamin-B1	1	AGGPTTPLSPTR	AGGPTTPLSPTR	2	AGGPTTPLSPTR2	261868	284079	157628
Q92522	Q92522	H1X_HUMAN	H1-10	Histone H1.10	1	AGGSAALSPSK	AGGSAALSPSK	2	AGGSAALSPSK2	28781.4	15199.1	17407
P20618	P20618	PSB1_HUMAN	PSMB1	Proteasome subunit beta type-1	1	AGGSASAMLQPLLDNQVGFK	AGGSASAMLQPLLDNQVGFK	2	AGGSASAMLQPLLDNQVGFK2	208291	240494	295914
P20618	P20618	PSB1_HUMAN	PSMB1	Proteasome subunit beta type-1	1	AGGSASAMLQPLLDNQVGFK	AGGSASAMLQPLLDNQVGFK	3	AGGSASAMLQPLLDNQVGFK3	51199	41592.4	46603.4
P20618	P20618	PSB1_HUMAN	PSMB1	Proteasome subunit beta type-1	1	AGGSASAMLQPLLDNQVGFK	AGGSASAM(UniMod:35)LQPLLDNQVGFK	2	AGGSASAM(UniMod:35)LQPLLDNQVGFK2	29112.3	42555.5	18377.2
P20618	P20618	PSB1_HUMAN	PSMB1	Proteasome subunit beta type-1	1	AGGSASAMLQPLLDNQVGFK	AGGSASAM(UniMod:35)LQPLLDNQVGFK	3	AGGSASAM(UniMod:35)LQPLLDNQVGFK3	49482.3	48414.8	20912.1
P09467	P09467	F16P1_HUMAN	FBP1	Fructose-1,6-bisphosphatase 1	1	AGIAHLYGIAGSTNVTGDQVK	AGIAHLYGIAGSTNVTGDQVK	3	AGIAHLYGIAGSTNVTGDQVK3	13398.5	13272.4	31314.7
Q6NVY1	Q6NVY1;Q6NVY1-2	HIBCH_HUMAN	HIBCH	3-hydroxyisobutyryl-CoA hydrolase, mitochondrial	1	AGIATHFVDSEK	AGIATHFVDSEK	3	AGIATHFVDSEK3	8461.34	5420.98	15339
Q9NZA1-2	Q9NZA1;Q9NZA1-2;Q9NZA1-3	CLIC5_HUMAN	CLIC5	Isoform 1 of Chloride intracellular channel protein 5	1	AGIDGESIGNCPFSQR	AGIDGESIGNC(UniMod:4)PFSQR	2	AGIDGESIGNC(UniMod:4)PFSQR2	31585.4	44561.9	25739.2
P18583;P18583-10;P18583-2;P18583-4;P18583-5;P18583-6;P18583-7;P18583-9	P18583;P18583-10;P18583-2;P18583-3;P18583-4;P18583-5;P18583-6;P18583-7;P18583-9	SON_HUMAN	SON	Protein SON	1	AGIEGPLLASDVGR	AGIEGPLLASDVGR	2	AGIEGPLLASDVGR2	126807	73016.8	101190
Q13615;Q13615-2;Q13615-3	Q13615;Q13615-2;Q13615-3	MTMR3_HUMAN	MTMR3	Myotubularin-related protein 3	1	AGIEIQEGKEDPLLEK	AGIEIQEGKEDPLLEK	3	AGIEIQEGKEDPLLEK3	7525.63	3289.27	6143.53
P09669	P09669	COX6C_HUMAN	COX6C	Cytochrome c oxidase subunit 6C	1	AGIFQSVK	AGIFQSVK	2	AGIFQSVK2	52266.7	53068.5	19725.1
Q9UPN3;Q9UPN3-3	Q9UPN3;Q9UPN3-2;Q9UPN3-3;Q9UPN3-4;Q9UPN3-5	MACF1_HUMAN	MACF1	Microtubule-actin cross-linking factor 1, isoforms 1/2/3/4/5	1	AGINQNMDAVTEELQAK	AGINQNMDAVTEELQAK	2	AGINQNMDAVTEELQAK2	14945.7	26268.2	24402.8
Q9UPN3;Q9UPN3-3	Q9UPN3;Q9UPN3-2;Q9UPN3-3;Q9UPN3-4;Q9UPN3-5	MACF1_HUMAN	MACF1	Microtubule-actin cross-linking factor 1, isoforms 1/2/3/4/5	1	AGINQNMDAVTEELQAK	AGINQNM(UniMod:35)DAVTEELQAK	2	AGINQNM(UniMod:35)DAVTEELQAK2	5403.39	3645.06	2665.95
Q13616	Q13616	CUL1_HUMAN	CUL1	Cullin-1	1	AGIQQVYTR	AGIQQVYTR	2	AGIQQVYTR2	13296.4	23008
P06753-2	P06753-2;P06753-3;P06753-4;P06753-5;P06753-6	TPM3_HUMAN	TPM3	Isoform 2 of Tropomyosin alpha-3 chain	1	AGITTIEAVK	(UniMod:1)AGITTIEAVK	2	(UniMod:1)AGITTIEAVK2	102104	26667	72028.5
P33992	P33992	MCM5_HUMAN	MCM5	DNA replication licensing factor MCM5	1	AGITTTLNSR	AGITTTLNSR	2	AGITTTLNSR2	47709.1	72661.5	26247.3
P49736	P49736	MCM2_HUMAN	MCM2	DNA replication licensing factor MCM2	1	AGIVTSLQAR	AGIVTSLQAR	2	AGIVTSLQAR2	24597.9	36836.9	18355.6
P14618;P14618-2	P14618;P14618-2;P14618-3	KPYM_HUMAN	PKM	Pyruvate kinase PKM	1	AGKPVICATQMLESMIK	AGKPVIC(UniMod:4)ATQMLESMIK	3	AGKPVIC(UniMod:4)ATQMLESMIK3			9019.61
O00757	O00757	F16P2_HUMAN	FBP2	Fructose-1,6-bisphosphatase isozyme 2	1	AGLAHLYGIAGSVNVTGDEVK	AGLAHLYGIAGSVNVTGDEVK	3	AGLAHLYGIAGSVNVTGDEVK3			9293.97
O75369;O75369-2;O75369-8;O75369-9	O75369;O75369-2;O75369-3;O75369-6;O75369-4;O75369-5;O75369-7;O75369-8;O75369-9	FLNB_HUMAN	FLNB	Filamin-B	1	AGLAPLEVR	AGLAPLEVR	2	AGLAPLEVR2	250933	535497	224982
Q5JTZ9	Q5JTZ9	SYAM_HUMAN	AARS2	Alanine--tRNA ligase, mitochondrial	1	AGLDPDLETR	AGLDPDLETR	2	AGLDPDLETR2	48690.8	54288.4	22556.8
Q14112;Q14112-2	Q14112;Q14112-2	NID2_HUMAN	NID2	Nidogen-2	1	AGLELGAEPETIVNSGLISPEGLAIDHIR	AGLELGAEPETIVNSGLISPEGLAIDHIR	3	AGLELGAEPETIVNSGLISPEGLAIDHIR3	15185.2	11037.3	22341.9
P13646;P13646-3	P13646;P13646-3	K1C13_HUMAN	KRT13	Keratin, type I cytoskeletal 13	1	AGLENTVAETECR	AGLENTVAETEC(UniMod:4)R	2	AGLENTVAETEC(UniMod:4)R2	28535.1	27184.9	21752.2
O60832	O60832	DKC1_HUMAN	DKC1	H/ACA ribonucleoprotein complex subunit DKC1	1	AGLESGAEPGDGDSDTTK	AGLESGAEPGDGDSDTTK	2	AGLESGAEPGDGDSDTTK2	28609.3	15588.5	21025.2
Q92530	Q92530	PSMF1_HUMAN	PSMF1	Proteasome inhibitor PI31 subunit	1	AGLEVLFASAAPAITCR	AGLEVLFASAAPAITC(UniMod:4)R	2	AGLEVLFASAAPAITC(UniMod:4)R2		7397.47
Q92530	Q92530	PSMF1_HUMAN	PSMF1	Proteasome inhibitor PI31 subunit	1	AGLEVLFASAAPAITCR	(UniMod:1)AGLEVLFASAAPAITC(UniMod:4)R	2	(UniMod:1)AGLEVLFASAAPAITC(UniMod:4)R2	4353.04	3187.98
P23786	P23786	CPT2_HUMAN	CPT2	Carnitine O-palmitoyltransferase 2, mitochondrial	1	AGLLEPEVFHLNPAK	AGLLEPEVFHLNPAK	3	AGLLEPEVFHLNPAK3	22447.2	17776.9	18425.3
P12883	P12883;P13533	MYH7_HUMAN	MYH7	Myosin-7	0	AGLLGLLEEMRDER	AGLLGLLEEMRDER	3	AGLLGLLEEMRDER3		9947.96	9914.51
Q9H267;Q9H267-2	Q9H267;Q9H267-2	VP33B_HUMAN	VPS33B	Vacuolar protein sorting-associated protein 33B	1	AGLLTEQAPGDTLTAVESK	AGLLTEQAPGDTLTAVESK	2	AGLLTEQAPGDTLTAVESK2	13407.8	27683.7	10804
P05198	P05198	IF2A_HUMAN	EIF2S1	Eukaryotic translation initiation factor 2 subunit 1	1	AGLNCSTENMPIK	AGLNC(UniMod:4)STENMPIK	2	AGLNC(UniMod:4)STENMPIK2	34994.2	52465.8	46584
P05198	P05198	IF2A_HUMAN	EIF2S1	Eukaryotic translation initiation factor 2 subunit 1	1	AGLNCSTENMPIK	AGLNC(UniMod:4)STENM(UniMod:35)PIK	2	AGLNC(UniMod:4)STENM(UniMod:35)PIK2	13545.2	32252.4	11363.6
P67936	P67936	TPM4_HUMAN	TPM4	Tropomyosin alpha-4 chain	1	AGLNSLEAVK	(UniMod:1)AGLNSLEAVK	2	(UniMod:1)AGLNSLEAVK2	315230	48412.6	455132
Q92817	Q92817	EVPL_HUMAN	EVPL	Envoplakin	1	AGLQADLEVAAQK	AGLQADLEVAAQK	2	AGLQADLEVAAQK2	15444.6		16791.8
Q9UKK3	Q9UKK3	PARP4_HUMAN	PARP4	Protein mono-ADP-ribosyltransferase PARP4	1	AGLQDASGNLVPLEDVHIK	AGLQDASGNLVPLEDVHIK	2	AGLQDASGNLVPLEDVHIK2	2278.86		6358.99
Q9UKK3	Q9UKK3	PARP4_HUMAN	PARP4	Protein mono-ADP-ribosyltransferase PARP4	1	AGLQDASGNLVPLEDVHIK	AGLQDASGNLVPLEDVHIK	3	AGLQDASGNLVPLEDVHIK3	80007.6	66339.9	89666.6
Q71UI9;Q71UI9-5;Q8IUE6	P04908;P0C0S5;P0C0S8;P16104;P20671;Q16777;Q6FI13;Q71UI9;Q7L7L0;Q8IUE6;Q93077;Q96KK5;Q96QV6;Q99878;Q9BTM1;Q71UI9-2;Q71UI9-5;Q9BTM1-2	H2A2B_HUMAN;H2AV_HUMAN	H2AC21;H2AZ2	Histone H2A.V	0	AGLQFPVGR	AGLQFPVGR	2	AGLQFPVGR2	4.34952e+06	5.31602e+06	2.59621e+06
O60784	O60784;O60784-2;O60784-3;O60784-4	TOM1_HUMAN	TOM1	Target of Myb1 membrane trafficking protein	1	AGLQSLEASGR	AGLQSLEASGR	2	AGLQSLEASGR2	106566	139288	87300.4
P13987;P13987-2	P13987;P13987-2	CD59_HUMAN	CD59	CD59 glycoprotein	1	AGLQVYNK	AGLQVYNK	2	AGLQVYNK2	80337.8	82882.4	38562
Q8NC56	Q8NC56	LEMD2_HUMAN	LEMD2	LEM domain-containing protein 2	1	AGLSDLELR	(UniMod:1)AGLSDLELR	2	(UniMod:1)AGLSDLELR2	60662.8	21705.4	80228.9
Q14692	Q14692	BMS1_HUMAN	BMS1	Ribosome biogenesis protein BMS1 homolog	1	AGLSPANCQSDR	AGLSPANC(UniMod:4)QSDR	2	AGLSPANC(UniMod:4)QSDR2	9460.91	9592.88	7753.36
Q92900;Q92900-2	Q92900;Q92900-2	RENT1_HUMAN	UPF1	Regulator of nonsense transcripts 1	1	AGLSQSLFER	AGLSQSLFER	2	AGLSQSLFER2	30755.9	80272.2	16151.5
Q8TDD1;Q8TDD1-2	Q8TDD1;Q8TDD1-2	DDX54_HUMAN	DDX54	ATP-dependent RNA helicase DDX54	1	AGLTEPVLIR	AGLTEPVLIR	2	AGLTEPVLIR2	49211.7	63927	30950.2
O75947	O75947;O75947-2	ATP5H_HUMAN	ATP5PD	ATP synthase subunit d, mitochondrial	1	AGLVDDFEK	AGLVDDFEK	2	AGLVDDFEK2	323841	264705	207383
Q13425	Q13425;Q13425-2	SNTB2_HUMAN	SNTB2	Beta-2-syntrophin	1	AGLVELLLR	AGLVELLLR	2	AGLVELLLR2		11439.5
Q13488	Q13488	VPP3_HUMAN	TCIRG1	V-type proton ATPase 116 kDa subunit a 3	1	AGLVLPPPK	AGLVLPPPK	2	AGLVLPPPK2	40223	27351.2	14065.9
P49327	P49327	FAS_HUMAN	FASN	Fatty acid synthase	1	AGLYGLPR	AGLYGLPR	2	AGLYGLPR2	103625	451930	72893.1
Q6P1M0;Q6P1M0-2	Q6P1M0;Q6P1M0-2	S27A4_HUMAN	SLC27A4	Long-chain fatty acid transport protein 4	1	AGMAAVASPTGNCDLER	AGMAAVASPTGNC(UniMod:4)DLER	2	AGMAAVASPTGNC(UniMod:4)DLER2	2697.41
P23381	P23381	SYWC_HUMAN	WARS1	Tryptophan--tRNA ligase, cytoplasmic	1	AGNASKDEIDSAVK	AGNASKDEIDSAVK	3	AGNASKDEIDSAVK3	5442.86	8979.99	10319.1
Q03001	Q03001;Q03001-14;Q03001-8	DYST_HUMAN	DST	Dystonin	1	AGNDLIESSAGEEASNLQNK	AGNDLIESSAGEEASNLQNK	2	AGNDLIESSAGEEASNLQNK2		2419.62	3214.63
P11387	P11387	TOP1_HUMAN	TOP1	DNA topoisomerase 1	1	AGNEKEEGETADTVGCCSLR	AGNEKEEGETADTVGC(UniMod:4)C(UniMod:4)SLR	3	AGNEKEEGETADTVGC(UniMod:4)C(UniMod:4)SLR3		4110.92	20985.7
Q9UPN3;Q9UPN3-3	Q9UPN3;O94854;Q9UPN3-2;Q9UPN3-3;Q9UPN3-4;Q9UPN3-5	MACF1_HUMAN	MACF1	Microtubule-actin cross-linking factor 1, isoforms 1/2/3/4/5	1	AGNELLESSAGDDASSLR	AGNELLESSAGDDASSLR	2	AGNELLESSAGDDASSLR2	6330.39	15977.9	15368.7
P18124	P18124	RL7_HUMAN	RPL7	Large ribosomal subunit protein uL30	1	AGNFYVPAEPK	AGNFYVPAEPK	2	AGNFYVPAEPK2	142009	225745	156400
P21333;P21333-2	P21333;P21333-2	FLNA_HUMAN	FLNA	Filamin-A	1	AGNNMLLVGVHGPR	AGNNMLLVGVHGPR	3	AGNNMLLVGVHGPR3	42879.4	23275.8	49618.7
P21333;P21333-2	P21333;P21333-2	FLNA_HUMAN	FLNA	Filamin-A	1	AGNNMLLVGVHGPR	AGNNM(UniMod:35)LLVGVHGPR	3	AGNNM(UniMod:35)LLVGVHGPR3	37202.4	37400.7	24140.3
O75410;O75410-2;O75410-9	O75410;O75410-7;O75410-2;O75410-3;O75410-9	TACC1_HUMAN	TACC1	Transforming acidic coiled-coil-containing protein 1	1	AGNSCPELVPSR	AGNSC(UniMod:4)PELVPSR	2	AGNSC(UniMod:4)PELVPSR2	21298	11805.3	15053.7
P55268	P55268	LAMB2_HUMAN	LAMB2	Laminin subunit beta-2	1	AGNSLAASTAEETAGSAQGR	AGNSLAASTAEETAGSAQGR	2	AGNSLAASTAEETAGSAQGR2	12601.5	8817.25	20600.6
O95967	O95967	FBLN4_HUMAN	EFEMP2	EGF-containing fibulin-like extracellular matrix protein 2	1	AGNSQGDFYIR	AGNSQGDFYIR	2	AGNSQGDFYIR2	62801.8	112786	48588.8
Q8N2S1;Q8N2S1-2;Q8N2S1-3	Q8N2S1;Q8N2S1-2;Q8N2S1-3;Q8N2S1-4	LTBP4_HUMAN	LTBP4	Latent-transforming growth factor beta-binding protein 4	1	AGPDLASCLDVDECR	AGPDLASC(UniMod:4)LDVDEC(UniMod:4)R	2	AGPDLASC(UniMod:4)LDVDEC(UniMod:4)R2	31071.6	36626	21723.1
Q8N2S1;Q8N2S1-2;Q8N2S1-3	Q8N2S1;Q8N2S1-2;Q8N2S1-3;Q8N2S1-4	LTBP4_HUMAN	LTBP4	Latent-transforming growth factor beta-binding protein 4	1	AGPDLASCLDVDECRER	AGPDLASC(UniMod:4)LDVDEC(UniMod:4)RER	3	AGPDLASC(UniMod:4)LDVDEC(UniMod:4)RER3	13786.2	9476.77	12324
Q460N5;Q460N5-1;Q460N5-4	Q460N5;Q460N5-1;Q460N5-3;Q460N5-4;Q460N5-5	PAR14_HUMAN	PARP14	Protein mono-ADP-ribosyltransferase PARP14	1	AGPELQEELDTVGQGVAVSMGTVLK	AGPELQEELDTVGQGVAVSMGTVLK	3	AGPELQEELDTVGQGVAVSMGTVLK3	18734.1	8858.02	18373.5
P83436	P83436	COG7_HUMAN	COG7	Conserved oligomeric Golgi complex subunit 7	1	AGPEQELTR	AGPEQELTR	2	AGPEQELTR2	21377.2	42251.9	20672.2
Q96IX5	Q96IX5	ATPMK_HUMAN	ATP5MK	ATP synthase membrane subunit K, mitochondrial	1	AGPESDAQYQFTGIK	AGPESDAQYQFTGIK	2	AGPESDAQYQFTGIK2	52837.3	34813.6	53842.6
Q96IX5	Q96IX5	ATPMK_HUMAN	ATP5MK	ATP synthase membrane subunit K, mitochondrial	1	AGPESDAQYQFTGIKK	AGPESDAQYQFTGIKK	3	AGPESDAQYQFTGIKK3	10170.3	8273.27	15639.2
O75369;O75369-2;O75369-8;O75369-9	O75369;O75369-2;O75369-3;O75369-6;O75369-7;O75369-8;O75369-9	FLNB_HUMAN	FLNB	Filamin-B	1	AGPGTLSVTIEGPSK	AGPGTLSVTIEGPSK	2	AGPGTLSVTIEGPSK2	86690	55828.3	145746
P02776;P10720	P02776;P10720	PF4V_HUMAN;PLF4_HUMAN	PF4;PF4V1	Platelet factor 4	0	AGPHCPTAQLIATLK	AGPHC(UniMod:4)PTAQLIATLK	3	AGPHC(UniMod:4)PTAQLIATLK3	3666		8511.23
O60271	O60271;O60271-2;O60271-4;O60271-9	JIP4_HUMAN	SPAG9	C-Jun-amino-terminal kinase-interacting protein 4	1	AGPSAQEPGSQTPLK	AGPSAQEPGSQTPLK	2	AGPSAQEPGSQTPLK2	32243.5	42496.5	42399.3
Q13428;Q13428-3;Q13428-4;Q13428-6;Q13428-7	Q13428;Q13428-5;Q13428-2;Q13428-3;Q13428-4;Q13428-6;Q13428-7;Q13428-8	TCOF_HUMAN	TCOF1	Treacle protein	1	AGPVAVQVK	AGPVAVQVK	2	AGPVAVQVK2	54577.5	48806.7	27382.3
Q8WXF7;Q8WXF7-2	Q8WXF7;Q8WXF7-2	ATLA1_HUMAN	ATL1	Atlastin-1	1	AGPVQVLIVK	AGPVQVLIVK	2	AGPVQVLIVK2	11900.1	7142.68	8541.67
P52209;P52209-2	P52209;P52209-2	6PGD_HUMAN	PGD	6-phosphogluconate dehydrogenase, decarboxylating	1	AGQAVDDFIEK	AGQAVDDFIEK	2	AGQAVDDFIEK2	401054	508842	294459
Q8WUW1	Q8WUW1;Q8WUW1-2	BRK1_HUMAN	BRK1	Protein BRICK1	1	AGQEDPVQR	(UniMod:1)AGQEDPVQR	2	(UniMod:1)AGQEDPVQR2	111887	136899	79461.6
Q5JTZ9	Q5JTZ9	SYAM_HUMAN	AARS2	Alanine--tRNA ligase, mitochondrial	1	AGQEDVLFPVAR	AGQEDVLFPVAR	2	AGQEDVLFPVAR2	9036.04	7009.48	5231.1
Q96ED9;Q96ED9-2	Q96ED9;Q96ED9-2	HOOK2_HUMAN	HOOK2	Protein Hook homolog 2	1	AGQLEATLTSCR	AGQLEATLTSC(UniMod:4)R	2	AGQLEATLTSC(UniMod:4)R2		8744.91	6205.63
Q9UKY3	Q9UKY3	CES1P_HUMAN	CES1P1	Putative inactive carboxylesterase 4	1	AGQLISELFTNRK	AGQLISELFTNRK	3	AGQLISELFTNRK3	9924.43		6484.74
Q9UBG0	Q9UBG0	MRC2_HUMAN	MRC2	C-type mannose receptor 2	1	AGQLSQGAAEEDHGCR	AGQLSQGAAEEDHGC(UniMod:4)R	3	AGQLSQGAAEEDHGC(UniMod:4)R3		2322.61	4970.06
Q9NZM3;Q9NZM3-2	Q9NZM3;Q9NZM3-2;Q9NZM3-3;Q9NZM3-4	ITSN2_HUMAN	ITSN2	Intersectin-2	1	AGQPLPLTLPPELVPPSFR	AGQPLPLTLPPELVPPSFR	2	AGQPLPLTLPPELVPPSFR2	10283.8	13634.2	8702.47
P22033	P22033	MUTA_HUMAN	MMUT	Methylmalonyl-CoA mutase, mitochondrial	1	AGQQGLSVAFDLATHR	AGQQGLSVAFDLATHR	3	AGQQGLSVAFDLATHR3	13450.6	9650.4	21123.2
P21333;P21333-2	P21333;P21333-2	FLNA_HUMAN	FLNA	Filamin-A	1	AGQSAAGAAPGGGVDTR	AGQSAAGAAPGGGVDTR	2	AGQSAAGAAPGGGVDTR2	267921	162487	196381
Q15417;Q15417-2	Q15417;Q15417-2;Q15417-3	CNN3_HUMAN	CNN3	Calponin-3	1	AGQSVIGLQMGTNK	AGQSVIGLQMGTNK	2	AGQSVIGLQMGTNK2	14704	10776.4	10249.5
Q2M2I8;Q2M2I8-2	Q2M2I8;Q2M2I8-2	AAK1_HUMAN	AAK1	AP2-associated protein kinase 1	1	AGQTQPNPGILPIQPALTPR	AGQTQPNPGILPIQPALTPR	2	AGQTQPNPGILPIQPALTPR2	7152.72	7290.71	6260.65
P09543;P09543-2	P09543;P09543-2	CN37_HUMAN	CNP	2',3'-cyclic-nucleotide 3'-phosphodiesterase	1	AGQVFLEELGNHK	AGQVFLEELGNHK	3	AGQVFLEELGNHK3	5828.04	3884.14	3078.21
O15247	O15247	CLIC2_HUMAN	CLIC2	Chloride intracellular channel protein 2	1	AGSDGESIGNCPFCQR	AGSDGESIGNC(UniMod:4)PFC(UniMod:4)QR	2	AGSDGESIGNC(UniMod:4)PFC(UniMod:4)QR2	7698.91	8997.79	26104.7
Q9Y696	Q9Y696	CLIC4_HUMAN	CLIC4	Chloride intracellular channel protein 4	1	AGSDGESIGNCPFSQR	AGSDGESIGNC(UniMod:4)PFSQR	2	AGSDGESIGNC(UniMod:4)PFSQR2	6871.45	7153.83	8799.28
P31431;P31431-2	P31431;P31431-2	SDC4_HUMAN	SDC4	Syndecan-4	1	AGSGSQVPTEPK	AGSGSQVPTEPK	2	AGSGSQVPTEPK2	10654.3	12048.5	19963.7
Q9HBL0;Q9HBL0-1	Q9HBL0;Q9HBL0-1	TENS1_HUMAN	TNS1	Tensin-1	1	AGSLPNYATINGK	AGSLPNYATINGK	2	AGSLPNYATINGK2	46986.8	50382.9	34030.8
O75369;O75369-2;O75369-8;O75369-9	O75369;O75369-2;O75369-3;O75369-6;O75369-7;O75369-8;O75369-9	FLNB_HUMAN	FLNB	Filamin-B	1	AGSNMLLIGVHGPTTPCEEVSMK	AGSNMLLIGVHGPTTPC(UniMod:4)EEVSMK	3	AGSNMLLIGVHGPTTPC(UniMod:4)EEVSMK3	12739.3	17566.4	39422.7
O75369;O75369-2;O75369-8;O75369-9	O75369;O75369-2;O75369-3;O75369-6;O75369-7;O75369-8;O75369-9	FLNB_HUMAN	FLNB	Filamin-B	1	AGSNMLLIGVHGPTTPCEEVSMK	AGSNMLLIGVHGPTTPC(UniMod:4)EEVSM(UniMod:35)K	3	AGSNMLLIGVHGPTTPC(UniMod:4)EEVSM(UniMod:35)K3	6951.61	12729.4	7243.25
Q96JY6;Q96JY6-5	Q96JY6;Q96JY6-2;Q96JY6-3;Q96JY6-4;Q96JY6-5	PDLI2_HUMAN	PDLIM2	PDZ and LIM domain protein 2	1	AGSPFSPPPSSSSLTGEAAISR	AGSPFSPPPSSSSLTGEAAISR	2	AGSPFSPPPSSSSLTGEAAISR2	11780.4	20266.1	16450
P46379;P46379-2;P46379-3	P46379;P46379-2;P46379-3;P46379-4;P46379-5	BAG6_HUMAN	BAG6	Large proline-rich protein BAG6	1	AGSSESIAAFIQR	AGSSESIAAFIQR	2	AGSSESIAAFIQR2	16754.7	9702.75	13649
P09493-5	P09493-5	TPM1_HUMAN	TPM1	Isoform 5 of Tropomyosin alpha-1 chain	1	AGSSSLEAVR	(UniMod:1)AGSSSLEAVR	2	(UniMod:1)AGSSSLEAVR2	36166.5	23034.7	23001.7
Q7Z6Z7;Q7Z6Z7-2;Q7Z6Z7-3	Q7Z6Z7;Q7Z6Z7-2;Q7Z6Z7-3	HUWE1_HUMAN	HUWE1	E3 ubiquitin-protein ligase HUWE1	1	AGSSTPGDAPPAVAEVQGR	AGSSTPGDAPPAVAEVQGR	2	AGSSTPGDAPPAVAEVQGR2	12957.9	21499.6	15066
Q9BQG0;Q9BQG0-2	Q9BQG0;Q9BQG0-2	MBB1A_HUMAN	MYBBP1A	Myb-binding protein 1A	1	AGTDPSHMPTGPQAASCLDLNLVTR	AGTDPSHMPTGPQAASC(UniMod:4)LDLNLVTR	3	AGTDPSHMPTGPQAASC(UniMod:4)LDLNLVTR3	9571.16	5899.21	20525.5
Q9BQG0;Q9BQG0-2	Q9BQG0;Q9BQG0-2	MBB1A_HUMAN	MYBBP1A	Myb-binding protein 1A	1	AGTDPSHMPTGPQAASCLDLNLVTR	AGTDPSHM(UniMod:35)PTGPQAASC(UniMod:4)LDLNLVTR	3	AGTDPSHM(UniMod:35)PTGPQAASC(UniMod:4)LDLNLVTR3	2391.9	1864.35	3293.86
O75934	O75934	SPF27_HUMAN	BCAS2	Pre-mRNA-splicing factor SPF27	1	AGTGLVAGEVVVDALPYFDQGYEAPGVR	(UniMod:1)AGTGLVAGEVVVDALPYFDQGYEAPGVR	3	(UniMod:1)AGTGLVAGEVVVDALPYFDQGYEAPGVR3	43137.9	20057.6	49707.5
Q15149;Q15149-8;Q15149-9	Q15149;Q15149-2;Q15149-3;Q15149-4;Q15149-5;Q15149-6;Q15149-7;Q15149-8;Q15149-9	PLEC_HUMAN	PLEC	Plectin	1	AGTLSITEFADMLSGNAGGFR	AGTLSITEFADMLSGNAGGFR	2	AGTLSITEFADMLSGNAGGFR2	17396	18040.9	11796.9
Q15149;Q15149-8;Q15149-9	Q15149;Q15149-2;Q15149-3;Q15149-4;Q15149-5;Q15149-6;Q15149-7;Q15149-8;Q15149-9	PLEC_HUMAN	PLEC	Plectin	1	AGTLSITEFADMLSGNAGGFR	AGTLSITEFADMLSGNAGGFR	3	AGTLSITEFADMLSGNAGGFR3	16273.1	13707.2	11223
P58107	P58107	EPIPL_HUMAN	EPPK1	Epiplakin	1	AGTLTVEELGATLTSLLAQAQAQAR	AGTLTVEELGATLTSLLAQAQAQAR	3	AGTLTVEELGATLTSLLAQAQAQAR3	12503.9	6467.55	49910.3
P24821	P24821;P24821-4	TENA_HUMAN	TNC	Tenascin	1	AGTPYTVTLHGEVR	AGTPYTVTLHGEVR	3	AGTPYTVTLHGEVR3	29991.4	22063.1	25277.8
O43707	O43707;O43707-3	ACTN4_HUMAN	ACTN4	Alpha-actinin-4	1	AGTQIENIDEDFR	AGTQIENIDEDFR	2	AGTQIENIDEDFR2	102964	91270.9	186773
O43707	O43707;O43707-3	ACTN4_HUMAN	ACTN4	Alpha-actinin-4	1	AGTQIENIDEDFRDGLK	AGTQIENIDEDFRDGLK	2	AGTQIENIDEDFRDGLK2			4509.79
O43707	O43707;O43707-3	ACTN4_HUMAN	ACTN4	Alpha-actinin-4	1	AGTQIENIDEDFRDGLK	AGTQIENIDEDFRDGLK	3	AGTQIENIDEDFRDGLK3	209774	173109	281636
P12814;P12814-4;P35609;P35609-2	P12814;P35609;Q08043;P12814-2;P12814-3;P12814-4;P35609-2	ACTN1_HUMAN;ACTN2_HUMAN	ACTN1;ACTN2	Alpha-actinin-1	0	AGTQIENIEEDFR	AGTQIENIEEDFR	2	AGTQIENIEEDFR2	22737.4		90867.5
P12814;P12814-4	P12814;P12814-2;P12814-3;P12814-4	ACTN1_HUMAN	ACTN1	Alpha-actinin-1	1	AGTQIENIEEDFRDGLK	AGTQIENIEEDFRDGLK	2	AGTQIENIEEDFRDGLK2			3225.19
P12814;P12814-4	P12814;P12814-2;P12814-3;P12814-4	ACTN1_HUMAN	ACTN1	Alpha-actinin-1	1	AGTQIENIEEDFRDGLK	AGTQIENIEEDFRDGLK	3	AGTQIENIEEDFRDGLK3	147859	141457	194633
P06756;P06756-3	P06756;P06756-2;P06756-3	ITAV_HUMAN	ITGAV	Integrin alpha-V	1	AGTQLLAGLR	AGTQLLAGLR	2	AGTQLLAGLR2	94791.3	102880
Q15149;Q15149-8;Q15149-9	Q15149;Q15149-2;Q15149-3;Q15149-4;Q15149-5;Q15149-6;Q15149-7;Q15149-8;Q15149-9	PLEC_HUMAN	PLEC	Plectin	1	AGVAAPATQVAQVTLQSVQR	AGVAAPATQVAQVTLQSVQR	2	AGVAAPATQVAQVTLQSVQR2	8181.18	7952.32	9728.86
P21333;P21333-2	P21333;P21333-2	FLNA_HUMAN	FLNA	Filamin-A	1	AGVAPLQVK	AGVAPLQVK	2	AGVAPLQVK2	409159	325256	210832
Q9UJ70;Q9UJ70-2	Q9UJ70;Q9UJ70-2	NAGK_HUMAN	NAGK	N-acetyl-D-glucosamine kinase	1	AGVDPLVPLR	AGVDPLVPLR	2	AGVDPLVPLR2	265211	434520	154937
Q9NNW7;Q9NNW7-2	Q9NNW7;Q9NNW7-2;Q9NNW7-3;Q9NNW7-4	TRXR2_HUMAN	TXNRD2	Thioredoxin reductase 2, mitochondrial	1	AGVDTSPDTQK	AGVDTSPDTQK	2	AGVDTSPDTQK2	32904.3	22192.6	24940.1
Q92817	Q92817	EVPL_HUMAN	EVPL	Envoplakin	1	AGVEEQEGLLSFQEDR	AGVEEQEGLLSFQEDR	2	AGVEEQEGLLSFQEDR2	76998.7	80633	96250.2
P0DOY2;P0DOY3	P0DOY2;P0DOY3	IGLC2_HUMAN;IGLC3_HUMAN	IGLC2;IGLC3	Immunoglobulin lambda constant 2	0	AGVETTTPSK	AGVETTTPSK	2	AGVETTTPSK2	263570	275753	190680
Q14997	Q14997	PSME4_HUMAN	PSME4	Proteasome activator complex subunit 4	1	AGVGEPPEPGGRPEPGPR	AGVGEPPEPGGRPEPGPR	3	AGVGEPPEPGGRPEPGPR3	2221.77	2521.88	10233.1
O75367;O75367-1;O75367-3;Q9P0M6	O75367;Q9P0M6;O75367-1;O75367-3	H2AW_HUMAN;H2AY_HUMAN	MACROH2A1;MACROH2A2	Core histone macro-H2A.1	0	AGVIFPVGR	AGVIFPVGR	2	AGVIFPVGR2	183216	128173	79878.9
P62873;P62879;Q9HAV0	P62873;P62879;Q9HAV0;P62873-2;P62879-2	GBB1_HUMAN;GBB2_HUMAN;GBB4_HUMAN	GNB1;GNB2;GNB4	Guanine nucleotide-binding protein G(I)/G(S)/G(T) subunit beta-1	0	AGVLAGHDNR	AGVLAGHDNR	2	AGVLAGHDNR2	134495	110747	116955
P35579;P35580;P35580-2;P35580-3;P35580-4;P35580-5	P35579;P35580;P35579-2;P35580-2;P35580-3;P35580-4;P35580-5	MYH10_HUMAN;MYH9_HUMAN	MYH10;MYH9	Myosin-9	0	AGVLAHLEEER	AGVLAHLEEER	3	AGVLAHLEEER3	8460.05	7389.59	13522.9
P61421	P61421	VA0D1_HUMAN	ATP6V0D1	V-type proton ATPase subunit d 1	1	AGVLSQADYLNLVQCETLEDLK	AGVLSQADYLNLVQC(UniMod:4)ETLEDLK	3	AGVLSQADYLNLVQC(UniMod:4)ETLEDLK3	22278.5	18659.7	23080.8
P62424	P62424	RL7A_HUMAN	RPL7A	Large ribosomal subunit protein eL8	1	AGVNTVTTLVENK	AGVNTVTTLVENK	2	AGVNTVTTLVENK2			14536
P62424	P62424	RL7A_HUMAN	RPL7A	Large ribosomal subunit protein eL8	1	AGVNTVTTLVENKK	AGVNTVTTLVENKK	3	AGVNTVTTLVENKK3	8400.09	21410.7	32608.6
Q16643;Q16643-3	Q16643;Q16643-3	DREB_HUMAN	DBN1	Drebrin	1	AGVSFSGHR	(UniMod:1)AGVSFSGHR	2	(UniMod:1)AGVSFSGHR2	139699	97382.5	81412.8
P36551	P36551;P36551-2	HEM6_HUMAN	CPOX	Oxygen-dependent coproporphyrinogen-III oxidase, mitochondrial	1	AGVSISVVHGNLSEEAAK	AGVSISVVHGNLSEEAAK	3	AGVSISVVHGNLSEEAAK3	5972.64	5088.82	21952.3
P52948;P52948-5;P52948-6	P52948;P52948-2;P52948-3;P52948-4;P52948-5;P52948-6	NUP98_HUMAN	NUP98	Nuclear pore complex protein Nup98-Nup96	1	AGVSTNISTK	AGVSTNISTK	2	AGVSTNISTK2	29035.6	16539.4	27035.6
P36776;P36776-2;P36776-3	P36776;P36776-2;P36776-3	LONM_HUMAN	LONP1	Lon protease homolog, mitochondrial	1	AGVTCIVLPAENK	AGVTC(UniMod:4)IVLPAENK	2	AGVTC(UniMod:4)IVLPAENK2	4939.58		7193.55
P36776;P36776-2;P36776-3	P36776;P36776-2;P36776-3	LONM_HUMAN	LONP1	Lon protease homolog, mitochondrial	1	AGVTCIVLPAENKK	AGVTC(UniMod:4)IVLPAENKK	3	AGVTC(UniMod:4)IVLPAENKK3	11133.6	14544.5	18531.6
Q15149;Q15149-8;Q15149-9	Q15149;Q15149-2;Q15149-3;Q15149-4;Q15149-5;Q15149-6;Q15149-7;Q15149-8;Q15149-9	PLEC_HUMAN	PLEC	Plectin	1	AGVVGPELHEQLLSAEK	AGVVGPELHEQLLSAEK	2	AGVVGPELHEQLLSAEK2	22376.2	18600.7	19703.5
Q15149;Q15149-8;Q15149-9	Q15149;Q15149-2;Q15149-3;Q15149-4;Q15149-5;Q15149-6;Q15149-7;Q15149-8;Q15149-9	PLEC_HUMAN	PLEC	Plectin	1	AGVVGPELHEQLLSAEK	AGVVGPELHEQLLSAEK	3	AGVVGPELHEQLLSAEK3	8682.32	7595.23	6390.94
P50570-2;P50570-4	P50570;P50570-2;P50570-3;P50570-4;P50570-5	DYN2_HUMAN	DNM2	Isoform 2 of Dynamin-2	1	AGVYPEKDQAENEDGAQENTFSMDPQLER	AGVYPEKDQAENEDGAQENTFSMDPQLER	3	AGVYPEKDQAENEDGAQENTFSMDPQLER3	2931.93	4279.63	6685.09
P07737	P07737	PROF1_HUMAN	PFN1	Profilin-1	1	AGWNAYIDNLMADGTCQDAAIVGYK	(UniMod:1)AGWNAYIDNLMADGTC(UniMod:4)QDAAIVGYK	3	(UniMod:1)AGWNAYIDNLMADGTC(UniMod:4)QDAAIVGYK3	40739.6	32237.6	121993
P07737	P07737	PROF1_HUMAN	PFN1	Profilin-1	1	AGWNAYIDNLMADGTCQDAAIVGYK	(UniMod:1)AGWNAYIDNLM(UniMod:35)ADGTC(UniMod:4)QDAAIVGYK	3	(UniMod:1)AGWNAYIDNLM(UniMod:35)ADGTC(UniMod:4)QDAAIVGYK3	21886.3	4680.59	28605.2
P10253	P10253	LYAG_HUMAN	GAA	Lysosomal alpha-glucosidase	1	AGYIIPLQGPGLTTTESR	AGYIIPLQGPGLTTTESR	2	AGYIIPLQGPGLTTTESR2	19824.2	39558.1	39686.1
P15502-1;P15502-2;P15502-4;P15502-5	P15502;P15502-1;P15502-10;P15502-11;P15502-12;P15502-13;P15502-2;P15502-4;P15502-5;P15502-6;P15502-7;P15502-8;P15502-9	ELN_HUMAN	ELN	Isoform 1 of Elastin	1	AGYPTGTGVGPQAAAAAAAK	AGYPTGTGVGPQAAAAAAAK	2	AGYPTGTGVGPQAAAAAAAK2	40715.6	58203.7	23323.5
P35555	P35555	FBN1_HUMAN	FBN1	Fibrillin-1	1	AGYQSTLTR	AGYQSTLTR	2	AGYQSTLTR2	90873.6	83988.8	29662.1
Q9BQA1	Q9BQA1	MEP50_HUMAN	WDR77	Methylosome protein WDR77	1	AHAAQVTCVAASPHK	AHAAQVTC(UniMod:4)VAASPHK	3	AHAAQVTC(UniMod:4)VAASPHK3	3196.36		4914.95
P48681	P48681	NEST_HUMAN	NES	Nestin	1	AHADDELAALR	AHADDELAALR	2	AHADDELAALR2	52899	29380.2	56804.2
Q15149;Q15149-8;Q15149-9	Q15149;Q15149-2;Q15149-3;Q15149-4;Q15149-5;Q15149-6;Q15149-7;Q15149-8;Q15149-9	PLEC_HUMAN	PLEC	Plectin	1	AHAFAVQQK	AHAFAVQQK	2	AHAFAVQQK2	44447.1	38345.2	19827.5
Q13751	Q13751	LAMB3_HUMAN	LAMB3	Laminin subunit beta-3	1	AHAVEGQVEDVVGNLR	AHAVEGQVEDVVGNLR	2	AHAVEGQVEDVVGNLR2	1318.14		4675.56
Q13751	Q13751	LAMB3_HUMAN	LAMB3	Laminin subunit beta-3	1	AHAVEGQVEDVVGNLR	AHAVEGQVEDVVGNLR	3	AHAVEGQVEDVVGNLR3	18807.8	5400.42	38583.1
Q05048	Q05048	CSTF1_HUMAN	CSTF1	Cleavage stimulation factor subunit 1	1	AHDGAEVCSAIFSK	AHDGAEVC(UniMod:4)SAIFSK	3	AHDGAEVC(UniMod:4)SAIFSK3	5189.82	4117.59	17678.9
O75083	O75083;O75083-3	WDR1_HUMAN	WDR1	WD repeat-containing protein 1	1	AHDGGIYAISWSPDSTHLLSASGDK	AHDGGIYAISWSPDSTHLLSASGDK	3	AHDGGIYAISWSPDSTHLLSASGDK3			8000.36
O75083	O75083;O75083-3	WDR1_HUMAN	WDR1	WD repeat-containing protein 1	1	AHDGGIYAISWSPDSTHLLSASGDK	AHDGGIYAISWSPDSTHLLSASGDK	4	AHDGGIYAISWSPDSTHLLSASGDK4	2742.15	3712.64	19774.4
Q9Y4G6	Q9Y4G6	TLN2_HUMAN	TLN2	Talin-2	1	AHEACGPMEIDSALNTVQTLK	AHEAC(UniMod:4)GPMEIDSALNTVQTLK	3	AHEAC(UniMod:4)GPMEIDSALNTVQTLK3	8522.49	2463.42	12652.5
Q9HCU5	Q9HCU5	PREB_HUMAN	PREB	Prolactin regulatory element-binding protein	1	AHEGEIEDLALGPDGK	AHEGEIEDLALGPDGK	3	AHEGEIEDLALGPDGK3	14477.2		15543.9
P50990;P50990-2	P50990;P50990-2;P50990-3	TCPQ_HUMAN	CCT8	T-complex protein 1 subunit theta	1	AHEILPNLVCCSAK	AHEILPNLVC(UniMod:4)C(UniMod:4)SAK	2	AHEILPNLVC(UniMod:4)C(UniMod:4)SAK2	12052.5	17216	24059.4
P50990;P50990-2	P50990;P50990-2;P50990-3	TCPQ_HUMAN	CCT8	T-complex protein 1 subunit theta	1	AHEILPNLVCCSAK	AHEILPNLVC(UniMod:4)C(UniMod:4)SAK	3	AHEILPNLVC(UniMod:4)C(UniMod:4)SAK3	29713.4	13279.6	29339.7
P21333;P21333-2	P21333;P21333-2	FLNA_HUMAN	FLNA	Filamin-A	1	AHEPTYFTVDCAEAGQGDVSIGIK	AHEPTYFTVDC(UniMod:4)AEAGQGDVSIGIK	3	AHEPTYFTVDC(UniMod:4)AEAGQGDVSIGIK3	56884.7	65114.5	122675
Q15477	Q15477	SKI2_HUMAN	SKIC2	Superkiller complex protein 2	1	AHEQALAELTK	AHEQALAELTK	2	AHEQALAELTK2	6079.96	9004.86	10787.2
Q14676;Q14676-2;Q14676-3;Q14676-4	Q14676;Q14676-2;Q14676-3;Q14676-4	MDC1_HUMAN	MDC1	Mediator of DNA damage checkpoint protein 1	1	AHEVGAQGGPPVAQVEQDLPISR	AHEVGAQGGPPVAQVEQDLPISR	3	AHEVGAQGGPPVAQVEQDLPISR3	15219	15144.7	25317.3
Q8N3R9;Q8N3R9-2	Q8N3R9;Q8N3R9-2	PALS1_HUMAN	PALS1	Protein PALS1	1	AHFDYDPSDDPYVPCR	AHFDYDPSDDPYVPC(UniMod:4)R	3	AHFDYDPSDDPYVPC(UniMod:4)R3	3418.75	3637.21	8710.94
Q9BXS5;Q9BXS5-2	Q9BXS5;Q9BXS5-2	AP1M1_HUMAN	AP1M1	AP-1 complex subunit mu-1	1	AHFGLPSVEAEDK	AHFGLPSVEAEDK	3	AHFGLPSVEAEDK3	13758.7	12602.7	33157.6
Q9Y4L1	Q9Y4L1;Q9Y4L1-2	HYOU1_HUMAN	HYOU1	Hypoxia up-regulated protein 1	1	AHFNLDESGVLSLDR	AHFNLDESGVLSLDR	2	AHFNLDESGVLSLDR2	9046.14	8386.72	11950.4
Q9Y4L1	Q9Y4L1;Q9Y4L1-2	HYOU1_HUMAN	HYOU1	Hypoxia up-regulated protein 1	1	AHFNLDESGVLSLDR	AHFNLDESGVLSLDR	3	AHFNLDESGVLSLDR3	96561.9	32595.3	94624.1
P10253	P10253	LYAG_HUMAN	GAA	Lysosomal alpha-glucosidase	1	AHFPLDVQWNDLDYMDSR	AHFPLDVQWNDLDYMDSR	3	AHFPLDVQWNDLDYMDSR3		4882.73	24085.1
O00391	O00391;O00391-2	QSOX1_HUMAN	QSOX1	Sulfhydryl oxidase 1	1	AHFSPSNIILDFPAAGSAAR	AHFSPSNIILDFPAAGSAAR	3	AHFSPSNIILDFPAAGSAAR3	49529.6	35985.4	51003.4
P06576	P06576	ATPB_HUMAN	ATP5F1B	ATP synthase subunit beta, mitochondrial	1	AHGGYSVFAGVGER	AHGGYSVFAGVGER	2	AHGGYSVFAGVGER2		21895.2	17708.7
P06576	P06576	ATPB_HUMAN	ATP5F1B	ATP synthase subunit beta, mitochondrial	1	AHGGYSVFAGVGER	AHGGYSVFAGVGER	3	AHGGYSVFAGVGER3	58986	20139.5	30443.4
Q9BSH5	Q9BSH5	HDHD3_HUMAN	HDHD3	Haloacid dehalogenase-like hydrolase domain-containing protein 3	1	AHGLEVEPSALEQGFR	AHGLEVEPSALEQGFR	3	AHGLEVEPSALEQGFR3	34008.2	17091.6	23427.7
Q14980-2	Q14980;Q14980-3;Q14980-4;Q14980-2	NUMA1_HUMAN	NUMA1	Isoform 2 of Nuclear mitotic apparatus protein 1	1	AHGLLAEENR	AHGLLAEENR	2	AHGLLAEENR2	19693.2	23707.6	23987.9
O75369;O75369-2;O75369-8;O75369-9	O75369;O75369-2;O75369-3;O75369-6;O75369-4;O75369-5;O75369-7;O75369-8;O75369-9	FLNB_HUMAN	FLNB	Filamin-B	1	AHGPGLEGGLVGKPAEFTIDTK	AHGPGLEGGLVGKPAEFTIDTK	3	AHGPGLEGGLVGKPAEFTIDTK3	16479.5	21775.8	37123.4
O75369;O75369-2;O75369-8;O75369-9	O75369;O75369-2;O75369-3;O75369-6;O75369-4;O75369-5;O75369-7;O75369-8;O75369-9	FLNB_HUMAN	FLNB	Filamin-B	1	AHGPGLEGGLVGKPAEFTIDTK	AHGPGLEGGLVGKPAEFTIDTK	4	AHGPGLEGGLVGKPAEFTIDTK4	19178.3	10920.1	38911.7
P02462	P02462;P29400;P29400-2	CO4A1_HUMAN	COL4A1	Collagen alpha-1(IV) chain	0	AHGQDLGTAGSCLR	AHGQDLGTAGSC(UniMod:4)LR	3	AHGQDLGTAGSC(UniMod:4)LR3	60756.5	22682	50080.6
Q8WVN6	Q8WVN6	SCTM1_HUMAN	SECTM1	Secreted and transmembrane protein 1	1	AHGQESAIFNEVAPGYFSR	AHGQESAIFNEVAPGYFSR	3	AHGQESAIFNEVAPGYFSR3	4733.87		7378.73
Q00610;Q00610-2	P53675;Q00610;P53675-2;Q00610-2	CLH1_HUMAN	CLTC	Clathrin heavy chain 1	0	AHIAQLCEK	AHIAQLC(UniMod:4)EK	2	AHIAQLC(UniMod:4)EK2	129171	157085	128551
Q9HCE1	Q9HCE1;Q9HCE1-2	MOV10_HUMAN	MOV10	Helicase MOV-10	1	AHILACAPSNSGADLLCQR	AHILAC(UniMod:4)APSNSGADLLC(UniMod:4)QR	3	AHILAC(UniMod:4)APSNSGADLLC(UniMod:4)QR3	7156.97	6390.06	14621.9
Q9HBL0;Q9HBL0-1	Q9HBL0;Q9HBL0-1	TENS1_HUMAN	TNS1	Tensin-1	1	AHLESLVASR	AHLESLVASR	2	AHLESLVASR2	35116.3	24001.3	70672.3
P62266	P62266	RS23_HUMAN	RPS23	Small ribosomal subunit protein uS12	1	AHLGTALK	AHLGTALK	2	AHLGTALK2	11308.1	17098.8
Q96AJ9;Q96AJ9-1	Q96AJ9;Q96AJ9-1	VTI1A_HUMAN	VTI1A	Vesicle transport through interaction with t-SNAREs homolog 1A	1	AHLLDNTER	AHLLDNTER	2	AHLLDNTER2	12174.6	17676.9	7437.05
P39023	P39023	RL3_HUMAN	RPL3	Large ribosomal subunit protein uL3	1	AHLMEIQVNGGTVAEK	AHLMEIQVNGGTVAEK	2	AHLMEIQVNGGTVAEK2	4261.94		11325.1
P39023	P39023	RL3_HUMAN	RPL3	Large ribosomal subunit protein uL3	1	AHLMEIQVNGGTVAEK	AHLMEIQVNGGTVAEK	3	AHLMEIQVNGGTVAEK3	20357.4		54286.9
P39023	P39023	RL3_HUMAN	RPL3	Large ribosomal subunit protein uL3	1	AHLMEIQVNGGTVAEK	AHLM(UniMod:35)EIQVNGGTVAEK	2	AHLM(UniMod:35)EIQVNGGTVAEK2	4722.12	4567.02	4811.79
P39023	P39023	RL3_HUMAN	RPL3	Large ribosomal subunit protein uL3	1	AHLMEIQVNGGTVAEK	AHLM(UniMod:35)EIQVNGGTVAEK	3	AHLM(UniMod:35)EIQVNGGTVAEK3	18307.2	24190.5	40595.4
P98175;P98175-2;P98175-5	P98175;P98175-2;P98175-3;P98175-4;P98175-5	RBM10_HUMAN	RBM10	RNA-binding protein 10	1	AHLSENELEALEK	AHLSENELEALEK	3	AHLSENELEALEK3	5939.45		7204.65
P24928	P24928	RPB1_HUMAN	POLR2A	DNA-directed RNA polymerase II subunit RPB1	1	AHNNELEPTPGNTLR	AHNNELEPTPGNTLR	3	AHNNELEPTPGNTLR3	18974.3	14424.6	33486.1
P08572	P08572	CO4A2_HUMAN	COL4A2	Collagen alpha-2(IV) chain	1	AHNQDLGLAGSCLAR	AHNQDLGLAGSC(UniMod:4)LAR	3	AHNQDLGLAGSC(UniMod:4)LAR3	56984.8	28221.9	70110.1
Q9UI10;Q9UI10-2;Q9UI10-3	Q9UI10;Q9UI10-2;Q9UI10-3	EI2BD_HUMAN	EIF2B4	Translation initiation factor eIF2B subunit delta	1	AHNVPVLVCCETYK	AHNVPVLVC(UniMod:4)C(UniMod:4)ETYK	3	AHNVPVLVC(UniMod:4)C(UniMod:4)ETYK3	8240.42	7926.24	19513.8
O15230	O15230;O15230-2	LAMA5_HUMAN	LAMA5	Laminin subunit alpha-5	1	AHPASNAIDGTER	AHPASNAIDGTER	2	AHPASNAIDGTER2	5670.8	4396.11	5385.85
O15230	O15230;O15230-2	LAMA5_HUMAN	LAMA5	Laminin subunit alpha-5	1	AHPASNAIDGTER	AHPASNAIDGTER	3	AHPASNAIDGTER3	11177.4	9071.34	15383.9
Q9Y2L5;Q9Y2L5-2	Q9Y2L5;Q9Y2L5-2	TPPC8_HUMAN	TRAPPC8	Trafficking protein particle complex subunit 8	1	AHPLQLEQSSDPSNSIDGPDHLR	AHPLQLEQSSDPSNSIDGPDHLR	4	AHPLQLEQSSDPSNSIDGPDHLR4			4812.68
P49662;P49662-2	P49662;P49662-2;P49662-4;P49662-5	CASP4_HUMAN	CASP4	Caspase-4	1	AHPNMEAGPPESGESTDALK	AHPNMEAGPPESGESTDALK	3	AHPNMEAGPPESGESTDALK3		2430.93	3488.41
P49662;P49662-2	P49662;P49662-2;P49662-4;P49662-5	CASP4_HUMAN	CASP4	Caspase-4	1	AHPNMEAGPPESGESTDALK	AHPNM(UniMod:35)EAGPPESGESTDALK	3	AHPNM(UniMod:35)EAGPPESGESTDALK3		1363.31	4379.55
A8MWD9;P62308	P62308;A8MWD9	RUXGL_HUMAN;RUXG_HUMAN	SNRPG;SNRPGP15	Putative small nuclear ribonucleoprotein G-like protein 15	0	AHPPELKK	AHPPELKK	2	AHPPELKK2			7603.88
Q16787	Q16787;Q16787-3	LAMA3_HUMAN	LAMA3	Laminin subunit alpha-3	1	AHPVTNAIDGSER	AHPVTNAIDGSER	2	AHPVTNAIDGSER2	15471.8	8874.12	18837.7
Q16787	Q16787;Q16787-3	LAMA3_HUMAN	LAMA3	Laminin subunit alpha-3	1	AHPVTNAIDGSER	AHPVTNAIDGSER	3	AHPVTNAIDGSER3	24825.9	18410.7	30275.6
O00161	O00161;O00161-2	SNP23_HUMAN	SNAP23	Synaptosomal-associated protein 23	1	AHQITDESLESTR	AHQITDESLESTR	3	AHQITDESLESTR3	13632	9849.07	28137.7
O00161	O00161;O00161-2	SNP23_HUMAN	SNAP23	Synaptosomal-associated protein 23	1	AHQITDESLESTRR	AHQITDESLESTRR	3	AHQITDESLESTRR3	2904.23	5471.77	4339.1
Q9NX05;Q9NZB2;Q9NZB2-6	Q9NZB2;Q9NX05;Q9NZB2-2;Q9NZB2-4;Q9NZB2-5;Q9NZB2-6	F120A_HUMAN;F120C_HUMAN	FAM120A;FAM120C	Constitutive coactivator of PPAR-gamma-like protein 2	0	AHQLVLPPCDVVIK	AHQLVLPPC(UniMod:4)DVVIK	3	AHQLVLPPC(UniMod:4)DVVIK3	19049.8	15451.5	26654.1
Q6IBS0	Q6IBS0	TWF2_HUMAN	TWF2	Twinfilin-2	1	AHQTGIHATEELK	(UniMod:1)AHQTGIHATEELK	3	(UniMod:1)AHQTGIHATEELK3	19119.7	20057.1	28529.8
Q6IBS0	Q6IBS0	TWF2_HUMAN	TWF2	Twinfilin-2	1	AHQTGIHATEELKEFFAK	(UniMod:1)AHQTGIHATEELKEFFAK	3	(UniMod:1)AHQTGIHATEELKEFFAK3	5577.12	6645.01	11914.3
P36873;P36873-2;P62136;P62136-2;P62140	P36873;P62136;P62140;P36873-2;P62136-2;P62136-3	PP1A_HUMAN;PP1B_HUMAN;PP1G_HUMAN	PPP1CA;PPP1CB;PPP1CC	Serine/threonine-protein phosphatase PP1-gamma catalytic subunit	0	AHQVVEDGYEFFAK	AHQVVEDGYEFFAK	2	AHQVVEDGYEFFAK2	70702.6	60864	213798
P36873;P36873-2;P62136;P62136-2;P62140	P36873;P62136;P62140;P36873-2;P62136-2;P62136-3	PP1A_HUMAN;PP1B_HUMAN;PP1G_HUMAN	PPP1CA;PPP1CB;PPP1CC	Serine/threonine-protein phosphatase PP1-gamma catalytic subunit	0	AHQVVEDGYEFFAK	AHQVVEDGYEFFAK	3	AHQVVEDGYEFFAK3	26318.6	24594.9	52848.1
Q02543	Q02543	RL18A_HUMAN	RPL18A	Large ribosomal subunit protein eL20	1	AHSIQIMK	AHSIQIMK	2	AHSIQIMK2	9311.92	22719.1	35382.7
Q02543	Q02543	RL18A_HUMAN	RPL18A	Large ribosomal subunit protein eL20	1	AHSIQIMK	AHSIQIM(UniMod:35)K	2	AHSIQIM(UniMod:35)K2	10148.6	26305.5	13584.8
P26440	P26440;P26440-2	IVD_HUMAN	IVD	Isovaleryl-CoA dehydrogenase, mitochondrial	1	AHSLLPVDDAINGLSEEQR	AHSLLPVDDAINGLSEEQR	3	AHSLLPVDDAINGLSEEQR3	51780.2	38123.7	61319.1
Q5VSL9	Q5VSL9;Q5VSL9-2	STRP1_HUMAN	STRIP1	Striatin-interacting protein 1	1	AHSNPDFLPVDNCLQSVLGQR	AHSNPDFLPVDNC(UniMod:4)LQSVLGQR	3	AHSNPDFLPVDNC(UniMod:4)LQSVLGQR3	21353.6	35896.5	50492.4
Q96EE3;Q96EE3-1	Q96EE3;Q96EE3-1	SEH1_HUMAN	SEH1L	Nucleoporin SEH1	1	AHSPMIAVGSDDSSPNAMAK	AHSPMIAVGSDDSSPNAMAK	3	AHSPMIAVGSDDSSPNAMAK3	2132.78		7172.85
Q96EE3;Q96EE3-1	Q96EE3;Q96EE3-1	SEH1_HUMAN	SEH1L	Nucleoporin SEH1	1	AHSPMIAVGSDDSSPNAMAK	AHSPM(UniMod:35)IAVGSDDSSPNAMAK	3	AHSPM(UniMod:35)IAVGSDDSSPNAMAK3	3578.23	1326.12	2179.17
Q9P289	Q9P289;Q9P289-3	STK26_HUMAN	STK26	Serine/threonine-protein kinase 26	1	AHSPVAVQVPGMQNNIADPEELFTK	(UniMod:1)AHSPVAVQVPGMQNNIADPEELFTK	3	(UniMod:1)AHSPVAVQVPGMQNNIADPEELFTK3	13753.4	9387.81	22685.5
Q9Y6E0-2	Q9Y6E0-2	STK24_HUMAN	STK24	Isoform A of Serine/threonine-protein kinase 24	1	AHSPVQSGLPGMQNLK	(UniMod:1)AHSPVQSGLPGMQNLK	2	(UniMod:1)AHSPVQSGLPGMQNLK2	10419.8	23186.4	14789.5
Q9Y6E0-2	Q9Y6E0-2	STK24_HUMAN	STK24	Isoform A of Serine/threonine-protein kinase 24	1	AHSPVQSGLPGMQNLK	(UniMod:1)AHSPVQSGLPGM(UniMod:35)QNLK	2	(UniMod:1)AHSPVQSGLPGM(UniMod:35)QNLK2	3903.1	6042.32	2770.19
P00558	P00558;P00558-2	PGK1_HUMAN	PGK1	Phosphoglycerate kinase 1	1	AHSSMVGVNLPQK	AHSSMVGVNLPQK	2	AHSSMVGVNLPQK2	17049.5	20314.6	31144.2
P00558	P00558;P00558-2	PGK1_HUMAN	PGK1	Phosphoglycerate kinase 1	1	AHSSMVGVNLPQK	AHSSMVGVNLPQK	3	AHSSMVGVNLPQK3	15993.7	18548.7	22051.1
P00558	P00558;P00558-2	PGK1_HUMAN	PGK1	Phosphoglycerate kinase 1	1	AHSSMVGVNLPQK	AHSSM(UniMod:35)VGVNLPQK	2	AHSSM(UniMod:35)VGVNLPQK2	9079.95	19451.3	10758.1
P00558	P00558;P00558-2	PGK1_HUMAN	PGK1	Phosphoglycerate kinase 1	1	AHSSMVGVNLPQK	AHSSM(UniMod:35)VGVNLPQK	3	AHSSM(UniMod:35)VGVNLPQK3	7006.59	22694.1	12475.6
P61201;P61201-2	P61201;P61201-2	CSN2_HUMAN	COPS2	COP9 signalosome complex subunit 2	1	AHTDFFEAFK	AHTDFFEAFK	2	AHTDFFEAFK2	9579.63		9758.97
P10586;P10586-2	P10586;P10586-2	PTPRF_HUMAN	PTPRF	Receptor-type tyrosine-protein phosphatase F	1	AHTDVGPGPESSPVLVR	AHTDVGPGPESSPVLVR	3	AHTDVGPGPESSPVLVR3	5308.91	3990.36	7713.83
Q00610;Q00610-2	Q00610;Q00610-2	CLH1_HUMAN	CLTC	Clathrin heavy chain 1	1	AHTMTDDVTFWK	AHTMTDDVTFWK	3	AHTMTDDVTFWK3			8922.67
Q9Y6Y8	Q9Y6Y8;Q9Y6Y8-2	S23IP_HUMAN	SEC23IP	SEC23-interacting protein	1	AHTSSTQLQEELEK	AHTSSTQLQEELEK	3	AHTSSTQLQEELEK3	8028.2	14550	31343.2
Q9BRZ2	Q9BRZ2	TRI56_HUMAN	TRIM56	E3 ubiquitin-protein ligase TRIM56	1	AHVEAAEEAAR	AHVEAAEEAAR	2	AHVEAAEEAAR2	8413.4	11503.5	14133.9
A6NHR9;A6NHR9-2	A6NHR9;A6NHR9-2	SMHD1_HUMAN	SMCHD1	Structural maintenance of chromosomes flexible hinge domain-containing protein 1	1	AHVEGDGVVEGIIR	AHVEGDGVVEGIIR	3	AHVEGDGVVEGIIR3	11992	4765.93	13261
O60216	O60216	RAD21_HUMAN	RAD21	Double-strand-break repair protein rad21 homolog	1	AHVFECNLESSVESIISPK	AHVFEC(UniMod:4)NLESSVESIISPK	3	AHVFEC(UniMod:4)NLESSVESIISPK3			9372.78
P35221	P35221;P35221-2	CTNA1_HUMAN	CTNNA1	Catenin alpha-1	1	AHVLAASVEQATENFLEK	AHVLAASVEQATENFLEK	2	AHVLAASVEQATENFLEK2	5535.7		21517.4
P35221	P35221;P35221-2	CTNA1_HUMAN	CTNNA1	Catenin alpha-1	1	AHVLAASVEQATENFLEK	AHVLAASVEQATENFLEK	3	AHVLAASVEQATENFLEK3	46057.9	55333.3	109661
Q9BQS8;Q9BQS8-4	Q9BQS8;Q9BQS8-4	FYCO1_HUMAN	FYCO1	FYVE and coiled-coil domain-containing protein 1	1	AHVQELLQCSER	AHVQELLQC(UniMod:4)SER	2	AHVQELLQC(UniMod:4)SER2		4515.93	10605.5
Q9BQS8;Q9BQS8-4	Q9BQS8;Q9BQS8-4	FYCO1_HUMAN	FYCO1	FYVE and coiled-coil domain-containing protein 1	1	AHVQELLQCSER	AHVQELLQC(UniMod:4)SER	3	AHVQELLQC(UniMod:4)SER3	7191.16	7093.81	13719
Q86UP2	Q86UP2;Q86UP2-3;Q86UP2-2;Q86UP2-4	KTN1_HUMAN	KTN1	Kinectin	1	AHVQEVAQHNLK	AHVQEVAQHNLK	3	AHVQEVAQHNLK3	7328.56	11115.5	13223.5
P21333;P21333-2	P21333;P21333-2	FLNA_HUMAN	FLNA	Filamin-A	1	AHVVPCFDASK	AHVVPC(UniMod:4)FDASK	2	AHVVPC(UniMod:4)FDASK2	200491	255920	280922
P21333;P21333-2	P21333;P21333-2	FLNA_HUMAN	FLNA	Filamin-A	1	AHVVPCFDASK	AHVVPC(UniMod:4)FDASK	3	AHVVPC(UniMod:4)FDASK3	26874.5	11454.5	18423.9
P21333;P21333-2	P21333;P21333-2	FLNA_HUMAN	FLNA	Filamin-A	1	AHVVPCFDASKVK	AHVVPC(UniMod:4)FDASKVK	3	AHVVPC(UniMod:4)FDASKVK3	6169.86	5791.1	5437.52
P02675	P02675	FIBB_HUMAN	FGB	Fibrinogen beta chain	1	AHYGGFTVQNEANK	AHYGGFTVQNEANK	2	AHYGGFTVQNEANK2	7453.38	4401.52	36828.9
P02675	P02675	FIBB_HUMAN	FGB	Fibrinogen beta chain	1	AHYGGFTVQNEANK	AHYGGFTVQNEANK	3	AHYGGFTVQNEANK3	217135	191122	298244
Q8IXB1;Q8IXB1-2	Q8IXB1;Q8IXB1-2	DJC10_HUMAN	DNAJC10	DnaJ homolog subfamily C member 10	1	AIAALISEK	AIAALISEK	2	AIAALISEK2	66890.8	55479.1	32048.5
Q5VYK3;Q5VYK3-2	Q5VYK3;Q5VYK3-2	ECM29_HUMAN	ECPAS	Proteasome adapter and scaffold protein ECM29	1	AIACVVTACSAELEK	AIAC(UniMod:4)VVTAC(UniMod:4)SAELEK	2	AIAC(UniMod:4)VVTAC(UniMod:4)SAELEK2			25172.8
P50990;P50990-2	P50990;P50990-2;P50990-3	TCPQ_HUMAN	CCT8	T-complex protein 1 subunit theta	1	AIADTGANVVVTGGK	AIADTGANVVVTGGK	2	AIADTGANVVVTGGK2	34048.4	35476.7	74605
P06576	P06576	ATPB_HUMAN	ATP5F1B	ATP synthase subunit beta, mitochondrial	1	AIAELGIYPAVDPLDSTSR	AIAELGIYPAVDPLDSTSR	2	AIAELGIYPAVDPLDSTSR2	2.92772e+06	1.90837e+06	1.90463e+06
P06576	P06576	ATPB_HUMAN	ATP5F1B	ATP synthase subunit beta, mitochondrial	1	AIAELGIYPAVDPLDSTSR	AIAELGIYPAVDPLDSTSR	3	AIAELGIYPAVDPLDSTSR3	527582	300479	314890
Q96RL1;Q96RL1-2;Q96RL1-3	Q96RL1;Q96RL1-2;Q96RL1-3	UIMC1_HUMAN	UIMC1	BRCA1-A complex subunit RAP80	1	AIAESLNSCRPSDASATR	AIAESLNSC(UniMod:4)RPSDASATR	3	AIAESLNSC(UniMod:4)RPSDASATR3	5336.32	3976.58	9901.9
P32455;P32456	P32455;P32456	GBP1_HUMAN;GBP2_HUMAN	GBP1;GBP2	Guanylate-binding protein 1	0	AIAHYEQQMGQK	AIAHYEQQMGQK	3	AIAHYEQQMGQK3		937.242	2299.36
P54920	P54920;Q9H115;Q9H115-2;Q9H115-3	SNAA_HUMAN	NAPA	Alpha-soluble NSF attachment protein	0	AIAHYEQSADYYK	AIAHYEQSADYYK	3	AIAHYEQSADYYK3			6672.48
P32320	P32320	CDD_HUMAN	CDA	Cytidine deaminase	1	AIAIASDMQDDFISPCGACR	AIAIASDMQDDFISPC(UniMod:4)GAC(UniMod:4)R	2	AIAIASDMQDDFISPC(UniMod:4)GAC(UniMod:4)R2	14092.2	17828.6	25153.7
Q14643;Q14643-2;Q14643-3;Q14643-4;Q14643-5;Q14643-6;Q14643-7;Q14643-8	Q14643;Q14643-2;Q14643-3;Q14643-4;Q14643-5;Q14643-6;Q14643-7;Q14643-8	ITPR1_HUMAN	ITPR1	Inositol 1,4,5-trisphosphate receptor type 1	1	AIAIPVDLDSQVNNLFLK	AIAIPVDLDSQVNNLFLK	2	AIAIPVDLDSQVNNLFLK2		5112.47	5923.84
Q7Z6Z7;Q7Z6Z7-2;Q7Z6Z7-3	Q7Z6Z7;Q7Z6Z7-2;Q7Z6Z7-3	HUWE1_HUMAN	HUWE1	E3 ubiquitin-protein ligase HUWE1	1	AIAMSLGQDIPMDQR	AIAMSLGQDIPM(UniMod:35)DQR	2	AIAMSLGQDIPM(UniMod:35)DQR2	19795.5	19085.7
P55072	P55072	TERA_HUMAN	VCP	Transitional endoplasmic reticulum ATPase	1	AIANECQANFISIK	AIANEC(UniMod:4)QANFISIK	3	AIANEC(UniMod:4)QANFISIK3	8807.02	4609.32	4064.18
Q6ZUM4;Q6ZUM4-3	Q6ZUM4;Q6ZUM4-2;Q6ZUM4-3	RHG27_HUMAN	ARHGAP27	Rho GTPase-activating protein 27	1	AIAQGIQELSAELPPEESESSR	AIAQGIQELSAELPPEESESSR	2	AIAQGIQELSAELPPEESESSR2		9558.85	5471.91
Q05209;Q05209-2;Q05209-3	Q05209;Q05209-2;Q05209-3	PTN12_HUMAN	PTPN12	Tyrosine-protein phosphatase non-receptor type 12	1	AIAQLFEK	AIAQLFEK	2	AIAQLFEK2	35637.3	62183.3	23185.9
P17301	P17301	ITA2_HUMAN	ITGA2	Integrin alpha-2	1	AIASIPTER	AIASIPTER	2	AIASIPTER2	163258	121499	78219
Q15276	Q15276;Q15276-2	RABE1_HUMAN	RABEP1	Rab GTPase-binding effector protein 1	1	AIATVSENTK	AIATVSENTK	2	AIATVSENTK2	17221.7	17154.9	15227.8
Q14112;Q14112-2	Q14112;Q14112-2	NID2_HUMAN	NID2	Nidogen-2	1	AIAVDPIR	AIAVDPIR	2	AIAVDPIR2	76815.7		40110.2
P08237;P08237-3	P08237;P08237-2;P08237-3	PFKAM_HUMAN	PFKM	ATP-dependent 6-phosphofructokinase, muscle type	1	AIAVLTSGGDAQGMNAAVR	AIAVLTSGGDAQGMNAAVR	2	AIAVLTSGGDAQGMNAAVR2	6488.22	4669.54	3714.05
P28062;P28062-2	P28062;P28062-2	PSB8_HUMAN	PSMB8	Proteasome subunit beta type-8	1	AIAYATHR	AIAYATHR	2	AIAYATHR2	59413.2	58882.1	61110
P40925;P40925-3	P40925;P40925-2;P40925-3	MDHC_HUMAN	MDH1	Malate dehydrogenase, cytoplasmic	1	AICDHVR	AIC(UniMod:4)DHVR	2	AIC(UniMod:4)DHVR2	54095.8	80957.2	49516.4
Q6PI48	Q6PI48	SYDM_HUMAN	DARS2	Aspartate--tRNA ligase, mitochondrial	1	AICIPEGAK	AIC(UniMod:4)IPEGAK	2	AIC(UniMod:4)IPEGAK2	92169.8	97854.8	60240.6
Q93008;Q93008-3	Q93008;Q93008-3	USP9X_HUMAN	USP9X	Probable ubiquitin carboxyl-terminal hydrolase FAF-X	1	AICLDHAK	AIC(UniMod:4)LDHAK	2	AIC(UniMod:4)LDHAK2	12205.8	13006.6
P62191;P62191-2	P62191;P62191-2	PRS4_HUMAN	PSMC1	26S proteasome regulatory subunit 4	1	AICTEAGLMALR	AIC(UniMod:4)TEAGLM(UniMod:35)ALR	2	AIC(UniMod:4)TEAGLM(UniMod:35)ALR2	35575.3	31060.8	12741.6
Q7Z6E9;Q7Z6E9-2	Q7Z6E9;Q7Z6E9-2;Q7Z6E9-4	RBBP6_HUMAN	RBBP6	E3 ubiquitin-protein ligase RBBP6	1	AIDDSSASISLAQLTK	AIDDSSASISLAQLTK	2	AIDDSSASISLAQLTK2	9109.96	7421.13	7187.31
P07357	P07357	CO8A_HUMAN	C8A	Complement component C8 alpha chain	1	AIDEDCSQYEPIPGSQK	AIDEDC(UniMod:4)SQYEPIPGSQK	2	AIDEDC(UniMod:4)SQYEPIPGSQK2	25005.2	29069.5	50474.9
Q9P2R3;Q9P2R3-2;Q9P2R3-4	Q9P2R3;Q9P2R3-2;Q9P2R3-4	ANFY1_HUMAN	ANKFY1	Rabankyrin-5	1	AIDENNEPTACFLIR	AIDENNEPTAC(UniMod:4)FLIR	2	AIDENNEPTAC(UniMod:4)FLIR2	102753	142107	82821.3
P49913	P49913	CAMP_HUMAN	CAMP	Cathelicidin antimicrobial peptide	1	AIDGINQR	AIDGINQR	2	AIDGINQR2	76424.3	86529.4	66362.7
Q9Y6K5	Q9Y6K5	OAS3_HUMAN	OAS3	2'-5'-oligoadenylate synthase 3	1	AIDIILR	AIDIILR	2	AIDIILR2	58491.5		52331.4
Q99759;Q99759-2	Q99759;Q99759-2	M3K3_HUMAN	MAP3K3	Mitogen-activated protein kinase kinase kinase 3	1	AIDILDR	AIDILDR	2	AIDILDR2	150008	142982	92122.8
P54920	P54920	SNAA_HUMAN	NAPA	Alpha-soluble NSF attachment protein	1	AIDIYEQVGTNAMDSPLLK	AIDIYEQVGTNAMDSPLLK	2	AIDIYEQVGTNAMDSPLLK2	51022.3	17608.3	71283.9
P54920	P54920	SNAA_HUMAN	NAPA	Alpha-soluble NSF attachment protein	1	AIDIYEQVGTNAMDSPLLK	AIDIYEQVGTNAMDSPLLK	3	AIDIYEQVGTNAMDSPLLK3	8672.27		5836.59
P54920	P54920	SNAA_HUMAN	NAPA	Alpha-soluble NSF attachment protein	1	AIDIYEQVGTNAMDSPLLK	AIDIYEQVGTNAM(UniMod:35)DSPLLK	2	AIDIYEQVGTNAM(UniMod:35)DSPLLK2	26160.3	27438.2	20044
Q0ZGT2-2	Q0ZGT2;Q0ZGT2-2;Q0ZGT2-3;Q0ZGT2-4	NEXN_HUMAN	NEXN	Isoform 2 of Nexilin	1	AIDLEIK	AIDLEIK	2	AIDLEIK2	26756.1	16749.2	24277.5
P50502	P50502;Q8IZP2;Q8NFI4	F10A1_HUMAN	ST13	Hsc70-interacting protein	0	AIDLFTDAIK	AIDLFTDAIK	2	AIDLFTDAIK2	47389.3	34455.8	35949.7
O14672	O14672	ADA10_HUMAN	ADAM10	Disintegrin and metalloproteinase domain-containing protein 10	1	AIDTIYQTTDFSGIR	AIDTIYQTTDFSGIR	2	AIDTIYQTTDFSGIR2	64126.3	61844.3	51925
P30038	P30038;P30038-2;P30038-3	AL4A1_HUMAN	ALDH4A1	Delta-1-pyrroline-5-carboxylate dehydrogenase, mitochondrial	1	AIEAALAAR	AIEAALAAR	2	AIEAALAAR2	278764	139436	150511
Q96CP2	Q96CP2	FWCH2_HUMAN	FLYWCH2	FLYWCH family member 2	1	AIEAAPQEPEQK	AIEAAPQEPEQK	2	AIEAAPQEPEQK2	10783	9255.38	8759.37
O60506;O60506-2;O60506-3;O60506-4	O60506;O60506-4;O60506-2;O60506-3	HNRPQ_HUMAN	SYNCRIP	Heterogeneous nuclear ribonucleoprotein Q	1	AIEALKEFNEDGALAVLQQFK	AIEALKEFNEDGALAVLQQFK	3	AIEALKEFNEDGALAVLQQFK3	8118.64	2596.61	6306.94
O15230	O15230	LAMA5_HUMAN	LAMA5	Laminin subunit alpha-5	1	AIEASNAYSR	AIEASNAYSR	2	AIEASNAYSR2	37598.4	30018.2	21063.3
Q04656;Q04656-2;Q04656-3;Q04656-5	Q04656;Q04656-5;Q04656-2;Q04656-3	ATP7A_HUMAN	ATP7A	Copper-transporting ATPase 1	1	AIEAVSPGLYR	AIEAVSPGLYR	2	AIEAVSPGLYR2	17123.2	17874.9	11691.1
Q4L180;Q4L180-2	Q4L180;Q4L180-2;Q4L180-3;Q4L180-5;Q4L180-6;Q4L180-7	FIL1L_HUMAN	FILIP1L	Filamin A-interacting protein 1-like	1	AIEDDLMKTEDEYETLER	AIEDDLMKTEDEYETLER	3	AIEDDLMKTEDEYETLER3	4819.63	7503.09	10319.8
Q15424;Q15424-3;Q15424-4	Q15424;Q15424-2;Q15424-3;Q15424-4	SAFB1_HUMAN	SAFB	Scaffold attachment factor B1	1	AIEDEGGNPDEIEITSEGNK	AIEDEGGNPDEIEITSEGNK	2	AIEDEGGNPDEIEITSEGNK2	3306.1	3312.91	11017.8
Q15424;Q15424-3;Q15424-4	Q15424;Q15424-2;Q15424-3;Q15424-4	SAFB1_HUMAN	SAFB	Scaffold attachment factor B1	1	AIEDEGGNPDEIEITSEGNKK	AIEDEGGNPDEIEITSEGNKK	3	AIEDEGGNPDEIEITSEGNKK3	46259.5	35949.1	110916
P51531;P51531-2	P51531;P51531-2	SMCA2_HUMAN	SMARCA2	Probable global transcription activator SNF2L2	1	AIEDGNLEEMEEEVR	AIEDGNLEEMEEEVR	2	AIEDGNLEEMEEEVR2	7679.3	8821.91	8190.34
P02748	P02748	CO9_HUMAN	C9	Complement component C9	1	AIEDYINEFSVR	AIEDYINEFSVR	2	AIEDYINEFSVR2	312113	73213	189414
O00339;O00339-2;O00339-3;O00339-4	O00339;O00339-2;O00339-3;O00339-4	MATN2_HUMAN	MATN2	Matrilin-2	1	AIEEELQEIASEPTNK	AIEEELQEIASEPTNK	2	AIEEELQEIASEPTNK2	11805.5	6271.03	13032.4
Q9Y2L1;Q9Y2L1-2	Q9Y2L1;Q9Y2L1-2	RRP44_HUMAN	DIS3	Exosome complex exonuclease RRP44	1	AIEEGIPAFTCEEYVK	AIEEGIPAFTC(UniMod:4)EEYVK	2	AIEEGIPAFTC(UniMod:4)EEYVK2	64816.2	108517	75750.2
P51532;P51532-2;P51532-3;P51532-4;P51532-5	P51532;P51532-2;P51532-3;P51532-4;P51532-5	SMCA4_HUMAN	SMARCA4	Transcription activator BRG1	1	AIEEGTLEEIEEEVR	AIEEGTLEEIEEEVR	2	AIEEGTLEEIEEEVR2	17710	12121.5	17110.6
P16949;P16949-2	P16949;P16949-2	STMN1_HUMAN	STMN1	Stathmin	1	AIEENNNFSK	AIEENNNFSK	2	AIEENNNFSK2	73064.4	86768.9	73823.3
P29144	P29144	TPP2_HUMAN	TPP2	Tripeptidyl-peptidase 2	1	AIEFCIAR	AIEFC(UniMod:4)IAR	2	AIEFC(UniMod:4)IAR2	58381.8	57563.2	34761.7
Q4G0J3;Q4G0J3-3	Q4G0J3;Q4G0J3-3	LARP7_HUMAN	LARP7	La-related protein 7	1	AIEFLNNPPEEAPR	AIEFLNNPPEEAPR	2	AIEFLNNPPEEAPR2	7113.79		12292.8
Q9NVK5;Q9NVK5-2	Q9NVK5;Q9NVK5-2	FGOP2_HUMAN	FGFR1OP2	FGFR1 oncogene partner 2	1	AIEIDEQQGCK	AIEIDEQQGC(UniMod:4)K	2	AIEIDEQQGC(UniMod:4)K2	6788.49	5901.07	12037
P50502	P50502;Q8IZP2;Q8NFI4	F10A1_HUMAN	ST13	Hsc70-interacting protein	0	AIEINPDSAQPYK	AIEINPDSAQPYK	2	AIEINPDSAQPYK2	184469	101181	119532
P54920	P54920	SNAA_HUMAN	NAPA	Alpha-soluble NSF attachment protein	1	AIEIYTDMGR	AIEIYTDMGR	2	AIEIYTDMGR2	40591.4	35192.3	38177.6
P54920	P54920	SNAA_HUMAN	NAPA	Alpha-soluble NSF attachment protein	1	AIEIYTDMGR	AIEIYTDM(UniMod:35)GR	2	AIEIYTDM(UniMod:35)GR2	13807.9	32239.6	9533.01
O60503	O60503	ADCY9_HUMAN	ADCY9	Adenylate cyclase type 9	1	AIEKDDCDETGIEEANELTK	AIEKDDC(UniMod:4)DETGIEEANELTK	3	AIEKDDC(UniMod:4)DETGIEEANELTK3			4555.01
Q9BXJ9	Q9BXJ9	NAA15_HUMAN	NAA15	N-alpha-acetyltransferase 15, NatA auxiliary subunit	1	AIELATTLDESLTNR	AIELATTLDESLTNR	2	AIELATTLDESLTNR2	36109.2	31064.1	32370.4
Q9BXJ9	Q9BXJ9	NAA15_HUMAN	NAA15	N-alpha-acetyltransferase 15, NatA auxiliary subunit	1	AIELATTLDESLTNR	AIELATTLDESLTNR	3	AIELATTLDESLTNR3	22793.8	17681.3	21483
O76094;O76094-2	O76094;O76094-2	SRP72_HUMAN	SRP72	Signal recognition particle subunit SRP72	1	AIELLQEFSDQHPENAAEIK	AIELLQEFSDQHPENAAEIK	3	AIELLQEFSDQHPENAAEIK3	28935.6	31021.4	42568.7
O43765	O43765	SGTA_HUMAN	SGTA	Small glutamine-rich tetratricopeptide repeat-containing protein alpha	1	AIELNPANAVYFCNR	AIELNPANAVYFC(UniMod:4)NR	2	AIELNPANAVYFC(UniMod:4)NR2	10737.4	22659.8	8910.6
O15294	O15294;O15294-2;O15294-3	OGT1_HUMAN	OGT	UDP-N-acetylglucosamine--peptide N-acetylglucosaminyltransferase 110 kDa subunit	1	AIELQPHFPDAYCNLANALK	AIELQPHFPDAYC(UniMod:4)NLANALK	3	AIELQPHFPDAYC(UniMod:4)NLANALK3	9205.34	17658.2	12786.4
O75886	O75886;O75886-2	STAM2_HUMAN	STAM2	Signal transducing adapter molecule 2	1	AIELSLQEQK	AIELSLQEQK	2	AIELSLQEQK2	57286.1	38094.2	45023.3
P07954;P07954-2	P07954;P07954-2	FUMH_HUMAN	FH	Fumarate hydratase, mitochondrial	1	AIEMLGGELGSK	AIEMLGGELGSK	2	AIEMLGGELGSK2	397824	261644	344409
P07954;P07954-2	P07954;P07954-2	FUMH_HUMAN	FH	Fumarate hydratase, mitochondrial	1	AIEMLGGELGSK	AIEM(UniMod:35)LGGELGSK	2	AIEM(UniMod:35)LGGELGSK2	452340	403270	249014
P48637	P48637;P48637-2	GSHB_HUMAN	GSS	Glutathione synthetase	1	AIENELLAR	AIENELLAR	2	AIENELLAR2	188337	267730	138230
Q15435	Q15435;Q15435-2;Q15435-3;Q15435-4;Q15435-5	PP1R7_HUMAN	PPP1R7	Protein phosphatase 1 regulatory subunit 7	1	AIENIDTLTNLESLFLGK	AIENIDTLTNLESLFLGK	2	AIENIDTLTNLESLFLGK2	12561.2	27373.3	27663.5
Q15435	Q15435;Q15435-2;Q15435-3;Q15435-4;Q15435-5	PP1R7_HUMAN	PPP1R7	Protein phosphatase 1 regulatory subunit 7	1	AIENIDTLTNLESLFLGK	AIENIDTLTNLESLFLGK	3	AIENIDTLTNLESLFLGK3	7023.92	6316.43	4170.23
O75223	O75223;O75223-3	GGCT_HUMAN	GGCT	Gamma-glutamylcyclotransferase	1	AIEPNDYTGK	AIEPNDYTGK	2	AIEPNDYTGK2	16262.5	32942.2	14681.5
Q08211	Q08211	DHX9_HUMAN	DHX9	ATP-dependent RNA helicase A	1	AIEPPPLDAVIEAEHTLR	AIEPPPLDAVIEAEHTLR	2	AIEPPPLDAVIEAEHTLR2	173435	72238.5	152142
Q08211	Q08211	DHX9_HUMAN	DHX9	ATP-dependent RNA helicase A	1	AIEPPPLDAVIEAEHTLR	AIEPPPLDAVIEAEHTLR	3	AIEPPPLDAVIEAEHTLR3	524502	292777	372169
Q12846;Q12846-2	Q12846;Q12846-2	STX4_HUMAN	STX4	Syntaxin-4	1	AIEPQKEEADENYNSVNTR	AIEPQKEEADENYNSVNTR	3	AIEPQKEEADENYNSVNTR3	5132.88	8645.06	24102.1
P56377	P56377	AP1S2_HUMAN	AP1S2	AP-1 complex subunit sigma-2	1	AIEQADLLQEEAETPR	AIEQADLLQEEAETPR	2	AIEQADLLQEEAETPR2	49665.2	76820.4	49993
P56377	P56377	AP1S2_HUMAN	AP1S2	AP-1 complex subunit sigma-2	1	AIEQADLLQEEAETPR	AIEQADLLQEEAETPR	3	AIEQADLLQEEAETPR3	20244.7	16610.4	16316.2
P61966	P61966	AP1S1_HUMAN	AP1S1	AP-1 complex subunit sigma-1A	1	AIEQADLLQEEDESPR	AIEQADLLQEEDESPR	2	AIEQADLLQEEDESPR2	79858.9	73679.3	69986.2
Q9UPN3	Q9UPN3;Q9UPN3-5	MACF1_HUMAN	MACF1	Microtubule-actin cross-linking factor 1, isoforms 1/2/3/4/5	1	AIESGILDR	AIESGILDR	2	AIESGILDR2		59859.6	46846
P12270	P12270	TPR_HUMAN	TPR	Nucleoprotein TPR	1	AIESMEQQLSELKK	AIESMEQQLSELKK	2	AIESMEQQLSELKK2	3058.86	5193.66	5867.91
P12270	P12270	TPR_HUMAN	TPR	Nucleoprotein TPR	1	AIESMEQQLSELKK	AIESMEQQLSELKK	3	AIESMEQQLSELKK3	13756.7	7939.23	20729.1
Q96HS1	Q96HS1;Q96HS1-2	PGAM5_HUMAN	PGAM5	Serine/threonine-protein phosphatase PGAM5, mitochondrial	1	AIETTDIISR	AIETTDIISR	2	AIETTDIISR2	123056	35095.3	101246
Q96K76;Q96K76-2;Q96K76-4	Q96K76;Q96K76-2;Q96K76-4	UBP47_HUMAN	USP47	Ubiquitin carboxyl-terminal hydrolase 47	1	AIETTDVTR	AIETTDVTR	2	AIETTDVTR2	25744.6	38564.4	16766.5
P18077	P18077	RL35A_HUMAN	RPL35A	Large ribosomal subunit protein eL33	1	AIFAGYKR	AIFAGYKR	2	AIFAGYKR2	14438.6	28495.2	27344.4
Q9BR76	Q9BR76	COR1B_HUMAN	CORO1B	Coronin-1B	1	AIFLADGK	AIFLADGK	2	AIFLADGK2	56822.2	46712.7	26159.6
O95373	O95373	IPO7_HUMAN	IPO7	Importin-7	1	AIFQTIQNR	AIFQTIQNR	2	AIFQTIQNR2	83084.2	78662.9	43458.9
P07339	P07339	CATD_HUMAN	CTSD	Cathepsin D	1	AIGAVPLIQGEYMIPCEK	AIGAVPLIQGEYMIPC(UniMod:4)EK	2	AIGAVPLIQGEYMIPC(UniMod:4)EK2	1.53598e+06	863292	1.24138e+06
P07339	P07339	CATD_HUMAN	CTSD	Cathepsin D	1	AIGAVPLIQGEYMIPCEK	AIGAVPLIQGEYMIPC(UniMod:4)EK	3	AIGAVPLIQGEYMIPC(UniMod:4)EK3	47035.6	34306	41204.1
P07339	P07339	CATD_HUMAN	CTSD	Cathepsin D	1	AIGAVPLIQGEYMIPCEK	AIGAVPLIQGEYM(UniMod:35)IPC(UniMod:4)EK	2	AIGAVPLIQGEYM(UniMod:35)IPC(UniMod:4)EK2	1.14244e+06	1.02303e+06	948762
P07339	P07339	CATD_HUMAN	CTSD	Cathepsin D	1	AIGAVPLIQGEYMIPCEK	AIGAVPLIQGEYM(UniMod:35)IPC(UniMod:4)EK	3	AIGAVPLIQGEYM(UniMod:35)IPC(UniMod:4)EK3	32493.4	37508.9	7525.57
P49593;P49593-2	P49593;P49593-2	PPM1F_HUMAN	PPM1F	Protein phosphatase 1F	1	AIGDVFQKPYVSGEADAASR	AIGDVFQKPYVSGEADAASR	3	AIGDVFQKPYVSGEADAASR3	37933.8	34148.3	24796.7
O00291;O00291-3;O00291-4	O00291;O00291-3;O00291-4	HIP1_HUMAN	HIP1	Huntingtin-interacting protein 1	1	AIGEELLPR	AIGEELLPR	2	AIGEELLPR2	121670	152770	104790
O75410;O75410-2;O75410-9	O75410;O75410-7;O75410-2;O75410-3;O75410-9	TACC1_HUMAN	TACC1	Transforming acidic coiled-coil-containing protein 1	1	AIGGEFSDTNAAVEGTPLPK	AIGGEFSDTNAAVEGTPLPK	2	AIGGEFSDTNAAVEGTPLPK2	15641.6	18691.2	15265.9
Q8TB37;Q8TB37-2	Q8TB37;Q8TB37-2	NUBPL_HUMAN	NUBPL	Iron-sulfur cluster transfer protein NUBPL	1	AIGLLDVDVYGPSVPK	AIGLLDVDVYGPSVPK	2	AIGLLDVDVYGPSVPK2	37723.9	37632.5	12833.3
P46821	P46821	MAP1B_HUMAN	MAP1B	Microtubule-associated protein 1B	1	AIGNIELGIR	AIGNIELGIR	2	AIGNIELGIR2	136758	189892	65335.9
P42285	P42285	MTREX_HUMAN	MTREX	Exosome RNA helicase MTR4	1	AIGNTELENK	AIGNTELENK	2	AIGNTELENK2	33826.9	55038.3	39980.1
Q75QN2;Q75QN2-2	Q75QN2;Q75QN2-2	INT8_HUMAN	INTS8	Integrator complex subunit 8	1	AIGQTELNASNPEEVLQLAAQR	AIGQTELNASNPEEVLQLAAQR	3	AIGQTELNASNPEEVLQLAAQR3	6604.84	3718.14	15410.5
P28066	P28066;P28066-2	PSA5_HUMAN	PSMA5	Proteasome subunit alpha type-5	1	AIGSASEGAQSSLQEVYHK	AIGSASEGAQSSLQEVYHK	3	AIGSASEGAQSSLQEVYHK3	29213.4	35349.2	86706.6
Q86YS7;Q86YS7-2;Q86YS7-3;Q86YS7-4;Q86YS7-5	Q86YS7;Q86YS7-2;Q86YS7-3;Q86YS7-4;Q86YS7-5	C2CD5_HUMAN	C2CD5	C2 domain-containing protein 5	1	AIGTACTLDK	AIGTAC(UniMod:4)TLDK	2	AIGTAC(UniMod:4)TLDK2	16849.5	25747.4	11782.7
Q9Y697;Q9Y697-2	Q9Y697;Q9Y697-2;Q9Y697-3	NFS1_HUMAN	NFS1	Cysteine desulfurase	1	AIGTDEDLAHSSIR	AIGTDEDLAHSSIR	3	AIGTDEDLAHSSIR3	31283.2	30318.4	28816.9
O00410	O00410;O00410-2;O00410-3	IPO5_HUMAN	IPO5	Importin-5	1	AIGTEPDSDVLSEIMHSFAK	AIGTEPDSDVLSEIMHSFAK	3	AIGTEPDSDVLSEIMHSFAK3	9426.71	8525.39	20374.5
P55072	P55072	TERA_HUMAN	VCP	Transitional endoplasmic reticulum ATPase	1	AIGVKPPR	AIGVKPPR	2	AIGVKPPR2	128848	239100	167571
P17858	P17858;Q01813	PFKAL_HUMAN	PFKL	ATP-dependent 6-phosphofructokinase, liver type	0	AIGVLTSGGDAQGMNAAVR	AIGVLTSGGDAQGMNAAVR	2	AIGVLTSGGDAQGMNAAVR2	23476.5	36952	22270.3
P17858	P17858;Q01813	PFKAL_HUMAN	PFKL	ATP-dependent 6-phosphofructokinase, liver type	0	AIGVLTSGGDAQGMNAAVR	AIGVLTSGGDAQGM(UniMod:35)NAAVR	2	AIGVLTSGGDAQGM(UniMod:35)NAAVR2	8677.67	11548.9	7571.72
P01023	P01023	A2MG_HUMAN	A2M	Alpha-2-macroglobulin	1	AIGYLNTGYQR	AIGYLNTGYQR	2	AIGYLNTGYQR2	13498.5	17666.8	13180.6
P28070	P28070	PSB4_HUMAN	PSMB4	Proteasome subunit beta type-4	1	AIHSWLTR	AIHSWLTR	2	AIHSWLTR2			32889.9
Q12788	Q12788	TBL3_HUMAN	TBL3	Transducin beta-like protein 3	1	AIHTAPVATMAFDPTSTLLATGGCDGAVR	AIHTAPVATMAFDPTSTLLATGGC(UniMod:4)DGAVR	3	AIHTAPVATMAFDPTSTLLATGGC(UniMod:4)DGAVR3	3185.18	4551.12	11803.9
Q9H6Y2	Q9H6Y2	WDR55_HUMAN	WDR55	WD repeat-containing protein 55	1	AIHVLDVEQGQLER	AIHVLDVEQGQLER	3	AIHVLDVEQGQLER3	5712.52		13538.3
P24386	P24386	RAE1_HUMAN	CHM	Rab proteins geranylgeranyltransferase component A 1	1	AIIDQFGQR	AIIDQFGQR	2	AIIDQFGQR2		34475.8	13089
Q53H47;Q53H47-3	Q53H47;Q53H47-3	SETMR_HUMAN	SETMAR	Histone-lysine N-methyltransferase SETMAR	1	AIIEADPLTTTR	AIIEADPLTTTR	2	AIIEADPLTTTR2	25071.9	43026.5	16248.9
Q86VS8	Q86VS8	HOOK3_HUMAN	HOOK3	Protein Hook homolog 3	1	AIIEDLEPR	AIIEDLEPR	2	AIIEDLEPR2	60646.8	71034.6	46447.4
O75165	O75165	DJC13_HUMAN	DNAJC13	DnaJ homolog subfamily C member 13	1	AIIEEGDKEIATK	AIIEEGDKEIATK	3	AIIEEGDKEIATK3	3591.05	1724.25	3820.66
Q04637;Q04637-3;Q04637-4;Q04637-5;Q04637-8;Q04637-9	Q04637;Q04637-9;Q04637-3;Q04637-4;Q04637-5;Q04637-6;Q04637-7;Q04637-8	IF4G1_HUMAN	EIF4G1	Eukaryotic translation initiation factor 4 gamma 1	1	AIIEEYLHLNDMK	AIIEEYLHLNDMK	3	AIIEEYLHLNDMK3	8316.58		16141.2
Q04637;Q04637-3;Q04637-4;Q04637-5;Q04637-8;Q04637-9	Q04637;Q04637-9;Q04637-3;Q04637-4;Q04637-5;Q04637-6;Q04637-7;Q04637-8	IF4G1_HUMAN	EIF4G1	Eukaryotic translation initiation factor 4 gamma 1	1	AIIEEYLHLNDMK	AIIEEYLHLNDM(UniMod:35)K	2	AIIEEYLHLNDM(UniMod:35)K2	7652.43		9577.86
Q12765;Q12765-2;Q12765-3	Q12765;Q12765-2;Q12765-3	SCRN1_HUMAN	SCRN1	Secernin-1	1	AIIESDQEQGR	AIIESDQEQGR	2	AIIESDQEQGR2		19173.9
P62081	P62081	RS7_HUMAN	RPS7	Small ribosomal subunit protein eS7	1	AIIIFVPVPQLK	AIIIFVPVPQLK	2	AIIIFVPVPQLK2	13429.5	8115.02	10442.2
Q6YP21;Q6YP21-3	Q6YP21;Q6YP21-3	KAT3_HUMAN	KYAT3	Kynurenine--oxoglutarate transaminase 3	1	AIILNTPHNPLGK	AIILNTPHNPLGK	3	AIILNTPHNPLGK3	32798.9	18096.6	20789.8
Q8NF91	Q8NF91;Q8NF91-4;Q8NF91-7	SYNE1_HUMAN	SYNE1	Nesprin-1	1	AILDEVAGLGEAVDELNQK	AILDEVAGLGEAVDELNQK	2	AILDEVAGLGEAVDELNQK2	19989.8	22988.2	20923.6
Q8NF91	Q8NF91;Q8NF91-4;Q8NF91-7	SYNE1_HUMAN	SYNE1	Nesprin-1	1	AILDEVAGLGEAVDELNQK	AILDEVAGLGEAVDELNQK	3	AILDEVAGLGEAVDELNQK3	15827.3	21402.4	17042.8
Q0VD83	Q0VD83;Q0VD83-3	APOBR_HUMAN	APOBR	Apolipoprotein B receptor	1	AILDGEEAR	AILDGEEAR	2	AILDGEEAR2	169010	207163	113387
Q460N5;Q460N5-1;Q460N5-4	Q460N5;Q460N5-1;Q460N5-3;Q460N5-4;Q460N5-5	PAR14_HUMAN	PARP14	Protein mono-ADP-ribosyltransferase PARP14	1	AILECAGQNVER	AILEC(UniMod:4)AGQNVER	2	AILEC(UniMod:4)AGQNVER2	41853.1	42544.5	37459.6
P33121	P33121;Q9UKU0;P33121-2;P33121-3;Q9UKU0-1;Q9UKU0-2;Q9UKU0-3;Q9UKU0-5;Q9UKU0-6;Q9UKU0-7;Q9UKU0-8;Q9UKU0-9	ACSL1_HUMAN	ACSL1	Long-chain-fatty-acid--CoA ligase 1	0	AILEDMVR	AILEDM(UniMod:35)VR	2	AILEDM(UniMod:35)VR2	56039.6	78947.2	28960
Q9UPN3;Q9UPN3-3	Q9UPN3;Q9UPN3-2;Q9UPN3-3;Q9UPN3-4	MACF1_HUMAN	MACF1	Microtubule-actin cross-linking factor 1, isoforms 1/2/3/4/5	1	AILEQQVLSEELTTK	AILEQQVLSEELTTK	2	AILEQQVLSEELTTK2	46908.5	54702.3	48471.8
Q9UPN3;Q9UPN3-3	Q9UPN3;Q9UPN3-2;Q9UPN3-3;Q9UPN3-4	MACF1_HUMAN	MACF1	Microtubule-actin cross-linking factor 1, isoforms 1/2/3/4/5	1	AILEQQVLSEELTTKK	AILEQQVLSEELTTKK	3	AILEQQVLSEELTTKK3	9016.37	5854.2	6312.19
Q9NQH7;Q9NQH7-4	Q9NQH7;Q9NQH7-2;Q9NQH7-3;Q9NQH7-4;Q9NQH7-5	XPP3_HUMAN	XPNPEP3	Xaa-Pro aminopeptidase 3	1	AILFVPR	AILFVPR	2	AILFVPR2	555875	242391	309141
P26639;P26639-2	A2RTX5;P26639;A2RTX5-2;P26639-2	SYTC_HUMAN	TARS1	Threonine--tRNA ligase 1, cytoplasmic	0	AILGSVER	AILGSVER	2	AILGSVER2	137372	131386	100075
Q9Y6D9;Q9Y6D9-4	Q9Y6D9;Q9Y6D9-4;Q9Y6D9-3	MD1L1_HUMAN	MAD1L1	Mitotic spindle assembly checkpoint protein MAD1	1	AILGSYDSELTPAEYSPQLTR	AILGSYDSELTPAEYSPQLTR	2	AILGSYDSELTPAEYSPQLTR2	10947.4	30976	12493.4
Q6PGP7	Q6PGP7	SKI3_HUMAN	SKIC3	Superkiller complex protein 3	1	AILLLQTAEDQDTYNVAIR	AILLLQTAEDQDTYNVAIR	2	AILLLQTAEDQDTYNVAIR2	11154.4	8265.17	6332.47
Q8WYP5;Q8WYP5-2;Q8WYP5-3	Q8WYP5;Q8WYP5-2;Q8WYP5-3	ELYS_HUMAN	AHCTF1	Protein ELYS	1	AILLPDLSEPNNEPLFSPASEVPR	AILLPDLSEPNNEPLFSPASEVPR	3	AILLPDLSEPNNEPLFSPASEVPR3	16284.9	2977.94	11034
Q9UQE7	Q9UQE7	SMC3_HUMAN	SMC3	Structural maintenance of chromosomes protein 3	1	AILNGIDSINK	AILNGIDSINK	2	AILNGIDSINK2	54299.9	48775.2	27638.2
P09960	P09960;P09960-2;P09960-3;P09960-4	LKHA4_HUMAN	LTA4H	Leukotriene A-4 hydrolase	1	AILPCQDTPSVK	AILPC(UniMod:4)QDTPSVK	2	AILPC(UniMod:4)QDTPSVK2	115230	60022.3	40200.1
Q12904	Q12904;Q12904-2	AIMP1_HUMAN	AIMP1	Aminoacyl tRNA synthase complex-interacting multifunctional protein 1	1	AILQATLREEK	AILQATLREEK	3	AILQATLREEK3	7151.63	5079.52	6570.06
P42704	P42704	LPPRC_HUMAN	LRPPRC	Leucine-rich PPR motif-containing protein, mitochondrial	1	AILQENGCLSDSDMFSQAGLR	AILQENGC(UniMod:4)LSDSDMFSQAGLR	3	AILQENGC(UniMod:4)LSDSDMFSQAGLR3	70378.4	42578.6	59256.8
P12821	P12821;P12821-3;P12821-2;P12821-4	ACE_HUMAN	ACE	Angiotensin-converting enzyme	1	AILQFYPK	AILQFYPK	2	AILQFYPK2	10536.2	12077.8
P52789	P52789	HXK2_HUMAN	HK2	Hexokinase-2	1	AILQHLGLESTCDDSIIVK	AILQHLGLESTC(UniMod:4)DDSIIVK	3	AILQHLGLESTC(UniMod:4)DDSIIVK3	11764	5772.91	11287.1
Q14966	Q14966;Q14966-3;Q14966-4;Q14966-5	ZN638_HUMAN	ZNF638	Zinc finger protein 638	1	AILQLDSPESAQSMYSFLK	AILQLDSPESAQSMYSFLK	2	AILQLDSPESAQSMYSFLK2		15425.1	6792.68
Q14966	Q14966;Q14966-3;Q14966-4;Q14966-5	ZN638_HUMAN	ZNF638	Zinc finger protein 638	1	AILQLDSPESAQSMYSFLK	AILQLDSPESAQSM(UniMod:35)YSFLK	2	AILQLDSPESAQSM(UniMod:35)YSFLK2		3780.35	1688.27
P19367;P19367-2;P19367-3;P19367-4	P19367;P19367-2;P19367-3;P19367-4	HXK1_HUMAN	HK1	Hexokinase-1	1	AILQQLGLNSTCDDSILVK	AILQQLGLNSTC(UniMod:4)DDSILVK	2	AILQQLGLNSTC(UniMod:4)DDSILVK2	73892.4	110777	89549.3
P19367;P19367-2;P19367-3;P19367-4	P19367;P19367-2;P19367-3;P19367-4	HXK1_HUMAN	HK1	Hexokinase-1	1	AILQQLGLNSTCDDSILVK	AILQQLGLNSTC(UniMod:4)DDSILVK	3	AILQQLGLNSTC(UniMod:4)DDSILVK3	34773.6	30214.7	32777
A0AVT1	A0AVT1;A0AVT1-2	UBA6_HUMAN	UBA6	Ubiquitin-like modifier-activating enzyme 6	1	AILSNEATK	AILSNEATK	2	AILSNEATK2	23666.5	22338.7	11407.8
O75170;O75170-2;O75170-4;O75170-5;O75170-6	O75170;O75170-2;O75170-3;O75170-4;O75170-5;O75170-6	PP6R2_HUMAN	PPP6R2	Serine/threonine-protein phosphatase 6 regulatory subunit 2	1	AILTTIGVLEEPLGNAR	AILTTIGVLEEPLGNAR	2	AILTTIGVLEEPLGNAR2		11369.3	2805.23
P07437;Q13509;Q13885	P07437;Q13509;Q13885;Q9BVA1	TBB2A_HUMAN;TBB3_HUMAN;TBB5_HUMAN	TUBB;TUBB2A;TUBB3	Tubulin beta chain	0	AILVDLEPGTMDSVR	AILVDLEPGTMDSVR	2	AILVDLEPGTMDSVR2	1.16755e+06	2.03832e+06	1.26889e+06
P07437;Q13509;Q13885	P07437;Q13509;Q13885;Q9BVA1	TBB2A_HUMAN;TBB3_HUMAN;TBB5_HUMAN	TUBB;TUBB2A;TUBB3	Tubulin beta chain	0	AILVDLEPGTMDSVR	AILVDLEPGTMDSVR	3	AILVDLEPGTMDSVR3	21557.5	30163.1
P07437;Q13509;Q13885	P07437;Q13509;Q13885;Q9BVA1	TBB2A_HUMAN;TBB3_HUMAN;TBB5_HUMAN	TUBB;TUBB2A;TUBB3	Tubulin beta chain	0	AILVDLEPGTMDSVR	AILVDLEPGTM(UniMod:35)DSVR	2	AILVDLEPGTM(UniMod:35)DSVR2	949978	1.6081e+06	505276
P40616;P40616-2	P40616;P40616-2	ARL1_HUMAN	ARL1	ADP-ribosylation factor-like protein 1	1	AILVVFANK	AILVVFANK	2	AILVVFANK2	136205	174053	76937.7
P35221	P35221;P35221-2;P35221-3	CTNA1_HUMAN	CTNNA1	Catenin alpha-1	1	AIMAQLPQEQK	AIMAQLPQEQK	2	AIMAQLPQEQK2	131528	131839	140779
P35221	P35221;P35221-2;P35221-3	CTNA1_HUMAN	CTNNA1	Catenin alpha-1	1	AIMAQLPQEQK	AIM(UniMod:35)AQLPQEQK	2	AIM(UniMod:35)AQLPQEQK2	164964	264502	103346
P11215;P11215-2	P11215;P11215-2	ITAM_HUMAN	ITGAM	Integrin alpha-M	1	AIMEFNPR	AIMEFNPR	2	AIMEFNPR2		46875.5	13586
Q99758	Q99758	ABCA3_HUMAN	ABCA3	Phospholipid-transporting ATPase ABCA3	1	AIMEYHADAATR	AIM(UniMod:35)EYHADAATR	2	AIM(UniMod:35)EYHADAATR2	2966.19	3173.24	7739.8
Q9Y263	Q9Y263	PLAP_HUMAN	PLAA	Phospholipase A-2-activating protein	1	AINCPEDIVFPALDILR	AINC(UniMod:4)PEDIVFPALDILR	2	AINC(UniMod:4)PEDIVFPALDILR2	40714.4	61838.3	36910.1
Q9Y263	Q9Y263	PLAP_HUMAN	PLAA	Phospholipase A-2-activating protein	1	AINCPEDIVFPALDILR	AINC(UniMod:4)PEDIVFPALDILR	3	AINC(UniMod:4)PEDIVFPALDILR3	15100.5	27767.5	14508.3
P08133	P08133;P08133-2	ANXA6_HUMAN	ANXA6	Annexin A6	1	AINEAYKEDYHK	AINEAYKEDYHK	3	AINEAYKEDYHK3	17372.1	24495.2	33376.7
P51114	P51114;P51114-3	FXR1_HUMAN	FXR1	RNA-binding protein FXR1	1	AINGPTSASGDDISK	AINGPTSASGDDISK	2	AINGPTSASGDDISK2	12844.8	11866.4	14481.7
Q8NFV4	Q8NFV4;Q8NFV4-4	ABHDB_HUMAN	ABHD11	sn-1-specific diacylglycerol lipase ABHD11	1	AINIADELPR	AINIADELPR	2	AINIADELPR2	236648	167286	130405
Q92945	Q92945	FUBP2_HUMAN	KHSRP	Far upstream element-binding protein 2	1	AINQQTGAFVEISR	AINQQTGAFVEISR	2	AINQQTGAFVEISR2	20664.3		38284.6
Q92945	Q92945	FUBP2_HUMAN	KHSRP	Far upstream element-binding protein 2	1	AINQQTGAFVEISR	AINQQTGAFVEISR	3	AINQQTGAFVEISR3	12935.7		7590.77
Q15717	P26378;P26378-2;Q15717;Q12926;P26378-1;P26378-3;P26378-4;P26378-5;Q12926-2;Q15717-2	ELAV1_HUMAN	ELAVL1	ELAV-like protein 1	0	AINTLNGLR	AINTLNGLR	2	AINTLNGLR2	136828	168896	77858.2
O75146	O75146;O75146-2	HIP1R_HUMAN	HIP1R	Huntingtin-interacting protein 1-related protein	1	AINTQEAPVK	AINTQEAPVK	2	AINTQEAPVK2	10959.1	15418.7	13567.5
O00291;O00291-3;O00291-4	O00291;O00291-3;O00291-4	HIP1_HUMAN	HIP1	Huntingtin-interacting protein 1	1	AINTQEVAVK	AINTQEVAVK	2	AINTQEVAVK2	25847.8	26809.8	25381
Q14157;Q14157-1;Q14157-3;Q14157-4;Q14157-5	Q14157;Q14157-1;Q14157-3;Q14157-4;Q14157-5	UBP2L_HUMAN	UBAP2L	Ubiquitin-associated protein 2-like	1	AINVLLEGNPDTHSWEMVGK	AINVLLEGNPDTHSWEMVGK	3	AINVLLEGNPDTHSWEMVGK3	4972.04		6255.3
Q13813;Q13813-2;Q13813-3	Q13813;Q13813-2;Q13813-3	SPTN1_HUMAN	SPTAN1	Spectrin alpha chain, non-erythrocytic 1	1	AINVQEEK	AINVQEEK	2	AINVQEEK2	85245.1	90410.9	55414.9
P18206;P18206-2	P18206;P18206-2	VINC_HUMAN	VCL	Vinculin	1	AIPDLTAPVAAVQAAVSNLVR	AIPDLTAPVAAVQAAVSNLVR	2	AIPDLTAPVAAVQAAVSNLVR2	12307.3	15256.6	7878.1
P49736	P49736	MCM2_HUMAN	MCM2	DNA replication licensing factor MCM2	1	AIPELDAYEAEGLALDDEDVEELTASQR	AIPELDAYEAEGLALDDEDVEELTASQR	3	AIPELDAYEAEGLALDDEDVEELTASQR3	4907.73	20348.9	15602.3
Q9BRF8	Q9BRF8	CPPED_HUMAN	CPPED1	Serine/threonine-protein phosphatase CPPED1	1	AIPLVLVSGNHDIGNTPTAETVEEFCR	AIPLVLVSGNHDIGNTPTAETVEEFC(UniMod:4)R	3	AIPLVLVSGNHDIGNTPTAETVEEFC(UniMod:4)R3	5331.27	4906.97	12251
O60869;O60869-2;O60869-3	O60869;O60869-2;O60869-3	EDF1_HUMAN	EDF1	Endothelial differentiation-related factor 1	1	AIPNNQVLGK	AIPNNQVLGK	2	AIPNNQVLGK2	74777.6	70893.3	36653.2
P50570-4	P50570;P50570-4;P50570-5	DYN2_HUMAN	DNM2	Isoform 4 of Dynamin-2	1	AIPNQGEILVIR	AIPNQGEILVIR	2	AIPNQGEILVIR2	54726.8	55066	44532.5
Q02878	Q02878	RL6_HUMAN	RPL6	Large ribosomal subunit protein eL6	1	AIPQLQGYLR	AIPQLQGYLR	2	AIPQLQGYLR2	51761.2	54486.9	40380
Q07157;Q07157-2	Q07157;Q07157-2	ZO1_HUMAN	TJP1	Tight junction protein ZO-1	1	AIPVSPSAVEEDEDEDGHTVVATAR	AIPVSPSAVEEDEDEDGHTVVATAR	3	AIPVSPSAVEEDEDEDGHTVVATAR3	80837.3	67189.2	82348.7
Q9UID3	Q9UID3;Q9UID3-2	VPS51_HUMAN	VPS51	Vacuolar protein sorting-associated protein 51 homolog	1	AIQDDCQVITAR	AIQDDC(UniMod:4)QVITAR	2	AIQDDC(UniMod:4)QVITAR2	11669	7710.84	9321.93
Q92520	Q92520	FAM3C_HUMAN	FAM3C	Protein FAM3C	1	AIQDGTIVLMGTYDDGATK	AIQDGTIVLMGTYDDGATK	2	AIQDGTIVLMGTYDDGATK2	20231.4	10966	15789.9
Q92520	Q92520	FAM3C_HUMAN	FAM3C	Protein FAM3C	1	AIQDGTIVLMGTYDDGATK	AIQDGTIVLM(UniMod:35)GTYDDGATK	2	AIQDGTIVLM(UniMod:35)GTYDDGATK2	4599.24	3750.72	3896.09
P12270	P12270;P12270-2	TPR_HUMAN	TPR	Nucleoprotein TPR	1	AIQDHLLEVEQSK	AIQDHLLEVEQSK	3	AIQDHLLEVEQSK3	3981.23	3854.28	8501.32
P12270	P12270;P12270-2	TPR_HUMAN	TPR	Nucleoprotein TPR	1	AIQDHLLEVEQSKDQMEK	AIQDHLLEVEQSKDQMEK	3	AIQDHLLEVEQSKDQMEK3	3786.52	1671.33	8289.83
P12270	P12270;P12270-2	TPR_HUMAN	TPR	Nucleoprotein TPR	1	AIQDHLLEVEQSKDQMEK	AIQDHLLEVEQSKDQM(UniMod:35)EK	3	AIQDHLLEVEQSKDQM(UniMod:35)EK3	7838.79	3739.09	5971.86
Q9H0E2	Q9H0E2;Q9H0E2-2	TOLIP_HUMAN	TOLLIP	Toll-interacting protein	1	AIQDMFPNMDQEVIR	AIQDMFPNMDQEVIR	2	AIQDMFPNMDQEVIR2	33876.6	29065.9	27529.9
Q9H0E2	Q9H0E2;Q9H0E2-2	TOLIP_HUMAN	TOLLIP	Toll-interacting protein	1	AIQDMFPNMDQEVIR	AIQDMFPNM(UniMod:35)DQEVIR	2	AIQDMFPNM(UniMod:35)DQEVIR2	24760	32993.6	16058
Q92835;Q92835-2	Q92835;Q92835-2	SHIP1_HUMAN	INPP5D	Phosphatidylinositol 3,4,5-trisphosphate 5-phosphatase 1	1	AIQDYLSTQLAQDSEFVK	AIQDYLSTQLAQDSEFVK	2	AIQDYLSTQLAQDSEFVK2	6658.18		6564.58
Q8IZ07	Q8IZ07	AN13A_HUMAN	ANKRD13A	Ankyrin repeat domain-containing protein 13A	1	AIQESLLTSTEGLCPSALSETSR	AIQESLLTSTEGLC(UniMod:4)PSALSETSR	3	AIQESLLTSTEGLC(UniMod:4)PSALSETSR3	10758.8	3568.91	10590.5
Q9Y646	Q9Y646	CBPQ_HUMAN	CPQ	Carboxypeptidase Q	1	AIQIMYQNLQQDGLEK	AIQIMYQNLQQDGLEK	2	AIQIMYQNLQQDGLEK2	2488.66		1642.53
O43242	O43242;O43242-2	PSMD3_HUMAN	PSMD3	26S proteasome non-ATPase regulatory subunit 3	1	AIQLEYSEAR	AIQLEYSEAR	2	AIQLEYSEAR2	140171	93224.9	135213
P02679;P02679-2	P02679;P02679-2	FIBG_HUMAN	FGG	Fibrinogen gamma chain	1	AIQLTYNPDESSKPNMIDAATLK	AIQLTYNPDESSKPNMIDAATLK	3	AIQLTYNPDESSKPNMIDAATLK3	370101	292274	447194
P02679;P02679-2	P02679;P02679-2	FIBG_HUMAN	FGG	Fibrinogen gamma chain	1	AIQLTYNPDESSKPNMIDAATLK	AIQLTYNPDESSKPNM(UniMod:35)IDAATLK	3	AIQLTYNPDESSKPNM(UniMod:35)IDAATLK3	255016	254237	216592
Q9C0J8	Q9C0J8;Q9C0J8-2;Q9C0J8-3	WDR33_HUMAN	WDR33	pre-mRNA 3' end processing protein WDR33	1	AIQPDAGYYNDLVPPIGMLNNPMNAVTTK	AIQPDAGYYNDLVPPIGMLNNPMNAVTTK	3	AIQPDAGYYNDLVPPIGMLNNPMNAVTTK3	3302.15	5901.71	7842.06
Q9H3U1-2	Q9H3U1;Q9H3U1-2	UN45A_HUMAN	UNC45A	Isoform 2 of Protein unc-45 homolog A	1	AIQTVSCLLQGPCDAGNR	AIQTVSC(UniMod:4)LLQGPC(UniMod:4)DAGNR	2	AIQTVSC(UniMod:4)LLQGPC(UniMod:4)DAGNR2	7476.75	15855.4	11956.9
Q9H3U1-2	Q9H3U1;Q9H3U1-2	UN45A_HUMAN	UNC45A	Isoform 2 of Protein unc-45 homolog A	1	AIQTVSCLLQGPCDAGNR	AIQTVSC(UniMod:4)LLQGPC(UniMod:4)DAGNR	3	AIQTVSC(UniMod:4)LLQGPC(UniMod:4)DAGNR3	6006.05	7753.69
Q9P0M6	Q9P0M6	H2AW_HUMAN	MACROH2A2	Core histone macro-H2A.2	1	AISAHFDDSSASSLK	AISAHFDDSSASSLK	3	AISAHFDDSSASSLK3	3080.83	2960.62	7045.91
Q6PJT7;Q6PJT7-2;Q6PJT7-5;Q6PJT7-9	Q6PJT7;Q6PJT7-10;Q6PJT7-11;Q6PJT7-2;Q6PJT7-3;Q6PJT7-4;Q6PJT7-5;Q6PJT7-9	ZC3HE_HUMAN	ZC3H14	Zinc finger CCCH domain-containing protein 14	1	AISEAQESVTK	AISEAQESVTK	2	AISEAQESVTK2	42808.2	30606.9	32978.4
P09493	P06753;P09493;P09493-4;P09493-6;P06753-6	TPM1_HUMAN	TPM1	Tropomyosin alpha-1 chain	0	AISEELDHALNDMTSI	AISEELDHALNDMTSI	2	AISEELDHALNDMTSI2	24906.7	15742.8	33209.1
P07951	P07951	TPM2_HUMAN	TPM2	Tropomyosin beta chain	1	AISEELDNALNDITSL	AISEELDNALNDITSL	2	AISEELDNALNDITSL2	16161.5	11337.6	15472.3
P23141;P23141-2;P23141-3	P23141;P23141-3;Q9UKY3;P23141-2;Q9UKY3-2	EST1_HUMAN	CES1	Liver carboxylesterase 1	0	AISESGVALTSVLVK	AISESGVALTSVLVK	3	AISESGVALTSVLVK3	12524	13568.3	4627.65
Q02252;Q02252-2	Q02252;Q02252-2	MMSA_HUMAN	ALDH6A1	Methylmalonate-semialdehyde/malonate-semialdehyde dehydrogenase [acylating], mitochondrial	1	AISFVGSNK	AISFVGSNK	2	AISFVGSNK2	173009	118593	90698.4
O75312	O75312	ZPR1_HUMAN	ZPR1	Zinc finger protein ZPR1	1	AISGLEQDQPAR	AISGLEQDQPAR	2	AISGLEQDQPAR2	6005.9	12651.8	11853.3
P41091	P41091;Q2VIR3;Q2VIR3-2	IF2G_HUMAN	EIF2S3	Eukaryotic translation initiation factor 2 subunit 3	0	AISGVHTVR	AISGVHTVR	2	AISGVHTVR2	20337.3	23223.3	22241.1
Q9UPN3	Q9UPN3;Q9UPN3-5	MACF1_HUMAN	MACF1	Microtubule-actin cross-linking factor 1, isoforms 1/2/3/4/5	1	AISGVLDPR	AISGVLDPR	2	AISGVLDPR2	33623.9	32384.4	16916.6
Q13423	Q13423	NNTM_HUMAN	NNT	NAD(P) transhydrogenase, mitochondrial	1	AISPDKDNFYFDVK	AISPDKDNFYFDVK	3	AISPDKDNFYFDVK3	7247.03	3206.77	3620.57
O00534	O00534;O00534-2;O00534-3;O00534-4	VMA5A_HUMAN	VWA5A	von Willebrand factor A domain-containing protein 5A	1	AISQGHQAFLLEGDSSSR	AISQGHQAFLLEGDSSSR	3	AISQGHQAFLLEGDSSSR3			8512.92
Q96KR1	Q96KR1	ZFR_HUMAN	ZFR	Zinc finger RNA-binding protein	1	AISSASSPQSPGDALR	AISSASSPQSPGDALR	2	AISSASSPQSPGDALR2	14280.7	30403.1	24279.4
Q9HD89	Q9HD89	RETN_HUMAN	RETN	Resistin	1	AISSIGLECQSVTSR	AISSIGLEC(UniMod:4)QSVTSR	2	AISSIGLEC(UniMod:4)QSVTSR2	384603	250097	382751
Q16630;Q16630-2;Q16630-3	Q16630;Q16630-2;Q16630-3	CPSF6_HUMAN	CPSF6	Cleavage and polyadenylation specificity factor subunit 6	1	AISSSAISR	AISSSAISR	2	AISSSAISR2	114966	180741	45633.4
Q9UJX3;Q9UJX3-2	Q9UJX3;Q9UJX3-2	APC7_HUMAN	ANAPC7	Anaphase-promoting complex subunit 7	1	AISTICSLEK	AISTIC(UniMod:4)SLEK	2	AISTIC(UniMod:4)SLEK2	33169.1	25601.6	22479.7
Q5KU26	Q5KU26	COL12_HUMAN	COLEC12	Collectin-12	1	AISTNSELSTFR	AISTNSELSTFR	2	AISTNSELSTFR2	12878.1		7821.27
O14802	O14802	RPC1_HUMAN	POLR3A	DNA-directed RNA polymerase III subunit RPC1	1	AISTPIITAQLDKDDDADYAR	AISTPIITAQLDKDDDADYAR	3	AISTPIITAQLDKDDDADYAR3	7274.07	8088.93	7052.99
Q9H2J4	Q9H2J4	PDCL3_HUMAN	PDCL3	Phosducin-like protein 3	1	AISTTCIPNYPDR	AISTTC(UniMod:4)IPNYPDR	2	AISTTC(UniMod:4)IPNYPDR2	25504	36166.2	18261.8
Q9ULE6	Q9ULE6	PALD_HUMAN	PALD1	Paladin	1	AITACAELHDLK	AITAC(UniMod:4)AELHDLK	3	AITAC(UniMod:4)AELHDLK3	1278.69	2752.72	4868.05
Q7Z739	Q7Z739	YTHD3_HUMAN	YTHDF3	YTH domain-containing family protein 3	1	AITDGQAGFGNDTLSK	AITDGQAGFGNDTLSK	2	AITDGQAGFGNDTLSK2	9175.73		3928.4
Q04864;Q04864-2	Q04864;Q04864-2	REL_HUMAN	REL	Proto-oncogene c-Rel	1	AITEPVTVK	AITEPVTVK	2	AITEPVTVK2	18207.2	15117.6	8751.51
P14866	P14866;P14866-2	HNRPL_HUMAN	HNRNPL	Heterogeneous nuclear ribonucleoprotein L	1	AITHLNNNFMFGQK	AITHLNNNFMFGQK	3	AITHLNNNFMFGQK3	3224.75		5715.7
Q15366-3;Q15366-4;Q15366-6;Q15366-7	Q15366;Q15366-2;Q15366-3;Q15366-4;Q15366-5;Q15366-6;Q15366-7;Q15366-8	PCBP2_HUMAN	PCBP2	Isoform 3 of Poly(rC)-binding protein 2	1	AITIAGIPQSIIECVK	AITIAGIPQSIIEC(UniMod:4)VK	2	AITIAGIPQSIIEC(UniMod:4)VK2	258618	401783	231115
Q15365	Q15365	PCBP1_HUMAN	PCBP1	Poly(rC)-binding protein 1	1	AITIAGVPQSVTECVK	AITIAGVPQSVTEC(UniMod:4)VK	2	AITIAGVPQSVTEC(UniMod:4)VK2	999123	1.61786e+06	872158
Q16555	Q16555;Q16555-2	DPYL2_HUMAN	DPYSL2	Dihydropyrimidinase-related protein 2	1	AITIANQTNCPLYITK	AITIANQTNC(UniMod:4)PLYITK	2	AITIANQTNC(UniMod:4)PLYITK2	132561	227352	106901
Q14195-2	Q14195;Q14195-2	DPYL3_HUMAN	DPYSL3	Isoform LCRMP-4 of Dihydropyrimidinase-related protein 3	1	AITIASQTNCPLYVTK	AITIASQTNC(UniMod:4)PLYVTK	2	AITIASQTNC(UniMod:4)PLYVTK2	52641.1	46927.6	29516.9
P23142	P23142	FBLN1_HUMAN	FBLN1	Fibulin-1	1	AITPPHPASQANIIFDITEGNLR	AITPPHPASQANIIFDITEGNLR	3	AITPPHPASQANIIFDITEGNLR3	67284.8	48694.7	63888.7
Q02952	Q02952;Q02952-2;Q02952-3	AKA12_HUMAN	AKAP12	A-kinase anchor protein 12	1	AITPQAQEELQK	AITPQAQEELQK	2	AITPQAQEELQK2	184868	190606	166265
P10253	P10253	LYAG_HUMAN	GAA	Lysosomal alpha-glucosidase	1	AITQEQCEAR	AITQEQC(UniMod:4)EAR	2	AITQEQC(UniMod:4)EAR2	23184.2	18288.1	16890.5
P57735;Q15907	P57735;P62491;Q15907;P62491-2;Q15907-2	RAB25_HUMAN;RB11B_HUMAN	RAB11B;RAB25	Ras-related protein Rab-25	0	AITSAYYR	AITSAYYR	2	AITSAYYR2	102430	70670.4	39440
Q9NYU2;Q9NYU2-2	Q9NYU2;Q9NYU2-2	UGGG1_HUMAN	UGGT1	UDP-glucose:glycoprotein glucosyltransferase 1	1	AITTSLTTK	AITTSLTTK	2	AITTSLTTK2	110338	71176	67531.8
O14818	O14818;Q8TAA3;O14818-4;Q8TAA3-2;Q8TAA3-5	PSA7_HUMAN	PSMA7	Proteasome subunit alpha type-7	0	AITVFSPDGHLFQVEYAQEAVK	AITVFSPDGHLFQVEYAQEAVK	3	AITVFSPDGHLFQVEYAQEAVK3	10212.6	15542.8	19655.4
O14818	O14818;Q8TAA3;O14818-4;Q8TAA3-2;Q8TAA3-5	PSA7_HUMAN	PSMA7	Proteasome subunit alpha type-7	0	AITVFSPDGHLFQVEYAQEAVKK	AITVFSPDGHLFQVEYAQEAVKK	3	AITVFSPDGHLFQVEYAQEAVKK3	27382.8	43532.1	113877
O14818	O14818;Q8TAA3;O14818-4;Q8TAA3-2;Q8TAA3-5	PSA7_HUMAN	PSMA7	Proteasome subunit alpha type-7	0	AITVFSPDGHLFQVEYAQEAVKK	AITVFSPDGHLFQVEYAQEAVKK	4	AITVFSPDGHLFQVEYAQEAVKK4	11205.2	16576.9	38276.9
Q13642-1;Q13642-4;Q13642-5	Q13642;Q13642-1;Q13642-3;Q13642-4;Q13642-5	FHL1_HUMAN	FHL1	Isoform 1 of Four and a half LIM domains protein 1	1	AIVAGDQNVEYK	AIVAGDQNVEYK	2	AIVAGDQNVEYK2	98768.4	49960.4	62264.1
P08865	P08865;A0A8I5KQE6	RSSA_HUMAN	RPSA	Small ribosomal subunit protein uS2	0	AIVAIENPADVSVISSR	AIVAIENPADVSVISSR	2	AIVAIENPADVSVISSR2	1.43843e+06	1.70044e+06	1.15833e+06
P08865	P08865;A0A8I5KQE6	RSSA_HUMAN	RPSA	Small ribosomal subunit protein uS2	0	AIVAIENPADVSVISSR	AIVAIENPADVSVISSR	3	AIVAIENPADVSVISSR3	253244	221475	170128
Q15181	Q15181	IPYR_HUMAN	PPA1	Inorganic pyrophosphatase	1	AIVDALPPPCESACTVPTDVDK	AIVDALPPPC(UniMod:4)ESAC(UniMod:4)TVPTDVDK	2	AIVDALPPPC(UniMod:4)ESAC(UniMod:4)TVPTDVDK2	59093.2	166011	90756.6
Q15181	Q15181	IPYR_HUMAN	PPA1	Inorganic pyrophosphatase	1	AIVDALPPPCESACTVPTDVDK	AIVDALPPPC(UniMod:4)ESAC(UniMod:4)TVPTDVDK	3	AIVDALPPPC(UniMod:4)ESAC(UniMod:4)TVPTDVDK3	38160.7	14566.3	31351.5
Q9Y678	Q9Y678	COPG1_HUMAN	COPG1	Coatomer subunit gamma-1	1	AIVDCIISIIEENSESK	AIVDC(UniMod:4)IISIIEENSESK	2	AIVDC(UniMod:4)IISIIEENSESK2	22915	32442.8	41513.6
Q9Y678	Q9Y678	COPG1_HUMAN	COPG1	Coatomer subunit gamma-1	1	AIVDCIISIIEENSESK	AIVDC(UniMod:4)IISIIEENSESK	3	AIVDC(UniMod:4)IISIIEENSESK3	11135.9	18962	21342.3
Q9UBF2;Q9UBF2-2	Q9UBF2;Q9UBF2-2	COPG2_HUMAN	COPG2	Coatomer subunit gamma-2	1	AIVDCIISIVEENPESK	AIVDC(UniMod:4)IISIVEENPESK	2	AIVDC(UniMod:4)IISIVEENPESK2	16453.1	9932.48	21127.9
Q9UBF2;Q9UBF2-2	Q9UBF2;Q9UBF2-2	COPG2_HUMAN	COPG2	Coatomer subunit gamma-2	1	AIVDCIISIVEENPESK	AIVDC(UniMod:4)IISIVEENPESK	3	AIVDC(UniMod:4)IISIVEENPESK3	9050.12	8874.19	8297.42
O75369;O75369-2;O75369-8;O75369-9;P21333;P21333-2;Q14315;Q14315-2	O75369;P21333;P21333-2;Q14315;O75369-2;O75369-3;O75369-6;O75369-4;O75369-5;O75369-8;O75369-9;Q14315-2	FLNA_HUMAN;FLNB_HUMAN;FLNC_HUMAN	FLNA;FLNB;FLNC	Filamin-B	0	AIVDGNLK	AIVDGNLK	2	AIVDGNLK2		17023.8	14488.6
O95490;O95490-2;O95490-5;O95490-6;O95490-7	O95490;O95490-2;O95490-3;O95490-4;O95490-5;O95490-6;O95490-7	AGRL2_HUMAN	ADGRL2	Adhesion G protein-coupled receptor L2	1	AIVDSPCIYEAEQK	AIVDSPC(UniMod:4)IYEAEQK	2	AIVDSPC(UniMod:4)IYEAEQK2	21588.4	16925.1	13493.3
O00468-6	O00468;O00468-2;O00468-3;O00468-4;O00468-5;O00468-6;O00468-7	AGRIN_HUMAN	AGRN	Isoform 6 of Agrin	1	AIVDVHFDPTTAFR	AIVDVHFDPTTAFR	3	AIVDVHFDPTTAFR3	211730	274677	187952
O75369;O75369-2;O75369-8;O75369-9	O75369;O75369-2;O75369-3;O75369-6;O75369-4;O75369-5;O75369-7;O75369-8;O75369-9	FLNB_HUMAN	FLNB	Filamin-B	1	AIVHDNKDGTYAVTYIPDK	AIVHDNKDGTYAVTYIPDK	3	AIVHDNKDGTYAVTYIPDK3	1967.54	4697.93	18343.8
Q08426	Q08426	ECHP_HUMAN	EHHADH	Peroxisomal bifunctional enzyme	1	AIVICGAEGK	AIVIC(UniMod:4)GAEGK	2	AIVIC(UniMod:4)GAEGK2	35670.1	33223.8	28609.4
Q9BUJ2;Q9BUJ2-2	Q9BUJ2;Q9BUJ2-2;Q9BUJ2-3;Q9BUJ2-4	HNRL1_HUMAN	HNRNPUL1	Heterogeneous nuclear ribonucleoprotein U-like protein 1	1	AIVICPTDEDLK	AIVIC(UniMod:4)PTDEDLK	2	AIVIC(UniMod:4)PTDEDLK2	29751.8	36043	33552.2
Q9BUJ2;Q9BUJ2-2	Q9BUJ2;Q9BUJ2-2;Q9BUJ2-3;Q9BUJ2-4	HNRL1_HUMAN	HNRNPUL1	Heterogeneous nuclear ribonucleoprotein U-like protein 1	1	AIVICPTDEDLKDR	AIVIC(UniMod:4)PTDEDLKDR	2	AIVIC(UniMod:4)PTDEDLKDR2	11610.5	11445.1	19545.6
Q9BUJ2;Q9BUJ2-2	Q9BUJ2;Q9BUJ2-2;Q9BUJ2-3;Q9BUJ2-4	HNRL1_HUMAN	HNRNPUL1	Heterogeneous nuclear ribonucleoprotein U-like protein 1	1	AIVICPTDEDLKDR	AIVIC(UniMod:4)PTDEDLKDR	3	AIVIC(UniMod:4)PTDEDLKDR3	96651.9	83381.1	119526
P49116	P49116;P49116-2	NR2C2_HUMAN	NR2C2	Nuclear receptor subfamily 2 group C member 2	1	AIVLFSPDHPGLTSTSQIEK	AIVLFSPDHPGLTSTSQIEK	3	AIVLFSPDHPGLTSTSQIEK3	5709.13		5738.01
O14776;O14776-2	O14776;O14776-2	TCRG1_HUMAN	TCERG1	Transcription elongation regulator 1	1	AIVPLEAR	AIVPLEAR	2	AIVPLEAR2	132726		47237.2
P48163	P48163;P48163-2	MAOX_HUMAN	ME1	NADP-dependent malic enzyme	1	AIVVTDGER	AIVVTDGER	2	AIVVTDGER2	121114	78906	64081.9
Q92783;Q92783-2	Q92783;Q92783-2	STAM1_HUMAN	STAM	Signal transducing adapter molecule 1	1	AIYDFEAAEDNELTFK	AIYDFEAAEDNELTFK	2	AIYDFEAAEDNELTFK2	21028.6	23494.9	17563.4
Q15118	Q15118	PDK1_HUMAN	PDK1	[Pyruvate dehydrogenase (acetyl-transferring)] kinase isozyme 1, mitochondrial	1	AIYDFTDTVIR	AIYDFTDTVIR	2	AIYDFTDTVIR2	13840.9	8139.6	10088.7
O14639;O14639-2;O14639-6	O14639;O14639-4;O14639-2;O14639-3;O14639-5;O14639-6	ABLM1_HUMAN	ABLIM1	Actin-binding LIM protein 1	1	AIYDIERPDLITYEPFYTSGYDDK	AIYDIERPDLITYEPFYTSGYDDK	3	AIYDIERPDLITYEPFYTSGYDDK3	6784.42	8982.88	10159.7
O00232	O00232;O00232-2	PSD12_HUMAN	PSMD12	26S proteasome non-ATPase regulatory subunit 12	1	AIYDTPCIQAESEK	AIYDTPC(UniMod:4)IQAESEK	2	AIYDTPC(UniMod:4)IQAESEK2	78939.2	192241	109154
Q96RP9	Q96RP9	EFGM_HUMAN	GFM1	Elongation factor G, mitochondrial	1	AIYFDGDFGQIVR	AIYFDGDFGQIVR	2	AIYFDGDFGQIVR2	8559.4
Q9UNF0;Q9UNF0-2	Q9UNF0;Q9UNF0-2	PACN2_HUMAN	PACSIN2	Protein kinase C and casein kinase substrate in neurons protein 2	1	AIYHDLEQSIR	AIYHDLEQSIR	3	AIYHDLEQSIR3	54298.6	76789	73623.3
Q5T0N5;Q5T0N5-2;Q5T0N5-3;Q5T0N5-4;Q5T0N5-5	Q5T0N5;Q5T0N5-2;Q5T0N5-3;Q5T0N5-4;Q5T0N5-5	FBP1L_HUMAN	FNBP1L	Formin-binding protein 1-like	1	AIYPFDGHNEGTLAMK	AIYPFDGHNEGTLAMK	3	AIYPFDGHNEGTLAMK3			6261.05
P62993	P62993	GRB2_HUMAN	GRB2	Growth factor receptor-bound protein 2	1	AKAEEMLSK	AKAEEMLSK	2	AKAEEMLSK2	9635.62	9236.88	16011.3
P38646	P38646	GRP75_HUMAN	HSPA9	Stress-70 protein, mitochondrial	1	AKCELSSSVQTDINLPYLTMDSSGPK	AKC(UniMod:4)ELSSSVQTDINLPYLTMDSSGPK	3	AKC(UniMod:4)ELSSSVQTDINLPYLTMDSSGPK3	26052.8	35224.4	108522
P38646	P38646	GRP75_HUMAN	HSPA9	Stress-70 protein, mitochondrial	1	AKCELSSSVQTDINLPYLTMDSSGPK	AKC(UniMod:4)ELSSSVQTDINLPYLTM(UniMod:35)DSSGPK	3	AKC(UniMod:4)ELSSSVQTDINLPYLTM(UniMod:35)DSSGPK3	14281.2	27585.5	30367.6
O60271;O60271-5	O60271;O60271-3;O60271-5;O60271-2;O60271-4;O60271-9	JIP4_HUMAN	SPAG9	C-Jun-amino-terminal kinase-interacting protein 4	1	AKDDDDSDIPTAQR	AKDDDDSDIPTAQR	3	AKDDDDSDIPTAQR3	3736.2	4380.72	13884.3
Q92896;Q92896-2;Q92896-3	Q92896;Q92896-2;Q92896-3	GSLG1_HUMAN	GLG1	Golgi apparatus protein 1	1	AKDDSELEGQVISCLK	AKDDSELEGQVISC(UniMod:4)LK	2	AKDDSELEGQVISC(UniMod:4)LK2			6189.4
Q92896;Q92896-2;Q92896-3	Q92896;Q92896-2;Q92896-3	GSLG1_HUMAN	GLG1	Golgi apparatus protein 1	1	AKDDSELEGQVISCLK	AKDDSELEGQVISC(UniMod:4)LK	3	AKDDSELEGQVISC(UniMod:4)LK3	10537.5	6956.45	27098.2
Q9H6W3	Q9H6W3;Q9H6W3-2	RIOX1_HUMAN	RIOX1	Ribosomal oxygenase 1	1	AKDFIHDSLPPVLTDR	AKDFIHDSLPPVLTDR	3	AKDFIHDSLPPVLTDR3	9102.94	6670.74	8288.46
Q9Y5X2	Q9Y5X2	SNX8_HUMAN	SNX8	Sorting nexin-8	1	AKDFLPADIQAQFAISR	AKDFLPADIQAQFAISR	3	AKDFLPADIQAQFAISR3		3761.37	5679.64
Q99798	Q99798	ACON_HUMAN	ACO2	Aconitate hydratase, mitochondrial	1	AKDINQEVYNFLATAGAK	AKDINQEVYNFLATAGAK	3	AKDINQEVYNFLATAGAK3	89291.9	54563.6	79197.5
P16615	P16615;P16615-2;P16615-3;P16615-5	AT2A2_HUMAN	ATP2A2	Sarcoplasmic/endoplasmic reticulum calcium ATPase 2	1	AKDIVPGDIVEIAVGDK	AKDIVPGDIVEIAVGDK	3	AKDIVPGDIVEIAVGDK3	5147.03	2203.44	11519.3
P16615	P16615;P16615-2;P16615-3;P16615-5	AT2A2_HUMAN	ATP2A2	Sarcoplasmic/endoplasmic reticulum calcium ATPase 2	1	AKDIVPGDIVEIAVGDKVPADIR	AKDIVPGDIVEIAVGDKVPADIR	4	AKDIVPGDIVEIAVGDKVPADIR4			19839.5
Q9UQE7	Q9UQE7	SMC3_HUMAN	SMC3	Structural maintenance of chromosomes protein 3	1	AKDLQDELAGNSEQR	AKDLQDELAGNSEQR	3	AKDLQDELAGNSEQR3	12180.2	8695.87	16220.4
Q96AC1;Q96AC1-3	Q96AC1;Q96AC1-3	FERM2_HUMAN	FERMT2	Fermitin family homolog 2	1	AKDQNESLDEEMFYK	AKDQNESLDEEMFYK	3	AKDQNESLDEEMFYK3	5937.17	3757.53	15340.8
Q96AC1;Q96AC1-3	Q96AC1;Q96AC1-3	FERM2_HUMAN	FERMT2	Fermitin family homolog 2	1	AKDQNESLDEEMFYK	AKDQNESLDEEM(UniMod:35)FYK	3	AKDQNESLDEEM(UniMod:35)FYK3	3723.61	3627.66	3558.65
Q14204	Q14204	DYHC1_HUMAN	DYNC1H1	Cytoplasmic dynein 1 heavy chain 1	1	AKEALELTDTGLLSGSEER	AKEALELTDTGLLSGSEER	3	AKEALELTDTGLLSGSEER3	10744.6	9058.46	15857.7
P15311	P15311	EZRI_HUMAN	EZR	Ezrin	1	AKEAQDDLVK	AKEAQDDLVK	2	AKEAQDDLVK2	34993.6	62733.3	64031.2
P17612;P17612-2	P17612;P22694;P22694-10;P22694-2;P22694-3;P22694-4;P22694-5;P22694-6;P22694-7;P22694-8;P22694-9;P17612-2	KAPCA_HUMAN	PRKACA	cAMP-dependent protein kinase catalytic subunit alpha	0	AKEDFLK	AKEDFLK	2	AKEDFLK2	11829.7	18270.5	12744.1
Q9Y2D5-6	Q9Y2D5;Q9Y2D5-3;Q9Y2D5-5;Q9Y2D5-6;Q9Y2D5-7	PLAK2_HUMAN	PALM2AKAP2	Isoform 4 of PALM2-AKAP2 fusion protein	1	AKEDIVTEQIDFSAAR	AKEDIVTEQIDFSAAR	2	AKEDIVTEQIDFSAAR2	5161.61		8556.25
Q6DKJ4	Q6DKJ4;Q6DKJ4-3	NXN_HUMAN	NXN	Nucleoredoxin	1	AKEEEAPLLFFVAGEDDMTDSLR	AKEEEAPLLFFVAGEDDMTDSLR	3	AKEEEAPLLFFVAGEDDMTDSLR3		1190.77	3118.67
P38606;P38606-2	P38606;P38606-2	VATA_HUMAN	ATP6V1A	V-type proton ATPase catalytic subunit A	1	AKEILQEEEDLAEIVQLVGK	AKEILQEEEDLAEIVQLVGK	3	AKEILQEEEDLAEIVQLVGK3			3652.63
P31948;P31948-2	P31948;P31948-2;P31948-3	STIP1_HUMAN	STIP1	Stress-induced-phosphoprotein 1	1	AKELDPTNMTYITNQAAVYFEK	AKELDPTNMTYITNQAAVYFEK	3	AKELDPTNMTYITNQAAVYFEK3	4649.12		7652
P49756	P49756;P49756-2;P49756-3;P49756-4	RBM25_HUMAN	RBM25	RNA-binding protein 25	1	AKENDENCGPTTTVFVGNISEK	AKENDENC(UniMod:4)GPTTTVFVGNISEK	3	AKENDENC(UniMod:4)GPTTTVFVGNISEK3	10201.8	12114.5	39850.8
P55081	P55081	MFAP1_HUMAN	MFAP1	Microfibrillar-associated protein 1	1	AKEQEAEPEEQEEDSSSDPR	AKEQEAEPEEQEEDSSSDPR	3	AKEQEAEPEEQEEDSSSDPR3		1785.24	626.079
Q00765	Q00765	REEP5_HUMAN	REEP5	Receptor expression-enhancing protein 5	1	AKETADAITK	AKETADAITK	2	AKETADAITK2	16280.7	12681.3	20067.9
P11021	P11021	BIP_HUMAN	HSPA5	Endoplasmic reticulum chaperone BiP	1	AKFEELNMDLFR	AKFEELNMDLFR	3	AKFEELNMDLFR3	212329	117885	196726
P11021	P11021	BIP_HUMAN	HSPA5	Endoplasmic reticulum chaperone BiP	1	AKFEELNMDLFR	AKFEELNM(UniMod:35)DLFR	3	AKFEELNM(UniMod:35)DLFR3	95939.6	59247.5	38643.2
Q9BQ04;Q9BWF3	Q9BQ04;Q9BWF3;Q9BWF3-2;Q9BWF3-3;Q9BWF3-4	RBM4B_HUMAN;RBM4_HUMAN	RBM4;RBM4B	RNA-binding protein 4B	0	AKFEEYGPVIECDIVK	AKFEEYGPVIEC(UniMod:4)DIVK	2	AKFEEYGPVIEC(UniMod:4)DIVK2	7681.92	6122.65	6586.62
Q9BQ04;Q9BWF3	Q9BQ04;Q9BWF3;Q9BWF3-2;Q9BWF3-3;Q9BWF3-4	RBM4B_HUMAN;RBM4_HUMAN	RBM4;RBM4B	RNA-binding protein 4B	0	AKFEEYGPVIECDIVK	AKFEEYGPVIEC(UniMod:4)DIVK	3	AKFEEYGPVIEC(UniMod:4)DIVK3	34490.8	26973.8	62834.8
P08238	P08238;Q58FF8	HS90B_HUMAN	HSP90AB1	Heat shock protein HSP 90-beta	0	AKFENLCK	AKFENLC(UniMod:4)K	2	AKFENLC(UniMod:4)K2	28470.3	76859.3	30705.4
P35241	P35241;P35241-3;P35241-5	RADI_HUMAN	RDX	Radixin	1	AKFFPEDVSEELIQEITQR	AKFFPEDVSEELIQEITQR	3	AKFFPEDVSEELIQEITQR3	6296.37	3710.19	11700.2
P15311	P15311	EZRI_HUMAN	EZR	Ezrin	1	AKFYPEDVAEELIQDITQK	AKFYPEDVAEELIQDITQK	3	AKFYPEDVAEELIQDITQK3	22743.9	12072.5	45835.8
P26038	P26038	MOES_HUMAN	MSN	Moesin	1	AKFYPEDVSEELIQDITQR	AKFYPEDVSEELIQDITQR	2	AKFYPEDVSEELIQDITQR2	4440.96	10851.9	5117.17
P26038	P26038	MOES_HUMAN	MSN	Moesin	1	AKFYPEDVSEELIQDITQR	AKFYPEDVSEELIQDITQR	3	AKFYPEDVSEELIQDITQR3	514212	344896	441605
Q09666	Q09666	AHNK_HUMAN	AHNAK	Neuroblast differentiation-associated protein AHNAK	1	AKGEVDVDVPK	AKGEVDVDVPK	2	AKGEVDVDVPK2	27626	38042.2	73735.2
Q09666	Q09666	AHNK_HUMAN	AHNAK	Neuroblast differentiation-associated protein AHNAK	1	AKGEVDVDVPKLEGDLK	AKGEVDVDVPKLEGDLK	3	AKGEVDVDVPKLEGDLK3	39304	55310.7	77699.7
Q09666	Q09666	AHNK_HUMAN	AHNAK	Neuroblast differentiation-associated protein AHNAK	1	AKGEVDVDVPKLEGDLK	AKGEVDVDVPKLEGDLK	4	AKGEVDVDVPKLEGDLK4	9844.33	8427.7	24396.9
P04080	P04080	CYTB_HUMAN	CSTB	Cystatin-B	1	AKHDELTYF	AKHDELTYF	2	AKHDELTYF2	94827.5	128299	149971
P08729	P08729	K2C7_HUMAN	KRT7	Keratin, type II cytoskeletal 7	1	AKLEAAIAEAEER	AKLEAAIAEAEER	2	AKLEAAIAEAEER2			8656.93
P08729	P08729	K2C7_HUMAN	KRT7	Keratin, type II cytoskeletal 7	1	AKLEAAIAEAEER	AKLEAAIAEAEER	3	AKLEAAIAEAEER3	188820	142635	431641
P02649	P02649	APOE_HUMAN	APOE	Apolipoprotein E	1	AKLEEQAQQIR	AKLEEQAQQIR	2	AKLEEQAQQIR2	63873.3	71404.9	156408
P02649	P02649	APOE_HUMAN	APOE	Apolipoprotein E	1	AKLEEQAQQIR	AKLEEQAQQIR	3	AKLEEQAQQIR3	38437.3	33157	63292.3
P54289;P54289-5	P54289;P54289-2;P54289-3;P54289-4;P54289-5	CA2D1_HUMAN	CACNA2D1	Voltage-dependent calcium channel subunit alpha-2/delta-1	1	AKLEETITQAR	AKLEETITQAR	2	AKLEETITQAR2	10298.6	8161.45	11677.7
Q15149;Q15149-8;Q15149-9	Q15149;Q15149-2;Q15149-3;Q15149-4;Q15149-5;Q15149-6;Q15149-7;Q15149-8;Q15149-9	PLEC_HUMAN	PLEC	Plectin	1	AKLEQLFQDEVAK	AKLEQLFQDEVAK	3	AKLEQLFQDEVAK3	30467	13365	56654.2
P02774;P02774-3	P02774;P02774-2;P02774-3	VTDB_HUMAN	GC	Vitamin D-binding protein	1	AKLPDATPTELAK	AKLPDATPTELAK	3	AKLPDATPTELAK3	27402.3	16729.5	25086.3
O60313;O60313-10;O60313-11;O60313-13;O60313-2;O60313-9	O60313;O60313-10;O60313-11;O60313-2;O60313-9;O60313-13	OPA1_HUMAN	OPA1	Dynamin-like 120 kDa protein, mitochondrial	1	AKNEILDEVISLSQVTPK	AKNEILDEVISLSQVTPK	2	AKNEILDEVISLSQVTPK2		5327.61	6810.9
O60313;O60313-10;O60313-11;O60313-13;O60313-2;O60313-9	O60313;O60313-10;O60313-11;O60313-2;O60313-9;O60313-13	OPA1_HUMAN	OPA1	Dynamin-like 120 kDa protein, mitochondrial	1	AKNEILDEVISLSQVTPK	AKNEILDEVISLSQVTPK	3	AKNEILDEVISLSQVTPK3	20817.8		30391.6
P36957	P36957;P36957-2	ODO2_HUMAN	DLST	Dihydrolipoyllysine-residue succinyltransferase component of 2-oxoglutarate dehydrogenase complex, mitochondrial	1	AKPAEAPAAAAPK	AKPAEAPAAAAPK	2	AKPAEAPAAAAPK2	25440	22577.3	55460.7
P02647	P02647	APOA1_HUMAN	APOA1	Apolipoprotein A-I	1	AKPALEDLR	AKPALEDLR	2	AKPALEDLR2	162165	188857	322218
Q9UL46	Q9UL46	PSME2_HUMAN	PSME2	Proteasome activator complex subunit 2	1	AKPCGVR	(UniMod:1)AKPC(UniMod:4)GVR	2	(UniMod:1)AKPC(UniMod:4)GVR2	197116	248711	98091.3
P16422	P16422	EPCAM_HUMAN	EPCAM	Epithelial cell adhesion molecule	1	AKPEGALQNNDGLYDPDCDESGLFK	AKPEGALQNNDGLYDPDC(UniMod:4)DESGLFK	3	AKPEGALQNNDGLYDPDC(UniMod:4)DESGLFK3	57844.6	31015.8	87754.6
P06737;P06737-2	P06737;P06737-2	PYGL_HUMAN	PYGL	Glycogen phosphorylase, liver form	1	AKPLTDQEK	(UniMod:1)AKPLTDQEK	2	(UniMod:1)AKPLTDQEK2	80398.1	93693.7	66917.7
P11216	P11216	PYGB_HUMAN	PYGB	Glycogen phosphorylase, brain form	1	AKPLTDSEK	(UniMod:1)AKPLTDSEK	2	(UniMod:1)AKPLTDSEK2	52402	82064.6	63710.5
Q12929	Q12929;Q12929-2	EPS8_HUMAN	EPS8	Epidermal growth factor receptor kinase substrate 8	1	AKPPPPDEFLDCFQK	AKPPPPDEFLDC(UniMod:4)FQK	3	AKPPPPDEFLDC(UniMod:4)FQK3			8187.12
Q9Y2A7;Q9Y2A7-2	Q9Y2A7;Q9Y2A7-2	NCKP1_HUMAN	NCKAP1	Nck-associated protein 1	1	AKPSYLIDK	AKPSYLIDK	2	AKPSYLIDK2	5452.63	9419.87
O60488;O60488-2	O60488;O60488-2	ACSL4_HUMAN	ACSL4	Long-chain-fatty-acid--CoA ligase 4	1	AKPTSDKPGSPYR	AKPTSDKPGSPYR	3	AKPTSDKPGSPYR3		5018.52
P00367	P00367;P00367-2;P00367-3	DHE3_HUMAN	GLUD1	Glutamate dehydrogenase 1, mitochondrial	1	AKPYEGSILEADCDILIPAASEK	AKPYEGSILEADC(UniMod:4)DILIPAASEK	3	AKPYEGSILEADC(UniMod:4)DILIPAASEK3	1.11861e+06	940884	1.49636e+06
P08729	P08729	K2C7_HUMAN	KRT7	Keratin, type II cytoskeletal 7	1	AKQEELEAALQR	AKQEELEAALQR	3	AKQEELEAALQR3	578371	577205	938315
Q9BXM0	Q9BXM0;Q9BXM0-3	PRAX_HUMAN	PRX	Periaxin	1	AKVEAEVAAGAR	AKVEAEVAAGAR	2	AKVEAEVAAGAR2	5786.97	7131.53	12315.1
Q8NC51;Q8NC51-3	Q8NC51;Q8NC51-2;Q8NC51-3;Q8NC51-4	SERB1_HUMAN	SERBP1	SERPINE1 mRNA-binding protein 1	1	AKVEFNIR	AKVEFNIR	2	AKVEFNIR2	18311.9	101546	38339.4
Q9P2E9;Q9P2E9-3	Q9P2E9;Q9P2E9-3	RRBP1_HUMAN	RRBP1	Ribosome-binding protein 1	1	AKVGAAEEELQK	AKVGAAEEELQK	2	AKVGAAEEELQK2	5201.84	6022.98	5429.58
P42566	P42566	EPS15_HUMAN	EPS15	Epidermal growth factor receptor substrate 15	1	AKYDAIFDSLSPVNGFLSGDK	AKYDAIFDSLSPVNGFLSGDK	3	AKYDAIFDSLSPVNGFLSGDK3	6219.6	7930.87	4759.01
P10412;P16402;P16403	P10412;P16402;P16403;P22492;Q02539	H12_HUMAN;H13_HUMAN;H14_HUMAN	H1-2;H1-3;H1-4	Histone H1.4	0	ALAAAGYDVEK	ALAAAGYDVEK	2	ALAAAGYDVEK2	112010	29732.2	93796.3
O15511	O15511;O15511-2	ARPC5_HUMAN	ARPC5	Actin-related protein 2/3 complex subunit 5	1	ALAAGGVGSIVR	ALAAGGVGSIVR	2	ALAAGGVGSIVR2	933351	1.1555e+06	485501
P16401	P16401	H15_HUMAN	H1-5	Histone H1.5	1	ALAAGGYDVEK	ALAAGGYDVEK	2	ALAAGGYDVEK2	12177.8		13934.5
Q5BKU9	Q5BKU9	OXLD1_HUMAN	OXLD1	Oxidoreductase-like domain-containing protein 1	1	ALAALEEHVADENLK	ALAALEEHVADENLK	2	ALAALEEHVADENLK2	4292.7	4123.93	3905.49
Q5BKU9	Q5BKU9	OXLD1_HUMAN	OXLD1	Oxidoreductase-like domain-containing protein 1	1	ALAALEEHVADENLK	ALAALEEHVADENLK	3	ALAALEEHVADENLK3	5673.51		6010.12
Q01650	Q01650	LAT1_HUMAN	SLC7A5	Large neutral amino acids transporter small subunit 1	1	ALAAPAAEEKEEAR	ALAAPAAEEKEEAR	3	ALAAPAAEEKEEAR3	4996.01	3304.69	8203.23
P10746	P10746	HEM4_HUMAN	UROS	Uroporphyrinogen-III synthase	1	ALAAQGLPVSCTAESPTPQALATGIR	ALAAQGLPVSC(UniMod:4)TAESPTPQALATGIR	3	ALAAQGLPVSC(UniMod:4)TAESPTPQALATGIR3	1673.6	2388.21	1899.38
P26022	P26022	PTX3_HUMAN	PTX3	Pentraxin-related protein PTX3	1	ALAAVLEELR	ALAAVLEELR	2	ALAAVLEELR2	133484	28549.8	150529
Q14160;Q14160-3	Q14160;Q14160-2;Q14160-3	SCRIB_HUMAN	SCRIB	Protein scribble homolog	1	ALAAVPSAGSVQR	ALAAVPSAGSVQR	2	ALAAVPSAGSVQR2	22677.8	21061.9	31917.8
O95786	O95786;O95786-2	RIGI_HUMAN	RIGI	Antiviral innate immune response receptor RIG-I	1	ALACYTADVR	ALAC(UniMod:4)YTADVR	2	ALAC(UniMod:4)YTADVR2		18432.1
P22307	P22307	SCP2_HUMAN	SCP2	Sterol carrier protein 2	1	ALADAQIPYSAVDQACVGYVFGDSTCGQR	ALADAQIPYSAVDQAC(UniMod:4)VGYVFGDSTC(UniMod:4)GQR	3	ALADAQIPYSAVDQAC(UniMod:4)VGYVFGDSTC(UniMod:4)GQR3	44531.6	8019.47	38952.2
Q9BTW9;Q9BTW9-4	Q9BTW9;Q9BTW9-4;Q9BTW9-5	TBCD_HUMAN	TBCD	Tubulin-specific chaperone D	1	ALADDVVGSVLDCFSFQETDK	ALADDVVGSVLDC(UniMod:4)FSFQETDK	2	ALADDVVGSVLDC(UniMod:4)FSFQETDK2	7797.41	12680.4	17393.5
Q92616	Q92616	GCN1_HUMAN	GCN1	Stalled ribosome sensor GCN1	1	ALADENEFVR	ALADENEFVR	2	ALADENEFVR2	43740	66967.1	31379
P08240;P08240-2	P08240;P08240-2	SRPRA_HUMAN	SRPRA	Signal recognition particle receptor subunit alpha	1	ALADHSMAQTPR	ALADHSMAQTPR	3	ALADHSMAQTPR3	15526.4	17663.3	16553.8
O43314;O43314-2	O43314;O43314-2	VIP2_HUMAN	PPIP5K2	Inositol hexakisphosphate and diphosphoinositol-pentakisphosphate kinase 2	1	ALADIVIPQEYGITK	ALADIVIPQEYGITK	2	ALADIVIPQEYGITK2	24737.7	38013.2	18536.2
P22830;P22830-2	P22830;P22830-2	HEMH_HUMAN	FECH	Ferrochelatase, mitochondrial	1	ALADLVHSHIQSNELCSK	ALADLVHSHIQSNELC(UniMod:4)SK	3	ALADLVHSHIQSNELC(UniMod:4)SK3	13421.3	4761.16	17586.7
Q9HAV7	Q9HAV7	GRPE1_HUMAN	GRPEL1	GrpE protein homolog 1, mitochondrial	1	ALADTENLR	ALADTENLR	2	ALADTENLR2	373090	312883	230374
Q92542;Q92542-2	Q92542;Q92542-2	NICA_HUMAN	NCSTN	Nicastrin	1	ALADVATVLGR	ALADVATVLGR	2	ALADVATVLGR2	48466.7	27338.4	15848.2
Q9BS26	Q9BS26	ERP44_HUMAN	ERP44	Endoplasmic reticulum resident protein 44	1	ALADYIR	ALADYIR	2	ALADYIR2	294872	282312	87758.4
P11047	P11047	LAMC1_HUMAN	LAMC1	Laminin subunit gamma-1	1	ALAEEAAK	ALAEEAAK	2	ALAEEAAK2		45398	29799.6
Q9BQE5	Q9BQE5	APOL2_HUMAN	APOL2	Apolipoprotein L2	1	ALAEEVEQVHR	ALAEEVEQVHR	3	ALAEEVEQVHR3	62250.8	41453.2	73511
P55268	P55268	LAMB2_HUMAN	LAMB2	Laminin subunit beta-2	1	ALAEGGSILSR	ALAEGGSILSR	2	ALAEGGSILSR2	213271	160898	83755.8
P48637	P48637;P48637-2	GSHB_HUMAN	GSS	Glutathione synthetase	1	ALAEGVLLR	ALAEGVLLR	2	ALAEGVLLR2	42144.4	46650.7	49710.6
P50990;P50990-2	P50990;P50990-2;P50990-3	TCPQ_HUMAN	CCT8	T-complex protein 1 subunit theta	1	ALAENSGVK	ALAENSGVK	2	ALAENSGVK2	172471	201565	146500
Q9NUJ1	Q9NUJ1;Q9NUJ1-3	ABHDA_HUMAN	ABHD10	Palmitoyl-protein thioesterase ABHD10, mitochondrial	1	ALAIEEFCK	ALAIEEFC(UniMod:4)K	2	ALAIEEFC(UniMod:4)K2	222693	179473	112095
Q9NSK0;Q9NSK0-3;Q9NSK0-5	Q9NSK0;Q9NSK0-3;Q9NSK0-5	KLC4_HUMAN	KLC4	Kinesin light chain 4	1	ALAIYEGQLGPDNPNVAR	ALAIYEGQLGPDNPNVAR	2	ALAIYEGQLGPDNPNVAR2	18560.8	35181.3	21348.1
P04075	P04075;P04075-2	ALDOA_HUMAN	ALDOA	Fructose-bisphosphate aldolase A	1	ALANSLACQGK	ALANSLAC(UniMod:4)QGK	2	ALANSLAC(UniMod:4)QGK2	492819	672584	460449
P07237	P07237	PDIA1_HUMAN	P4HB	Protein disulfide-isomerase	1	ALAPEYAK	ALAPEYAK	2	ALAPEYAK2	983590	1.07885e+06	585111
O60318	O60318;O60318-2	GANP_HUMAN	MCM3AP	Germinal-center associated nuclear protein	1	ALAPSAECPIAEENLAR	ALAPSAEC(UniMod:4)PIAEENLAR	2	ALAPSAEC(UniMod:4)PIAEENLAR2	15665.7	27924.8	14593.8
Q8NBS9	Q8NBS9;Q8NBS9-2	TXND5_HUMAN	TXNDC5	Thioredoxin domain-containing protein 5	1	ALAPTWEQLALGLEHSETVK	ALAPTWEQLALGLEHSETVK	3	ALAPTWEQLALGLEHSETVK3	16582.3		70450.9
Q9BW04	Q9BW04;Q9BW04-2	SARG_HUMAN	SARG	Specifically androgen-regulated gene protein	1	ALAQAPAPAPGPAQGPLPMK	ALAQAPAPAPGPAQGPLPMK	2	ALAQAPAPAPGPAQGPLPMK2	8503.72	15431.7	10188.7
Q9BW04	Q9BW04;Q9BW04-2	SARG_HUMAN	SARG	Specifically androgen-regulated gene protein	1	ALAQAPAPAPGPAQGPLPMK	ALAQAPAPAPGPAQGPLPM(UniMod:35)K	2	ALAQAPAPAPGPAQGPLPM(UniMod:35)K2	5296.43	8443.46	5391.96
P17936;P17936-2	P17936;P17936-2	IBP3_HUMAN	IGFBP3	Insulin-like growth factor-binding protein 3	1	ALAQCAPPPAVCAELVR	ALAQC(UniMod:4)APPPAVC(UniMod:4)AELVR	2	ALAQC(UniMod:4)APPPAVC(UniMod:4)AELVR2	9726.77	16431.4	8977.78
Q9HD20;Q9HD20-2	Q9HD20;Q9HD20-2	AT131_HUMAN	ATP13A1	Endoplasmic reticulum transmembrane helix translocase	1	ALASCHSLMQLDDGTLVGDPLEK	ALASC(UniMod:4)HSLMQLDDGTLVGDPLEK	3	ALASC(UniMod:4)HSLMQLDDGTLVGDPLEK3	25603.5	8356.25	28648.1
O75594	O75594	PGRP1_HUMAN	PGLYRP1	Peptidoglycan recognition protein 1	1	ALASECAQHLSLPLR	ALASEC(UniMod:4)AQHLSLPLR	2	ALASEC(UniMod:4)AQHLSLPLR2	3389.84	2283	4169.27
P18206;P18206-2	P18206;P18206-2	VINC_HUMAN	VCL	Vinculin	1	ALASIDSK	ALASIDSK	2	ALASIDSK2	229470	156728	115424
P00367	P00367;P49448;P00367-3	DHE3_HUMAN	GLUD1	Glutamate dehydrogenase 1, mitochondrial	0	ALASLMTYK	ALASLM(UniMod:35)TYK	2	ALASLM(UniMod:35)TYK2	96785.2	64474.5	18611
Q9Y3Q8	Q9Y3Q8;Q9Y3Q8-2	T22D4_HUMAN	TSC22D4	TSC22 domain family protein 4	1	ALASPEQLAQLPSSGVPR	ALASPEQLAQLPSSGVPR	2	ALASPEQLAQLPSSGVPR2	22667.3	32405	11769
Q12789;Q12789-3	Q12789;Q12789-3	TF3C1_HUMAN	GTF3C1	General transcription factor 3C polypeptide 1	1	ALATHPGISFYEEPR	ALATHPGISFYEEPR	3	ALATHPGISFYEEPR3	5325.37	9061.78	6763.56
Q5T4S7;Q5T4S7-2;Q5T4S7-3;Q5T4S7-4	Q5T4S7;Q5T4S7-2;Q5T4S7-3;Q5T4S7-4	UBR4_HUMAN	UBR4	E3 ubiquitin-protein ligase UBR4	1	ALATNPALR	ALATNPALR	2	ALATNPALR2	33797.7	62469.6	29773.4
P11498	P11498	PYC_HUMAN	PC	Pyruvate carboxylase, mitochondrial	1	ALAVSDLNR	ALAVSDLNR	2	ALAVSDLNR2	97164.6	82140.5	43236.3
Q9NPD3	Q9NPD3	EXOS4_HUMAN	EXOSC4	Exosome complex component RRP41	1	ALAVVYGPHEIR	ALAVVYGPHEIR	3	ALAVVYGPHEIR3	29106.4	30109	20427.9
Q13813;Q13813-2;Q13813-3	Q13813;Q13813-2;Q13813-3	SPTN1_HUMAN	SPTAN1	Spectrin alpha chain, non-erythrocytic 1	1	ALCAEADR	ALC(UniMod:4)AEADR	2	ALC(UniMod:4)AEADR2	138262	102765	76269.7
Q9NR50;Q9NR50-2;Q9NR50-3	Q9NR50;Q9NR50-2;Q9NR50-3	EI2BG_HUMAN	EIF2B3	Translation initiation factor eIF2B subunit gamma	1	ALCAEFK	ALC(UniMod:4)AEFK	2	ALC(UniMod:4)AEFK2	10408.6	19840.5
Q92616	Q92616	GCN1_HUMAN	GCN1	Stalled ribosome sensor GCN1	1	ALCDPLEEVR	ALC(UniMod:4)DPLEEVR	2	ALC(UniMod:4)DPLEEVR2	28097.1	29096.6	26329
Q9BQB6;Q9BQB6-2;Q9BQB6-3	Q9BQB6;Q9BQB6-2;Q9BQB6-3	VKOR1_HUMAN	VKORC1	Vitamin K epoxide reductase complex subunit 1	1	ALCDVGTAISCSR	ALC(UniMod:4)DVGTAISC(UniMod:4)SR	2	ALC(UniMod:4)DVGTAISC(UniMod:4)SR2	126920	85445.4	84975
Q5TDH0;Q5TDH0-3	Q5TDH0;Q5TDH0-2;Q5TDH0-3	DDI2_HUMAN	DDI2	Protein DDI1 homolog 2	1	ALCELESGIPAAESQIVYAERPLTDNHR	ALC(UniMod:4)ELESGIPAAESQIVYAERPLTDNHR	4	ALC(UniMod:4)ELESGIPAAESQIVYAERPLTDNHR4	7740.59	9726.92	26258.5
P36776;P36776-2;P36776-3	P36776;P36776-2;P36776-3	LONM_HUMAN	LONP1	Lon protease homolog, mitochondrial	1	ALCGLDESK	ALC(UniMod:4)GLDESK	2	ALC(UniMod:4)GLDESK2	137957	124883	79501
P46939	P46939;P46939-2;P46939-3;P46939-4	UTRN_HUMAN	UTRN	Utrophin	1	ALCLDLLELSTTNEIFK	ALC(UniMod:4)LDLLELSTTNEIFK	2	ALC(UniMod:4)LDLLELSTTNEIFK2	5425.65	3450.46	2532.51
Q9Y678	Q9Y678	COPG1_HUMAN	COPG1	Coatomer subunit gamma-1	1	ALCQITDSTMLQAIER	ALC(UniMod:4)QITDSTMLQAIER	2	ALC(UniMod:4)QITDSTMLQAIER2	29069.9	54920.7	57952.4
Q9Y678	Q9Y678	COPG1_HUMAN	COPG1	Coatomer subunit gamma-1	1	ALCQITDSTMLQAIER	ALC(UniMod:4)QITDSTMLQAIER	3	ALC(UniMod:4)QITDSTMLQAIER3	58797.5	65410.7	61979.1
Q9Y678	Q9Y678	COPG1_HUMAN	COPG1	Coatomer subunit gamma-1	1	ALCQITDSTMLQAIER	ALC(UniMod:4)QITDSTM(UniMod:35)LQAIER	2	ALC(UniMod:4)QITDSTM(UniMod:35)LQAIER2	6756.27	16591.3	10642.6
P19971	P19971;P19971-2	TYPH_HUMAN	TYMP	Thymidine phosphorylase	1	ALCSGSPAER	ALC(UniMod:4)SGSPAER	2	ALC(UniMod:4)SGSPAER2	164068	285190	111347
P10155	P10155;P10155-3;P10155-4;P10155-5	RO60_HUMAN	RO60	RNA-binding protein RO60	1	ALDAAFYK	ALDAAFYK	2	ALDAAFYK2	25410.4	25753.8	24642.1
Q9Y5J6	Q9Y5J6	T10B_HUMAN	TIMM10B	Mitochondrial import inner membrane translocase subunit Tim10 B	1	ALDAEEEACLHSCAGK	ALDAEEEAC(UniMod:4)LHSC(UniMod:4)AGK	2	ALDAEEEAC(UniMod:4)LHSC(UniMod:4)AGK2	916.244	1749.15	2351.25
Q9Y5J6	Q9Y5J6	T10B_HUMAN	TIMM10B	Mitochondrial import inner membrane translocase subunit Tim10 B	1	ALDAEEEACLHSCAGK	ALDAEEEAC(UniMod:4)LHSC(UniMod:4)AGK	3	ALDAEEEAC(UniMod:4)LHSC(UniMod:4)AGK3	1733.84		4642.66
Q6XQN6;Q6XQN6-2	Q6XQN6;Q6XQN6-2;Q6XQN6-3	PNCB_HUMAN	NAPRT	Nicotinate phosphoribosyltransferase	1	ALDCSEVTVR	ALDC(UniMod:4)SEVTVR	2	ALDC(UniMod:4)SEVTVR2	13650.6	6838.87	10337.8
O94776	O94776;O94776-2	MTA2_HUMAN	MTA2	Metastasis-associated protein MTA2	1	ALDCSSSIR	ALDC(UniMod:4)SSSIR	2	ALDC(UniMod:4)SSSIR2	54205.3	68724.1	42076.9
Q9BTC8	Q13330;Q9BTC8;Q13330-2;Q13330-3;Q9BTC8-2	MTA3_HUMAN	MTA3	Metastasis-associated protein MTA3	0	ALDCSSSVR	ALDC(UniMod:4)SSSVR	2	ALDC(UniMod:4)SSSVR2	20052.5	16272	9611.36
O60831	O60831	PRAF2_HUMAN	PRAF2	PRA1 family protein 2	1	ALDDFVLGSAR	ALDDFVLGSAR	2	ALDDFVLGSAR2	291185	188857	138328
Q9BYI3;Q9BYI3-3	Q9BYI3;Q9BYI3-3	HYCCI_HUMAN	HYCC1	Hyccin	1	ALDDIIYR	ALDDIIYR	2	ALDDIIYR2	49153.5	55044.7	24063.1
O14920;O14920-2;O14920-4	O14920;O14920-2;O14920-4	IKKB_HUMAN	IKBKB	Inhibitor of nuclear factor kappa-B kinase subunit beta	1	ALDDILNLK	ALDDILNLK	2	ALDDILNLK2	17954.2	28453.7	19260.8
Q9Y3B8;Q9Y3B8-2;Q9Y3B8-3	Q9Y3B8;Q9Y3B8-3;Q9Y3B8-2	ORN_HUMAN	REXO2	Oligoribonuclease, mitochondrial	1	ALDDISESIK	ALDDISESIK	2	ALDDISESIK2	100615	58520.6	60457.9
P49368	P49368;P49368-2	TCPG_HUMAN	CCT3	T-complex protein 1 subunit gamma	1	ALDDMISTLK	ALDDMISTLK	2	ALDDMISTLK2	90947.7	131764	112138
P49368	P49368;P49368-2	TCPG_HUMAN	CCT3	T-complex protein 1 subunit gamma	1	ALDDMISTLKK	ALDDMISTLKK	3	ALDDMISTLKK3	21520.7	18704.6	11164.6
P49368	P49368;P49368-2	TCPG_HUMAN	CCT3	T-complex protein 1 subunit gamma	1	ALDDMISTLKK	ALDDM(UniMod:35)ISTLKK	3	ALDDM(UniMod:35)ISTLKK3	4790.42	5412.05	2910
P35998	P35998	PRS7_HUMAN	PSMC2	26S proteasome regulatory subunit 7	1	ALDEGDIALLK	ALDEGDIALLK	2	ALDEGDIALLK2	202269	220424	167390
Q5T6V5	Q5T6V5	QNG1_HUMAN	QNG1	Queuosine 5'-phosphate N-glycosylase/hydrolase	1	ALDEGIPITSASYYATVTLDQVR	ALDEGIPITSASYYATVTLDQVR	3	ALDEGIPITSASYYATVTLDQVR3	9303.62	9018.97	8339.04
Q27J81;Q27J81-2	Q27J81;Q27J81-2	INF2_HUMAN	INF2	Inverted formin-2	1	ALDELFEAIEQK	ALDELFEAIEQK	2	ALDELFEAIEQK2	19440.9		19838.7
Q93009;Q93009-3	Q93009;Q93009-3	UBP7_HUMAN	USP7	Ubiquitin carboxyl-terminal hydrolase 7	1	ALDELMDGDIIVFQK	ALDELMDGDIIVFQK	2	ALDELMDGDIIVFQK2	8560.55	11765.5	8929.56
Q93009;Q93009-3	Q93009;Q93009-3	UBP7_HUMAN	USP7	Ubiquitin carboxyl-terminal hydrolase 7	1	ALDELMDGDIIVFQKDDPENDNSELPTAK	ALDELMDGDIIVFQKDDPENDNSELPTAK	3	ALDELMDGDIIVFQKDDPENDNSELPTAK3	3663.71	2403.55	6511.57
Q4LE39;Q4LE39-2;Q4LE39-3	Q4LE39;Q4LE39-3;Q4LE39-2	ARI4B_HUMAN	ARID4B	AT-rich interactive domain-containing protein 4B	1	ALDEPPYLTVGTDVSAK	ALDEPPYLTVGTDVSAK	2	ALDEPPYLTVGTDVSAK2	41177	46882.6	37696.8
O94804	O94804	STK10_HUMAN	STK10	Serine/threonine-protein kinase 10	1	ALDESHNQNLK	ALDESHNQNLK	2	ALDESHNQNLK2		2506.23	2031.22
P38606;P38606-2	P38606;P38606-2	VATA_HUMAN	ATP6V1A	V-type proton ATPase catalytic subunit A	1	ALDEYYDK	ALDEYYDK	2	ALDEYYDK2	35642.5	36943.4	48960.1
P38606;P38606-2	P38606;P38606-2	VATA_HUMAN	ATP6V1A	V-type proton ATPase catalytic subunit A	1	ALDEYYDKHFTEFVPLR	ALDEYYDKHFTEFVPLR	3	ALDEYYDKHFTEFVPLR3	21980.2	29745.8	51522.9
P38606;P38606-2	P38606;P38606-2	VATA_HUMAN	ATP6V1A	V-type proton ATPase catalytic subunit A	1	ALDEYYDKHFTEFVPLR	ALDEYYDKHFTEFVPLR	4	ALDEYYDKHFTEFVPLR4	28992.5	24493.3	27698.3
P01034	P01034	CYTC_HUMAN	CST3	Cystatin-C	1	ALDFAVGEYNK	ALDFAVGEYNK	2	ALDFAVGEYNK2	38611.7		33231
Q9P2X3;Q9P2X3-2	Q9P2X3;Q9P2X3-2	IMPCT_HUMAN	IMPACT	Protein IMPACT	1	ALDFDISETR	ALDFDISETR	2	ALDFDISETR2	32909.5	26679.2	30636.4
O43707;P12814;P12814-4	O43707;P12814;Q08043;P12814-2;P12814-3;P12814-4	ACTN1_HUMAN;ACTN4_HUMAN	ACTN1;ACTN4	Alpha-actinin-4	0	ALDFIASK	ALDFIASK	2	ALDFIASK2	862023	898863	752116
Q9Y490;Q9Y490-2	Q9Y490;Q9Y490-2	TLN1_HUMAN	TLN1	Talin-1	1	ALDGAFTEENR	ALDGAFTEENR	2	ALDGAFTEENR2	908722	1.24777e+06	707042
Q9Y4G6	Q9Y4G6	TLN2_HUMAN	TLN2	Talin-2	1	ALDGDFSEDNR	ALDGDFSEDNR	2	ALDGDFSEDNR2	13850.1	16481.2	10269.8
P50120	P50120	RET2_HUMAN	RBP2	Retinol-binding protein 2	1	ALDIDFATR	ALDIDFATR	2	ALDIDFATR2	29969.7	46145.9	29118.1
O14617;O14617-5	O14617;O14617-2;O14617-3;O14617-5	AP3D1_HUMAN	AP3D1	AP-3 complex subunit delta-1	1	ALDIDLDKPLADSEKLPIQK	ALDIDLDKPLADSEKLPIQK	3	ALDIDLDKPLADSEKLPIQK3	9557.68		10152.6
O14617;O14617-5	O14617;O14617-2;O14617-3;O14617-5	AP3D1_HUMAN	AP3D1	AP-3 complex subunit delta-1	1	ALDIDLDKPLADSEKLPIQK	ALDIDLDKPLADSEKLPIQK	4	ALDIDLDKPLADSEKLPIQK4		10401.8	14395.6
Q6P2Q9	Q6P2Q9	PRP8_HUMAN	PRPF8	Pre-mRNA-processing-splicing factor 8	1	ALDIPLVK	ALDIPLVK	2	ALDIPLVK2	32868	33625.1	24754.4
Q13247;Q13247-3	Q13247;Q13247-3	SRSF6_HUMAN	SRSF6	Serine/arginine-rich splicing factor 6	1	ALDKLDGTEINGR	ALDKLDGTEINGR	2	ALDKLDGTEINGR2	38438.5	34501.9	58596
Q13247;Q13247-3	Q13247;Q13247-3	SRSF6_HUMAN	SRSF6	Serine/arginine-rich splicing factor 6	1	ALDKLDGTEINGR	ALDKLDGTEINGR	3	ALDKLDGTEINGR3	112078	84817.6	121593
P49916;P49916-3	P49916;P49916-2;P49916-3;P49916-4	DNLI3_HUMAN	LIG3	DNA ligase 3	1	ALDLADMITR	ALDLADMITR	2	ALDLADMITR2	24945.6	27083.6	35102.5
P31948;P31948-2	P31948;P31948-2;P31948-3	STIP1_HUMAN	STIP1	Stress-induced-phosphoprotein 1	1	ALDLDSSCK	ALDLDSSC(UniMod:4)K	2	ALDLDSSC(UniMod:4)K2	207149	212731	204577
Q15084;Q15084-2;Q15084-3;Q15084-4;Q15084-5	Q15084;Q15084-2;Q15084-3;Q15084-4;Q15084-5	PDIA6_HUMAN	PDIA6	Protein disulfide-isomerase A6	1	ALDLFSDNAPPPELLEIINEDIAK	ALDLFSDNAPPPELLEIINEDIAK	3	ALDLFSDNAPPPELLEIINEDIAK3	6561.42
Q15084;Q15084-2;Q15084-3;Q15084-4;Q15084-5	Q15084;Q15084-2;Q15084-3;Q15084-4;Q15084-5	PDIA6_HUMAN	PDIA6	Protein disulfide-isomerase A6	1	ALDLFSDNAPPPELLEIINEDIAKR	ALDLFSDNAPPPELLEIINEDIAKR	3	ALDLFSDNAPPPELLEIINEDIAKR3	24824.3	2015.72	21555
P09601	P09601	HMOX1_HUMAN	HMOX1	Heme oxygenase 1	1	ALDLPSSGEGLAFFTFPNIASATK	ALDLPSSGEGLAFFTFPNIASATK	3	ALDLPSSGEGLAFFTFPNIASATK3	7481.36		1641.31
Q9H8M7	Q9H8M7	MINY3_HUMAN	MINDY3	Ubiquitin carboxyl-terminal hydrolase MINDY-3	1	ALDLVSDPEYINLMK	ALDLVSDPEYINLMK	2	ALDLVSDPEYINLMK2	8974.5	12446.2	5188.14
Q9H8M7	Q9H8M7	MINY3_HUMAN	MINDY3	Ubiquitin carboxyl-terminal hydrolase MINDY-3	1	ALDLVSDPEYINLMK	ALDLVSDPEYINLM(UniMod:35)K	2	ALDLVSDPEYINLM(UniMod:35)K2	2822.39	5196.39	2159.11
Q5TEJ8	Q5TEJ8;Q5TEJ8-2;Q5TEJ8-3;Q5TEJ8-4;Q5TEJ8-5;Q5TEJ8-6	THMS2_HUMAN	THEMIS2	Protein THEMIS2	1	ALDPASLPR	ALDPASLPR	2	ALDPASLPR2	54971.8	56400.4	28413.5
Q9UQE7	Q9UQE7	SMC3_HUMAN	SMC3	Structural maintenance of chromosomes protein 3	1	ALDQFVNFSEQK	ALDQFVNFSEQK	2	ALDQFVNFSEQK2	24824.3	8105.23	36618.6
Q49A26;Q49A26-2;Q49A26-4	Q49A26;Q49A26-4;Q49A26-2;Q49A26-3;Q49A26-5	GLYR1_HUMAN	GLYR1	Cytokine-like nuclear factor N-PAC	1	ALDQSDNDMSAVYR	ALDQSDNDMSAVYR	2	ALDQSDNDMSAVYR2			4616.79
P07357	P07357	CO8A_HUMAN	C8A	Complement component C8 alpha chain	1	ALDQYLMEFNACR	ALDQYLMEFNAC(UniMod:4)R	2	ALDQYLMEFNAC(UniMod:4)R2	13667.9	18950	15218.7
P07357	P07357	CO8A_HUMAN	C8A	Complement component C8 alpha chain	1	ALDQYLMEFNACR	ALDQYLM(UniMod:35)EFNAC(UniMod:4)R	2	ALDQYLM(UniMod:35)EFNAC(UniMod:4)R2	14455.1	10959.8	7522.65
Q9UID3	Q9UID3	VPS51_HUMAN	VPS51	Vacuolar protein sorting-associated protein 51 homolog	1	ALDSDMQTLVYENYNK	ALDSDMQTLVYENYNK	2	ALDSDMQTLVYENYNK2	10079.4	13589.9	11453.6
Q6IA17	Q6IA17	SIGIR_HUMAN	SIGIRR	Single Ig IL-1-related receptor	1	ALDSEVDPDPEGDLGVR	ALDSEVDPDPEGDLGVR	2	ALDSEVDPDPEGDLGVR2	16685.4	30307.3	14983.9
Q32MZ4-3	Q32MZ4;Q32MZ4-2;Q32MZ4-3	LRRF1_HUMAN	LRRFIP1	Isoform 3 of Leucine-rich repeat flightless-interacting protein 1	1	ALDSNSLENDDLSAPGR	ALDSNSLENDDLSAPGR	2	ALDSNSLENDDLSAPGR2	2442.45	6863.1	10129.6
Q69YN4;Q69YN4-3	Q69YN4;Q69YN4-2;Q69YN4-3;Q69YN4-4	VIR_HUMAN	VIRMA	Protein virilizer homolog	1	ALDSVISMTEGMEAFLR	ALDSVISMTEGMEAFLR	2	ALDSVISMTEGMEAFLR2	3578.42	4036.76	4802.91
Q8NCG7;Q8NCG7-2;Q8NCG7-4	Q8NCG7;Q8NCG7-2;Q8NCG7-4	DGLB_HUMAN	DAGLB	Diacylglycerol lipase-beta	1	ALDSVVSDR	ALDSVVSDR	2	ALDSVVSDR2	108253	89013.4	58122.1
P11940;P11940-2;Q13310;Q13310-2;Q13310-3	P11940;Q13310;P11940-2;Q13310-2;Q13310-3	PABP1_HUMAN;PABP4_HUMAN	PABPC1;PABPC4	Polyadenylate-binding protein 1	0	ALDTMNFDVIK	ALDTMNFDVIK	2	ALDTMNFDVIK2	44677.6		55057.6
P22061;P22061-2	P22061;P22061-2	PIMT_HUMAN	PCMT1	Protein-L-isoaspartate(D-aspartate) O-methyltransferase	1	ALDVGSGSGILTACFAR	ALDVGSGSGILTAC(UniMod:4)FAR	2	ALDVGSGSGILTAC(UniMod:4)FAR2	21854.4	20372.4	19247.4
O75937	O75937	DNJC8_HUMAN	DNAJC8	DnaJ homolog subfamily C member 8	1	ALDVIQAGK	ALDVIQAGK	2	ALDVIQAGK2	30607	21644.6	20118.4
P26447	P26447	S10A4_HUMAN	S100A4	Protein S100-A4	1	ALDVMVSTFHK	ALDVMVSTFHK	3	ALDVMVSTFHK3	26366.3	12991.1	24462.6
P26447	P26447	S10A4_HUMAN	S100A4	Protein S100-A4	1	ALDVMVSTFHK	ALDVM(UniMod:35)VSTFHK	3	ALDVM(UniMod:35)VSTFHK3	28575.6	31080.6	14148.9
P09455;P09455-2;P09455-3	P09455;P09455-2;P09455-3	RET1_HUMAN	RBP1	Retinol-binding protein 1	1	ALDVNVALR	ALDVNVALR	2	ALDVNVALR2	34705.2	48014.4	32824.7
Q9P107;Q9P107-2	Q9P107;Q9P107-2	GMIP_HUMAN	GMIP	GEM-interacting protein	1	ALDVQGIYR	ALDVQGIYR	2	ALDVQGIYR2	21647.8	35119.5
Q9Y490;Q9Y490-2	Q9Y490;Q9Y490-2	TLN1_HUMAN	TLN1	Talin-1	1	ALDYYMLR	ALDYYM(UniMod:35)LR	2	ALDYYM(UniMod:35)LR2	20078.3	38882.2	12461.2
Q15750;Q15750-2	Q15750;Q15750-2	TAB1_HUMAN	TAB1	TGF-beta-activated kinase 1 and MAP3K7-binding protein 1	1	ALEAAHGPGQANQEIAAMIDTEFAK	ALEAAHGPGQANQEIAAMIDTEFAK	3	ALEAAHGPGQANQEIAAMIDTEFAK3		3005.59	5705.44
P58107	P58107	EPIPL_HUMAN	EPPK1	Epiplakin	1	ALEAEQVEITVGR	ALEAEQVEITVGR	2	ALEAEQVEITVGR2	137985	103724	179713
P38159	P38159;P38159-2;P38159-3	RBMX_HUMAN	RBMX	RNA-binding motif protein, X chromosome	1	ALEAVFGK	ALEAVFGK	2	ALEAVFGK2	590275	362807	262262
Q9Y4K1	Q9Y4K1	CRBG1_HUMAN	CRYBG1	Beta/gamma crystallin domain-containing protein 1	1	ALEAVPAPPASGPR	ALEAVPAPPASGPR	2	ALEAVPAPPASGPR2	46891.6	26464.6	36501.7
Q96GW9	Q96GW9	SYMM_HUMAN	MARS2	Methionine--tRNA ligase, mitochondrial	1	ALEAVSSCVR	ALEAVSSC(UniMod:4)VR	2	ALEAVSSC(UniMod:4)VR2	33362.4	19293.7	14951.9
Q12769	Q12769	NU160_HUMAN	NUP160	Nuclear pore complex protein Nup160	1	ALECFCQAASEVGKEEFLDR	ALEC(UniMod:4)FC(UniMod:4)QAASEVGKEEFLDR	3	ALEC(UniMod:4)FC(UniMod:4)QAASEVGKEEFLDR3	4596.05	7328.1	7859.91
Q9UPN4;Q9UPN4-2;Q9UPN4-3	Q9UPN4;Q9UPN4-2;Q9UPN4-3	CP131_HUMAN	CEP131	Centrosomal protein of 131 kDa	1	ALEDAQAVNEQLSSER	ALEDAQAVNEQLSSER	2	ALEDAQAVNEQLSSER2	4389.17	2330.78	2357.77
Q14966	Q14966;Q14966-2;Q14966-3;Q14966-4;Q14966-6	ZN638_HUMAN	ZNF638	Zinc finger protein 638	1	ALEDVVQR	ALEDVVQR	2	ALEDVVQR2	104814	97558.1	90889.1
P17655;P17655-2	P17655;P17655-2	CAN2_HUMAN	CAPN2	Calpain-2 catalytic subunit	1	ALEEAGFK	ALEEAGFK	2	ALEEAGFK2	102562	55052	56970.8
P35580;P35580-2;P35580-3;P35580-4;P35580-5;P35749	P35580;P35749;P35580-2;P35580-3;P35580-4;P35580-5;P35749-2;P35749-3;P35749-4	MYH10_HUMAN;MYH11_HUMAN	MYH10;MYH11	Myosin-10	0	ALEEALEAK	ALEEALEAK	2	ALEEALEAK2	35645.3	28363.7	24805.2
P35580;P35580-2;P35580-3;P35580-4;P35580-5	P35580;P35580-2;P35580-3;P35580-4;P35580-5	MYH10_HUMAN	MYH10	Myosin-10	1	ALEEALEAKEEFER	ALEEALEAKEEFER	2	ALEEALEAKEEFER2	3975.03		6325.9
P35749	P35749;P35749-2;P35749-3;P35749-4	MYH11_HUMAN	MYH11	Myosin-11	1	ALEEALEAKEELER	ALEEALEAKEELER	3	ALEEALEAKEELER3	23485.7
P35579	P35579;P35579-2	MYH9_HUMAN	MYH9	Myosin-9	1	ALEEAMEQK	ALEEAMEQK	2	ALEEAMEQK2	41318.3	30351.8	27441.8
O75427	O75427	LRCH4_HUMAN	LRCH4	Leucine-rich repeat and calponin homology domain-containing protein 4	1	ALEEAVATGTLNLSNR	ALEEAVATGTLNLSNR	2	ALEEAVATGTLNLSNR2	18728.2	13928.8	21650.1
Q9UPN3-3	Q9UPN3-2;Q9UPN3-3;Q9UPN3-5	MACF1_HUMAN	MACF1	Isoform 3 of Microtubule-actin cross-linking factor 1, isoforms 1/2/3/4/5	1	ALEEDIENHATDVHQAVK	ALEEDIENHATDVHQAVK	3	ALEEDIENHATDVHQAVK3	7046.88	11377.2	17735.9
O94804	O94804	STK10_HUMAN	STK10	Serine/threonine-protein kinase 10	1	ALEEDLNQK	ALEEDLNQK	2	ALEEDLNQK2	26567.6	35003.2	28618.7
Q9BTC0	Q9BTC0	DIDO1_HUMAN	DIDO1	Death-inducer obliterator 1	1	ALEEEEDDRPYDPEEEYDPER	ALEEEEDDRPYDPEEEYDPER	3	ALEEEEDDRPYDPEEEYDPER3	1852.22		2502.88
O95347	O95347;O95347-2	SMC2_HUMAN	SMC2	Structural maintenance of chromosomes protein 2	1	ALEEELAGLK	ALEEELAGLK	2	ALEEELAGLK2	29572.1	39236	33841.6
P56192	P56192;P56192-2	SYMC_HUMAN	MARS1	Methionine--tRNA ligase, cytoplasmic	1	ALEEGLTPQEICDK	ALEEGLTPQEIC(UniMod:4)DK	2	ALEEGLTPQEIC(UniMod:4)DK2	39852.8	45141.2	27396.1
Q9BW30	Q9BW30	TPPP3_HUMAN	TPPP3	Tubulin polymerization-promoting protein family member 3	1	ALEELATK	ALEELATK	2	ALEELATK2	57613.5	36254	19950
Q96AP7	Q96AP7	ESAM_HUMAN	ESAM	Endothelial cell-selective adhesion molecule	1	ALEEPANDIKEDAIAPR	ALEEPANDIKEDAIAPR	3	ALEEPANDIKEDAIAPR3	12615.3	6021.53	10574.3
P20591	P20591	MX1_HUMAN	MX1	Interferon-induced GTP-binding protein Mx1	1	ALEEPAVDMLHTVTDMVR	ALEEPAVDMLHTVTDMVR	3	ALEEPAVDMLHTVTDMVR3	106903	84095.8	173646
P20591	P20591	MX1_HUMAN	MX1	Interferon-induced GTP-binding protein Mx1	1	ALEEPAVDMLHTVTDMVR	ALEEPAVDM(UniMod:35)LHTVTDMVR	3	ALEEPAVDM(UniMod:35)LHTVTDMVR3	31772.9	32283	19440.7
P48681	P48681	NEST_HUMAN	NES	Nestin	1	ALEEQNELLSAELGGLR	ALEEQNELLSAELGGLR	2	ALEEQNELLSAELGGLR2	132266	122423	76181.9
P48681	P48681	NEST_HUMAN	NES	Nestin	1	ALEEQNELLSAELGGLR	ALEEQNELLSAELGGLR	3	ALEEQNELLSAELGGLR3	48791.6	42585.7	32029.1
P42166	P42166	LAP2A_HUMAN	TMPO	Lamina-associated polypeptide 2, isoform alpha	1	ALEESESSQLISPPLAQAIR	ALEESESSQLISPPLAQAIR	2	ALEESESSQLISPPLAQAIR2	10560.2	15608.2	13636.7
P42166	P42166	LAP2A_HUMAN	TMPO	Lamina-associated polypeptide 2, isoform alpha	1	ALEESESSQLISPPLAQAIR	ALEESESSQLISPPLAQAIR	3	ALEESESSQLISPPLAQAIR3	19721.7	12445.1	8668.13
Q9BTP6	Q9BTP6	ZBED2_HUMAN	ZBED2	Zinc finger BED domain-containing protein 2	1	ALEEVER	ALEEVER	2	ALEEVER2	166832	147771	90050.3
Q5VZK9;Q5VZK9-2	Q5VZK9;Q5VZK9-2	CARL1_HUMAN	CARMIL1	F-actin-uncapping protein LRRC16A	1	ALEEVPIHIEDPPFPSLR	ALEEVPIHIEDPPFPSLR	3	ALEEVPIHIEDPPFPSLR3	40040.9	54065.8	37319.4
P12111;P12111-2;P12111-4	P12111;P12111-2;P12111-4	CO6A3_HUMAN	COL6A3	Collagen alpha-3(VI) chain	1	ALEFVAR	ALEFVAR	2	ALEFVAR2	65178.8	32356.3	35371.9
Q14789;Q14789-2;Q14789-3	Q14789;Q14789-2;Q14789-3;Q14789-4	GOGB1_HUMAN	GOLGB1	Golgin subfamily B member 1	1	ALEFVQTESQK	ALEFVQTESQK	2	ALEFVQTESQK2	32654.4	19164.6	23464.3
Q6ZNJ1;Q6ZNJ1-2;Q6ZNJ1-3	Q6ZNJ1;Q6ZNJ1-2;Q6ZNJ1-3	NBEL2_HUMAN	NBEAL2	Neurobeachin-like protein 2	1	ALEGIISNFGQTPCQLLK	ALEGIISNFGQTPC(UniMod:4)QLLK	2	ALEGIISNFGQTPC(UniMod:4)QLLK2		2844.41	2763.58
P14543	P14543;P14543-2	NID1_HUMAN	NID1	Nidogen-1	1	ALEGLQYPFAVTSYGK	ALEGLQYPFAVTSYGK	2	ALEGLQYPFAVTSYGK2	12498.7	21605.5	6270.18
Q16881;Q16881-3;Q16881-4	Q16881;Q16881-4;Q16881-3	TRXR1_HUMAN	TXNRD1	Thioredoxin reductase 1, cytoplasmic	1	ALEGTLSELAAETDLPVVFVK	ALEGTLSELAAETDLPVVFVK	2	ALEGTLSELAAETDLPVVFVK2		1520.29
Q14204	Q14204	DYHC1_HUMAN	DYNC1H1	Cytoplasmic dynein 1 heavy chain 1	1	ALEHAFQLEHIMDLTR	ALEHAFQLEHIMDLTR	3	ALEHAFQLEHIMDLTR3	12757.9	11033.7	31754.6
Q00610;Q00610-2	Q00610;Q00610-2	CLH1_HUMAN	CLTC	Clathrin heavy chain 1	1	ALEHFTDLYDIK	ALEHFTDLYDIK	3	ALEHFTDLYDIK3	75165.6	42514.4	67019.5
Q00610;Q00610-2	Q00610;Q00610-2	CLH1_HUMAN	CLTC	Clathrin heavy chain 1	1	ALEHFTDLYDIKR	ALEHFTDLYDIKR	3	ALEHFTDLYDIKR3	58951.5	35308.6	58431.3
Q00610;Q00610-2	Q00610;Q00610-2	CLH1_HUMAN	CLTC	Clathrin heavy chain 1	1	ALEHFTDLYDIKR	ALEHFTDLYDIKR	4	ALEHFTDLYDIKR4	17684.3	14244.4	16099.9
P17812;P17812-2;Q9NRF8	P17812;Q9NRF8;P17812-2	PYRG1_HUMAN;PYRG2_HUMAN	CTPS1;CTPS2	CTP synthase 1	0	ALEHSALAINHK	ALEHSALAINHK	3	ALEHSALAINHK3	3479.48	4028.4	5561.08
O94906	O94906;O94906-2	PRP6_HUMAN	PRPF6	Pre-mRNA-processing factor 6	1	ALEHVPNSVR	ALEHVPNSVR	2	ALEHVPNSVR2	16502	22787.8	16376.7
Q99832;Q99832-3	Q99832;Q99832-2;Q99832-3;Q99832-4	TCPH_HUMAN	CCT7	T-complex protein 1 subunit eta	1	ALEIIPR	ALEIIPR	2	ALEIIPR2	478258	313280	281302
P0C0L4;P0C0L4-2	P0C0L4;P0C0L5;P0C0L4-2	CO4A_HUMAN	C4A	Complement C4-A	0	ALEILQEEDLIDEDDIPVR	ALEILQEEDLIDEDDIPVR	2	ALEILQEEDLIDEDDIPVR2	71968.5	53037.4	60694.2
P0C0L4;P0C0L4-2	P0C0L4;P0C0L5;P0C0L4-2	CO4A_HUMAN	C4A	Complement C4-A	0	ALEILQEEDLIDEDDIPVR	ALEILQEEDLIDEDDIPVR	3	ALEILQEEDLIDEDDIPVR3	8164.14
P22570;P22570-3;P22570-4;P22570-7	P22570;P22570-2;P22570-3;P22570-4;P22570-5;P22570-6;P22570-7	ADRO_HUMAN	FDXR	NADPH:adrenodoxin oxidoreductase, mitochondrial	1	ALEIPGEELPGVCSAR	ALEIPGEELPGVC(UniMod:4)SAR	2	ALEIPGEELPGVC(UniMod:4)SAR2	223535	133797	112294
P22570;P22570-3;P22570-4;P22570-7	P22570;P22570-2;P22570-3;P22570-4;P22570-5;P22570-6;P22570-7	ADRO_HUMAN	FDXR	NADPH:adrenodoxin oxidoreductase, mitochondrial	1	ALEIPGEELPGVCSAR	ALEIPGEELPGVC(UniMod:4)SAR	3	ALEIPGEELPGVC(UniMod:4)SAR3	18577.6	12543.1	9302.74
Q07866;Q07866-10;Q07866-2;Q07866-3;Q07866-4;Q07866-5;Q07866-6;Q07866-7;Q07866-8;Q07866-9	Q07866;Q07866-10;Q07866-2;Q07866-3;Q07866-4;Q07866-5;Q07866-6;Q07866-7;Q07866-8;Q07866-9	KLC1_HUMAN	KLC1	Kinesin light chain 1	1	ALEIYQTK	ALEIYQTK	2	ALEIYQTK2	59171.3	56194.9	44650.5
Q9UBC2-2	Q9UBC2;Q9UBC2-2;Q9UBC2-3;Q9UBC2-4	EP15R_HUMAN	EPS15L1	Isoform 2 of Epidermal growth factor receptor substrate 15-like 1	1	ALEKEPVPSALPPSLIPPSK	ALEKEPVPSALPPSLIPPSK	3	ALEKEPVPSALPPSLIPPSK3	16337.8	6398.05	14716
P49354;P49354-2	P49354;P49354-2	FNTA_HUMAN	FNTA	Protein farnesyltransferase/geranylgeranyltransferase type-1 subunit alpha	1	ALELCEILAK	ALELC(UniMod:4)EILAK	2	ALELC(UniMod:4)EILAK2	16219.1	12252.9	13680.7
Q9UNE7;Q9UNE7-2	Q9UNE7;Q9UNE7-2	CHIP_HUMAN	STUB1	E3 ubiquitin-protein ligase CHIP	1	ALELDGQSVK	ALELDGQSVK	2	ALELDGQSVK2	42164.8	40416.8	48896.9
O43765	O43765	SGTA_HUMAN	SGTA	Small glutamine-rich tetratricopeptide repeat-containing protein alpha	1	ALELDPDNETYK	ALELDPDNETYK	2	ALELDPDNETYK2	40209.8	53842.1	47562.2
P35241	P35241;P35241-2;P35241-4;P35241-5	RADI_HUMAN	RDX	Radixin	1	ALELDQER	ALELDQER	2	ALELDQER2	445902	545149	480831
Q02790	Q02790	FKBP4_HUMAN	FKBP4	Peptidyl-prolyl cis-trans isomerase FKBP4	1	ALELDSNNEK	ALELDSNNEK	2	ALELDSNNEK2	12796		27570.1
Q03252	Q03252	LMNB2_HUMAN	LMNB2	Lamin-B2	1	ALELENDR	ALELENDR	2	ALELENDR2	260099	222322	183627
P26038	P26038	MOES_HUMAN	MSN	Moesin	1	ALELEQER	ALELEQER	2	ALELEQER2	4.17988e+06	3.65064e+06	3.35389e+06
P26038	P26038	MOES_HUMAN	MSN	Moesin	1	ALELEQERK	ALELEQERK	2	ALELEQERK2	91049.2	108338	96117.5
Q96NA2	Q96NA2	RILP_HUMAN	RILP	Rab-interacting lysosomal protein	1	ALELLEQAAVGPAPDSLQVSAQPAEQELR	ALELLEQAAVGPAPDSLQVSAQPAEQELR	3	ALELLEQAAVGPAPDSLQVSAQPAEQELR3	4730.86	4507.93	6187.56
P19338	P19338	NUCL_HUMAN	NCL	Nucleolin	1	ALELTGLK	ALELTGLK	2	ALELTGLK2	1.18912e+06	985347	654338
Q9BSH4	Q9BSH4	TACO1_HUMAN	TACO1	Translational activator of cytochrome c oxidase 1	1	ALEMAIEAGAEDVKETEDEEERNVFK	ALEMAIEAGAEDVKETEDEEERNVFK	3	ALEMAIEAGAEDVKETEDEEERNVFK3			6701.05
Q9BSH4	Q9BSH4	TACO1_HUMAN	TACO1	Translational activator of cytochrome c oxidase 1	1	ALEMAIEAGAEDVKETEDEEERNVFK	ALEMAIEAGAEDVKETEDEEERNVFK	4	ALEMAIEAGAEDVKETEDEEERNVFK4	4192.85	3054.31	4977.07
Q99614	Q99614	TTC1_HUMAN	TTC1	Tetratricopeptide repeat protein 1	1	ALEMCPSCFQK	ALEMC(UniMod:4)PSC(UniMod:4)FQK	2	ALEMC(UniMod:4)PSC(UniMod:4)FQK2	12750.1	21481.3	15121.2
Q99614	Q99614	TTC1_HUMAN	TTC1	Tetratricopeptide repeat protein 1	1	ALEMCPSCFQK	ALEM(UniMod:35)C(UniMod:4)PSC(UniMod:4)FQK	2	ALEM(UniMod:35)C(UniMod:4)PSC(UniMod:4)FQK2	6590.7	14926.7	8507.95
P13796;P13797;P13797-2	P13796;P13797;P13797-2;P13797-3	PLSL_HUMAN;PLST_HUMAN	LCP1;PLS3	Plastin-2	0	ALENDPDCR	ALENDPDC(UniMod:4)R	2	ALENDPDC(UniMod:4)R2	319016	463820	272867
Q0VF96	Q0VF96;Q0VF96-2	CGNL1_HUMAN	CGNL1	Cingulin-like protein 1	1	ALENELEAAQGNLSQTTQEQK	ALENELEAAQGNLSQTTQEQK	2	ALENELEAAQGNLSQTTQEQK2			1683.24
P29144	P29144	TPP2_HUMAN	TPP2	Tripeptidyl-peptidase 2	1	ALENTAVK	ALENTAVK	2	ALENTAVK2	27752.9	40087.2	18910.9
O43678	O43678	NDUA2_HUMAN	NDUFA2	NADH dehydrogenase [ubiquinone] 1 alpha subcomplex subunit 2	1	ALENVLSGK	ALENVLSGK	2	ALENVLSGK2	131441	62415.1	81244.6
O00468-6	O00468;O00468-2;O00468-3;O00468-4;O00468-5;O00468-6;O00468-7	AGRIN_HUMAN	AGRN	Isoform 6 of Agrin	1	ALEPQGLLLYNGNAR	ALEPQGLLLYNGNAR	2	ALEPQGLLLYNGNAR2	55033.4	101023	40439.9
Q8WX92-2	Q8WX92;Q8WX92-2	NELFB_HUMAN	NELFB	Isoform 2 of Negative elongation factor B	1	ALEPTGQSGEAVK	ALEPTGQSGEAVK	2	ALEPTGQSGEAVK2	20787	31756.2	28305.7
Q01955;Q01955-2	Q01955;Q01955-2	CO4A3_HUMAN	COL4A3	Collagen alpha-3(IV) chain	1	ALEPYISR	ALEPYISR	2	ALEPYISR2	36568.4	28109.2	19576.1
Q9Y2Z0	Q9Y2Z0;Q9Y2Z0-2	SGT1_HUMAN	SUGT1	Protein SGT1 homolog	1	ALEQKPDDAQYYCQR	ALEQKPDDAQYYC(UniMod:4)QR	3	ALEQKPDDAQYYC(UniMod:4)QR3	11629.5	14055.5	26200.7
P35579	P35579;P35579-2	MYH9_HUMAN	MYH9	Myosin-9	1	ALEQQVEEMK	ALEQQVEEMK	2	ALEQQVEEMK2	9953.46		14464.6
P35579	P35579;P35579-2	MYH9_HUMAN	MYH9	Myosin-9	1	ALEQQVEEMK	ALEQQVEEM(UniMod:35)K	2	ALEQQVEEM(UniMod:35)K2	18041	13690.2	8504.78
Q86YP4;Q86YP4-2;Q86YP4-3	Q86YP4;Q86YP4-3;Q86YP4-2	P66A_HUMAN	GATAD2A	Transcriptional repressor p66-alpha	1	ALERDPTEDDVESK	ALERDPTEDDVESK	3	ALERDPTEDDVESK3	1647.2	1212.93	3265.28
Q9Y230	Q9Y230;Q9Y230-2	RUVB2_HUMAN	RUVBL2	RuvB-like 2	1	ALESDMAPVLIMATNR	ALESDMAPVLIMATNR	2	ALESDMAPVLIMATNR2	68855.1	116106	79911.5
Q9Y230	Q9Y230;Q9Y230-2	RUVB2_HUMAN	RUVBL2	RuvB-like 2	1	ALESDMAPVLIMATNR	ALESDMAPVLIMATNR	3	ALESDMAPVLIMATNR3	19213.4	40802.4	19152.1
Q9Y230	Q9Y230;Q9Y230-2	RUVB2_HUMAN	RUVBL2	RuvB-like 2	1	ALESDMAPVLIMATNR	ALESDM(UniMod:35)APVLIMATNR	2	ALESDM(UniMod:35)APVLIMATNR2	17275.4	40767.6	9764.13
Q9Y230	Q9Y230;Q9Y230-2	RUVB2_HUMAN	RUVBL2	RuvB-like 2	1	ALESDMAPVLIMATNR	ALESDMAPVLIM(UniMod:35)ATNR	2	ALESDMAPVLIM(UniMod:35)ATNR2	6345.32	15008.2	9436.7
P46940	P46940	IQGA1_HUMAN	IQGAP1	Ras GTPase-activating-like protein IQGAP1	1	ALESGDVNTVWK	ALESGDVNTVWK	2	ALESGDVNTVWK2	34354.2	25271.7	91192.8
O95479;O95479-2	O95479;O95479-2	G6PE_HUMAN	H6PD	GDH/6PGL endoplasmic bifunctional protein	1	ALESLSCPK	ALESLSC(UniMod:4)PK	2	ALESLSC(UniMod:4)PK2	89644	94470.1	58649.2
P00558	P00558;P00558-2	PGK1_HUMAN	PGK1	Phosphoglycerate kinase 1	1	ALESPERPFLAILGGAK	ALESPERPFLAILGGAK	2	ALESPERPFLAILGGAK2	8459.42	9085.73
P00558	P00558;P00558-2	PGK1_HUMAN	PGK1	Phosphoglycerate kinase 1	1	ALESPERPFLAILGGAK	ALESPERPFLAILGGAK	3	ALESPERPFLAILGGAK3	277520	223971	108908
Q9BQS8;Q9BQS8-4	Q9BQS8;Q9BQS8-4	FYCO1_HUMAN	FYCO1	FYVE and coiled-coil domain-containing protein 1	1	ALESQCQQQTQLIEVLTAEK	ALESQC(UniMod:4)QQQTQLIEVLTAEK	3	ALESQC(UniMod:4)QQQTQLIEVLTAEK3	12327.5	12181.2	13254.3
Q9Y265	Q9Y265;Q9Y265-2	RUVB1_HUMAN	RUVBL1	RuvB-like 1	1	ALESSIAPIVIFASNR	ALESSIAPIVIFASNR	2	ALESSIAPIVIFASNR2	16671.7	17240	10120.4
Q9Y265	Q9Y265;Q9Y265-2	RUVB1_HUMAN	RUVBL1	RuvB-like 1	1	ALESSIAPIVIFASNR	ALESSIAPIVIFASNR	3	ALESSIAPIVIFASNR3	14266.8	23375.8	11119.4
Q9NZJ5	Q9NZJ5	E2AK3_HUMAN	EIF2AK3	Eukaryotic translation initiation factor 2-alpha kinase 3	1	ALESVTNENAIIPLPTIK	ALESVTNENAIIPLPTIK	2	ALESVTNENAIIPLPTIK2	9029.88	3546.36	4494.25
P43897	P43897;P43897-2;P43897-3;P43897-4	EFTS_HUMAN	TSFM	Elongation factor Ts, mitochondrial	1	ALETCGGDLK	ALETC(UniMod:4)GGDLK	2	ALETC(UniMod:4)GGDLK2	87460.4	72839.9	64443.6
Q15022	Q15022	SUZ12_HUMAN	SUZ12	Polycomb protein SUZ12	1	ALETDSVSGVSK	ALETDSVSGVSK	2	ALETDSVSGVSK2	9048.78	11295.9	8298.64
Q9NYL9;Q9NZR1	Q9NZR1;Q9NYL9	TMOD2_HUMAN;TMOD3_HUMAN	TMOD2;TMOD3	Tropomodulin-3	0	ALETNTHVK	ALETNTHVK	2	ALETNTHVK2	39888.7	46206.2	51294.4
P35749	P35749;P35749-2;P35749-3;P35749-4	MYH11_HUMAN	MYH11	Myosin-11	1	ALETQMEEMK	ALETQMEEMK	2	ALETQMEEMK2	10204.2	6141.44
Q96E39	Q96E39	RMXL1_HUMAN	RBMXL1	RNA binding motif protein, X-linked-like-1	1	ALETVFGK	ALETVFGK	2	ALETVFGK2	98796.9	36857.6	59235.4
P98160	P98160	PGBM_HUMAN	HSPG2	Basement membrane-specific heparan sulfate proteoglycan core protein	1	ALEVEECR	ALEVEEC(UniMod:4)R	2	ALEVEEC(UniMod:4)R2	153721	90610.2	80253.5
Q13325	Q13325	IFIT5_HUMAN	IFIT5	Interferon-induced protein with tetratricopeptide repeats 5	1	ALEVEPDNPEFNIGYAITVYR	ALEVEPDNPEFNIGYAITVYR	3	ALEVEPDNPEFNIGYAITVYR3			5677.97
O15294	O15294;O15294-2;O15294-3	OGT1_HUMAN	OGT	UDP-N-acetylglucosamine--peptide N-acetylglucosaminyltransferase 110 kDa subunit	1	ALEVFPEFAAAHSNLASVLQQQGK	ALEVFPEFAAAHSNLASVLQQQGK	3	ALEVFPEFAAAHSNLASVLQQQGK3	5189.6	2223.82	2906.19
Q14152	Q14152;Q14152-2	EIF3A_HUMAN	EIF3A	Eukaryotic translation initiation factor 3 subunit A	1	ALEVIKPAHILQEK	ALEVIKPAHILQEK	3	ALEVIKPAHILQEK3	3326.84		14228.1
Q9UQE7	Q9UQE7	SMC3_HUMAN	SMC3	Structural maintenance of chromosomes protein 3	1	ALEYTIYNQELNETR	ALEYTIYNQELNETR	2	ALEYTIYNQELNETR2	20509.8	30446.5	27306.2
P46108;P46108-2	P46108;P46108-2	CRK_HUMAN	CRK	Adapter molecule crk	1	ALFDFNGNDEEDLPFK	ALFDFNGNDEEDLPFK	2	ALFDFNGNDEEDLPFK2	58505.9	70566.3	63790
P46108;P46108-2	P46108;P46108-2	CRK_HUMAN	CRK	Adapter molecule crk	1	ALFDFNGNDEEDLPFKK	ALFDFNGNDEEDLPFKK	3	ALFDFNGNDEEDLPFKK3	22981.2	30551	29515.4
Q5T2T1	Q5T2T1;Q5T2T1-2	MPP7_HUMAN	MPP7	MAGUK p55 subfamily member 7	1	ALFDYNPNEDK	ALFDYNPNEDK	2	ALFDYNPNEDK2	18165.6	10478.5	13731.6
P31939;P31939-2	P31939;P31939-2	PUR9_HUMAN	ATIC	Bifunctional purine biosynthesis protein ATIC	1	ALFEEVPELLTEAEK	ALFEEVPELLTEAEK	2	ALFEEVPELLTEAEK2	124125	124319	141411
P31939;P31939-2	P31939;P31939-2	PUR9_HUMAN	ATIC	Bifunctional purine biosynthesis protein ATIC	1	ALFEEVPELLTEAEKK	ALFEEVPELLTEAEKK	3	ALFEEVPELLTEAEKK3	162087	151527	146520
Q13740-2	Q13740;Q13740-2	CD166_HUMAN	ALCAM	Isoform 2 of CD166 antigen	1	ALFLETEQLKK	ALFLETEQLKK	3	ALFLETEQLKK3	14886.4	6405.18	8704.51
P24941;P24941-2	P24941;Q00526;P24941-2	CDK2_HUMAN	CDK2	Cyclin-dependent kinase 2	0	ALFPGDSEIDQLFR	ALFPGDSEIDQLFR	2	ALFPGDSEIDQLFR2	21509.4	25217.1	21313.1
P02792	P02792	FRIL_HUMAN	FTL	Ferritin light chain	1	ALFQDIK	ALFQDIK	2	ALFQDIK2	56487.1	70608.2	47234.3
O43264	O43264	ZW10_HUMAN	ZW10	Centromere/kinetochore protein zw10 homolog	1	ALFQNTER	ALFQNTER	2	ALFQNTER2	52074	68197.9	37603.4
P35813;P35813-3	P35813;P35813-2;P35813-3	PPM1A_HUMAN	PPM1A	Protein phosphatase 1A	1	ALGDFDYK	ALGDFDYK	2	ALGDFDYK2	20092.3	29369.8	14417.2
Q9Y490;Q9Y490-2	Q9Y490;Q9Y490-2	TLN1_HUMAN	TLN1	Talin-1	1	ALGDLISATK	ALGDLISATK	2	ALGDLISATK2	770458	764906	476124
Q96B54	Q96B54	ZN428_HUMAN	ZNF428	Zinc finger protein 428	1	ALGEEEEEPPR	ALGEEEEEPPR	2	ALGEEEEEPPR2	15702	17142.2	19485.3
O43172;O43172-2	O43172;O43172-2	PRP4_HUMAN	PRPF4	U4/U6 small nuclear ribonucleoprotein Prp4	1	ALGEPITLFGEGPAER	ALGEPITLFGEGPAER	2	ALGEPITLFGEGPAER2	84643.1	77501.9	55636.5
Q14204	Q14204	DYHC1_HUMAN	DYNC1H1	Cytoplasmic dynein 1 heavy chain 1	1	ALGEYLER	ALGEYLER	2	ALGEYLER2	191100	277761	163266
Q8TDL5	Q8TDL5	BPIB1_HUMAN	BPIFB1	BPI fold-containing family B member 1	1	ALGFEAAESSLTK	ALGFEAAESSLTK	2	ALGFEAAESSLTK2	147288	33633.5	25795.4
O75390	O75390	CISY_HUMAN	CS	Citrate synthase, mitochondrial	1	ALGFPLER	ALGFPLER	2	ALGFPLER2	288558	139933	207076
P05107	P05107	ITB2_HUMAN	ITGB2	Integrin beta-2	1	ALGFTDIVTVQVLPQCECR	ALGFTDIVTVQVLPQC(UniMod:4)EC(UniMod:4)R	2	ALGFTDIVTVQVLPQC(UniMod:4)EC(UniMod:4)R2	35321.8	19834.2	32686.6
P05107	P05107	ITB2_HUMAN	ITGB2	Integrin beta-2	1	ALGFTDIVTVQVLPQCECR	ALGFTDIVTVQVLPQC(UniMod:4)EC(UniMod:4)R	3	ALGFTDIVTVQVLPQC(UniMod:4)EC(UniMod:4)R3	41481.7	7474.23	25776.2
P22897	P22897	MRC1_HUMAN	MRC1	Macrophage mannose receptor 1	1	ALGGDLASINNK	ALGGDLASINNK	2	ALGGDLASINNK2	50692.2	54185	58964.2
P02750	P02750	A2GL_HUMAN	LRG1	Leucine-rich alpha-2-glycoprotein	1	ALGHLDLSGNR	ALGHLDLSGNR	2	ALGHLDLSGNR2	17830.3	29937.9	18760.3
Q8N335	Q8N335	GPD1L_HUMAN	GPD1L	Glycerol-3-phosphate dehydrogenase 1-like protein	1	ALGITLIK	ALGITLIK	2	ALGITLIK2	12923		6310.72
Q13451	Q13451	FKBP5_HUMAN	FKBP5	Peptidyl-prolyl cis-trans isomerase FKBP5	1	ALGLDSANEK	ALGLDSANEK	2	ALGLDSANEK2	317460	509983	261112
Q9UGR2	Q9UGR2	Z3H7B_HUMAN	ZC3H7B	Zinc finger CCCH domain-containing protein 7B	1	ALGLDSESIR	ALGLDSESIR	2	ALGLDSESIR2	23258.3	34685.5	30243.1
[truncated: 36,334 more rows]
